# Supplementary material for: Changes in chromatin accessibility ensure robust cell cycle exit in terminally differentiated cells
Source: PLoS Biol. 2019 Sep 3;17(9):e3000378. doi: 10.1371/journal.pbio.3000378 (PMC6743789; doi:10.1371/journal.pbio.3000378)
Supplement: S1 Table — FAIRE, formaldehyde-assisted isolation of regulatory elements; RPKM, reads per kilobase of transcript, per million mapped reads. (XLSX) [file pbio.3000378.s012.xlsx]

## Sheet: peaklocation
high-confidence peak	chrom	start	end
pk1	2L	5460	5980
pk3	2L	8710	9360
pk5	2L	21970	22490
pk8	2L	33930	34450
pk13	2L	39130	39910
pk14	2L	40300	40820
pk15	2L	41210	41600
pk16	2L	42770	43680
pk17	2L	45890	46280
pk18	2L	47190	47580
pk19	2L	53560	53950
pk20	2L	54860	55510
pk21	2L	55640	56420
pk22	2L	58240	58760
pk23	2L	58890	59670
pk24	2L	59800	60190
pk25	2L	61880	62270
pk27	2L	66300	67730
pk30	2L	72150	74230
pk32	2L	77740	78260
pk33	2L	78650	79430
pk34	2L	79560	80990
pk35	2L	83720	84500
pk37	2L	86320	86840
pk38	2L	87230	88010
pk39	2L	88530	89050
pk40	2L	91390	92430
pk41	2L	93080	93470
pk42	2L	93990	94900
pk43	2L	102050	102830
pk45	2L	107640	109720
pk46	2L	110890	111280
pk47	2L	111800	112060
pk49	2L	120380	122070
pk50	2L	122200	122720
pk51	2L	124150	124930
pk52	2L	128050	129610
pk53	2L	130260	131170
pk54	2L	131690	133770
pk56	2L	138710	139230
pk57	2L	139490	140920
pk58	2L	141180	141570
pk59	2L	143000	144040
pk62	2L	149630	150150
pk64	2L	152230	153530
pk65	2L	155090	155870
pk68	2L	158470	159510
pk69	2L	160290	162370
pk70	2L	165360	167310
pk71	2L	168220	168610
pk72	2L	169260	169910
pk73	2L	171470	172120
pk74	2L	180960	181740
pk75	2L	182520	183300
pk80	2L	195520	196170
pk82	2L	203580	204620
pk83	2L	207090	208520
pk87	2L	220350	220870
pk88	2L	221650	225680
pk90	2L	229060	229450
pk91	2L	232700	233220
pk92	2L	239330	241410
pk94	2L	243230	245050
pk95	2L	245570	246220
pk96	2L	246480	248040
pk97	2L	248170	248560
pk98	2L	248820	251290
pk99	2L	251940	252590
pk101	2L	267280	268190
pk103	2L	271570	272350
pk104	2L	272610	274300
pk105	2L	276640	278330
pk107	2L	282620	283400
pk109	2L	285350	286000
pk110	2L	286130	287170
pk112	2L	292240	293020
pk113	2L	293540	296010
pk114	2L	297310	298740
pk115	2L	305500	306930
pk116	2L	309530	310440
pk117	2L	310700	311350
pk120	2L	317200	317460
pk125	2L	335660	337610
pk126	2L	357370	358670
pk127	2L	358930	359450
pk128	2L	366210	366600
pk129	2L	368550	369980
pk130	2L	370370	371540
pk133	2L	375700	377260
pk134	2L	377390	378430
pk135	2L	379730	380510
pk136	2L	380770	383890
pk138	2L	385060	385450
pk139	2L	385580	385970
pk141	2L	389610	390390
pk142	2L	390650	393510
pk143	2L	394290	394680
pk146	2L	403780	404560
pk147	2L	412620	413530
pk148	2L	414180	416130
pk150	2L	418600	420680
pk151	2L	420940	422110
pk152	2L	422760	424710
pk153	2L	426270	426790
pk154	2L	426920	432120
pk155	2L	433420	434980
pk156	2L	435110	436280
pk157	2L	437580	440180
pk158	2L	440310	443820
pk162	2L	452790	454220
pk166	2L	470860	471120
pk167	2L	472030	472550
pk172	2L	478270	481910
pk173	2L	482040	482950
pk174	2L	483340	483990
pk175	2L	484250	485030
pk176	2L	485290	486200
pk179	2L	488020	489190
pk181	2L	490100	491530
pk183	2L	499720	500630
pk184	2L	501540	502190
pk186	2L	504400	504920
pk187	2L	507000	507780
pk188	2L	510380	511160
pk190	2L	514280	514930
pk191	2L	515580	516750
pk192	2L	518180	519870
pk193	2L	520260	520910
pk194	2L	521040	521560
pk196	2L	522080	523900
pk197	2L	524290	525200
pk199	2L	526500	527020
pk200	2L	527150	527930
pk201	2L	529880	532220
pk203	2L	533390	535080
pk204	2L	535210	535600
pk208	2L	540540	541320
pk209	2L	541580	542750
pk210	2L	543140	545610
pk212	2L	547300	549250
pk213	2L	550420	550940
pk214	2L	552110	553670
pk215	2L	557960	559000
pk216	2L	559390	560560
pk218	2L	563030	563810
pk219	2L	563940	564850
pk220	2L	567190	568360
pk223	2L	573690	575120
pk224	2L	576680	577200
pk225	2L	593580	595400
pk226	2L	602290	602810
pk228	2L	604630	605670
pk229	2L	605800	611910
pk230	2L	612040	612950
pk231	2L	613080	613600
pk232	2L	613860	614380
pk233	2L	614770	615160
pk235	2L	617500	619320
pk236	2L	619450	619970
pk237	2L	621270	622050
pk238	2L	623090	623870
pk239	2L	628420	628940
pk240	2L	630760	631280
pk241	2L	631540	631930
pk242	2L	632450	633490
pk243	2L	633620	634400
pk244	2L	634790	635570
pk245	2L	635700	636740
pk246	2L	636870	638820
pk247	2L	639340	639860
pk250	2L	645450	648440
pk252	2L	650000	651170
pk253	2L	651300	653380
pk254	2L	653510	655200
pk255	2L	656240	656500
pk260	2L	660530	661180
pk261	2L	661310	661960
pk262	2L	662740	663390
pk263	2L	663520	665210
pk265	2L	666900	667420
pk266	2L	668590	670410
pk267	2L	670930	671710
pk268	2L	671970	672490
pk269	2L	673010	674440
pk270	2L	675090	675740
pk271	2L	677560	678340
pk272	2L	678600	679250
pk275	2L	682630	683280
pk276	2L	683410	684710
pk277	2L	684970	685880
pk278	2L	686270	686920
pk280	2L	696930	697320
pk282	2L	699140	700050
pk283	2L	700440	702650
pk285	2L	712010	712920
pk286	2L	713310	713960
pk287	2L	714090	717080
pk288	2L	717210	719160
pk290	2L	721500	721890
pk291	2L	722150	723970
pk292	2L	724490	725790
pk293	2L	725920	726830
pk294	2L	730730	731380
pk295	2L	733850	736060
pk296	2L	739570	740610
pk298	2L	745680	746200
pk300	2L	811330	811980
pk303	2L	818740	820950
pk304	2L	821210	822250
pk306	2L	824980	826800
pk307	2L	827190	828100
pk308	2L	828360	829920
pk310	2L	831220	832130
pk312	2L	836550	838890
pk313	2L	839150	839930
pk315	2L	840450	841230
pk316	2L	841880	842270
pk317	2L	842530	842920
pk318	2L	843050	843570
pk319	2L	844090	845130
pk322	2L	846300	847080
pk323	2L	847470	849420
pk325	2L	850590	854490
pk326	2L	855140	855660
pk330	2L	865150	866450
pk331	2L	866710	868530
pk332	2L	869180	870090
pk333	2L	870220	872040
pk335	2L	873730	874510
pk338	2L	884910	885430
pk341	2L	1006460	1006980
pk342	2L	1007110	1008280
pk345	2L	1024660	1025050
pk348	2L	1047540	1047930
pk350	2L	1049360	1049750
pk355	2L	1057550	1057940
pk359	2L	1062360	1064310
pk360	2L	1064440	1067170
pk361	2L	1067560	1068600
pk362	2L	1069250	1070940
pk363	2L	1071070	1071720
pk364	2L	1073280	1075100
pk365	2L	1075490	1076010
pk366	2L	1076920	1079000
pk371	2L	1086670	1087060
pk374	2L	1107470	1109420
pk378	2L	1116310	1120080
pk382	2L	1125930	1126450
pk383	2L	1127880	1129960
pk388	2L	1142570	1143740
pk390	2L	1147640	1148290
pk391	2L	1150110	1151410
pk393	2L	1155570	1159470
pk397	2L	1164280	1165580
pk400	2L	1169090	1170130
pk401	2L	1172340	1173770
pk402	2L	1177410	1178450
pk404	2L	1182480	1186900
pk405	2L	1192620	1193400
pk410	2L	1319110	1319760
pk411	2L	1361620	1362010
pk412	2L	1362270	1362660
pk418	2L	1395680	1396200
pk419	2L	1399320	1399970
pk421	2L	1404910	1405690
pk422	2L	1406080	1406470
pk423	2L	1407640	1409980
pk424	2L	1410630	1411410
pk425	2L	1411930	1412840
pk426	2L	1412970	1414140
pk427	2L	1414270	1415050
pk428	2L	1415310	1416480
pk429	2L	1419340	1420900
pk430	2L	1421550	1422200
pk431	2L	1422590	1422980
pk432	2L	1424540	1425060
pk433	2L	1426230	1427400
pk434	2L	1430520	1431040
pk435	2L	1431170	1431820
pk436	2L	1432470	1432990
pk437	2L	1433900	1434290
pk438	2L	1439750	1440140
pk439	2L	1440530	1441180
pk442	2L	1444560	1445860
pk443	2L	1448720	1449370
pk446	2L	1454960	1455480
pk447	2L	1455870	1456390
pk448	2L	1456520	1457430
pk450	2L	1458080	1459510
pk452	2L	1460420	1461330
pk453	2L	1461850	1462630
pk454	2L	1463280	1463670
pk457	2L	1469260	1469650
pk458	2L	1470170	1471470
pk459	2L	1473940	1474330
pk460	2L	1476540	1477060
pk462	2L	1478100	1479140
pk463	2L	1484990	1485640
pk464	2L	1485770	1486160
pk465	2L	1486550	1486940
pk466	2L	1491750	1493180
pk467	2L	1498640	1499810
pk468	2L	1502540	1503190
pk469	2L	1504230	1504750
pk471	2L	1536080	1536600
pk472	2L	1537770	1539330
pk475	2L	1554280	1554670
pk476	2L	1554800	1555970
pk477	2L	1556230	1557140
pk478	2L	1558570	1558960
pk479	2L	1559220	1560000
pk482	2L	1564940	1565980
pk483	2L	1566240	1567150
pk484	2L	1568320	1569620
pk485	2L	1570010	1570790
pk486	2L	1573390	1575730
pk489	2L	1589770	1591200
pk491	2L	1596660	1597310
pk493	2L	1603940	1605500
pk494	2L	1605890	1607710
pk496	2L	1610440	1611870
pk498	2L	1613950	1615250
pk499	2L	1629290	1630330
pk500	2L	1632800	1633320
pk501	2L	1638260	1638780
pk502	2L	1639170	1639820
pk503	2L	1642940	1643980
pk504	2L	1644240	1644890
pk505	2L	1648660	1649310
pk506	2L	1649700	1650220
pk507	2L	1651000	1651650
pk508	2L	1654250	1654640
pk509	2L	1654770	1655160
pk510	2L	1656720	1657630
pk512	2L	1667380	1667900
pk513	2L	1669460	1670110
pk516	2L	1689350	1689740
pk520	2L	1704690	1706380
pk522	2L	1709630	1710670
pk525	2L	1714050	1714830
pk526	2L	1714960	1716130
pk527	2L	1717820	1718730
pk528	2L	1722370	1724710
pk531	2L	1727180	1728220
pk533	2L	1729650	1730950
pk534	2L	1732120	1732640
pk536	2L	1736540	1737710
pk537	2L	1738230	1738750
pk538	2L	1739920	1740570
pk541	2L	1744730	1745250
pk542	2L	1745510	1746160
pk543	2L	1747590	1748110
pk544	2L	1748370	1749020
pk546	2L	1751360	1752790
pk552	2L	1884220	1886170
pk553	2L	1886430	1887340
pk554	2L	1887470	1889290
pk558	2L	1902680	1903330
pk559	2L	1905280	1905930
pk560	2L	1907230	1908140
pk561	2L	1909180	1909570
pk562	2L	1909700	1910740
pk563	2L	1911000	1912040
pk564	2L	1913210	1913860
pk565	2L	1914640	1915810
pk566	2L	1916330	1917370
pk567	2L	1917500	1918020
pk568	2L	1918670	1919320
pk571	2L	1925820	1926860
pk572	2L	1927380	1927900
pk575	2L	1937910	1938560
pk577	2L	1970280	1970930
pk578	2L	1972490	1973270
pk579	2L	1973790	1975220
pk581	2L	1979770	1983280
pk583	2L	1987310	1988870
pk587	2L	2008630	2010450
pk588	2L	2010710	2011100
pk589	2L	2013050	2013570
pk593	2L	2031510	2031900
pk594	2L	2037360	2038660
pk595	2L	2044900	2046070
pk597	2L	2127320	2127840
pk598	2L	2129920	2131350
pk603	2L	2144610	2145390
pk604	2L	2145910	2147990
pk605	2L	2151110	2152540
pk611	2L	2160990	2162030
pk612	2L	2162160	2164240
pk613	2L	2164370	2165540
pk614	2L	2165930	2166450
pk615	2L	2166580	2169700
pk616	2L	2169960	2171000
pk617	2L	2173080	2174120
pk618	2L	2174380	2174770
pk619	2L	2175030	2176070
pk621	2L	2177890	2179060
pk622	2L	2179320	2181270
pk623	2L	2181660	2183610
pk624	2L	2183870	2186990
pk625	2L	2188160	2189850
pk626	2L	2191800	2192710
pk627	2L	2193230	2194010
pk628	2L	2194270	2195180
pk629	2L	2195830	2203760
pk630	2L	2204020	2205190
pk633	2L	2216630	2218060
pk636	2L	2221700	2222740
pk638	2L	2226380	2227680
pk642	2L	2236130	2237430
pk643	2L	2242110	2243020
pk648	2L	2357160	2357940
pk649	2L	2362750	2365870
pk652	2L	2374320	2374840
pk653	2L	2375620	2376660
pk656	2L	2380430	2382900
pk659	2L	2411500	2412540
pk660	2L	2412670	2413710
pk661	2L	2414620	2415660
pk665	2L	2423590	2424370
pk666	2L	2425410	2429310
pk667	2L	2430090	2431130
pk668	2L	2431390	2431650
pk669	2L	2433080	2434380
pk670	2L	2434510	2435160
pk671	2L	2436070	2436980
pk672	2L	2437890	2438150
pk673	2L	2438410	2439840
pk674	2L	2440490	2441530
pk676	2L	2442700	2445300
pk677	2L	2446860	2447770
pk678	2L	2448030	2450370
pk679	2L	2450630	2452060
pk680	2L	2454270	2455310
pk683	2L	2461290	2461810
pk684	2L	2462070	2462720
pk686	2L	2466490	2467790
pk687	2L	2467920	2468310
pk690	2L	2470130	2471170
pk691	2L	2472080	2472340
pk694	2L	2477670	2479620
pk695	2L	2480270	2482220
pk696	2L	2482740	2483390
pk697	2L	2483780	2484300
pk698	2L	2484430	2485860
pk699	2L	2486250	2487550
pk701	2L	2488200	2488980
pk702	2L	2489500	2493660
pk705	2L	2526290	2526940
pk707	2L	2574910	2575300
pk708	2L	2575560	2576990
pk712	2L	2581670	2582060
pk716	2L	2584530	2585700
pk719	2L	2677610	2677870
pk720	2L	2724800	2725190
pk721	2L	2727270	2728440
pk722	2L	2729870	2730260
pk725	2L	2735590	2736110
pk726	2L	2736890	2738580
pk727	2L	2739750	2740270
pk731	2L	2747030	2748980
pk732	2L	2749240	2754700
pk733	2L	2754830	2756390
pk734	2L	2757300	2757690
pk735	2L	2758470	2760680
pk737	2L	2764320	2765880
pk738	2L	2766010	2766790
pk739	2L	2767310	2768480
pk740	2L	2768610	2770820
pk743	2L	2799810	2800200
pk744	2L	2802150	2803060
pk745	2L	2804490	2805400
pk746	2L	2805920	2806960
pk747	2L	2807740	2808650
pk754	2L	2823080	2823470
pk755	2L	2825030	2825420
pk756	2L	2829450	2831270
pk757	2L	2833480	2834390
pk758	2L	2836210	2836600
pk759	2L	2837120	2838160
pk761	2L	2839850	2840760
pk768	2L	2853110	2853890
pk769	2L	2854020	2854410
pk770	2L	2855060	2856620
pk771	2L	2856880	2857400
pk772	2L	2857920	2858440
pk773	2L	2861300	2862080
pk774	2L	2862210	2862990
pk779	2L	2871830	2872610
pk780	2L	2873000	2873390
pk781	2L	2873520	2876380
pk782	2L	2877680	2880020
pk785	2L	2882880	2883400
pk786	2L	2884180	2884700
pk787	2L	2884830	2885480
pk788	2L	2885610	2887170
pk789	2L	2887950	2888470
pk790	2L	2888600	2889510
pk791	2L	2891070	2891850
pk793	2L	2896790	2897570
pk794	2L	2898220	2898610
pk795	2L	2900170	2900690
pk797	2L	2904460	2905240
pk798	2L	2907710	2908360
pk799	2L	2908620	2909270
pk800	2L	2909530	2909920
pk801	2L	2910310	2911610
pk802	2L	2911740	2912130
pk805	2L	2923050	2923440
pk806	2L	2924220	2924740
pk807	2L	2925000	2926430
pk810	2L	2931500	2932410
pk811	2L	2945930	2946320
pk815	2L	2955550	2956460
pk816	2L	2956590	2958280
pk818	2L	2968550	2969850
pk819	2L	2971800	2973100
pk821	2L	2975960	2978300
pk822	2L	2978560	2979470
pk826	2L	2987530	2989090
pk827	2L	2991690	2992990
pk828	2L	2993120	2994420
pk832	2L	2998710	3002740
pk833	2L	3002870	3005600
pk835	2L	3008200	3008720
pk836	2L	3008850	3009630
pk837	2L	3010930	3011450
pk838	2L	3011840	3012230
pk840	2L	3013530	3015480
pk841	2L	3016130	3016520
pk842	2L	3018080	3021330
pk843	2L	3021850	3024060
pk845	2L	3028480	3029390
pk846	2L	3030300	3031210
pk847	2L	3035890	3038750
pk850	2L	3046420	3047330
pk851	2L	3055650	3057080
pk852	2L	3057860	3060200
pk855	2L	3081520	3082300
pk857	2L	3083340	3084380
pk858	2L	3085940	3086720
pk859	2L	3087890	3088930
pk860	2L	3089840	3091010
pk861	2L	3092180	3093350
pk862	2L	3093740	3096210
pk863	2L	3097120	3097380
pk864	2L	3098550	3099200
pk865	2L	3099330	3099980
pk866	2L	3104790	3105180
pk867	2L	3106090	3106740
pk869	2L	3107910	3108950
pk872	2L	3113630	3114800
pk873	2L	3115710	3116100
pk874	2L	3124030	3126240
pk875	2L	3131700	3132220
pk876	2L	3144570	3145090
pk877	2L	3145220	3146000
pk879	2L	3148080	3149380
pk880	2L	3150290	3150940
pk881	2L	3151590	3153670
pk882	2L	3154450	3156270
pk883	2L	3157960	3158350
pk884	2L	3158740	3159910
pk885	2L	3163420	3164070
pk886	2L	3165240	3165760
pk888	2L	3169400	3169790
pk891	2L	3172520	3173430
pk895	2L	3293420	3294070
pk896	2L	3294460	3294980
pk897	2L	3301090	3304340
pk898	2L	3330730	3331380
pk900	2L	3338530	3339050
pk901	2L	3339440	3339960
pk902	2L	3341260	3341650
pk904	2L	3343080	3344250
pk905	2L	3345550	3346850
pk906	2L	3348150	3348930
pk907	2L	3351270	3353870
pk908	2L	3354650	3355560
pk909	2L	3356080	3356600
pk915	2L	3372590	3373630
pk916	2L	3376100	3377790
pk917	2L	3395470	3395860
pk923	2L	3414840	3415490
pk924	2L	3415620	3417960
pk925	2L	3419390	3420040
pk926	2L	3420820	3421340
pk927	2L	3422640	3423290
pk928	2L	3424070	3424460
pk929	2L	3428100	3429270
pk932	2L	3436030	3437330
pk933	2L	3440190	3440970
pk934	2L	3441100	3441490
pk936	2L	3442530	3442920
pk937	2L	3443960	3444610
pk938	2L	3444870	3445390
pk940	2L	3447470	3448640
pk941	2L	3449420	3451240
pk943	2L	3455920	3458130
pk944	2L	3464890	3466580
pk946	2L	3468530	3470220
pk947	2L	3472170	3472950
pk950	2L	3476330	3476850
pk952	2L	3478020	3478800
pk955	2L	3482050	3483350
pk956	2L	3483610	3484910
pk957	2L	3485170	3486210
pk960	2L	3490890	3491410
pk961	2L	3492580	3493620
pk962	2L	3494400	3494790
pk965	2L	3496870	3497260
pk966	2L	3497390	3497910
pk968	2L	3498820	3499860
pk970	2L	3504930	3505580
pk971	2L	3507010	3507660
pk974	2L	3513640	3514810
pk978	2L	3533790	3534700
pk979	2L	3538470	3540550
pk980	2L	3542760	3544060
pk981	2L	3544970	3545880
pk982	2L	3547050	3547960
pk984	2L	3550430	3550690
pk985	2L	3550950	3551730
pk986	2L	3551990	3553290
pk987	2L	3553420	3554070
pk990	2L	3557190	3558490
pk991	2L	3559010	3559530
pk992	2L	3559920	3560440
pk993	2L	3561610	3563690
pk994	2L	3565510	3565900
pk996	2L	3566810	3567590
pk998	2L	3570320	3570710
pk1000	2L	3575260	3577600
pk1001	2L	3578900	3580460
pk1002	2L	3580590	3581370
pk1004	2L	3582930	3583580
pk1005	2L	3584880	3585140
pk1006	2L	3586960	3587480
pk1007	2L	3587740	3588650
pk1010	2L	3593850	3594110
pk1011	2L	3594890	3596060
pk1012	2L	3596190	3596710
pk1019	2L	3606330	3607370
pk1021	2L	3611790	3612440
pk1023	2L	3616080	3616600
pk1025	2L	3624400	3626220
pk1027	2L	3627130	3628040
pk1028	2L	3630770	3631680
pk1029	2L	3631940	3633890
pk1031	2L	3635060	3635450
pk1033	2L	3639090	3640650
pk1036	2L	3644160	3644550
pk1037	2L	3645200	3646760
pk1038	2L	3655080	3657160
pk1039	2L	3657290	3658590
pk1040	2L	3658980	3659370
pk1041	2L	3662100	3662880
pk1042	2L	3667430	3668080
pk1044	2L	3690830	3691610
pk1045	2L	3692130	3693300
pk1048	2L	3703050	3703960
pk1051	2L	3712930	3713710
pk1054	2L	3729960	3731650
pk1055	2L	3732430	3732820
pk1056	2L	3737110	3737760
pk1068	2L	3766880	3768310
pk1069	2L	3769480	3770650
pk1070	2L	3770910	3772470
pk1071	2L	3772730	3774030
pk1072	2L	3775200	3777280
pk1073	2L	3778190	3779100
pk1074	2L	3779620	3781700
pk1076	2L	3784170	3784820
pk1077	2L	3786120	3786640
pk1078	2L	3786770	3787550
pk1079	2L	3787810	3788330
pk1080	2L	3789110	3790150
pk1083	2L	3803150	3805230
pk1084	2L	3805360	3806920
pk1087	2L	3812640	3813680
pk1088	2L	3815500	3816020
pk1090	2L	3825250	3825770
pk1093	2L	3835130	3835780
pk1094	2L	3836430	3837080
pk1096	2L	3846830	3847220
pk1101	2L	3857880	3858270
pk1102	2L	3861260	3861910
pk1103	2L	3862690	3863080
pk1105	2L	3867500	3868280
pk1106	2L	3872050	3872700
pk1109	2L	3882060	3882840
pk1111	2L	3887910	3888300
pk1112	2L	3888690	3889080
pk1113	2L	3889210	3889990
pk1117	2L	3933540	3934190
pk1118	2L	3975010	3975400
pk1120	2L	4021810	4022460
pk1122	2L	4024800	4025450
pk1124	2L	4027530	4029090
pk1125	2L	4030000	4032210
pk1126	2L	4036370	4036760
pk1128	2L	4043390	4043780
pk1129	2L	4044820	4045600
pk1133	2L	4053530	4054700
pk1134	2L	4056910	4057430
pk1135	2L	4058080	4058600
pk1136	2L	4059770	4060160
pk1137	2L	4060680	4061330
pk1138	2L	4061980	4062370
pk1140	2L	4063670	4064060
pk1141	2L	4064580	4065360
pk1142	2L	4065620	4066140
pk1143	2L	4068870	4070430
pk1149	2L	4089410	4090060
pk1150	2L	4092920	4094610
pk1151	2L	4094870	4095390
pk1152	2L	4096040	4097470
pk1155	2L	4105270	4105790
pk1162	2L	4178980	4179370
pk1163	2L	4179500	4180150
pk1164	2L	4185220	4186130
pk1165	2L	4187560	4188080
pk1168	2L	4197180	4198350
pk1175	2L	4211480	4212130
pk1177	2L	4220190	4220970
pk1178	2L	4221100	4224220
pk1180	2L	4225650	4227210
pk1181	2L	4227730	4230330
pk1183	2L	4252430	4253860
pk1186	2L	4281810	4283890
pk1187	2L	4284020	4284540
pk1189	2L	4286490	4288180
pk1195	2L	4324060	4325100
pk1196	2L	4333030	4335370
pk1197	2L	4335760	4336410
pk1198	2L	4338490	4339270
pk1199	2L	4339660	4341870
pk1201	2L	4345640	4346160
pk1202	2L	4346550	4347720
pk1203	2L	4348630	4349280
pk1205	2L	4351620	4352270
pk1207	2L	4353960	4355390
pk1209	2L	4356690	4357080
pk1210	2L	4358770	4362930
pk1211	2L	4363580	4364230
pk1212	2L	4364620	4365010
pk1213	2L	4367220	4368260
pk1214	2L	4370470	4371120
pk1215	2L	4371640	4372550
pk1216	2L	4372680	4374500
pk1217	2L	4374890	4375670
pk1218	2L	4376580	4376970
pk1225	2L	4386850	4387630
pk1226	2L	4393220	4395040
pk1229	2L	4418050	4418440
pk1230	2L	4418830	4419740
pk1233	2L	4443400	4446520
pk1235	2L	4447950	4449120
pk1236	2L	4450940	4453800
pk1237	2L	4453930	4454710
pk1239	2L	4456530	4457050
pk1240	2L	4457310	4458610
pk1241	2L	4458740	4460820
pk1245	2L	4463940	4464850
pk1246	2L	4464980	4465890
pk1248	2L	4474340	4476030
pk1249	2L	4476680	4477460
pk1250	2L	4477980	4478370
pk1280	2L	4563780	4564300
pk1281	2L	4564430	4564820
pk1282	2L	4564950	4566510
pk1283	2L	4567420	4568590
pk1284	2L	4568720	4569500
pk1285	2L	4571320	4571970
pk1286	2L	4572360	4573140
pk1287	2L	4575350	4576130
pk1288	2L	4576390	4576780
pk1289	2L	4577300	4578080
pk1290	2L	4578210	4580030
pk1292	2L	4580940	4582110
pk1293	2L	4582370	4584320
pk1294	2L	4584840	4586920
pk1295	2L	4587440	4587960
pk1296	2L	4588220	4589780
pk1297	2L	4590040	4590690
pk1298	2L	4591340	4592640
pk1299	2L	4593550	4594460
pk1300	2L	4594720	4595500
pk1301	2L	4596800	4598100
pk1302	2L	4599400	4600700
pk1304	2L	4610190	4610970
pk1306	2L	4613830	4614870
pk1307	2L	4616170	4616820
pk1308	2L	4617210	4618120
pk1310	2L	4619810	4620980
pk1311	2L	4621370	4622670
pk1312	2L	4622800	4623580
pk1313	2L	4623840	4626700
pk1314	2L	4626830	4627350
pk1315	2L	4627480	4628130
pk1316	2L	4629430	4629820
pk1317	2L	4630340	4630990
pk1318	2L	4631120	4631380
pk1319	2L	4632030	4633070
pk1320	2L	4633850	4636710
pk1321	2L	4638010	4641130
pk1322	2L	4648020	4649710
pk1323	2L	4650230	4650880
pk1327	2L	4653090	4653480
pk1328	2L	4653610	4655040
pk1329	2L	4656860	4657770
pk1332	2L	4659850	4661280
pk1334	2L	4694430	4694950
pk1336	2L	4705350	4706000
pk1337	2L	4706130	4706650
pk1339	2L	4793750	4794400
pk1342	2L	4797000	4798690
pk1343	2L	4799470	4800900
pk1344	2L	4801680	4802330
pk1345	2L	4803890	4804410
pk1347	2L	4807790	4808700
pk1348	2L	4810000	4812210
pk1349	2L	4812600	4813510
pk1350	2L	4818970	4819490
pk1352	2L	4820400	4822740
pk1353	2L	4822870	4823390
pk1354	2L	4823780	4824300
pk1356	2L	4825210	4826380
pk1360	2L	4830280	4830930
pk1362	2L	4836780	4838210
pk1368	2L	4846660	4847570
pk1372	2L	4852640	4853030
pk1373	2L	4862910	4863560
pk1379	2L	4882540	4883320
pk1381	2L	4886310	4888650
pk1383	2L	4891380	4892420
pk1385	2L	4898010	4898400
pk1388	2L	4905290	4906200
pk1389	2L	4906590	4907630
pk1390	2L	4910750	4912310
pk1391	2L	4915170	4916210
pk1395	2L	4947670	4947930
pk1400	2L	4966390	4967950
pk1402	2L	4970940	4972760
pk1403	2L	4973150	4973670
pk1404	2L	4973800	4974970
pk1406	2L	4976660	4977700
pk1407	2L	4979000	4979520
pk1408	2L	4980300	4981990
pk1411	2L	4990570	4991220
pk1412	2L	4995250	4996030
pk1413	2L	4996160	4998500
pk1414	2L	4999150	4999800
pk1415	2L	4999930	5001620
pk1416	2L	5002010	5002530
pk1417	2L	5003960	5004350
pk1419	2L	5006690	5007470
pk1420	2L	5008120	5010460
pk1421	2L	5010850	5011760
pk1424	2L	5020600	5021120
pk1425	2L	5024370	5025150
pk1426	2L	5027230	5027750
pk1427	2L	5029180	5029830
pk1432	2L	5042960	5044780
pk1433	2L	5045170	5045560
pk1435	2L	5048420	5051280
pk1436	2L	5051540	5053750
pk1437	2L	5054660	5056090
pk1439	2L	5058820	5059990
pk1440	2L	5060380	5061030
pk1441	2L	5061290	5061810
pk1445	2L	5070780	5071430
pk1446	2L	5077670	5079100
pk1447	2L	5080010	5081310
pk1448	2L	5083130	5083910
pk1449	2L	5084170	5084820
pk1450	2L	5086640	5087290
pk1451	2L	5089110	5089500
pk1452	2L	5089760	5091840
pk1453	2L	5092620	5095220
pk1454	2L	5096130	5097300
pk1455	2L	5099640	5100550
pk1456	2L	5107700	5108740
pk1460	2L	5113680	5114070
pk1461	2L	5118230	5119530
pk1462	2L	5119790	5120310
pk1464	2L	5142670	5143060
pk1465	2L	5144230	5146440
pk1466	2L	5146960	5147350
pk1467	2L	5147480	5148000
pk1471	2L	5195580	5196230
pk1476	2L	5207930	5208450
pk1477	2L	5209230	5209750
pk1478	2L	5210270	5210660
pk1479	2L	5210920	5212090
pk1481	2L	5214170	5215210
pk1482	2L	5217810	5218980
pk1484	2L	5222100	5224310
pk1485	2L	5224570	5225090
pk1486	2L	5226520	5227170
pk1487	2L	5228600	5229510
pk1488	2L	5230290	5231200
pk1489	2L	5231850	5232630
pk1490	2L	5232890	5233280
pk1491	2L	5233540	5234190
pk1492	2L	5235230	5235620
pk1493	2L	5236270	5238220
pk1494	2L	5238480	5239000
pk1495	2L	5239650	5240170
pk1496	2L	5240560	5240950
pk1497	2L	5241340	5242380
pk1499	2L	5246670	5247320
pk1500	2L	5249270	5250830
pk1501	2L	5251740	5254990
pk1502	2L	5255380	5256030
pk1503	2L	5257200	5258370
pk1504	2L	5258500	5259930
pk1505	2L	5260060	5263440
pk1506	2L	5270980	5271630
pk1510	2L	5277870	5280730
pk1512	2L	5283200	5284240
pk1513	2L	5284630	5285800
pk1514	2L	5286450	5287100
pk1515	2L	5287360	5289310
pk1516	2L	5290090	5290480
pk1517	2L	5291780	5293730
pk1518	2L	5294510	5295550
pk1519	2L	5295680	5298150
pk1520	2L	5298930	5299840
pk1521	2L	5300230	5302050
pk1522	2L	5303090	5303610
pk1523	2L	5305040	5306080
pk1524	2L	5306340	5307120
pk1528	2L	5314140	5315050
pk1537	2L	5324800	5327010
pk1542	2L	5338320	5338580
pk1543	2L	5342220	5342480
pk1544	2L	5352100	5352490
pk1550	2L	5366400	5367570
pk1553	2L	5372120	5372640
pk1554	2L	5372770	5373290
pk1556	2L	5376150	5376930
pk1560	2L	5398120	5399030
pk1561	2L	5403320	5404230
pk1563	2L	5406310	5406700
pk1564	2L	5406830	5407480
pk1565	2L	5414630	5415020
pk1567	2L	5421390	5422170
pk1568	2L	5426590	5427760
pk1569	2L	5428150	5428410
pk1570	2L	5428930	5430100
pk1571	2L	5434000	5434390
pk1572	2L	5434910	5435430
pk1573	2L	5435560	5436210
pk1575	2L	5437250	5438160
pk1577	2L	5444400	5445180
pk1578	2L	5453240	5453630
pk1579	2L	5460910	5461820
pk1581	2L	5465200	5465720
pk1582	2L	5475600	5476250
pk1583	2L	5476380	5477290
pk1586	2L	5482360	5482880
pk1587	2L	5485480	5486000
pk1589	2L	5488210	5488730
pk1590	2L	5489770	5490420
pk1591	2L	5490810	5491850
pk1592	2L	5493150	5493930
pk1593	2L	5494190	5494580
pk1594	2L	5494710	5495880
pk1595	2L	5500170	5500820
pk1596	2L	5501210	5501860
pk1597	2L	5504720	5505240
pk1598	2L	5505500	5505890
pk1600	2L	5507450	5508100
pk1601	2L	5519670	5520840
pk1602	2L	5524220	5526430
pk1603	2L	5527860	5528380
pk1609	2L	5541380	5543850
pk1611	2L	5546060	5547490
pk1621	2L	5635110	5635630
pk1622	2L	5646680	5647200
pk1623	2L	5649410	5649800
pk1627	2L	5724420	5725330
pk1629	2L	5729490	5730530
pk1630	2L	5730660	5731700
pk1632	2L	5738590	5739760
pk1633	2L	5740540	5741320
pk1634	2L	5742230	5743010
pk1635	2L	5744700	5745090
pk1636	2L	5745870	5747690
pk1639	2L	5753020	5753280
pk1640	2L	5754060	5754710
pk1644	2L	5764980	5765630
pk1645	2L	5765890	5766540
pk1647	2L	5773820	5774860
pk1651	2L	5781100	5782010
pk1652	2L	5782660	5784870
pk1654	2L	5786300	5787730
pk1656	2L	5799170	5800470
pk1657	2L	5800730	5803980
pk1658	2L	5805020	5805930
pk1660	2L	5823610	5824260
pk1664	2L	5854940	5855590
pk1669	2L	5863520	5863910
pk1670	2L	5866900	5867290
pk1672	2L	5869760	5870280
pk1673	2L	5870540	5871710
pk1674	2L	5872750	5873530
pk1675	2L	5874960	5875480
pk1676	2L	5875610	5876130
pk1678	2L	5878600	5880290
pk1679	2L	5880940	5882500
pk1680	2L	5886660	5887310
pk1681	2L	5894590	5894980
pk1682	2L	5895890	5896540
pk1683	2L	5897450	5898230
pk1685	2L	5899140	5899790
pk1686	2L	5899920	5900310
pk1687	2L	5900700	5901740
pk1688	2L	5902390	5903300
pk1690	2L	5906810	5907980
pk1692	2L	5916040	5916560
pk1694	2L	5943340	5945030
pk1698	2L	5961150	5961930
pk1704	2L	5973630	5974540
pk1705	2L	5974670	5975710
pk1706	2L	5976490	5977010
pk1707	2L	5977140	5978050
pk1708	2L	5978180	5983770
pk1711	2L	5985330	5985590
pk1712	2L	5986110	5987410
pk1717	2L	5997030	5999760
pk1718	2L	6000020	6001060
pk1721	2L	6006390	6007040
pk1725	2L	6019260	6020430
pk1726	2L	6022640	6022900
pk1727	2L	6023030	6023680
pk1731	2L	6032260	6033040
pk1733	2L	6035900	6037070
pk1734	2L	6037330	6037850
pk1735	2L	6038110	6038630
pk1736	2L	6044610	6046300
pk1737	2L	6046950	6049550
pk1739	2L	6050590	6050980
pk1740	2L	6051110	6052540
pk1743	2L	6061510	6063200
pk1745	2L	6065280	6067230
pk1747	2L	6068790	6069570
pk1748	2L	6070870	6071910
pk1750	2L	6078670	6079580
pk1751	2L	6081140	6081920
pk1752	2L	6082180	6082830
pk1753	2L	6083090	6083610
pk1754	2L	6085560	6086210
pk1755	2L	6086600	6087510
pk1756	2L	6087640	6088940
pk1757	2L	6089070	6089460
pk1758	2L	6091540	6091800
pk1759	2L	6097780	6099340
pk1760	2L	6099990	6100900
pk1766	2L	6124950	6125730
pk1767	2L	6126120	6127810
pk1769	2L	6136130	6136520
pk1772	2L	6165380	6165900
pk1773	2L	6166290	6166680
pk1774	2L	6166810	6170060
pk1775	2L	6175780	6176170
pk1776	2L	6176300	6177080
pk1777	2L	6178120	6179680
pk1778	2L	6181630	6182150
pk1779	2L	6184620	6185530
pk1782	2L	6188650	6189430
pk1783	2L	6189560	6190210
pk1784	2L	6190340	6191380
pk1787	2L	6193720	6194760
pk1789	2L	6195670	6198660
pk1797	2L	6252220	6253390
pk1799	2L	6259370	6260020
pk1801	2L	6270160	6270810
pk1802	2L	6271070	6271850
pk1803	2L	6273670	6274450
pk1804	2L	6274970	6275620
pk1810	2L	6321900	6322160
pk1811	2L	6323460	6324890
pk1813	2L	6327360	6328400
pk1814	2L	6329960	6331000
pk1818	2L	6337630	6339840
pk1819	2L	6341400	6342310
pk1821	2L	6343480	6343870
pk1825	2L	6394310	6394830
pk1828	2L	6410690	6411730
pk1829	2L	6411990	6412510
pk1836	2L	6423170	6423690
pk1837	2L	6424080	6425380
pk1839	2L	6446700	6448260
pk1843	2L	6455020	6457100
pk1844	2L	6459570	6460090
pk1845	2L	6460220	6460870
pk1846	2L	6461260	6461650
pk1848	2L	6463080	6465940
pk1849	2L	6466850	6467890
pk1850	2L	6468800	6470360
pk1851	2L	6471270	6474260
pk1853	2L	6476210	6477120
pk1856	2L	6479200	6482580
pk1857	2L	6483360	6483880
pk1858	2L	6487520	6490120
pk1859	2L	6490380	6492070
pk1860	2L	6493240	6494800
pk1862	2L	6498440	6500000
pk1863	2L	6501950	6502470
pk1864	2L	6502600	6503250
pk1865	2L	6503510	6504030
pk1866	2L	6504160	6504810
pk1867	2L	6505720	6506110
pk1869	2L	6507540	6508580
pk1870	2L	6511050	6511440
pk1871	2L	6511960	6512610
pk1872	2L	6512870	6513520
pk1873	2L	6513650	6514430
pk1874	2L	6514560	6515210
pk1875	2L	6516120	6516770
pk1876	2L	6519760	6520280
pk1877	2L	6527950	6529380
pk1879	2L	6533540	6534190
pk1880	2L	6535620	6536530
pk1881	2L	6537570	6538220
pk1882	2L	6546670	6547320
pk1884	2L	6551870	6552390
pk1885	2L	6552650	6553040
pk1886	2L	6553170	6553560
pk1889	2L	6557330	6558630
pk1891	2L	6562010	6564090
pk1892	2L	6583200	6583590
pk1893	2L	6584370	6584760
pk1895	2L	6610630	6611800
pk1896	2L	6612190	6613490
pk1903	2L	6644300	6644820
pk1904	2L	6645990	6647810
pk1905	2L	6647940	6648720
pk1906	2L	6648850	6650150
pk1911	2L	6663800	6664580
pk1913	2L	6667310	6670560
pk1915	2L	6671210	6674200
pk1916	2L	6676800	6677840
pk1917	2L	6683430	6684990
pk1919	2L	6690840	6691230
pk1921	2L	6692530	6693050
pk1922	2L	6693310	6694870
pk1924	2L	6697990	6698640
pk1925	2L	6699420	6700460
pk1926	2L	6700980	6702150
pk1927	2L	6702800	6703710
pk1929	2L	6705010	6705790
pk1930	2L	6708130	6709560
pk1931	2L	6709950	6710600
pk1933	2L	6716840	6718010
pk1936	2L	6722560	6723340
pk1937	2L	6723860	6725160
pk1945	2L	6741930	6742580
pk1946	2L	6750770	6751420
pk1951	2L	6783140	6783790
pk1952	2L	6783920	6784440
pk1953	2L	6786260	6788210
pk1954	2L	6788730	6789120
pk1955	2L	6791720	6792500
pk1956	2L	6793670	6795100
pk1958	2L	6797310	6797830
pk1960	2L	6817330	6817850
pk1961	2L	6821360	6822400
pk1964	2L	6833580	6834230
pk1965	2L	6844760	6845020
pk1966	2L	6851780	6852690
pk1968	2L	6853860	6855420
pk1970	2L	6907290	6909630
pk1972	2L	6913400	6914440
pk1974	2L	6917300	6922760
pk1981	2L	6939400	6940180
pk1982	2L	6941610	6942390
pk1985	2L	6947200	6949150
pk1986	2L	6950580	6950970
pk1987	2L	6956560	6957600
pk1990	2L	6963710	6965660
pk1991	2L	6966310	6966830
pk1992	2L	6966960	6967870
pk1993	2L	6969950	6972160
pk2001	2L	6984510	6985680
pk2002	2L	6986070	6987110
pk2003	2L	6987500	6988410
pk2004	2L	6988540	6989320
pk2005	2L	6990100	6991530
pk2007	2L	6999590	6999980
pk2008	2L	7000500	7000890
pk2009	2L	7001540	7002190
pk2010	2L	7002840	7003880
pk2011	2L	7004270	7005180
pk2012	2L	7005440	7006480
pk2014	2L	7008300	7008690
pk2015	2L	7009080	7010900
pk2019	2L	7019740	7020260
pk2021	2L	7022990	7024030
pk2023	2L	7026110	7028320
pk2024	2L	7031440	7033650
pk2027	2L	7037680	7039240
pk2029	2L	7040280	7041190
pk2030	2L	7041970	7042750
pk2031	2L	7042880	7043530
pk2032	2L	7043790	7044570
pk2033	2L	7045220	7046130
pk2034	2L	7046260	7047300
pk2035	2L	7048990	7050290
pk2036	2L	7050420	7051070
pk2037	2L	7051330	7053280
pk2039	2L	7056010	7059130
pk2042	2L	7065240	7066150
pk2043	2L	7070310	7071090
pk2044	2L	7071220	7072650
pk2045	2L	7072780	7073170
pk2046	2L	7075900	7076290
pk2047	2L	7078500	7079410
pk2048	2L	7079540	7079930
pk2049	2L	7082010	7082920
pk2050	2L	7083050	7083700
pk2051	2L	7084480	7084870
pk2054	2L	7104760	7105150
pk2057	2L	7114380	7115030
pk2058	2L	7117500	7118670
pk2059	2L	7119580	7120100
pk2060	2L	7121010	7121400
pk2061	2L	7121920	7122700
pk2062	2L	7123870	7124390
pk2063	2L	7124910	7125690
pk2064	2L	7127250	7127640
pk2065	2L	7132580	7133360
pk2066	2L	7133750	7134530
pk2067	2L	7134660	7135700
pk2068	2L	7140120	7140380
pk2070	2L	7145450	7146100
pk2075	2L	7155200	7156760
pk2076	2L	7157410	7158060
pk2077	2L	7164040	7164560
pk2079	2L	7172880	7173140
pk2080	2L	7174180	7174830
pk2081	2L	7180290	7181200
pk2082	2L	7187830	7189260
pk2083	2L	7189390	7190300
pk2086	2L	7193940	7194850
pk2088	2L	7199790	7200700
pk2089	2L	7203560	7204470
pk2093	2L	7219290	7220330
pk2094	2L	7222280	7223320
pk2100	2L	7241520	7241910
pk2101	2L	7245290	7245810
pk2103	2L	7254780	7255300
pk2104	2L	7256340	7257250
pk2105	2L	7258160	7258550
pk2106	2L	7259590	7260370
pk2107	2L	7261020	7261410
pk2109	2L	7268820	7269600
pk2110	2L	7269730	7270380
pk2111	2L	7273110	7273630
pk2113	2L	7276490	7277790
pk2114	2L	7278180	7278830
pk2116	2L	7282470	7282860
pk2117	2L	7286630	7287540
pk2118	2L	7287930	7288190
pk2119	2L	7289750	7291180
pk2121	2L	7295340	7296510
pk2122	2L	7298330	7298850
pk2124	2L	7301450	7302230
pk2125	2L	7302360	7302750
pk2126	2L	7303270	7303790
pk2127	2L	7306000	7306520
pk2128	2L	7306650	7307430
pk2130	2L	7312500	7314710
pk2132	2L	7316140	7317180
pk2133	2L	7317440	7323680
pk2134	2L	7324070	7324590
pk2137	2L	7327060	7327840
pk2138	2L	7328880	7329660
pk2139	2L	7332520	7332910
pk2140	2L	7333040	7334860
pk2143	2L	7339280	7339930
pk2144	2L	7340060	7340970
pk2145	2L	7342790	7343440
pk2147	2L	7354490	7355140
pk2148	2L	7356440	7356700
pk2149	2L	7356830	7357350
pk2150	2L	7357740	7360730
pk2151	2L	7361380	7362030
pk2153	2L	7364630	7365280
pk2154	2L	7365410	7366840
pk2155	2L	7368660	7369180
pk2156	2L	7370220	7370870
pk2157	2L	7372430	7374250
pk2158	2L	7374640	7376850
pk2161	2L	7387640	7388550
pk2162	2L	7395570	7396090
pk2163	2L	7398300	7399080
pk2164	2L	7401810	7402070
pk2166	2L	7412210	7413250
pk2169	2L	7417930	7418840
pk2170	2L	7419880	7421440
pk2171	2L	7421830	7422090
pk2172	2L	7422220	7423000
pk2173	2L	7423260	7424300
pk2174	2L	7424430	7426120
pk2175	2L	7426510	7427550
pk2176	2L	7432880	7433270
pk2177	2L	7436780	7438340
pk2178	2L	7439120	7439510
pk2181	2L	7452120	7452510
pk2182	2L	7460050	7460310
pk2183	2L	7462650	7462910
pk2184	2L	7466030	7466810
pk2185	2L	7468110	7469280
pk2189	2L	7473180	7474220
pk2191	2L	7486440	7486960
pk2192	2L	7487740	7488520
pk2193	2L	7491250	7491900
pk2194	2L	7493850	7494240
pk2195	2L	7494500	7494890
pk2196	2L	7495280	7496710
pk2200	2L	7503340	7503990
pk2201	2L	7505160	7505940
pk2203	2L	7508540	7509190
pk2204	2L	7510750	7511140
pk2205	2L	7511530	7511920
pk2206	2L	7513350	7513740
pk2207	2L	7513870	7514260
pk2208	2L	7517120	7517770
pk2211	2L	7520760	7521540
pk2212	2L	7522190	7523880
pk2213	2L	7525440	7526090
pk2214	2L	7526610	7527520
pk2215	2L	7527650	7528300
pk2216	2L	7529080	7529730
pk2217	2L	7530250	7531160
pk2218	2L	7532070	7532330
pk2219	2L	7532850	7533500
pk2220	2L	7533890	7534410
pk2221	2L	7534800	7535320
pk2222	2L	7536230	7536750
pk2223	2L	7540910	7541430
pk2225	2L	7544290	7544940
pk2226	2L	7554690	7555210
pk2227	2L	7556250	7556640
pk2228	2L	7559370	7559760
pk2229	2L	7561450	7561840
pk2230	2L	7562490	7563140
pk2231	2L	7567950	7568340
pk2234	2L	7573410	7574190
pk2235	2L	7574450	7574970
pk2236	2L	7576270	7577960
pk2238	2L	7580560	7581470
pk2239	2L	7592910	7593300
pk2240	2L	7597200	7597590
pk2241	2L	7597720	7598370
pk2243	2L	7600450	7600970
pk2244	2L	7601490	7602660
pk2245	2L	7603960	7605130
pk2246	2L	7607730	7608510
pk2248	2L	7611370	7612930
pk2252	2L	7619040	7619820
pk2253	2L	7619950	7620470
pk2254	2L	7621770	7622550
pk2256	2L	7627100	7628400
pk2257	2L	7629180	7629700
pk2258	2L	7630740	7631130
pk2259	2L	7632950	7633470
pk2262	2L	7675590	7676240
pk2265	2L	7699510	7700030
pk2266	2L	7701460	7701850
pk2267	2L	7702500	7703410
pk2268	2L	7703800	7704710
pk2269	2L	7710950	7711730
pk2271	2L	7749430	7750210
pk2272	2L	7750600	7751250
pk2273	2L	7751380	7752160
pk2276	2L	7771920	7772310
pk2277	2L	7781800	7782580
pk2278	2L	7782710	7783880
pk2280	2L	7790250	7790770
pk2281	2L	7799220	7801170
pk2284	2L	7809360	7810400
pk2285	2L	7810530	7810920
pk2286	2L	7811180	7812220
pk2288	2L	7821320	7822100
pk2290	2L	7826650	7829380
pk2292	2L	7832370	7833280
pk2298	2L	7855120	7855640
pk2299	2L	7855900	7856810
pk2300	2L	7858370	7859540
pk2301	2L	7860190	7861490
pk2303	2L	7862530	7863050
pk2305	2L	7865650	7866300
pk2306	2L	7866560	7866950
pk2307	2L	7867990	7869940
pk2308	2L	7870070	7871630
pk2309	2L	7872020	7872540
pk2311	2L	7875140	7875530
pk2312	2L	7875920	7876570
pk2313	2L	7876700	7877350
pk2314	2L	7878260	7879950
pk2315	2L	7880340	7880990
pk2316	2L	7884890	7885670
pk2317	2L	7886450	7887750
pk2321	2L	7896980	7900620
pk2323	2L	7901660	7902180
pk2325	2L	7906470	7907250
pk2326	2L	7907380	7907900
pk2327	2L	7909200	7910500
pk2328	2L	7911020	7912060
pk2329	2L	7913360	7914010
pk2330	2L	7914140	7917130
pk2331	2L	7917260	7918040
pk2332	2L	7920770	7922590
pk2333	2L	7923370	7923760
pk2334	2L	7924800	7926360
pk2338	2L	7937800	7939230
pk2339	2L	7945210	7945860
pk2340	2L	7947810	7950670
pk2341	2L	7951190	7951970
pk2343	2L	7953400	7954440
pk2344	2L	7954830	7955220
pk2345	2L	7955610	7956130
pk2346	2L	7956520	7957170
pk2347	2L	7957300	7958080
pk2349	2L	7962110	7962760
pk2350	2L	7964190	7966140
pk2351	2L	7966400	7967310
pk2352	2L	7967570	7968090
pk2353	2L	7970820	7972120
pk2354	2L	7973160	7974460
pk2355	2L	7974590	7974980
pk2356	2L	7975110	7976150
pk2357	2L	7976540	7977190
pk2358	2L	7983950	7984600
pk2359	2L	7984990	7986030
pk2363	2L	7991230	7992010
pk2364	2L	7992790	7993570
pk2365	2L	7993830	7994740
pk2366	2L	7998640	8001110
pk2367	2L	8001370	8001890
pk2368	2L	8003450	8004490
pk2370	2L	8006050	8007870
pk2371	2L	8008390	8008780
pk2373	2L	8012420	8013070
pk2374	2L	8028150	8028930
pk2375	2L	8029320	8030100
pk2376	2L	8030620	8031270
pk2377	2L	8031400	8032700
pk2378	2L	8032960	8034000
pk2379	2L	8035040	8036600
pk2382	2L	8040890	8044140
pk2385	2L	8071440	8073650
pk2386	2L	8081580	8085220
pk2387	2L	8085480	8086260
pk2389	2L	8088080	8088600
pk2391	2L	8092890	8093540
pk2392	2L	8097830	8098220
pk2393	2L	8098350	8098740
pk2394	2L	8100040	8100430
pk2396	2L	8103940	8104590
pk2397	2L	8116680	8117070
pk2399	2L	8122790	8124220
pk2400	2L	8126430	8127990
pk2401	2L	8128380	8128770
pk2403	2L	8134490	8134750
pk2406	2L	8142550	8143330
pk2407	2L	8148400	8149180
pk2409	2L	8153990	8154770
pk2410	2L	8154900	8155290
pk2411	2L	8156590	8157240
pk2412	2L	8159060	8159840
pk2414	2L	8162830	8163220
pk2415	2L	8163610	8164000
pk2420	2L	8183890	8184410
pk2421	2L	8196110	8197670
pk2424	2L	8204560	8205730
pk2425	2L	8210410	8211320
pk2426	2L	8212100	8213660
pk2427	2L	8215480	8215870
pk2432	2L	8232250	8233160
pk2433	2L	8237450	8237840
pk2434	2L	8238620	8239530
pk2435	2L	8239660	8240440
pk2441	2L	8255780	8256950
pk2442	2L	8257210	8258250
pk2444	2L	8262930	8264230
pk2446	2L	8265010	8266310
pk2447	2L	8266570	8267220
pk2448	2L	8269170	8269820
pk2449	2L	8270210	8271510
pk2450	2L	8271900	8272290
pk2451	2L	8274240	8275150
pk2452	2L	8276840	8277360
pk2453	2L	8277490	8278660
pk2454	2L	8279180	8280870
pk2455	2L	8281390	8281780
pk2456	2L	8282560	8283340
pk2457	2L	8283600	8284250
pk2458	2L	8285550	8286070
pk2460	2L	8290490	8290880
pk2461	2L	8291010	8291530
pk2462	2L	8291920	8292830
pk2464	2L	8298810	8299980
pk2465	2L	8300500	8301280
pk2466	2L	8302450	8303230
pk2468	2L	8307130	8308430
pk2470	2L	8317010	8317530
pk2471	2L	8317660	8318310
pk2472	2L	8318960	8319740
pk2473	2L	8320130	8320910
pk2475	2L	8325070	8325720
pk2476	2L	8326240	8326630
pk2477	2L	8328580	8329230
pk2478	2L	8334690	8335210
pk2480	2L	8346260	8346780
pk2484	2L	8362250	8362770
pk2485	2L	8363680	8364980
pk2486	2L	8365890	8366800
pk2490	2L	8370180	8371220
pk2492	2L	8374210	8375510
pk2497	2L	8380840	8383960
pk2502	2L	8403330	8405020
pk2505	2L	8413600	8417240
pk2506	2L	8418280	8418670
pk2507	2L	8419190	8420750
pk2508	2L	8421530	8421920
pk2509	2L	8423480	8423870
pk2510	2L	8424000	8424520
pk2514	2L	8433490	8433880
pk2516	2L	8436610	8437910
pk2517	2L	8445970	8447660
pk2518	2L	8449220	8449740
pk2520	2L	8463780	8464170
pk2521	2L	8464300	8465600
pk2522	2L	8466510	8467680
pk2523	2L	8468460	8469890
pk2525	2L	8471190	8472750
pk2526	2L	8473010	8474050
pk2527	2L	8475350	8476130
pk2529	2L	8477950	8479770
pk2530	2L	8480160	8480940
pk2531	2L	8481590	8482240
pk2532	2L	8483020	8484450
pk2534	2L	8485620	8486010
pk2539	2L	8511360	8512270
pk2540	2L	8514220	8515390
pk2543	2L	8521630	8522410
pk2546	2L	8526830	8529430
pk2547	2L	8529560	8529950
pk2548	2L	8531510	8532030
pk2549	2L	8533460	8534110
pk2550	2L	8534370	8536710
pk2554	2L	8541390	8542300
pk2555	2L	8543080	8543600
pk2556	2L	8543860	8544510
pk2558	2L	8569340	8569730
pk2560	2L	8572720	8573630
pk2561	2L	8574020	8575710
pk2564	2L	8588190	8588840
pk2565	2L	8604310	8604700
pk2567	2L	8619520	8620300
pk2574	2L	8683220	8684130
pk2575	2L	8685170	8686470
pk2579	2L	8690500	8692060
pk2580	2L	8692450	8692970
pk2581	2L	8694270	8694660
pk2582	2L	8701680	8702720
pk2584	2L	8708830	8709870
pk2586	2L	8715330	8715850
pk2587	2L	8717800	8718580
pk2588	2L	8719230	8719750
pk2591	2L	8735480	8736130
pk2592	2L	8739770	8740810
pk2594	2L	8757580	8757840
pk2599	2L	8812830	8814130
pk2601	2L	8817250	8817770
pk2604	2L	8825050	8826090
pk2610	2L	8840520	8841040
pk2612	2L	8846500	8847280
pk2613	2L	8849230	8849620
pk2614	2L	8854040	8854690
pk2615	2L	8855210	8857290
pk2616	2L	8857420	8858330
pk2618	2L	8868340	8868600
pk2619	2L	8880950	8881730
pk2621	2L	8888100	8888750
pk2622	2L	8893300	8893950
pk2623	2L	8897460	8899800
pk2625	2L	8902660	8903440
pk2626	2L	8905780	8907470
pk2627	2L	8908380	8909290
pk2628	2L	8909420	8909940
pk2629	2L	8910460	8911240
pk2630	2L	8913840	8914490
pk2631	2L	8914880	8916700
pk2632	2L	8917220	8917870
pk2633	2L	8918650	8919690
pk2634	2L	8919820	8921380
pk2636	2L	8922810	8923590
pk2637	2L	8925020	8927490
pk2645	2L	8949850	8950370
pk2646	2L	8951020	8951410
pk2647	2L	8960640	8961030
pk2648	2L	8972860	8973380
pk2649	2L	8984560	8985340
pk2650	2L	8988980	8989890
pk2656	2L	9019270	9019790
pk2658	2L	9058140	9058920
pk2660	2L	9071140	9071790
pk2664	2L	9124310	9125090
pk2665	2L	9125480	9126520
pk2666	2L	9126910	9127560
pk2667	2L	9129250	9129900
pk2668	2L	9132500	9133280
pk2670	2L	9136530	9137440
pk2671	2L	9138220	9138610
pk2672	2L	9140560	9141990
pk2673	2L	9144200	9144590
pk2674	2L	9144850	9145630
pk2676	2L	9147190	9147710
pk2677	2L	9148100	9148620
pk2678	2L	9148880	9149530
pk2680	2L	9152130	9152650
pk2681	2L	9153040	9153690
pk2683	2L	9157070	9157460
pk2684	2L	9158240	9158760
pk2688	2L	9165650	9167600
pk2689	2L	9167730	9168380
pk2690	2L	9169550	9170590
pk2691	2L	9172280	9172930
pk2692	2L	9173840	9174230
pk2693	2L	9175140	9175660
pk2694	2L	9175920	9177090
pk2695	2L	9178130	9178910
pk2696	2L	9182550	9183070
pk2697	2L	9183200	9183460
pk2698	2L	9188660	9189440
pk2699	2L	9189960	9190870
pk2700	2L	9193600	9194250
pk2702	2L	9198150	9198930
pk2703	2L	9202570	9202960
pk2704	2L	9203220	9204000
pk2705	2L	9204910	9205950
pk2706	2L	9206080	9208290
pk2707	2L	9208680	9209330
pk2708	2L	9210890	9211410
pk2709	2L	9211540	9211800
pk2710	2L	9212450	9213490
pk2711	2L	9222720	9223110
pk2712	2L	9223240	9223760
pk2713	2L	9224020	9224930
pk2714	2L	9225190	9225840
pk2715	2L	9226100	9226620
pk2717	2L	9229090	9230390
pk2718	2L	9231820	9232340
pk2719	2L	9233900	9234810
pk2722	2L	9237540	9238320
pk2727	2L	9244040	9244560
pk2730	2L	9251710	9253400
pk2731	2L	9256390	9257170
pk2732	2L	9271210	9271470
pk2736	2L	9330490	9331530
pk2739	2L	9387430	9388600
pk2744	2L	9416030	9416810
pk2745	2L	9417330	9417980
pk2747	2L	9420580	9421100
pk2750	2L	9430590	9432020
pk2751	2L	9437220	9437870
pk2752	2L	9441510	9442420
pk2754	2L	9444890	9445540
pk2755	2L	9446320	9446970
pk2756	2L	9448010	9448920
pk2757	2L	9449050	9450220
pk2758	2L	9451390	9452560
pk2759	2L	9452950	9453470
pk2760	2L	9457890	9458150
pk2761	2L	9458540	9459060
pk2762	2L	9459970	9462310
pk2765	2L	9490650	9491040
pk2769	2L	9493770	9495070
pk2770	2L	9495200	9495850
pk2771	2L	9496110	9496890
pk2772	2L	9497150	9497930
pk2773	2L	9501310	9501830
pk2775	2L	9505210	9505860
pk2776	2L	9506380	9507160
pk2777	2L	9508200	9509370
pk2779	2L	9512750	9513400
pk2780	2L	9513920	9514570
pk2784	2L	9521070	9521980
pk2785	2L	9522630	9523800
pk2786	2L	9526790	9528220
pk2787	2L	9530690	9531080
pk2789	2L	9532380	9532770
pk2791	2L	9540700	9541090
pk2795	2L	9567350	9568000
pk2796	2L	9568130	9569300
pk2797	2L	9569690	9571250
pk2800	2L	9576580	9576970
pk2803	2L	9581260	9582430
pk2806	2L	9596730	9597900
pk2807	2L	9601930	9602450
pk2808	2L	9603880	9604920
pk2809	2L	9608040	9608820
pk2810	2L	9609340	9610250
pk2812	2L	9612330	9614280
pk2813	2L	9616490	9618570
pk2814	2L	9623770	9624940
pk2817	2L	9655880	9656530
pk2818	2L	9661080	9661470
pk2819	2L	9666670	9667060
pk2820	2L	9667450	9668230
pk2823	2L	9675770	9676420
pk2826	2L	9680970	9681490
pk2827	2L	9684090	9684740
pk2828	2L	9685910	9686430
pk2829	2L	9692540	9693060
pk2830	2L	9693190	9693970
pk2833	2L	9698390	9702420
pk2834	2L	9702550	9702940
pk2835	2L	9703070	9703720
pk2836	2L	9704110	9704890
pk2837	2L	9705150	9706710
pk2838	2L	9707880	9708400
pk2843	2L	9728680	9729070
pk2844	2L	9729590	9730110
pk2845	2L	9731150	9731800
pk2846	2L	9732190	9732580
pk2848	2L	9735830	9736220
pk2849	2L	9736350	9737000
pk2852	2L	9742460	9743500
pk2854	2L	9749740	9750390
pk2855	2L	9756240	9756630
pk2856	2L	9757800	9759360
pk2858	2L	9762480	9764690
pk2862	2L	9779640	9780420
pk2863	2L	9780680	9781330
pk2864	2L	9781980	9784710
pk2865	2L	9786010	9786530
pk2866	2L	9786660	9787180
pk2868	2L	9790170	9791080
pk2871	2L	9804600	9804990
pk2872	2L	9811620	9812660
pk2873	2L	9816040	9817080
pk2874	2L	9826830	9827350
pk2875	2L	9828390	9829430
pk2879	2L	9887800	9888580
pk2881	2L	9892610	9893650
pk2883	2L	9897290	9897810
pk2886	2L	9906390	9906780
pk2887	2L	9907170	9907820
pk2888	2L	9908340	9908990
pk2889	2L	9911460	9914580
pk2890	2L	9914970	9915880
pk2892	2L	9917310	9918740
pk2895	2L	9921340	9922640
pk2899	2L	9937590	9938370
pk2900	2L	9938500	9939410
pk2901	2L	9944220	9945520
pk2902	2L	9945780	9946560
pk2903	2L	9947210	9947860
pk2904	2L	9947990	9948770
pk2906	2L	9953060	9955140
pk2907	2L	9956310	9957090
pk2908	2L	9957220	9958260
pk2912	2L	9962550	9963980
pk2913	2L	9966320	9967490
pk2914	2L	9967620	9968790
pk2916	2L	9981400	9982050
pk2917	2L	9982700	9983480
pk2918	2L	9983870	9985300
pk2919	2L	9985820	9987380
pk2920	2L	9988680	9989070
pk2921	2L	9989590	9990240
pk2923	2L	9992190	9992970
pk2925	2L	10003500	10005060
pk2927	2L	10009090	10009610
pk2928	2L	10009740	10011170
pk2931	2L	10032360	10033010
pk2932	2L	10034050	10034960
pk2933	2L	10035220	10036260
pk2936	2L	10039120	10039510
pk2937	2L	10042110	10042500
pk2938	2L	10044840	10045880
pk2940	2L	10053550	10054330
pk2942	2L	10056410	10059530
pk2944	2L	10083190	10083710
pk2947	2L	10143250	10143900
pk2948	2L	10198890	10199280
pk2950	2L	10200710	10202140
pk2953	2L	10205780	10207210
pk2958	2L	10220730	10222420
pk2961	2L	10246860	10247380
pk2963	2L	10259990	10260380
pk2964	2L	10260770	10261290
pk2969	2L	10276890	10277280
pk2970	2L	10281960	10282350
pk2971	2L	10295220	10295740
pk2972	2L	10302760	10304710
pk2973	2L	10306530	10307960
pk2975	2L	10311860	10312640
pk2976	2L	10321610	10321870
pk2981	2L	10333570	10335390
pk2982	2L	10339160	10339810
pk2988	2L	10364250	10365030
pk2992	2L	10375170	10376080
pk2996	2L	10385830	10386220
pk2998	2L	10387910	10388300
pk3002	2L	10408060	10408580
pk3003	2L	10410660	10411310
pk3004	2L	10413260	10414170
pk3006	2L	10423400	10424180
pk3008	2L	10426390	10427820
pk3009	2L	10430030	10431200
pk3017	2L	10457460	10458110
pk3020	2L	10466950	10467470
pk3022	2L	10469030	10469290
pk3023	2L	10469680	10470980
pk3025	2L	10474100	10474620
pk3026	2L	10474750	10475270
pk3027	2L	10476830	10477220
pk3028	2L	10483070	10483460
pk3032	2L	10494770	10495420
pk3034	2L	10503610	10504390
pk3035	2L	10504780	10505170
pk3036	2L	10505430	10506340
pk3037	2L	10506470	10507900
pk3041	2L	10513750	10514140
pk3042	2L	10514660	10515310
pk3043	2L	10515700	10517650
pk3044	2L	10528830	10529610
pk3046	2L	10544560	10545080
pk3049	2L	10553660	10554310
pk3051	2L	10572900	10574590
pk3054	2L	10589150	10590060
pk3055	2L	10604750	10605270
pk3056	2L	10610470	10610730
pk3057	2L	10611380	10611900
pk3058	2L	10612030	10612680
pk3059	2L	10612810	10613590
pk3060	2L	10613850	10616060
pk3061	2L	10616190	10617360
pk3064	2L	10632440	10633350
pk3066	2L	10654540	10655060
pk3067	2L	10657400	10658180
pk3068	2L	10658440	10659220
pk3069	2L	10660260	10662860
pk3070	2L	10665070	10665590
pk3071	2L	10666630	10667150
pk3074	2L	10671830	10673260
pk3075	2L	10676770	10678330
pk3077	2L	10679890	10680670
pk3079	2L	10686390	10687430
pk3081	2L	10689770	10690290
pk3082	2L	10691720	10692500
pk3085	2L	10701210	10701860
pk3090	2L	10711090	10711610
pk3091	2L	10720450	10720840
pk3093	2L	10725000	10725780
pk3094	2L	10726560	10727340
pk3100	2L	10734880	10736310
pk3101	2L	10737090	10739560
pk3106	2L	10748140	10748400
pk3107	2L	10753600	10754510
pk3108	2L	10754770	10755680
pk3109	2L	10755810	10756720
pk3110	2L	10756850	10757890
pk3111	2L	10761920	10763220
pk3114	2L	10767250	10768550
pk3115	2L	10769330	10770240
pk3116	2L	10770500	10772060
pk3117	2L	10773230	10774920
pk3119	2L	10778560	10779080
pk3120	2L	10781030	10781810
pk3123	2L	10790910	10793250
pk3124	2L	10794030	10795200
pk3125	2L	10798450	10798710
pk3127	2L	10800400	10802480
pk3128	2L	10803260	10803650
pk3129	2L	10807290	10807940
pk3133	2L	10837320	10837710
pk3134	2L	10841740	10842910
pk3137	2L	10849280	10849930
pk3138	2L	10850060	10851100
pk3141	2L	10855650	10858120
pk3148	2L	10967190	10968100
pk3149	2L	10969790	10970440
pk3152	2L	10975770	10977590
pk3155	2L	10989160	10989940
pk3156	2L	11003460	11004500
pk3158	2L	11011390	11012040
pk3159	2L	11012690	11013340
pk3160	2L	11013990	11016460
pk3161	2L	11020620	11021790
pk3162	2L	11021920	11022570
pk3163	2L	11023090	11024780
pk3164	2L	11025040	11026730
pk3165	2L	11026860	11028680
pk3166	2L	11028940	11029720
pk3167	2L	11029850	11031280
pk3168	2L	11031800	11033100
pk3170	2L	11035440	11036350
pk3172	2L	11037910	11038690
pk3173	2L	11040510	11043370
pk3174	2L	11043630	11044020
pk3175	2L	11044930	11045840
pk3177	2L	11047920	11048440
pk3178	2L	11048570	11048960
pk3179	2L	11049090	11049350
pk3180	2L	11049610	11050910
pk3181	2L	11051300	11051690
pk3182	2L	11051820	11053900
pk3183	2L	11054550	11054940
pk3184	2L	11055070	11055850
pk3185	2L	11057150	11058840
pk3186	2L	11058970	11059750
pk3187	2L	11060140	11060790
pk3188	2L	11061050	11062610
pk3189	2L	11063650	11064170
pk3191	2L	11065600	11067290
pk3192	2L	11067550	11070670
pk3193	2L	11071060	11073140
pk3194	2L	11073400	11075740
pk3196	2L	11081980	11082500
pk3199	2L	11099920	11101090
pk3202	2L	11105250	11107980
pk3203	2L	11112790	11113700
pk3204	2L	11119940	11120590
pk3206	2L	11122800	11124490
pk3208	2L	11130470	11131770
pk3213	2L	11155300	11156080
pk3219	2L	11168820	11169080
pk3222	2L	11173500	11173890
pk3223	2L	11174150	11174670
pk3224	2L	11175190	11175970
pk3225	2L	11176230	11176750
pk3226	2L	11176880	11177400
pk3227	2L	11177660	11178700
pk3228	2L	11178830	11180000
pk3229	2L	11180390	11181170
pk3230	2L	11181300	11183640
pk3231	2L	11184160	11185590
pk3232	2L	11188580	11189360
pk3234	2L	11191570	11192090
pk3235	2L	11192350	11192870
pk3238	2L	11196640	11197290
pk3239	2L	11199890	11200670
pk3241	2L	11202100	11202750
pk3244	2L	11206780	11207300
pk3245	2L	11207430	11208080
pk3246	2L	11209120	11209640
pk3247	2L	11210160	11211850
pk3248	2L	11218740	11222640
pk3250	2L	11229010	11229530
pk3251	2L	11251500	11251890
pk3258	2L	11271520	11272430
pk3260	2L	11277760	11279840
pk3261	2L	11280100	11280880
pk3262	2L	11282050	11283480
pk3266	2L	11291410	11291930
pk3269	2L	11305710	11307140
pk3270	2L	11307270	11308570
pk3272	2L	11312990	11313640
pk3273	2L	11318450	11320140
pk3274	2L	11320270	11320920
pk3275	2L	11321050	11321570
pk3277	2L	11323390	11324560
pk3278	2L	11326250	11326640
pk3279	2L	11326770	11327290
pk3280	2L	11328460	11329110
pk3281	2L	11329500	11330020
pk3282	2L	11333530	11333920
pk3284	2L	11343800	11344190
pk3285	2L	11344840	11345360
pk3289	2L	11358100	11359660
pk3290	2L	11362780	11363430
pk3294	2L	11370060	11371490
pk3295	2L	11375390	11376430
pk3296	2L	11377860	11379940
pk3297	2L	11380200	11380850
pk3298	2L	11382410	11383450
pk3299	2L	11384230	11385790
pk3300	2L	11385920	11386830
pk3301	2L	11387090	11388780
pk3302	2L	11390860	11391510
pk3304	2L	11395540	11396710
pk3305	2L	11396840	11397230
pk3307	2L	11398660	11401650
pk3308	2L	11401780	11402560
pk3309	2L	11405160	11406330
pk3310	2L	11406850	11407890
pk3311	2L	11409970	11410620
pk3312	2L	11415170	11416990
pk3313	2L	11418810	11419070
pk3314	2L	11420630	11421020
[truncated: 18,330 more rows]

## Sheet: wtFAIRE.rpkm
high-confidence peak	t1r1	t1r2	t1r3	t2r1	t2r2	t2r3	t3r1	t3r2	t3r3	t4r1	t4r2	t4r3	t5r1	t5r2	t5r3	t6r1	t6r2	t6r3
pk1	16.764	20.5394	14.3616	11.5629	8.88216	15.7299	28.8044	12.9117	15.1543	50.7571	43.1287	44.8812	72.6276	54.7976	57.4987	68.8698	58.699	65.9346
pk3	19.6698	20.9129	24.9767	32.9793	24.87	26.2165	20.0701	22.5368	28.2881	34.868	34.503	30.3483	24.9785	30.0463	29.544	24.9243	19.8176	26.5815
pk5	12.2936	14.9378	18.1081	8.54646	15.5438	13.1082	15.7959	15.8462	18.1852	19.3098	20.5567	16.029	28.508	28.3224	31.3204	31.1554	31.7728	33.7461
pk8	15.6464	22.4066	23.1035	17.5957	22.6495	13.1082	31.5919	27.5841	33.3395	41.9298	45.9502	41.6754	18.3266	23.3967	25.2433	14.7578	19.3868	20.2476
pk13	60.3504	63.4854	55.7814	32.5101	46.1872	22.7209	46.4587	46.5605	49.8409	34.9415	33.8581	23.8654	30.7706	22.9863	28.0481	15.3044	17.5917	15.229
pk14	7.8232	1.86722	3.12209	5.02733	3.10876	2.62165	11.1501	13.4986	18.6903	29.7922	35.8734	35.7981	46.1559	44.9464	40.6698	43.4536	47.9285	37.3803
pk15	4.4704	0	1.66512	2.68124	2.36858	0	1.2389	0.782529	2.02058	5.88489	7.52401	6.4116	32.5806	21.3444	21.1919	47.0064	39.4917	40.1492
pk16	5.10903	12.8038	13.5588	14.9383	15.4803	13.4828	14.3358	14.7563	21.0717	27.1125	29.2515	28.0889	41.8894	50.3118	47.8154	35.1377	32.0036	33.2269
pk17	17.8816	7.46888	18.3163	8.71404	13.6193	12.2343	28.4946	18.7807	27.6145	22.8039	33.8581	26.3588	11.7652	10.6722	18.0755	10.9317	7.89833	6.23004
pk18	19.3717	12.4481	21.6465	20.7796	14.2115	33.2075	3.71669	3.13012	4.04115	12.5054	11.286	12.8232	25.3405	13.9559	16.2056	76.522	57.4424	53.3015
pk19	7.45066	4.97925	4.16279	2.01093	3.55286	6.99106	4.95559	14.0855	13.4705	25.7464	34.9329	36.3324	3.62007	12.3141	11.8425	12.0249	12.9245	15.9212
pk20	9.83488	16.4315	14.986	68.3717	52.5824	63.9682	16.3534	13.1465	17.7811	32.6611	28.0538	21.372	30.9516	25.6133	23.1865	71.4934	70.2233	76.8372
pk21	5.96053	14.9378	9.57442	7.37342	4.44108	6.99106	9.29173	3.91264	3.36763	13.241	13.7045	14.6042	15.3853	15.1874	17.1405	50.2859	46.672	42.572
pk22	11.176	7.46888	8.11744	12.0656	13.3232	6.55411	9.29173	5.86897	10.608	13.241	18.5413	14.9604	28.508	21.5496	26.6457	36.8946	45.2359	35.3036
pk23	96.8586	93.361	77.4279	112.947	101.257	133.704	71.2366	67.2975	70.7201	43.0332	37.0826	32.4142	47.0609	63.2122	46.7469	98.9321	85.8046	82.0289
pk24	2.98027	4.97925	10.8233	3.35155	1.18429	3.49553	11.1501	7.82529	10.7764	22.0683	24.1843	24.2216	38.0107	30.3747	34.2811	9.83855	7.1803	8.30672
pk25	5.96053	7.46888	6.66047	0.670311	5.32929	0	12.389	11.7379	14.8176	38.9874	30.6335	45.5936	25.3405	27.9119	26.8016	3.27952	5.02621	5.53782
pk27	67.4624	64.5039	54.7218	68.9201	62.3366	81.5094	68.5899	58.0494	58.2293	70.8193	66.9833	77.3278	86.8817	86.1985	83.4645	97.1929	91.6467	84.9551
pk30	49.7332	53.2157	48.0802	51.6558	37.7492	48.8282	37.1669	34.04	31.0663	55.9984	52.1979	53.9643	53.792	53.8741	54.2264	74.814	73.2391	70.4774
pk32	13.4112	13.0705	21.2302	9.04919	8.88216	6.55411	51.1045	63.3848	54.5555	63.9981	54.8178	50.2242	14.254	20.3182	15.4265	13.1181	15.0786	15.0559
pk33	64.8208	60.9958	65.7721	20.7796	15.6918	12.2343	50.1753	69.2538	54.2188	72.8255	63.6854	65.1846	24.888	28.3224	32.7228	9.29196	8.25735	9.34507
pk34	8.128	11.5428	9.9907	2.37656	1.45344	2.38331	7.0955	8.7501	11.9398	60.1863	49.2481	54.0129	13.3284	17.2397	16.1489	11.6274	8.22471	6.9852
pk35	41.7237	51.0373	39.5465	26.1421	22.2054	26.2165	26.6363	20.737	23.9101	25.0108	23.1095	23.5092	15.8378	12.3141	22.4385	17.4908	17.5917	20.0746
pk37	54.7624	42.946	41.2116	34.6886	42.6344	32.7706	23.2293	24.6497	23.2366	22.0683	29.4243	30.4551	27.8293	24.0124	29.4505	18.8572	20.4639	27.516
pk38	77.4869	79.668	55.7814	62.0037	52.9969	64.6673	61.9449	67.6888	49.1673	65.8372	56.6988	69.459	62.4462	71.8321	67.0039	77.0686	70.0079	69.5688
pk39	115.113	91.4937	114.893	53.7924	39.9697	41.9463	63.1838	80.4049	63.143	48.5503	58.8485	52.8957	39.3683	42.4835	35.9951	22.1367	14.0016	18.171
pk40	45.8216	55.083	64.6273	53.5411	40.1918	47.1896	38.5607	43.7238	42.1795	33.9301	33.8581	32.5923	24.7749	17.2397	22.6722	19.2672	20.1946	26.4777
pk41	44.704	54.7718	49.1209	15.4171	18.9486	15.7299	13.6279	19.5632	15.4911	9.56294	16.1229	19.9472	17.1953	13.135	22.4385	18.5839	11.4885	17.9979
pk42	12.7726	12.8038	17.4837	8.331	11.1661	12.7337	11.681	6.37202	9.23692	14.502	11.286	10.0754	17.8418	15.1287	22.9728	34.2007	32.9268	26.7002
pk43	33.528	28.6307	27.8907	22.4554	20.429	20.0993	25.3974	25.8235	23.5734	34.5737	36.8139	43.8126	41.6308	40.6364	41.1373	39.3542	45.5949	34.9575
pk45	43.0276	44.3465	46.6753	25.011	21.9833	21.9563	73.1724	78.6442	67.8156	95.9972	95.2258	89.4953	64.1431	77.1169	73.7432	34.8449	29.6187	29.0735
pk46	10.4309	22.4066	22.4791	15.4171	10.0664	19.2254	18.5835	20.3458	19.5322	25.0108	31.7083	32.058	31.6756	27.091	29.2947	12.0249	16.5147	26.3046
pk47	42.4688	48.5477	38.714	19.1038	19.5407	26.2165	11.1501	19.9545	9.09259	11.0342	14.5106	14.9604	12.2177	14.7769	20.5686	21.3169	21.5409	22.8435
pk49	19.9449	13.2142	19.405	15.0046	18.4476	12.0999	48.317	57.245	55.0218	61.9611	62.3832	61.8144	66.6232	77.4839	71.7745	63.0676	61.3087	58.4666
pk50	11.176	24.2738	18.7326	17.5957	12.8791	20.9732	13.9376	18.1938	20.2058	22.0683	22.9751	27.7836	32.5806	26.4753	31.3204	46.7331	46.3129	40.4953
pk51	19.3717	17.4274	22.4791	18.7687	17.1722	17.4776	36.5475	27.3885	33.3395	20.9649	30.0961	31.7018	30.3181	20.9339	21.1919	24.0498	29.0802	26.9969
pk52	61.0954	64.7303	55.157	62.0037	54.0331	63.7934	96.9437	107.206	87.0531	105.56	99.4245	97.955	69.2338	83.3252	85.8585	36.8946	34.4654	32.7077
pk53	7.02491	1.06698	5.35216	2.01093	2.53776	1.49808	4.24765	2.68296	8.0823	25.8515	22.572	26.257	48.0952	48.2008	41.1373	94.169	89.2409	83.3639
pk54	33.2486	34.5436	31.377	65.481	69.5029	76.0277	24.8554	23.1824	29.1721	17.3788	21.8667	17.0976	26.4718	28.3224	25.7108	52.6772	56.8141	61.6515
pk56	32.4104	37.3444	44.3337	35.694	32.4199	27.5273	20.4418	14.0855	26.2675	18.7581	22.9751	17.6319	22.3992	15.3926	19.1662	15.5777	16.1557	18.171
pk57	41.0464	48.8872	48.5911	24.1312	21.9632	18.1132	27.7063	34.3601	23.3285	26.8832	25.5035	20.7891	19.9927	19.9264	20.5686	14.6088	17.6244	16.991
pk58	22.352	27.3859	19.1488	15.4171	16.58	12.2343	9.91118	12.5205	17.5117	38.9874	51.0558	49.1556	32.5806	29.5538	31.1646	38.261	31.5933	29.0735
pk59	35.7632	20.5394	32.782	28.4044	23.9818	37.3585	34.844	24.9431	36.3704	18.4822	20.7582	21.9063	27.4899	20.3182	25.7108	31.1554	24.2335	18.171
pk62	17.8816	35.4772	25.6012	15.5847	21.7613	10.4866	38.0961	44.6042	47.9887	61.2396	54.0117	53.43	20.3629	21.5496	23.3735	12.2982	16.1557	13.4984
pk64	18.3286	14.9378	16.9842	12.0656	12.435	7.86494	17.8401	12.677	17.9831	12.7996	15.3167	15.3878	26.0645	23.3967	19.4467	36.4026	38.1274	46.933
pk65	26.8224	18.6722	32.886	21.7851	21.9093	26.2165	30.353	16.4331	27.2778	34.9415	25.7966	24.934	33.4856	27.9119	32.0995	26.7827	30.8753	32.5347
pk68	35.2044	31.7427	39.3384	35.1913	27.3126	38.6693	34.844	34.6269	31.8241	35.3093	32.8504	34.4624	45.4771	46.1778	37.1638	52.0623	55.7371	46.4657
pk69	168.199	177.853	152.826	154.465	137.673	178.272	167.019	169.613	131.969	159.72	139.362	134.644	136.771	151.617	139.773	119.907	110.128	109.026
pk70	102.223	97.0954	102.571	77.756	63.3594	83.1936	101.59	97.5031	79.8801	111.077	97.5972	94.6068	96.2939	113.125	106.458	107.568	98.6573	98.9885
pk71	13.4112	4.97925	9.15814	1.34062	1.18429	5.24329	17.3446	4.69517	13.4705	44.1367	39.7698	42.744	34.3907	22.1653	36.7742	12.0249	9.33439	8.30672
pk72	3.57632	8.96265	6.49395	4.82624	3.55286	7.34061	28.2469	47.8908	40.4115	96.6593	90.6106	98.7387	112.946	135.455	115.932	42.6337	46.5283	35.3036
pk73	65.2678	61.2448	56.947	40.6208	18.8302	57.6762	42.3703	25.3539	31.1169	41.0471	34.1805	29.4934	35.2957	31.524	35.5276	26.892	29.2956	15.3674
pk74	40.2336	32.3651	34.9674	39.2132	50.9244	41.0725	39.0253	29.3448	36.3704	29.4244	28.7525	28.1398	28.508	17.6502	25.8666	22.41	23.336	20.7668
pk75	74.5066	82.1576	74.9302	92.1677	69.2808	88.2621	64.4227	71.6014	64.9952	90.4801	88.1385	80.5012	74.6639	79.631	80.7163	104.945	98.3701	93.1045
pk80	16.0934	10.4564	20.9805	12.0656	18.1196	12.5839	14.1234	15.4941	17.7811	12.7996	19.025	19.6622	30.9516	29.0612	25.0563	83.9556	93.4875	90.5433
pk82	27.3812	19.6058	19.9814	14.8306	20.8731	15.7299	23.6939	19.661	24.4995	25.6544	22.9751	24.0435	32.92	24.6281	25.4771	25.0063	30.1573	23.8818
pk83	34.1376	36.6654	31.3345	16.4531	19.8637	19.0665	25.3411	20.7014	24.4306	28.2876	30.3403	31.4751	31.8402	30.8971	30.768	36.9691	31.7239	32.6605
pk87	54.7624	48.5477	73.057	11.0601	7.10573	18.3515	39.0253	49.8862	41.9269	68.4118	62.4762	69.459	39.3683	40.0207	37.865	26.2361	24.772	19.7285
pk88	104.982	119.02	116.907	122.018	109.279	134.127	142.913	137.447	115.694	128.851	116.761	117.615	90.4725	109.635	99.405	81.0358	73.378	66.9227
pk90	43.2138	29.8755	36.6326	21.4499	25.4622	5.24329	18.5835	27.3885	24.2469	22.8039	24.7218	23.5092	28.0555	25.4491	20.5686	10.9317	17.9508	24.2279
pk91	7.8232	7.46888	4.37093	2.01093	7.10573	5.24329	7.43338	5.28207	7.07201	14.3444	15.7198	18.7005	50.2285	41.2521	35.5276	16.3976	18.8483	19.2093
pk92	24.8666	24.7407	26.6939	17.0929	21.3172	11.4697	26.4814	23.1824	29.4246	16.6892	22.3705	20.437	26.4718	21.7036	26.0614	38.3293	44.6974	48.802
pk94	8.9408	10.1363	10.5259	5.60188	5.45618	5.24329	10.0882	10.7318	8.65961	20.9649	17.62	17.0976	37.0411	33.0721	34.0585	94.8717	93.3952	85.7373
pk95	23.2461	23.9004	16.9842	8.44591	11.3692	13.6326	31.2202	25.8235	20.2058	38.8403	32.5682	33.7678	37.4677	41.8678	41.8852	47.225	37.912	34.0576
pk96	137.465	147.51	121.553	157.355	140.782	186.574	141.854	134.986	113.152	141.053	125.759	121.999	125.345	155.773	132.605	169.442	147.017	148.656
pk97	43.2138	47.3029	49.9535	12.0656	14.2115	17.4776	22.3002	18.7807	14.8176	25.7464	33.3206	19.9472	29.8656	38.5841	38.0208	38.261	39.4917	29.0735
pk98	47.7627	35.3789	41.1459	57.4703	56.0043	61.5397	57.9022	55.4772	52.0032	58.5391	57.109	59.7291	73.7351	74.4029	67.2171	72.8398	71.7652	63.1748
pk99	39.3395	17.9253	27.4744	29.3596	19.1855	30.4111	25.2735	18.3112	25.4592	41.0471	39.3398	37.6147	49.414	46.3009	37.0235	43.9455	49.1133	41.949
pk101	14.0498	8.53586	20.695	15.8002	12.9426	15.7299	15.3977	11.0672	13.5667	39.723	38.004	37.2484	51.586	63.3295	54.4935	81.0509	80.3168	76.5405
pk103	18.6267	12.4481	22.0628	13.0711	10.9547	15.7299	23.5391	16.0418	17.8484	27.5854	24.1843	26.715	27.603	27.091	34.2811	25.143	25.8491	23.8818
pk104	31.2928	31.5991	26.7059	24.1312	24.87	20.9732	20.013	20.5865	30.4641	26.6517	27.5329	29.592	31.1187	34.1005	33.9454	33.0474	32.1457	38.818
pk105	40.2336	45.9623	38.6179	37.1249	40.038	41.543	33.4502	36.4779	39.6344	37.3464	44.524	41.2644	39.8904	40.5417	39.8427	48.6882	47.2243	46.6455
pk107	30.5477	36.0996	49.1209	33.1804	34.0483	36.703	42.1225	36.7789	39.0645	48.9181	44.8754	48.7994	42.5358	37.3527	31.7879	44.82	36.2605	43.9564
pk109	89.408	89.6265	85.92	108.992	97.3485	115.352	72.8472	85.9217	86.4806	63.5568	71.9081	71.81	60.8172	76.8398	60.21	76.0848	72.3774	66.0385
pk110	21.2344	21.473	27.7866	13.0711	11.9909	9.17576	20.9064	24.6497	20.7109	35.861	32.4473	37.6682	23.7567	20.0104	22.2048	14.3479	14.5401	12.2005
pk112	33.528	28.6307	30.8047	15.082	19.8368	20.0993	17.964	16.0418	17.5117	26.8498	31.4396	30.9894	33.9382	29.5538	33.0345	32.7952	42.3638	41.1875
pk113	30.5869	22.7997	29.1834	19.0509	20.1017	17.3857	22.4958	19.3985	23.0771	25.9012	25.7966	24.0716	26.0073	22.4246	24.21	23.3018	22.4479	20.3296
pk114	78.0288	84.1946	73.3408	82.2654	78.3245	90.0893	80.4157	73.4154	71.2712	64.6	59.215	62.1731	60.9653	65.1526	64.7657	59.0313	58.5521	55.6928
pk115	36.1696	35.9864	35.6486	31.4437	35.0442	30.0298	35.4775	30.5186	29.2065	35.7106	36.6429	33.4181	42.7004	39.405	42.3272	34.584	34.0738	37.5691
pk116	14.0498	17.0717	14.986	10.0547	9.13593	5.99233	18.0525	16.7685	21.0717	63.6829	59.194	63.5054	79.1244	72.4771	68.1169	58.5628	58.7759	51.917
pk117	22.352	20.9129	19.9814	19.3049	18.8302	20.9732	29.7335	19.2502	26.6716	25.5993	32.8907	24.7915	49.414	51.2265	43.0072	23.6125	20.2484	19.5208
pk120	24.5872	7.46888	18.7326	16.0875	25.7583	15.7299	20.4418	18.7807	15.1543	17.6547	49.1748	27.7836	25.793	28.3224	23.3735	44.2735	37.6966	29.0735
pk125	53.0487	59.2531	40.4623	88.481	85.1503	78.2998	33.4502	33.8053	35.2927	23.6867	25.4742	28.9235	21.9014	17.5681	21.9399	17.4908	15.6531	17.5826
pk126	46.4921	40.3319	41.4614	28.7563	28.9558	34.0814	26.3885	19.485	26.8737	27.144	30.4723	30.1345	27.6935	31.524	29.731	30.1715	28.0032	31.5656
pk127	30.1752	24.2738	26.85	31.1694	27.0906	26.2165	29.7335	30.5186	21.216	23.1717	24.9905	28.8522	27.1505	14.7769	21.971	29.5156	21.0024	21.8052
pk128	37.2533	29.8755	39.9628	22.7906	32.5679	15.7299	28.4946	39.909	43.1056	27.9532	31.7083	27.0712	23.5305	22.1653	13.0891	22.9566	34.4654	27.6891
pk129	49.9872	44.1343	48.3641	37.8421	36.4976	30.5064	64.1974	72.7752	68.8832	65.0012	60.241	68.1961	43.6877	42.3156	45.897	40.2486	44.6484	39.8345
pk130	36.7566	44.8133	41.6279	30.3874	35.1339	22.7209	54.0985	75.1228	73.1897	44.3819	54.4595	54.8548	16.2903	10.3985	11.427	11.2961	10.5311	10.3834
pk133	16.764	20.5394	20.1895	32.6776	37.7492	28.8381	34.6891	55.7552	55.0607	66.0211	59.1173	62.6912	17.6478	19.0868	19.0104	17.764	23.1565	24.9202
pk134	108.966	119.502	89.2919	120.907	113.248	143.535	108.713	107.109	102.039	80.5494	83.436	77.4735	82.8091	83.4278	80.8721	77.8885	82.3939	86.7014
pk135	40.2336	37.3444	54.9488	12.0656	15.6918	10.4866	48.9364	46.5605	45.7997	32.3669	30.6335	33.839	26.2455	18.4711	19.0104	14.7578	12.5655	16.9596
pk136	51.7821	49.1701	55.157	29.745	32.5679	20.3178	50.3302	69.4494	66.3422	59.4925	63.3495	61.4445	39.4814	40.1234	36.5405	31.292	38.7736	37.4668
pk138	7.45066	7.46888	11.6558	0.670311	4.14501	3.49553	11.1501	4.69517	8.0823	11.0342	17.7352	15.6728	20.8154	15.5978	13.0891	22.9566	36.6195	31.1502
pk139	11.9211	14.9378	13.3209	6.03279	10.0664	8.73882	8.67228	12.5205	12.1235	25.0108	23.1095	20.6596	33.4856	21.3444	27.4249	36.0747	40.2097	36.688
pk141	50.6645	44.8133	50.786	35.5265	34.6404	27.9642	38.4058	38.3439	31.9924	26.8498	31.4396	26.715	20.3629	22.5758	20.8803	19.6771	24.054	17.6518
pk142	20.7264	22.0671	22.8197	29.9812	30.7646	21.9265	19.2592	19.7411	21.4916	38.6196	36.9361	40.9954	53.4372	49.5921	44.962	46.3604	50.719	48.8964
pk143	58.1152	69.7095	53.2837	24.1312	20.725	20.9732	38.4058	35.9963	34.3498	39.723	32.7832	37.7572	35.2957	33.6585	43.0072	19.6771	15.7967	22.1513
pk146	9.68586	14.9378	18.7326	8.71404	3.25679	10.4866	8.67228	7.04276	7.74554	35.3093	33.3206	33.839	36.6532	42.2783	39.8907	47.553	35.1835	30.458
pk147	10.2181	11.7368	12.8452	7.1819	7.3595	7.49042	10.0882	7.7135	12.9894	23.3294	24.8753	26.5624	38.0107	36.9422	28.3153	51.0667	57.545	51.6204
pk148	34.8691	33.8589	38.1312	31.9068	31.2652	25.5174	33.4502	30.0491	35.2927	35.7507	38.3725	37.1873	41.2688	39.2408	38.3948	40.4474	39.9225	44.7179
pk150	27.1018	28.0083	24.9767	19.4809	21.0951	18.6792	20.9064	19.5143	25.2572	20.827	24.5874	20.1698	27.1505	19.0868	22.5554	17.4224	24.772	22.4541
pk151	29.3059	34.8548	34.1349	26.589	15.001	25.0513	26.4298	23.4759	24.9204	49.2859	38.6949	38.9446	44.9492	37.2159	45.2926	47.3708	43.3211	46.1485
pk152	51.5586	48.2987	53.1172	45.1789	44.0555	44.3932	31.7158	39.1264	35.158	28.1003	33.5356	28.2111	17.9193	13.6276	16.7042	10.9317	13.7862	16.0597
pk153	46.9392	50.4149	58.6953	52.787	55.9576	45.8788	30.6627	35.8007	39.9064	36.4127	49.1748	28.8522	42.0833	37.5579	37.865	33.615	41.4662	38.9378
pk154	99.3546	103.444	103.591	84.0067	72.5672	93.4617	81.3956	82.7524	73.3469	91.6387	85.5319	83.244	60.6135	73.6997	68.4375	58.5394	52.8829	52.6439
pk155	34.6456	28.6307	31.2209	26.98	29.6072	22.284	37.1669	43.8216	40.5799	41.9298	44.6067	48.2651	59.5049	65.2646	60.1477	83.3544	88.4972	87.3937
pk156	27.3191	34.8548	33.0248	35.303	25.8569	25.6339	46.6651	52.1686	46.2487	50.7571	43.8901	51.2928	64.8596	73.8844	60.6671	40.4474	41.1671	36.9188
pk157	107.29	120.249	112.27	90.8941	89.621	98.0496	108.899	106.933	93.2495	72.4944	69.0866	64.3297	54.7083	66.2497	67.596	32.7952	31.8805	27.7237
pk158	88.0834	97.9253	98.1494	113.506	99.0196	114.187	81.3543	92.5993	79.925	62.4452	63.5958	56.5962	43.1392	45.8813	45.154	44.4557	46.1933	46.7638
pk162	66.6496	57.0351	54.0406	51.9186	46.8332	49.0963	52.0337	52.2872	45.1874	46.7447	43.9715	50.3214	47.6368	51.4952	48.4468	60.8201	47.9775	50.9731
pk166	37.9984	22.4066	44.9581	26.1421	21.3172	20.9732	35.3086	31.6924	35.3601	12.1376	19.3475	19.2348	44.7984	33.248	44.877	21.3169	17.2327	21.8052
pk167	10.0584	24.2738	18.1081	15.5847	19.9849	30.1489	16.7251	10.5641	14.144	10.4825	12.8983	15.4947	50.9072	40.6364	43.0072	63.9506	53.8523	47.7637
pk172	126.289	116.034	108.56	141.34	136.468	169.658	131.943	123.584	106.441	105.14	98.0617	102.815	100.263	115.137	104.847	104.827	96.4725	99.2357
pk173	33.2087	37.3444	35.6811	55.157	52.7854	43.4444	23.893	15.7624	16.4533	16.3936	20.2688	19.2348	19.3932	23.5727	23.507	18.7401	20.6177	18.6901
pk174	21.4579	8.96265	16.9842	25.3377	13.5009	16.7785	26.7602	26.7625	27.4798	31.7784	40.9521	46.591	28.2365	21.1802	25.0563	11.1504	10.3396	14.5368
pk175	23.8421	13.6929	24.1442	20.1093	18.6525	24.4687	37.1669	40.3002	39.4012	36.4127	40.5759	35.62	38.4632	31.1956	38.6441	16.9442	17.9508	24.2279
pk176	44.0654	55.4831	46.7422	39.3568	32.9909	33.7069	64.7766	71.4337	63.5038	69.6729	70.4801	68.3904	32.5806	32.0166	36.5961	20.6141	15.6941	20.7668
pk179	22.8487	19.917	27.1969	60.3279	38.292	58.2588	13.6279	14.8681	17.0626	21.8231	19.7058	18.7599	15.0836	11.2195	14.959	11.6605	10.7705	12.6908
pk181	32.1056	27.1596	35.8757	30.5296	29.3919	34.7964	29.0578	30.732	31.9618	37.9174	41.0401	43.7155	49.6114	45.0023	47.5968	44.7207	48.1733	41.9112
pk183	111.76	100.296	95.2684	97.6738	95.4198	122.094	104.598	104.971	107.668	66.8355	69.3284	78.4658	35.2957	43.2752	39.0003	33.7322	34.4654	40.6436
pk184	49.1744	52.2821	52.9507	28.5552	21.6725	29.3624	25.2735	27.232	31.1169	18.9788	22.2496	19.6622	19.5484	20.1951	15.333	17.0535	19.8176	17.0288
pk186	26.8224	31.7427	32.4698	20.1093	11.5468	13.1082	14.8668	8.21655	13.1337	17.6547	12.0922	11.7546	24.4355	26.4753	22.4385	37.7144	42.5433	46.7253
pk187	101.329	80.9128	91.9977	142.441	134.121	144.191	91.059	89.5996	80.1495	81.285	66.91	62.335	46.6084	63.2122	71.6786	63.9506	65.3407	65.7616
pk188	78.977	74.6888	85.7535	29.1585	22.5015	33.2075	56.9893	48.9081	43.7791	38.2518	38.9636	28.8522	39.8208	37.7632	33.3461	34.9815	31.2343	31.1502
pk190	66.1619	67.2199	67.9367	64.3498	51.8718	56.6276	47.5737	51.1774	45.2609	22.9511	26.4415	23.5092	19.0054	10.8364	18.3248	14.4299	12.4937	13.2908
pk191	19.3717	26.556	21.6465	16.7578	23.291	15.7299	32.2113	37.8222	38.6154	24.5204	32.0666	26.8337	18.7037	14.7769	16.6211	14.5756	19.1475	14.306
pk192	36.1071	39.6425	35.5438	39.4452	40.8579	40.333	33.4502	19.6836	22.2263	16.4664	18.3553	17.0976	17.1257	11.1774	13.9522	10.8476	13.753	18.0512
pk193	13.4112	11.9502	12.9879	78.4263	68.5703	84.9413	1.48668	6.10373	8.89053	7.50323	12.2534	9.40368	10.3172	5.41819	7.10553	10.4945	11.6321	11.6294
pk194	10.0584	22.4066	19.357	47.7596	29.7552	57.6762	9.29173	7.62966	5.55658	13.7927	17.3321	6.4116	14.254	13.5455	16.8289	13.1181	4.8467	9.34507
pk196	93.559	86.9591	85.4561	109.165	99.9877	128.835	87.8732	87.6991	79.0911	85.2783	77.7354	91.5943	97.1601	101.679	88.4184	87.3757	84.9327	79.2106
pk197	44.0654	45.8802	41.0332	79.2882	46.6948	74.9042	53.6266	39.5736	38.3909	38.4619	34.7794	34.8058	27.1505	27.4428	32.055	46.3817	29.8495	29.6669
pk199	50.292	29.8755	47.4558	34.1858	37.7492	32.7706	35.3086	36.9745	31.3189	32.5508	26.6028	22.4406	15.6116	17.2397	24.3084	13.9379	21.5409	19.7285
pk200	18.6267	21.1618	24.9767	8.37888	11.2507	4.36941	23.5391	12.9117	19.5322	40.8264	41.3821	39.5382	41.6308	45.1516	46.7469	47.553	42.3638	39.1108
pk201	95.1201	99.1701	90.055	104.122	111.718	107.196	46.2522	48.1255	49.1673	39.8456	41.3821	34.7889	26.8488	32.4271	31.684	28.6047	28.2425	28.2659
pk203	65.3366	75.8378	69.3585	42.3842	33.8888	36.2997	33.4502	28.171	28.9098	23.4264	20.7117	18.906	21.3027	16.6714	21.8632	17.9112	17.5641	16.294
pk204	49.1744	47.3029	58.2791	24.1312	18.3565	26.2165	26.0168	25.8235	20.8793	24.2752	11.8235	14.248	21.7204	21.3444	34.9044	26.2361	17.2327	11.7679
pk208	15.6464	11.2033	19.9814	13.7414	12.1389	18.3515	29.1141	21.1283	17.8484	55.9064	52.9368	53.7862	79.6415	70.1902	74.795	50.8325	48.108	38.7647
pk209	34.2731	30.7054	31.9147	26.1421	30.002	25.0513	32.2113	27.6494	33.9008	19.8615	17.556	20.1847	20.8154	14.2296	18.9065	12.7537	18.1901	20.7668
pk210	39.5277	42.0616	37.5966	34.08	36.1831	30.3559	34.2327	36.5729	37.0084	24.6236	27.4938	27.2212	28.2937	23.3319	27.5561	26.7539	26.7561	28.527
pk212	72.7185	76.1825	64.773	76.2813	75.676	85.99	69.626	74.3403	73.9531	51.4928	45.8965	48.5857	49.957	49.7489	44.3784	55.9704	52.129	55.7935
pk213	16.764	9.3361	16.8593	15.082	13.7673	6.55411	15.7959	15.2593	11.1132	18.2064	24.5874	22.4406	29.1868	27.7067	23.3735	43.4536	40.9277	31.1502
pk214	79.7221	101.452	77.8442	116.802	113.692	131.956	87.0325	98.7943	87.5583	64.3659	62.7449	71.5962	69.4601	79.2205	66.8481	89.3668	87.2407	85.49
pk215	16.764	15.8714	16.5471	12.5683	20.8731	10.4866	13.0084	16.1397	16.6697	12.1376	13.7045	9.6174	23.4173	28.9381	30.6192	13.528	13.4631	15.3155
pk216	46.6908	46.473	50.5085	50.9436	44.6082	44.2767	37.1669	40.4307	38.3909	45.8531	46.7564	41.5567	41.0275	47.3408	45.5003	53.5654	50.9801	52.6093
pk218	21.6069	26.1411	30.8047	18.7687	15.6918	23.5948	37.1669	36.3876	39.738	13.6088	22.572	16.3852	19.0054	11.4931	15.2707	20.2237	17.5917	18.6901
pk219	46.6199	44.8133	36.7515	31.6004	26.6465	26.2165	31.8574	38.9029	42.1434	32.472	38.004	47.629	36.8471	43.9788	37.9318	28.5786	37.235	31.4469
pk220	30.7961	36.5145	38.0202	32.1749	26.8439	26.799	26.4298	27.1277	30.5331	22.3135	29.5586	27.0712	28.9606	23.2599	27.4249	26.9649	34.2261	26.7661
pk223	49.5808	44.8133	48.5911	43.1436	44.5723	36.703	43.9245	39.6956	46.4732	40.3248	35.0306	36.3324	34.5552	42.3156	37.3975	39.0561	42.2985	43.4215
pk224	35.7632	35.4772	41.836	21.1148	22.6495	24.9056	15.7959	17.02	19.7006	28.6888	33.0519	34.1952	27.1505	19.7025	32.2554	30.3355	30.1573	32.7077
pk225	54.922	53.8826	55.1272	54.4388	58.3685	56.1781	50.9718	57.0128	55.1328	49.6537	48.599	47.1711	47.1255	52.2468	44.877	43.1022	48.1593	47.1703
pk226	11.176	9.3361	11.864	8.04373	4.44108	6.55411	12.0792	13.4986	10.1029	17.103	14.1075	17.6319	35.2957	18.4711	19.6337	27.056	26.9261	18.6901
pk228	31.8516	37.3444	27.7866	18.8525	18.8746	20.9732	32.0565	18.7807	22.984	28.6888	23.9828	31.5237	22.0598	18.779	22.906	29.1057	32.5806	35.3036
pk229	41.1847	42.2707	45.0113	32.0893	28.5363	30.2326	66.3469	86.0116	76.051	81.6059	73.7879	79.3493	54.07	58.2167	56.6931	32.0974	29.8364	27.5713
pk230	58.1152	73.6218	65.2963	167.195	152.773	161.793	157.163	189.148	156.739	91.7412	102.265	87.6252	43.8287	42.9233	45.1442	50.1297	45.8513	30.2602
pk231	24.5872	35.4772	41.836	21.1148	15.9879	23.5948	36.2377	51.06	34.3498	37.5162	31.0366	30.9894	10.8602	9.23555	16.3614	11.4783	10.2319	7.26838
pk232	21.2344	7.46888	18.1081	7.54099	8.43805	10.4866	18.5835	12.3248	18.1852	22.0683	22.169	24.0435	44.7984	39.405	38.3325	27.8759	30.6958	33.2269
pk233	28.3125	34.8548	47.4558	42.2296	36.7129	41.9463	9.91118	13.303	14.144	12.5054	15.048	14.9604	19.0054	10.6722	14.3357	15.3044	10.0524	13.1523
pk235	69.9298	78.4232	72.611	21.2584	14.2115	20.9732	28.1407	17.7746	19.7728	27.743	22.3417	18.1662	23.4658	15.8324	24.0413	19.6771	18.1559	19.1351
pk236	32.4104	37.3444	44.9581	19.6066	19.5407	11.7974	37.1669	28.7579	31.8241	58.4811	42.3226	41.1411	71.9489	88.0456	89.2866	43.4536	29.0802	31.1502
pk237	15.6464	11.2033	14.1535	4.35702	3.84894	6.11717	4.33614	5.86897	9.09259	12.8732	13.7045	14.6042	27.603	34.0689	38.0208	11.4783	13.2836	7.6145
pk238	87.1728	121.992	91.5814	126.018	119.909	134.578	73.7144	95.4685	84.8642	63.6303	57.2363	62.335	22.1729	20.9339	31.7879	13.6646	15.0786	13.4984
pk239	14.5288	18.6722	14.986	4.02186	4.44108	2.62165	11.1501	4.10828	8.58744	60.6879	37.8888	51.8271	31.9019	35.0951	34.5927	11.4783	16.1557	12.4601
pk240	62.5856	80.2904	66.8128	56.3061	69.2808	52.4329	15.7959	33.4531	26.2675	21.5166	17.7352	21.9063	23.7567	25.2438	28.5156	18.8572	15.6172	19.7285
pk241	35.7632	49.7925	39.1302	22.1202	27.2386	27.9642	21.0613	21.1283	18.8587	13.241	15.048	15.6728	23.5305	34.4794	33.0345	10.9317	6.46227	11.0756
pk242	43.0276	59.751	49.6413	37.705	36.6389	27.5273	14.4022	11.151	11.3657	9.65489	13.3014	12.0218	17.3085	8.312	17.2964	11.8882	12.1168	16.0943
pk243	106.544	119.502	120.305	63.6795	55.9576	57.6762	9.29173	6.26023	6.73525	8.82733	7.2553	12.8232	19.0054	18.8816	14.959	7.6522	8.61636	8.30672
pk244	83.4474	105.809	97.4093	66.3607	44.7069	70.7844	24.7779	31.6924	33.6763	19.8615	23.1095	22.4406	22.1729	29.1433	28.9831	23.5032	19.7458	21.8052
pk245	51.4096	52.2821	57.4465	29.6612	26.2024	26.2165	22.3002	19.3676	22.4789	39.723	36.2765	30.188	32.2412	40.6364	46.9806	26.6461	25.0413	26.7373
pk246	17.5836	18.4232	26.3088	8.44591	11.2507	9.08837	29.238	33.0227	33.0027	23.2453	28.4838	21.5145	15.3853	16.7471	14.959	14.2112	9.76521	13.983
pk247	52.5272	63.4854	72.4326	18.6011	11.5468	19.6623	47.3878	47.5386	42.9372	25.9303	32.6489	37.401	17.6478	22.1653	19.6337	17.2175	14.5401	16.0943
pk250	30.9041	29.226	35.2932	19.0601	20.1586	15.7299	58.6591	67.1614	56.3126	52.4842	57.4816	47.2043	24.9077	25.4848	26.8287	17.6809	18.2629	20.3154
pk252	41.227	57.2614	62.9969	9.38435	7.10573	3.49553	14.0408	10.1729	9.87837	14.2218	13.4357	10.2111	18.402	8.75667	14.7512	5.83025	10.0524	10.1527
pk253	39.9542	44.8133	44.0215	30.6667	30.8655	33.0983	55.9827	53.8478	51.3984	32.2749	39.2995	32.7259	17.3085	19.7025	19.1662	16.3976	12.5206	14.6666
pk254	22.0081	26.4283	32.2776	12.2203	14.3481	10.0833	40.0259	47.6741	47.2504	74.3533	70.9407	72.1716	52.4214	59.4864	52.3565	33.552	28.9974	33.5464
pk255	51.4096	59.751	86.1698	30.164	15.0997	20.9732	13.0084	12.9117	13.1337	24.2752	23.3782	17.0976	21.7204	14.7769	19.6337	6.55903	16.1557	23.8818
pk260	33.0809	35.8506	23.9777	8.44591	11.0139	11.5352	6.69005	14.555	11.7193	25.1579	18.3801	18.3799	31.4946	28.5686	35.5276	14.4299	13.7862	19.9361
pk261	19.6698	17.9253	24.4772	6.03279	10.3033	10.4866	11.8934	12.2075	10.1029	17.2133	15.1555	15.3878	26.0645	22.6579	27.6742	40.0101	52.9906	55.6551
pk262	21.4579	13.444	24.4772	8.44591	9.23744	7.34061	29.7335	10.7989	18.1852	16.7719	19.3475	14.1055	41.2688	53.1968	51.2346	40.666	55.1447	57.7317
pk263	23.7275	25.8538	22.0948	9.12654	11.3418	8.87326	14.5809	10.2933	13.9886	15.1083	14.8827	14.796	26.524	25.3859	25.6029	94.8537	94.2829	97.2845
pk265	13.4112	16.805	22.4791	26.6448	23.0936	23.5948	10.2209	9.39035	12.1235	18.2064	14.9137	10.1517	20.3629	23.3967	19.6337	57.3915	57.6219	57.1087
pk266	52.0482	56.0166	72.0757	105.143	104.809	100.746	41.9455	39.5736	31.3189	27.1125	30.979	22.7459	13.3813	13.0177	12.0206	15.6948	16.6173	16.1684
pk267	90.8981	100.83	109.898	38.2077	20.1329	38.4508	78.67	26.9973	31.9924	38.2518	30.0961	14.9604	13.1228	12.7245	21.8152	10.9317	7.1803	11.7679
pk268	36.8808	65.3527	59.9442	15.5847	11.1027	13.1082	39.9544	26.9973	24.2469	27.5854	27.4089	17.6319	19.6841	22.781	20.5686	13.1181	17.7712	20.2476
pk269	16.256	20.3697	15.8943	25.5937	20.8327	22.8798	17.5698	27.9576	26.0838	30.4944	28.2883	24.4807	50.3519	56.1969	52.6965	65.5903	64.6227	54.9377
pk270	70.6323	71.7012	56.947	87.2744	125.061	98.5739	66.9005	67.6105	55.7679	35.7507	41.9195	29.9208	28.2365	35.4645	42.6332	22.9566	30.5881	26.5815
pk271	14.1563	13.6929	16.6512	38.5429	31.6797	32.3336	46.4587	57.5159	52.8717	62.5269	62.6106	66.6094	42.5358	33.248	31.1646	67.7767	62.8276	76.8372
pk272	8.9408	2.98755	6.99349	8.04373	10.3033	4.19463	5.20337	4.22566	3.23292	9.2687	9.02882	11.9683	13.0323	14.7769	16.4549	77.3966	92.6259	88.0513
pk275	10.729	14.9378	7.49302	5.63061	5.32929	10.4866	17.8401	14.555	16.1646	38.3989	28.6987	35.0501	22.2634	19.7025	25.0563	15.0858	15.9403	15.7828
pk276	32.1869	33.6099	33.7186	12.2667	15.9879	14.1569	26.0168	24.1801	27.2778	43.4746	41.1134	50.8654	41.2688	40.6364	46.9339	24.2684	20.2484	20.9745
pk277	13.4112	12.8038	15.3429	4.02186	5.07552	2.99617	52.5646	62.3787	62.0605	77.8697	76.2382	76.6339	31.0292	34.1276	35.2605	7.49604	11.0782	10.9767
pk278	30.3987	40.3319	42.96	83.2526	61.8198	79.698	55.7504	58.2202	52.9391	29.1302	23.217	21.7994	17.9193	16.7471	22.4385	22.3007	24.1258	20.3515
pk280	50.6645	49.7925	54.1163	14.0765	11.2507	6.99106	22.3002	23.4759	18.8587	17.6547	19.8849	19.2348	12.6702	13.135	11.2193	6.55903	13.6426	13.1523
pk282	63.8628	68.2869	75.6439	29.8767	14.2115	34.4559	25.4859	13.0794	16.1646	23.0141	18.4262	17.4029	19.3932	24.6281	31.2536	18.2716	12.6168	17.5035
pk283	69.9486	69.856	66.8495	51.5745	53.1885	42.2548	85.7025	82.7179	76.0687	86.8454	78.8125	80.7108	64.6821	77.9408	71.4953	68.484	70.3247	68.0419
pk285	12.1339	7.46888	12.8452	6.32007	8.62838	7.49042	21.2382	16.0977	18.1852	37.8314	33.6277	37.859	56.6282	49.2563	43.5414	46.3817	46.4668	38.2703
pk286	11.623	2.98755	11.4893	4.42405	3.19758	3.14598	8.92006	22.0673	24.651	60.4672	58.0424	63.2611	30.4086	28.0761	42.6332	11.8063	10.7705	11.6294
pk287	75.608	89.6265	75.1474	75.8908	73.3743	80.0172	62.0526	65.3242	58.3331	66.5888	60.4959	63.0939	74.0147	78.5959	75.4454	83.6989	79.9823	80.6294
pk288	32.4849	29.8755	37.1321	48.2624	35.1733	45.7914	41.3792	47.7343	42.028	36.3392	41.4896	34.3377	35.8387	40.7185	38.3948	12.8994	14.3606	12.1832
pk290	26.8224	22.4066	44.1256	40.2186	27.2386	45.4419	37.1669	15.6506	21.5528	13.9766	20.4223	9.2612	16.2903	13.135	16.8289	10.9317	9.33439	13.8445
pk291	51.7289	48.0142	60.1226	73.5426	66.9968	77.5258	29.7335	29.8479	27.9994	27.2701	30.979	24.1198	30.0595	32.3684	31.6543	64.6533	75.8547	84.9956
pk292	22.352	29.8755	23.7279	21.517	15.8102	17.8272	21.1851	11.2684	17.1749	16.3306	16.2841	14.9604	26.6075	35.7108	34.7797	34.7629	28.8648	31.9809
pk293	15.3271	18.1387	17.8405	49.6987	55.3232	41.1973	11.681	7.7135	11.5461	10.0884	14.9713	12.5179	17.066	10.5549	10.9521	67.4643	63.0841	70.0138
pk294	18.7757	26.888	23.9777	18.9028	11.0139	20.9732	13.3801	11.7379	17.3769	16.3306	20.6373	17.525	30.4086	30.0463	32.9098	54.44	44.3743	37.7956
pk295	26.5594	25.0427	24.0952	36.5516	29.3634	31.7682	32.5757	33.2805	36.8458	36.9969	38.2207	37.5896	39.9272	37.0871	38.1675	15.433	17.2327	16.4913
pk296	25.7048	18.6722	27.1622	15.5847	16.8761	15.7299	22.7647	16.1397	19.7006	35.3093	35.8734	37.6682	46.1559	37.8658	38.3325	34.4349	34.1962	33.4865
pk298	23.4696	26.1411	27.4744	58.317	63.0633	51.1221	59.4671	41.6697	42.9372	104.825	71.7469	101.517	99.0994	120.062	86.9492	108.224	115.782	117.852
pk300	19.6698	22.4066	33.9684	29.3596	28.4229	18.8759	28.9902	26.293	27.8839	22.9511	27.0865	39.7519	30.4086	35.9571	30.292	41.3219	31.8805	29.9042
pk303	31.0298	23.2853	27.9152	22.4751	19.9587	16.6552	25.5796	21.4045	25.5543	24.2752	29.3057	26.275	26.352	24.9179	29.1481	29.9015	28.7634	29.8065
pk304	31.2928	28.0083	32.782	31.1694	25.3142	30.8043	32.0565	27.8776	30.5612	31.1715	35.8734	36.3324	36.9926	36.6344	34.5927	35.2548	37.1581	36.3419
pk306	55.2413	52.2821	51.7375	51.7097	52.151	55.8036	57.6087	53.6591	54.2669	42.5603	48.4838	43.66	38.7865	46.0898	42.2058	49.8955	48.1593	49.0987
pk307	10.8567	10.6698	12.4884	11.2038	17.003	14.2318	15.3977	7.04276	8.65961	11.6647	15.8926	16.7923	24.8233	19.3507	26.1783	42.1652	36.3118	43.6103
pk308	15.2739	14.3153	15.6105	38.5429	60.3987	26.6534	15.1765	13.1074	18.0168	15.08	16.6603	14.7823	59.5049	57.0552	52.6682	55.2052	58.1604	57.6279
pk310	15.9657	12.8038	20.695	28.153	36.5437	20.2241	21.7692	17.1038	19.3398	10.4036	20.4991	13.7391	23.2719	17.9434	17.8974	19.6771	23.695	24.6235
pk312	16.8882	19.0871	19.0101	19.9976	24.6727	16.6038	37.3734	44.0825	41.8708	56.642	56.6988	60.6728	54.4519	57.0552	58.4856	36.0747	43.3211	41.0721
pk313	21.6069	27.3859	21.6465	11.7304	10.3625	9.6127	26.0168	12.5205	21.8896	27.2176	28.4838	28.1398	35.7482	33.6585	33.0345	76.522	99.4472	85.49
pk315	68.5461	93.361	82.007	117.639	102.145	117.1	56.3698	62.2111	58.9334	67.3084	52.6681	55.9234	81.9041	107.953	84.4561	155.23	127.45	128.408
pk316	26.8224	39.834	34.1349	17.4281	15.3957	15.7299	35.928	24.2584	29.6351	25.0108	29.0212	30.6332	23.5305	24.6281	31.1646	17.4908	15.0786	17.3057
pk317	25.3323	32.3651	32.4698	19.439	20.1329	13.9821	30.9724	28.171	21.5528	27.2176	24.1843	20.6596	31.6756	36.1213	41.7606	16.3976	15.0786	17.3057
pk318	29.0576	33.6099	43.7093	12.5683	15.0997	6.55411	22.3002	21.7152	18.6903	20.4132	25.3936	24.5778	19.0054	21.5496	24.7759	33.615	40.3892	41.5336
pk319	39.116	41.0788	38.714	19.3552	20.429	13.7636	31.1273	27.8776	35.3601	40.2747	33.2535	36.0653	54.9798	51.1034	51.8891	25.4162	29.3495	24.6606
pk322	36.5083	49.7925	33.3023	62.3389	74.9062	55.9284	26.6363	21.1283	20.5425	21.3327	15.3167	18.8786	33.0331	36.5317	32.0995	69.4164	60.3145	50.1865
pk323	113.548	130.954	104.569	76.8176	82.5449	73.0565	91.4306	88.2693	75.3001	73.1197	66.2113	63.4036	66.2473	67.6453	68.9361	55.0959	54.5703	52.1939
pk325	40.8296	35.1037	39.4633	41.6933	41.9238	42.1211	38.6536	41.3958	45.5976	32.6611	32.7832	35.7625	40.9973	40.8006	38.8934	43.8362	43.8716	46.3792
pk326	21.2344	31.7427	38.0895	37.705	25.7583	24.9056	33.4502	34.04	35.3601	56.2742	47.1595	53.43	60.4099	67.7274	59.836	74.609	66.7768	61.7813
pk330	60.3504	67.2199	58.4456	75.4099	79.4065	82.3197	47.9453	52.8207	47.8876	74.3703	59.9771	57.4907	55.3871	55.6596	59.649	75.1009	72.5928	64.5848
pk331	60.989	54.4161	56.9113	53.4333	59.6373	53.5565	49.9099	50.4731	48.7825	76.451	67.2555	62.8948	90.9542	86.9022	91.0897	71.2123	66.0075	74.7605
pk332	33.8473	24.5406	22.1223	16.9493	11.6737	15.7299	20.1763	17.7746	22.2263	27.4278	27.8696	31.4474	26.3748	27.7946	28.3153	29.9841	29.2341	23.7335
pk333	37.3598	30.9425	35.3243	36.3404	31.9758	41.1973	30.53	30.5186	30.3086	35.1517	33.6277	38.0116	46.9316	41.6919	42.8736	47.553	47.0823	45.0936
pk335	27.5675	41.0788	36.6326	28.4882	33.4561	26.2165	21.6807	29.3448	34.3498	28.321	26.0653	28.496	29.8656	23.8072	33.0345	30.6088	30.8753	31.8424
pk338	13.4112	14.9378	11.864	5.53006	3.99697	9.17576	12.0792	7.04276	14.144	30.3439	26.6028	30.9894	34.6169	24.6281	27.1132	31.9753	35.004	32.1886
pk341	30.1752	20.5394	26.2256	18.6011	18.2084	19.6623	28.8044	25.8235	22.2263	39.723	39.9042	57.1701	52.9435	47.4092	52.824	58.2114	46.8515	49.3212
pk342	51.6579	60.5809	63.5519	39.7718	38.0946	36.703	56.5763	58.6897	57.6986	34.8189	40.3072	40.3694	22.0221	24.9018	22.023	20.0415	17.4721	23.9972
pk345	8.9408	14.9378	10.8233	3.35155	3.55286	1.74776	4.95559	10.1729	12.1235	38.2518	34.9329	36.3324	26.2455	18.8816	21.1919	15.3044	17.9508	22.1513
pk348	17.8816	19.917	16.6512	8.71404	11.8429	6.99106	23.5391	19.5632	20.8793	33.1025	36.0078	36.3324	29.8656	24.6281	42.3839	21.8634	38.0556	31.1502
pk350	28.3125	19.917	27.4744	15.4171	20.725	19.2254	23.5391	21.9108	17.5117	30.8957	37.0826	33.4828	40.7258	40.226	42.3839	34.9815	40.9277	38.0725
pk355	22.352	29.8755	29.1395	20.7796	33.7522	10.4866	22.3002	27.3885	26.941	15.4478	19.8849	22.0844	19.0054	22.9863	15.5823	34.9815	50.9801	52.6093
pk359	115.932	150.373	110.397	95.8544	85.2687	96.4766	116.704	128.961	106.417	89.8916	85.3438	84.2057	33.8477	37.1064	39.6414	21.2075	22.977	24.0895
pk360	44.9169	60.1067	57.2086	35.3349	35.6978	29.4623	75.7497	91.1087	81.4965	86.1716	80.3073	77.3463	31.5463	32.9548	36.5071	15.7729	16.5147	21.3601
pk361	16.764	24.2738	18.4203	6.53553	7.32778	5.8987	21.371	13.2052	18.6903	39.723	33.6565	36.3324	33.2594	27.3988	31.5542	19.2672	19.3868	19.7285
pk362	25.7908	29.301	22.8633	12.2203	14.6214	17.3432	22.0143	17.6972	19.7395	17.6547	21.0838	23.1804	18.7965	11.9352	19.2741	39.8587	54.1837	55.1119
pk363	30.3987	28.3817	25.4763	3.61968	3.55286	3.14598	37.9103	19.2502	35.5621	48.9917	47.0788	41.8891	80.9086	75.8547	83.3965	14.4299	11.6321	12.0448
pk364	9.57942	9.60284	9.27708	12.0656	7.74017	8.61398	9.02625	8.38424	8.37095	11.1918	13.7045	13.7391	24.8233	24.98	22.5721	45.9132	48.6209	48.9503
pk365	21.2344	13.0705	22.4791	5.02733	6.21751	5.24329	23.2293	18.7807	23.7418	52.4123	42.3226	44.3469	27.8293	36.9422	33.1903	25.4162	26.9261	15.0559
pk366	55.3212	57.417	48.5485	64.3498	64.3956	68.8182	52.4983	53.2609	49.3778	44.4125	44.3379	52.495	52.2648	57.7222	50.7204	60.671	56.2756	55.2916
pk371	26.8224	39.834	29.1395	30.8343	31.9758	17.4776	19.8224	19.5632	19.5322	20.5971	25.7966	23.5092	18.1003	12.3141	14.3357	14.2112	24.413	15.9212
pk374	31.2928	34.8548	31.6372	26.8124	32.3311	27.9642	30.4769	30.5186	31.3863	25.7464	28.3763	25.5039	26.7885	22.4937	22.3139	26.4548	30.5881	30.458
pk378	46.3996	46.8736	48.1448	72.1162	71.1185	65.8124	47.9325	53.185	54.2072	42.082	44.1434	38.1748	54.8628	54.5216	48.1654	66.9474	69.3766	72.1826
pk382	29.0576	22.4066	19.9814	13.0711	19.0966	11.7974	19.5126	18.1938	21.216	22.0683	22.9751	21.9063	37.332	28.9381	32.2554	16.3976	18.3098	17.1326
pk383	22.0726	16.805	16.2349	15.082	18.0974	16.713	21.371	21.275	21.8475	34.6197	34.9665	33.9281	30.3746	27.3988	27.6975	29.5156	29.7534	27.3862
pk388	149.013	163.485	129.602	94.5138	79.5447	89.136	81.3543	73.2969	65.3319	44.6271	45.5024	33.9577	40.1224	42.4151	50.0711	48.464	45.2359	45.9177
pk390	28.6105	16.4315	32.9693	14.4787	19.5407	19.9245	20.8135	20.1892	28.2881	29.5716	22.8945	24.3641	32.0376	24.1356	26.5522	28.8597	24.1258	30.3195
pk391	31.7398	41.0788	31.9702	20.3104	20.6066	26.7408	31.2202	28.171	32.1271	35.3093	39.1786	42.3166	43.4408	40.8827	39.4544	47.553	44.3743	44.0256
pk393	28.3125	32.1162	31.4707	25.6729	29.6664	23.42	27.6274	25.8235	27.9513	30.3807	31.5471	31.2031	51.6765	56.891	53.3538	58.922	58.4476	60.7775
pk397	22.352	23.9004	20.7307	14.0765	17.0537	14.1569	20.4418	21.1283	24.651	24.0545	19.5087	22.2269	27.6935	19.4562	21.1296	32.4672	25.2029	31.7732
pk400	34.0868	21.473	35.2797	26.3935	26.4244	18.3515	35.7732	29.3448	30.8138	27.8613	30.2304	29.1194	27.8293	32.0166	29.4505	28.2858	23.9643	29.8523
pk401	43.0784	40.0603	43.3687	36.7452	37.3051	34.3197	39.5321	38.2016	37.8399	31.6981	33.4184	35.5553	41.2194	31.3449	32.9778	33.0933	38.382	32.6605
pk402	31.8516	25.2075	24.6645	13.5738	9.77037	13.7636	26.4814	18.7807	19.1955	37.2403	37.6873	37.401	43.4408	44.9464	51.1879	36.4846	34.7347	28.814
pk404	51.1466	48.328	50.7616	56.7201	56.3233	55.5172	51.3778	49.0231	48.7909	48.096	47.847	50.0356	48.312	50.0531	52.0816	47.553	47.9602	55.2153
pk405	13.4112	7.46888	12.0721	4.69217	5.92144	5.24329	4.33614	7.43403	10.7764	16.5512	18.2726	19.591	44.3459	38.1736	38.6441	48.6462	56.7244	55.7243
pk410	4.4704	1.49378	4.99535	2.01093	0.710573	0	1.48668	0.939035	4.44527	5.73776	4.51441	4.70184	23.3494	14.2843	12.3412	42.6337	47.8208	44.441
pk411	22.352	37.3444	30.8047	19.439	10.6586	15.7299	24.7779	20.3458	22.8999	41.1942	25.7966	20.6596	34.3907	29.5538	33.0345	15.3044	19.3868	20.0746
pk412	52.1546	47.3029	54.9488	51.6139	47.9637	55.9284	60.706	39.1264	43.1056	44.8723	41.9195	44.1688	47.0609	41.0469	42.3839	48.0996	48.108	52.6093
pk418	24.5872	33.6099	29.9721	61.3334	56.8458	60.2979	26.946	24.0628	25.7623	29.2405	29.8273	27.2493	40.7258	36.9422	42.0722	50.0126	66.2383	70.088
pk419	50.9625	58.2572	59.4447	17.6962	23.4489	19.9245	40.8836	31.4577	30.7127	37.0748	38.3725	41.4617	53.758	60.5852	56.0963	21.6448	25.8491	34.0576
pk421	57.3701	49.7925	70.3512	67.3662	51.8126	52.4329	41.5031	39.5177	35.3601	26.482	36.0078	26.715	23.983	16.0083	19.9453	24.0498	15.7967	22.1513
pk422	44.704	37.3444	54.1163	45.5811	52.7008	29.712	35.928	40.6915	35.6968	25.0108	29.0212	24.934	13.5753	9.85126	9.97267	14.2112	13.6426	10.3834
pk423	66.5593	64.7303	57.724	33.5155	35.0352	36.1205	95.6016	105.641	97.5489	106.051	94.8563	98.3112	37.5582	41.8678	48.9284	19.3127	20.4639	20.3053
pk424	8.19573	9.9585	10.407	4.02186	4.73715	1.74776	16.1057	17.9982	18.8587	69.1474	67.1787	66.9656	21.2679	18.4711	22.1269	13.6646	8.25735	10.3834
pk425	35.1246	25.6076	37.8219	62.3389	54.0543	62.1705	32.3883	39.5736	40.4115	32.472	43.0711	43.66	17.8418	14.7769	16.2946	17.8031	15.3864	20.7668
pk426	64.5724	67.2199	67.7147	59.8811	65.5306	52.4329	103.241	110.076	90.7014	63.2625	79.1813	62.4538	27.1505	23.2599	28.0481	24.0498	18.6688	26.5354
pk427	18.6267	22.4066	14.5698	9.7195	9.17823	13.9821	15.4862	7.43403	11.7867	22.8039	21.4972	17.0976	28.0555	31.6061	35.5276	51.9257	56.7244	53.9937
pk428	61.0954	62.2406	71.6	57.4233	30.3967	50.6852	66.4875	44.3433	49.8409	51.2476	49.981	49.6306	59.4295	66.7696	69.8087	67.4123	62.9473	68.5305
pk429	84.1925	84.0249	74.9302	76.0802	69.7249	97.0009	77.7408	71.4058	67.5209	70.0669	64.6259	66.7875	65.6138	70.1902	68.0947	75.7022	77.9063	75.1066
pk430	25.9283	19.4191	33.9684	2.41312	3.19758	3.14598	19.3268	16.9026	17.3769	37.0748	32.5682	31.2031	15.7473	16.7471	15.333	7.21493	8.61636	6.64538
pk431	56.625	54.7718	50.786	14.7468	17.1722	10.4866	29.7335	17.2156	22.2263	16.1834	19.8849	19.2348	16.2903	14.7769	14.959	10.9317	16.5147	15.229
pk432	52.5272	67.2199	60.5686	11.5629	13.3232	11.7974	36.2377	36.9745	36.3704	30.8957	37.0826	28.8522	20.3629	19.0868	21.5036	14.7578	16.1557	14.0176
pk433	87.9178	97.9253	93.2465	40.2186	33.1601	46.607	48.317	46.6909	39.289	33.1025	38.6949	40.1319	28.6589	22.1653	27.2171	16.762	11.9672	15.9212
pk434	51.4096	44.8133	37.4651	21.1148	26.2024	17.0407	25.0877	33.4531	36.8755	49.102	43.9349	40.6068	32.5806	41.8678	41.1373	36.0747	26.9261	32.7077
pk435	63.4797	58.2572	66.9377	66.7629	72.4784	59.7735	42.3703	38.5004	37.9868	39.723	43.8543	41.0343	38.0107	37.4348	37.3975	59.0313	56.868	58.1471
pk436	45.8216	59.751	61.8174	8.54646	2.66465	6.55411	11.1501	4.69517	8.58744	11.0342	15.7198	12.8232	12.8965	13.5455	13.5566	10.6584	8.61636	14.5368
pk437	53.6448	37.3444	47.4558	32.1749	33.1601	43.6941	22.3002	13.303	22.2263	11.7698	12.8983	15.6728	14.4803	10.6722	13.0891	21.8634	19.3868	17.3057
pk438	44.704	44.8133	34.1349	33.5155	26.6465	29.712	42.1225	34.4313	26.2675	32.3669	37.6201	43.4564	16.2903	17.2397	24.3084	15.3044	12.9245	20.0746
pk439	15.1994	37.3444	17.9833	22.5224	23.8042	13.6326	27.5035	37.5614	29.9045	18.9788	34.503	24.3641	22.8064	19.21	20.1947	13.1181	21.9717	22.4282
pk442	63.9267	69.4605	72.4326	66.964	66.7938	63.4438	35.6802	46.717	37.1786	30.2336	36.7602	36.1187	14.3898	13.5455	15.333	15.7417	15.5094	18.2748
pk443	29.5046	14.9378	17.4837	20.5115	27.357	11.5352	17.0968	11.2684	17.7811	9.71006	14.1881	11.9683	20.6344	15.2694	8.22746	26.892	42.2202	55.2397
pk446	30.1752	35.4772	36.8407	20.612	15.0997	13.1082	54.8212	38.1483	41.4218	26.482	33.8581	22.9749	21.7204	28.3224	31.7879	15.5777	16.6942	17.1326
pk447	59.2328	70.9543	78.6767	22.623	8.88216	23.5948	26.0168	15.2593	20.2058	24.2752	18.9444	17.0976	26.4718	30.1695	39.7349	18.8572	24.2335	22.8435
pk448	33.2087	30.9425	32.8266	17.5238	14.719	18.726	55.7504	27.5003	27.7107	50.7571	33.3974	22.8986	32.5806	49.2563	48.0825	20.6141	17.2327	14.2401
pk450	53.6448	68.5779	74.7032	55.2092	26.808	50.0496	45.9518	21.3417	27.5533	39.1211	26.3829	14.7661	33.0743	39.1811	41.6472	50.0872	39.3611	35.1148
pk452	104.735	114.167	85.6346	111.463	93.8971	113.854	105.66	109.666	96.9876	80.3918	76.0079	76.9392	72.5307	87.9577	65.1785	81.9879	84.0095	85.4406
pk453	19.3717	13.6929	15.8186	7.37342	6.80965	6.11717	11.1501	13.303	20.2058	20.2293	25.2592	22.7968	17.1953	16.8292	19.3221	9.29196	10.0524	9.34507
pk454	53.6448	64.7303	69.9349	55.6358	42.0422	62.9195	19.8224	16.4331	18.8587	22.8039	21.4972	19.9472	19.0054	12.3141	13.0891	18.5839	12.9245	16.6134
pk457	23.8421	24.8963	22.4791	24.8015	28.4229	27.9642	26.0168	46.1692	34.3498	24.2752	24.7218	12.8232	13.5753	6.56751	12.4658	5.46586	7.1803	15.229
pk458	42.4688	41.8257	37.9647	54.2952	49.9177	48.7626	36.0519	31.2229	30.1066	24.2752	21.7659	18.3799	15.4758	10.8364	13.0891	18.3653	20.2484	18.6901
pk459	32.7829	37.3444	38.2977	31.5046	31.9758	27.9642	21.0613	14.0855	23.5734	19.8615	16.6603	14.9604	18.1003	17.2397	24.3084	22.9566	20.1048	15.229
pk460	30.1752	24.2738	28.0988	30.164	21.3172	18.3515	21.371	35.8007	31.3189	43.0332	45.5472	45.4155	17.6478	17.2397	17.2964	17.2175	13.4631	18.171
pk462	12.2936	23.3402	20.6058	40.2186	51.7386	32.7706	23.2293	33.1597	22.2263	53.7915	41.718	41.4083	23.4173	31.093	32.4891	25.0063	28.5417	35.5632
pk463	11.623	16.4315	9.9907	95.7203	77.4524	85.99	19.3268	22.0673	23.4387	8.38596	14.1881	12.3958	10.3172	3.9405	7.85348	20.9889	24.5566	30.3195
pk464	20.8619	32.3651	30.8047	34.8561	30.7915	41.9463	38.4058	37.5614	40.4115	17.6547	23.6469	24.934	15.3853	5.74657	13.7124	15.3044	12.2065	17.3057
pk465	55.1349	37.3444	54.1163	40.2186	37.8972	45.4419	21.0613	28.9536	14.8176	19.1259	14.5106	19.2348	9.05017	7.38844	14.959	17.4908	14.3606	17.9979
pk466	21.1328	19.6907	23.3873	14.625	15.0189	6.19662	18.5835	15.5794	17.6341	25.4789	26.3829	22.5378	25.4228	19.0308	22.9485	21.4659	22.7159	21.522
pk467	27.8158	24.8963	27.4744	44.9108	46.7794	44.8593	44.1873	60.2547	55.2291	50.5119	60.5504	55.5672	35.5974	35.574	43.0072	36.8035	43.3211	47.0714
pk468	22.352	25.3942	22.9786	21.3159	19.896	20.9732	27.5035	22.0673	24.2469	36.1921	28.6987	33.3403	39.6398	37.9273	32.1619	34.107	34.4654	31.9809
pk469	20.1168	11.2033	12.4884	5.02733	6.21751	9.17576	13.9376	7.62966	13.1337	24.8269	16.526	18.7005	29.1868	17.8554	24.3084	17.2175	22.6179	14.0176
pk471	6.7056	11.2033	8.11744	39.2132	41.7461	35.3922	18.5835	24.6497	22.2263	34.7576	28.2151	25.6464	31.9019	28.3224	25.2433	36.8946	37.1581	27.516
pk472	20.8619	15.5602	19.9814	11.2277	12.5831	11.7974	36.5475	27.9754	29.2983	47.4469	52.1307	52.3614	72.6276	79.4258	92.7147	19.4038	20.4639	17.6518
pk475	38.7434	34.8548	43.293	42.2296	30.1993	31.4598	30.9724	26.606	47.8203	61.0557	56.4301	69.8152	78.7365	77.1682	71.6786	63.404	69.6489	56.0704
pk476	71.0297	77.1784	59.1116	72.617	69.873	94.3793	71.0301	67.8192	65.5564	65.2242	59.8338	66.4907	123.082	147.495	126.736	60.1245	61.9899	57.6856
pk477	23.6292	18.1387	24.2631	27.2912	21.3172	26.2165	12.7429	16.7685	15.01	20.492	20.4991	17.4029	29.0898	20.0543	25.3769	12.6496	11.6936	10.0867
pk478	8.9408	12.4481	7.49302	2.01093	1.77643	1.74776	3.71669	4.69517	7.40878	14.7122	15.5855	21.372	37.1057	33.6585	34.2811	6.55903	6.46227	3.46114
pk479	22.352	23.6514	26.6419	11.3953	18.6525	7.86494	35.3086	40.6915	45.1262	44.8723	56.9675	52.0052	34.8432	23.3967	29.2947	14.7578	16.1557	6.57616
pk482	12.8524	14.9378	14.6738	10.8088	15.9879	12.4528	16.7251	8.51	16.4172	15.7237	15.9214	18.9677	44.1196	36.3265	39.5011	27.4659	35.5425	35.5632
pk483	22.9906	14.9378	23.1927	31.3131	29.438	23.2203	37.1669	43.598	39.5455	30.2651	32.7064	25.6464	23.6597	22.869	22.9728	16.3976	18.7714	18.9868
pk484	36.6573	35.8506	40.7121	92.1007	79.9394	74.4547	22.3002	20.6588	17.579	25.3786	27.2477	23.5092	42.8978	44.5769	42.4462	64.2785	52.7752	66.8691
pk485	32.7829	39.834	32.4698	65.6904	65.1358	79.5233	24.7779	25.8235	25.594	18.7581	16.929	16.3852	54.301	55.4133	70.1204	53.0188	56.0063	45.687
pk486	37.2533	44.3983	41.6279	91.1622	83.4923	99.6225	37.5799	33.7792	34.911	33.7155	27.4089	28.9709	82.8091	88.935	87.7803	48.6462	39.731	33.1115
pk489	7.3152	8.82685	8.85539	8.04373	9.04365	5.24329	12.1637	15.366	18.7362	48.5503	40.8935	43.7155	82.9325	86.8702	89.7541	32.1989	36.2279	24.165
pk491	48.2803	32.8631	48.4549	45.4471	39.0815	44.0437	49.0603	37.0919	37.9868	25.5993	26.4415	24.3641	26.6075	24.1356	25.8043	19.0212	16.8019	14.1214
pk493	23.8421	20.5394	27.0581	55.133	53.7371	52.4329	45.5295	41.474	48.6622	40.0908	37.217	39.0039	51.1335	60.1337	52.6682	42.0871	35.5425	41.5336
pk494	20.7554	16.5382	19.0894	70.5262	70.8035	58.4253	33.1848	32.3632	39.1126	28.8465	30.979	31.2947	42.0833	43.627	42.8736	39.3542	40.7738	33.0786
pk496	29.2608	20.3697	24.9767	13.1625	14.2115	18.1132	20.9486	13.2319	17.083	33.3031	31.0732	30.8923	36.283	31.5688	31.9579	35.4784	33.4863	34.7372
pk498	12.5171	17.1784	14.986	7.44045	8.34923	15.2055	18.9551	11.2684	12.1235	22.5097	21.7659	24.3641	27.6935	28.8149	24.1214	33.4511	30.1573	28.2429
pk499	10.0584	3.73444	7.18081	1.5082	1.33232	1.31082	5.11045	6.16242	8.0823	34.2059	29.0212	30.9894	46.1559	46.7935	50.2529	7.78885	7.27005	8.04714
pk500	23.4696	24.2738	27.4744	8.54646	8.43805	7.86494	17.6543	14.6724	9.59773	24.8269	29.8273	28.8522	36.6532	38.7893	42.0722	13.9379	12.386	12.9793
pk501	18.9992	5.60166	23.7279	13.5738	16.432	13.1082	22.3002	23.4759	21.7212	19.3098	30.2304	25.1121	25.1142	20.9339	21.5036	40.1741	38.2351	35.3036
pk502	14.3053	13.444	17.4837	7.23935	7.10573	11.5352	8.92006	5.63421	13.7399	41.0471	36.7602	52.5751	45.6129	48.7637	48.2428	58.3754	51.2673	58.9777
pk503	51.4096	61.6182	51.8267	55.552	57.0679	50.4667	75.263	71.6014	58.3441	61.5155	61.8716	58.2387	46.4953	39.7129	44.877	15.5777	18.3098	23.8818
pk504	50.9625	44.8133	83.4223	67.1651	57.9117	55.5789	58.7237	61.5068	46.4732	73.7082	63.8466	68.8179	79.8225	83.2431	81.1526	82.6438	74.1007	70.6072
pk505	54.5389	70.2074	46.9563	40.6208	37.6604	37.7517	17.0968	11.7379	18.1852	18.096	24.8292	25.6464	27.6935	24.6281	22.8125	44.6014	45.2359	52.7477
pk506	34.6456	46.6805	39.9628	55.3006	42.6344	49.8113	39.0253	33.4531	22.7315	37.5162	37.0826	30.9894	38.6895	38.1736	31.3204	49.1927	52.2367	55.0321
pk507	95.6665	106.058	85.92	109.797	99.8355	137.374	90.6873	76.0618	76.7819	52.964	55.7852	54.7123	65.1613	62.5555	60.958	72.8053	71.5158	73.9299
pk508	40.2336	34.8548	41.6279	46.2514	60.3987	55.9284	35.928	24.2584	21.5528	13.9766	20.4223	17.0976	9.05017	6.56751	11.8425	10.9317	9.33439	11.0756
pk509	11.9211	2.48963	7.49302	3.35155	2.36858	0	11.1501	3.13012	8.75583	30.8957	35.4704	38.4696	17.1953	19.7025	21.1919	6.55903	9.33439	11.7679
pk510	25.5451	24.5406	34.6106	83.8846	69.7884	83.1436	31.8574	42.9273	37.2363	35.9398	41.6892	37.859	58.5676	61.5704	52.0894	84.3304	83.7018	85.1439
pk512	69.2912	46.6805	63.0663	17.0929	15.0997	18.3515	13.0084	12.3248	9.59773	14.8961	11.6891	14.9604	10.8602	6.15704	10.2843	5.73915	11.309	7.26838
pk513	102.819	85.1452	92.414	102.558	82.4264	120.596	102.581	87.7998	73.9531	84.7424	79.0022	68.8179	84.1666	91.6167	92.3719	75.4289	56.0063	66.4538
pk516	31.2928	52.2821	49.9535	7.37342	11.2507	1.74776	17.3446	6.26023	7.40878	15.4478	18.81	15.6728	10.8602	18.8816	17.4522	8.74538	17.9508	9.69118
pk520	23.7275	23.5557	21.7106	17.4796	21.0439	19.3598	19.7271	17.8778	24.0915	17.4849	19.4715	21.372	22.7647	19.892	24.5961	19.4248	26.1805	27.7956
pk522	52.5272	70.0207	52.4512	53.0383	57.2899	60.9533	51.1045	49.2993	56.8287	41.654	42.9272	43.2783	45.4771	45.2542	46.7469	47.143	47.6592	46.2062
pk525	17.8816	22.4066	22.0628	22.7906	27.8308	15.7299	23.5391	21.5195	28.2881	12.5054	18.81	18.1662	19.9104	17.6502	21.8152	48.6462	55.2883	43.2642
pk526	26.8224	40.6639	39.9628	38.4311	42.2396	40.1986	49.5559	44.865	45.3507	39.2326	39.5906	43.6939	37.1057	39.9523	40.3062	41.9049	44.7572	44.5333
pk527	22.352	17.0717	17.1269	10.0547	12.1812	10.4866	28.6716	14.0855	19.6284	17.6547	18.6565	21.0667	22.4961	17.9434	21.37	39.3542	40.9277	42.127
pk528	48.6777	53.9419	52.3124	47.4803	44.9042	46.607	63.1838	66.3845	66.5667	60.6879	58.0424	59.248	57.0161	60.2021	51.6294	47.0064	45.3556	50.3018
pk531	44.704	31.7427	33.4064	21.3661	16.654	18.3515	30.6627	27.2907	29.5509	46.6193	38.8965	37.401	46.4953	51.4113	47.4481	37.3045	39.0429	39.9761
pk533	51.8566	64.9792	48.4549	53.893	60.221	62.9195	52.0337	58.9244	62.4358	44.7987	40.9521	40.6068	42.6263	36.2034	38.3325	33.779	41.3585	41.1183
pk534	52.5272	31.7427	26.85	23.1257	20.8731	19.6623	26.946	28.7579	24.752	49.6537	54.0117	59.3073	54.301	63.4175	57.0312	62.3108	64.6227	55.0321
pk536	13.4112	12.4481	15.8186	44.2405	41.6475	44.2767	26.0168	26.3451	27.839	49.2859	41.3821	49.6306	88.6917	92.766	88.5075	110.046	109.619	107.064
pk537	12.2936	5.60166	8.74186	2.51366	3.55286	3.93247	6.50421	8.80345	8.58744	28.6888	21.3628	35.7981	69.9126	74.5001	77.1324	23.7765	16.6942	17.1326
pk538	13.4112	8.96265	10.9898	6.03279	5.32929	10.4866	6.69005	8.92083	8.0823	21.627	26.764	18.3799	42.3548	37.9273	39.6414	37.3865	32.7422	39.4569
pk541	39.116	52.2821	37.4651	43.7378	42.6344	39.3247	28.8044	36.3876	35.8652	23.1717	25.7966	23.5092	14.9328	9.85126	14.4915	15.5777	21.5409	18.171
pk542	26.8224	22.4066	21.48	29.3596	38.7262	24.1191	15.6101	14.0855	22.2263	16.3306	18.0576	17.0976	30.4086	26.1058	29.544	43.9455	37.0504	26.1662
pk543	20.1168	26.1411	20.6058	13.5738	15.9879	17.0407	11.1501	15.8462	16.1646	30.3439	33.8581	27.7836	59.7311	70.8059	77.1324	18.0373	22.6179	17.6518
pk544	41.1277	40.3319	38.4642	93.7094	69.6361	91.2333	17.0968	22.0673	16.5687	35.7507	36.7602	33.7678	37.4677	42.853	47.4949	17.7094	17.2327	11.2141
pk546	42.672	34.6284	34.0592	28.8843	31.4913	30.0298	33.7881	36.7077	32.5129	24.877	24.4775	29.1436	27.1505	30.0016	22.0985	29.2175	25.6533	31.339
pk552	44.406	44.8133	48.1219	58.0489	50.8059	56.6276	60.4582	53.0555	51.4573	54.4352	55.7852	53.2875	57.7401	60.7494	56.4703	57.0636	53.7086	58.2855
pk553	10.8567	9.60284	13.9156	4.02186	6.59817	5.24329	59.998	67.0739	56.8648	84.8054	83.3784	77.2445	41.8894	42.2197	40.603	7.49604	12.0014	6.82338
pk554	46.6199	51.2152	46.207	53.7206	49.867	45.6915	99.2888	111.343	97.5649	110.184	94.0886	95.7161	27.3445	31.4888	33.5242	37.0117	41.3893	48.9503
pk558	16.9875	19.4191	19.4819	8.8481	15.9879	10.4866	21.5568	20.6588	25.0551	45.9021	40.6297	47.8733	34.7527	44.3307	44.5031	22.9566	23.695	25.3355
pk559	15.1994	14.9378	11.9888	6.03279	4.26344	5.24329	7.43338	6.57324	7.27407	17.2133	20.3148	17.9525	40.1828	39.405	33.2838	55.0959	62.0378	56.4857
pk560	8.30217	10.6698	11.7748	22.9821	18.0181	16.4789	11.681	11.4026	8.65961	28.6888	29.7122	31.1421	56.6282	64.385	52.3565	41.6967	35.6964	27.2935
pk561	4.4704	0	1.66512	2.68124	0.592144	5.24329	3.71669	2.34759	2.6941	13.9766	11.8235	7.8364	18.1003	18.8816	20.5686	19.6771	42.3638	31.1502
pk562	42.4688	39.2116	39.0262	47.7596	44.1887	38.6693	37.6315	37.8548	38.8961	40.2747	39.9042	40.6068	64.1431	52.6427	44.4096	69.6897	57.6219	54.5129
pk563	18.4404	20.5394	16.5471	25.388	27.9788	21.6286	13.0084	17.02	20.9635	46.3435	36.478	47.0184	75.3427	77.8865	68.7179	106.584	104.473	92.9315
pk564	24.1401	26.888	23.4781	24.1312	25.9359	16.7785	17.0968	14.555	15.3564	11.4755	10.6411	8.97624	21.7204	18.2248	19.4467	30.8274	38.3428	36.9649
pk565	8.9408	11.6183	5.55039	2.68124	4.93453	8.15623	8.67228	9.65119	8.98033	54.19	43.1735	53.43	112.222	126.972	104.713	25.8717	35.4228	31.381
pk566	10.6172	2.80083	7.18081	6.53553	4.21903	3.27706	2.32293	2.93448	4.04115	8.27562	8.06144	9.0831	18.3266	14.7769	22.4385	35.2548	34.1962	34.7844
pk567	11.176	13.0705	14.986	8.04373	11.1027	2.62165	12.0792	15.8462	19.7006	17.103	14.1075	16.5633	48.8709	51.1034	58.9011	54.112	40.3892	57.6279
pk568	5.36448	4.48133	5.99442	6.03279	3.90815	3.14598	6.69005	7.04276	8.0823	11.9169	17.4127	15.8153	36.3817	35.4645	27.6742	37.3865	39.2044	41.1183
pk571	16.2052	17.7386	17.7959	7.54099	7.32778	7.86494	20.4418	10.5641	9.59773	27.0337	21.1613	18.4334	39.7076	44.6385	43.7084	99.6153	88.3177	72.6838
pk572	5.588	5.60166	8.74186	2.01093	3.10876	0	3.71669	2.93448	4.54629	19.8615	13.7045	12.2889	28.508	36.3265	35.9951	70.5096	57.0834	56.0704
pk575	56.327	43.3195	52.9507	31.3705	19.1855	34.6057	60.2104	49.7688	50.9185	71.5014	71.5856	73.5197	59.7311	72.8993	68.4375	83.9556	74.1007	67.6998
pk577	19.6698	10.4564	23.4781	39.0121	42.9896	25.1678	70.6172	88.7388	73.5489	63.5568	56.7526	61.5514	40.7258	41.8678	42.6332	40.0101	40.4969	38.6263
pk578	108.78	114.523	96.1605	130.375	119.317	148.56	100.97	98.9899	93.62	74.6645	73.8966	78.0078	84.1666	87.0194	87.8842	97.8389	104.114	86.5284
pk579	52.0192	40.7393	44.7311	57.9514	59.1067	52.9096	44.2624	42.47	49.0449	41.328	33.4184	36.721	38.7512	38.9572	39.6074	44.1244	44.4526	40.5897
pk581	32.2862	27.9391	30.5271	22.2692	23.8173	21.1674	23.952	25.2148	26.6417	22.3135	20.1835	23.6675	22.1226	22.1653	25.6935	22.3493	23.4556	26.1508
pk583	58.8602	62.863	67.0209	84.4591	84.3805	90.8837	67.8296	69.6451	70.3834	57.9294	55.0865	63.4036	61.5412	58.0814	57.4987	80.3481	68.2129	65.9346
pk587	23.9486	26.1411	22.1223	16.3747	17.6374	16.4789	16.9906	13.9178	18.0409	38.4619	29.0212	30.8368	33.9382	30.0815	32.7228	32.7952	32.4652	28.6285
pk588	22.352	9.9585	11.6558	2.68124	4.14501	6.99106	8.67228	6.26023	6.06173	29.4244	15.048	20.6596	47.9659	36.1213	29.918	37.1678	20.8229	12.4601
pk589	43.5864	33.6099	34.343	40.2186	30.6434	24.9056	18.5835	15.8462	24.2469	33.6542	33.455	26.1807	35.2957	26.4753	36.9301	38.5343	41.4662	44.6486
pk593	71.5264	42.3236	53.2837	49.603	49.7401	76.9016	56.9893	50.8644	51.8614	44.1367	39.2324	47.7308	47.0609	46.7935	46.7469	49.1927	56.0063	56.7626
pk594	53.1977	59.0041	51.9516	54.2952	56.1352	44.0437	57.9804	52.3512	64.4563	50.0951	55.9464	51.5065	53.758	57.6299	56.8442	48.8648	48.6824	49.425
pk595	44.704	47.3029	39.4078	42.453	48.5558	37.2856	37.9929	45.1258	41.9831	42.9106	34.9329	36.5699	32.5806	26.5437	28.4637	24.4142	26.0884	21.6898
pk597	56.9976	50.4149	54.3244	19.6066	24.87	9.17576	31.5919	28.7579	26.2675	18.7581	16.929	21.9063	19.6841	14.1612	9.81685	19.6771	15.0786	12.9793
pk598	84.9376	101.848	90.3704	107.128	98.1882	106.296	94.2688	93.9035	82.4762	83.8596	81.0542	84.128	89.5967	95.3781	87.8842	88.2488	85.772	77.2148
pk603	29.0576	19.917	24.9767	21.1148	30.4954	26.2165	22.3002	19.5632	31.9924	27.2176	32.5145	30.9894	31.2231	31.1956	31.7879	38.8076	37.6966	38.0725
pk604	28.2194	20.0726	30.7526	21.1148	17.6533	18.3515	18.3512	18.634	22.984	26.8958	30.0289	32.7259	34.7866	31.4009	28.9831	31.5653	35.9464	36.7313
pk605	27.2288	21.0487	22.252	18.8296	18.7333	13.8232	24.3274	16.8599	26.0838	23.4727	24.3309	21.5663	25.1759	21.7175	26.3483	23.851	25.2616	26.0529
pk611	129.642	142.842	129.255	147.803	143.447	187.448	125.438	123.248	111.889	104.825	94.5204	98.5784	106.226	112.674	109.154	75.0189	67.0461	52.1766
pk612	126.009	127.905	128.63	88.1039	85.8239	92.413	121.954	130.878	104.691	120.962	112.558	114.073	85.1848	103.284	105.765	67.435	58.0258	53.7341
pk613	72.0231	69.7095	87.4186	22.1202	11.0534	11.6518	83.8321	92.5993	77.4554	109.851	96.1999	97.5988	30.4689	26.27	32.619	8.74538	9.33439	11.9986
pk614	37.9984	48.5477	46.8314	16.5902	16.432	9.17576	11.1501	19.3676	22.2263	29.7922	25.7966	25.1121	42.0833	25.8596	30.3855	14.7578	18.3098	19.7285
pk615	11.5485	11.8257	11.7599	2.84882	3.7009	4.15094	51.8788	60.1569	51.6089	95.1697	89.0118	90.1186	50.0022	51.9243	56.2521	11.615	9.60365	10.7295
pk616	10.6172	13.0705	10.9273	4.02186	4.66313	4.58788	13.473	8.21655	8.0823	35.0335	32.0442	28.8522	28.508	22.1653	28.2819	11.0684	13.7323	14.5368
pk617	9.4996	5.60166	10.6151	4.77596	4.88519	4.58788	8.82714	2.64104	8.84002	27.0337	28.6181	28.0508	53.6223	57.8761	60.3035	22.1367	29.3495	27.2564
pk618	13.4112	19.917	21.6465	6.70311	4.73715	17.4776	11.1501	2.34759	4.71468	45.6079	24.1843	22.7968	55.2061	69.7797	62.3292	76.522	82.5735	61.6082
pk619	86.614	97.0954	105.527	111.858	108.362	131.738	81.3026	81.5786	69.4573	107.031	88.8774	95.1054	65.84	79.7336	68.7179	58.6213	58.4297	56.5896
pk621	89.9047	82.1576	79.6481	62.3389	55.8589	70.4931	66.0745	51.3861	56.3516	58.6037	57.1467	58.6543	55.5077	54.7292	55.8885	27.6937	33.2687	29.535
pk622	35.1671	39.834	39.4633	74.8067	85.7424	73.0565	73.8383	88.5823	80.6883	74.5909	70.0808	67.2506	56.1111	64.0332	55.5977	29.0784	31.0189	23.3973
pk623	35.7632	46.307	33.6353	32.9793	41.6869	26.566	84.4928	109.554	93.0812	88.4204	83.7315	86.058	53.939	59.6001	60.0854	13.1181	10.9141	12.1832
pk624	22.9108	27.0747	23.3116	60.1604	87.7853	52.8699	39.335	40.5937	40.7483	40.2747	37.956	40.1616	89.0311	95.3314	91.0786	27.3293	22.1692	17.3057
pk625	28.8856	32.1736	31.1249	26.4515	31.9758	20.1665	33.4502	36.4779	36.6812	25.6332	33.734	30.2496	33.2072	30.501	34.5208	14.3794	15.2443	14.2173
pk626	24.2679	25.6076	23.5495	23.2694	23.6012	21.7222	21.2382	22.4698	21.3604	23.0141	23.0327	24.1198	24.8233	24.6281	26.4454	31.8582	28.6186	25.2168
pk627	134.857	121.992	113.644	147.803	132.048	149.434	115.837	122.075	100.018	91.5836	85.1826	89.7624	96.8369	94.4079	91.3123	92.9196	112.013	115.602
pk628	58.1152	52.2821	58.1601	29.5894	23.0936	29.2126	126.368	116.709	93.2351	108.135	96.7373	87.3199	34.5199	28.1465	34.192	20.1456	22.1564	18.3935
pk629	130.521	134.807	108.055	120.326	114.711	137.873	173.771	171.027	139.552	152.489	135.67	140.214	115.145	129.52	124.607	112.256	113.037	117.962
pk630	22.352	20.7469	17.4837	10.2781	11.8429	8.15623	25.1909	26.0843	24.2469	31.3861	33.6789	28.0211	18.1003	10.3985	14.5435	13.1181	11.7278	13.1523
pk633	45.9232	46.1712	41.3252	45.1546	43.9263	47.6663	44.9382	41.8297	38.5746	39.9236	37.5224	39.2468	44.4281	40.3006	38.9274	43.23	44.6484	43.9879
pk636	20.1168	18.6722	20.6058	18.0984	9.10421	27.5273	18.1189	9.39035	13.1337	50.4813	42.121	45.9498	39.0289	50.7955	50.9541	20.9069	26.1183	22.3243
pk638	47.8333	41.8257	41.4614	48.2624	54.0035	54.5302	43.857	43.4304	33.9457	43.4746	43.5318	51.934	52.129	52.2117	52.7305	48.5368	49.1133	49.8403
pk642	52.7507	52.2821	56.4474	46.8547	43.1673	39.849	42.3703	52.8207	45.8671	52.964	53.8504	55.1398	57.8306	65.0183	56.2833	61.6549	57.2988	54.409
pk643	37.0404	34.1434	43.5309	56.0188	51.2627	47.1896	35.5741	36.2199	35.793	22.6988	32.7064	38.7749	32.9685	33.7757	28.5824	37.4802	33.85	36.7869
pk648	34.2731	19.917	24.9767	12.0656	9.77037	19.2254	16.7251	16.4331	23.2366	32.7347	36.5452	33.4828	36.2007	38.9946	39.2674	34.9815	30.1573	27.343
pk649	33.528	28.9419	31.7413	31.756	30.4954	41.0725	28.3398	27.1929	28.4564	44.0447	38.2919	40.4287	49.3234	46.2804	45.5782	57.1182	54.3908	47.2445
pk652	26.8224	29.8755	19.9814	23.1257	11.5468	26.2165	46.4587	17.6069	26.2675	65.6533	51.5932	64.116	67.1975	69.5745	66.3806	67.2301	52.7752	52.4362
pk653	70.4088	61.6182	53.0756	78.175	73.2778	85.8589	61.3254	48.419	56.8287	49.102	41.718	46.217	58.0342	48.9484	55.3951	54.112	63.5457	64.1175
pk656	27.293	22.0135	23.9251	21.0619	22.1586	15.7299	26.2125	18.7807	23.3961	26.0174	27.9181	27.6711	32.1519	29.4242	29.5244	27.4444	27.2096	27.4341
pk659	22.9108	21.473	34.343	75.9127	88.1554	55.0546	22.7647	30.5186	25.5098	20.6891	24.5874	22.4406	23.4173	24.3203	18.9325	29.5156	37.6966	51.917
pk660	10.6172	4.66805	8.11744	6.03279	8.43805	3.27706	7.43338	4.10828	7.57716	27.8613	24.7889	30.9894	38.3501	39.7129	32.9566	81.168	57.6219	54.2533
pk661	39.116	29.8755	30.9087	83.4537	84.3805	95.6901	21.8356	19.0741	27.0252	20.9649	19.9521	14.4261	29.5262	25.2438	25.0096	65.5903	70.0079	67.2326
pk665	23.8421	18.6722	18.3163	19.1038	21.9093	19.2254	43.9809	36.3876	36.0336	34.2059	51.5932	53.0738	38.0107	33.6585	37.0859	37.7144	38.4146	37.3803
pk666	29.2066	35.1037	32.7195	61.4004	56.609	55.4041	68.511	74.6533	64.7931	81.3586	75.8313	80.8574	61.9032	75.0337	68.6245	72.368	70.726	67.4921
pk667	29.0576	28.9419	20.6058	102.558	91.9303	98.3117	51.5691	49.2993	49.7567	43.5849	46.1518	42.4769	65.1613	69.8824	63.1083	120.112	135.708	132.129
pk668	29.0576	14.9378	32.4698	17.0929	17.7643	15.7299	14.8668	14.0855	20.2058	20.9649	14.5106	18.1662	21.7204	38.1736	22.4385	37.7144	37.6966	47.7637
pk669	46.4921	62.7386	49.2042	134.732	141.937	145.764	80.2806	101.885	82.8436	61.1293	63.6854	59.4142	46.1559	56.1522	47.8688	93.4662	90.6872	86.8053
pk670	18.7757	13.444	18.4828	26.1421	27.7123	18.8759	31.9636	37.5614	34.7539	34.4266	32.8907	29.4934	17.9193	20.6876	25.0563	36.7306	38.3428	35.3036
pk671	23.6292	25.6076	24.6199	49.986	47.7099	38.9502	17.5215	12.0733	17.6079	13.8715	17.2745	11.6019	20.9447	12.6659	11.7535	13.1181	17.8482	17.8001
pk672	11.176	11.2033	16.2349	8.04373	11.5468	5.24329	18.5835	8.21655	13.1337	16.5512	17.7352	16.029	21.7204	17.2397	16.8289	32.7952	57.0834	36.3419
pk673	18.6944	17.6537	19.0732	22.8515	15.6649	14.7765	61.1565	68.7203	61.5357	81.4522	71.6736	67.8076	61.7057	76.1234	75.305	44.1244	43.8651	43.4215
pk674	21.7932	24.2738	23.1035	11.8142	21.3172	11.142	24.6231	27.2907	34.0972	39.1713	38.6949	37.401	29.8656	23.0889	28.9831	20.497	28.2724	22.8435
pk676	21.0109	27.2614	22.2293	55.3006	59.9546	49.5491	89.5723	116.206	96.6845	89.0457	82.4686	86.4498	75.75	87.4299	74.0471	46.5691	47.39	41.8451
pk677	34.4859	32.0095	37.8219	16.3747	22.3323	13.4828	21.2382	24.1466	27.4221	44.4519	52.5146	39.9962	51.9739	61.9222	56.3634	15.9291	18.7714	16.3168
pk678	51.9063	43.9834	51.7574	34.4093	32.1732	28.2555	66.281	67.0367	62.5256	66.9406	60.8191	63.4036	33.3348	35.574	41.0334	15.1222	17.5917	17.1903
pk679	76.4032	82.8366	75.6114	89.7607	86.7222	107.249	92.2415	93.6901	85.4152	81.4522	77.0967	77.5221	77.2556	77.0189	74.1151	56.6462	57.573	56.8256
pk680	144.729	146.577	136.435	190.284	198.738	222.184	161.676	179.884	153.564	110.617	120.922	116.745	64.1431	87.4299	86.4818	73.7891	83.2017	91.1144
pk683	41.3512	29.8755	38.714	22.1202	26.2024	23.5948	17.6543	19.9545	19.1955	16.5512	18.5413	19.7691	12.2177	14.7769	13.0891	10.6584	10.7705	17.1326
pk684	30.3987	22.4066	36.466	59.9258	49.0295	46.141	20.8135	21.5978	24.2469	21.627	26.4415	26.5013	26.6075	20.1951	19.8207	22.3007	35.7579	41.5336
pk686	114.889	115.768	106.9	29.5607	22.916	25.6921	65.7855	73.2447	61.8296	39.2816	43.5318	33.9815	26.879	26.1058	32.7228	16.7255	12.9245	17.8595
pk687	43.2138	34.8548	47.4558	36.8671	38.4894	31.4598	22.3002	17.9982	20.2058	16.919	26.3341	24.2216	23.5305	20.5235	21.8152	27.3293	28.7212	24.9202
pk690	55.88	46.6805	67.7494	61.082	42.1903	58.3316	20.4418	12.3248	15.912	17.9305	19.1459	17.3648	13.9146	8.61985	11.6867	13.528	11.5782	10.643
pk691	35.7632	82.1576	44.9581	33.1804	11.5468	28.8381	16.7251	21.1283	18.1852	22.0683	18.5413	10.686	23.0779	14.7769	18.6988	8.19879	12.9245	11.4217
pk694	21.7559	25.8921	22.4791	21.8521	27.4755	22.3714	13.6279	13.303	14.2787	18.5374	17.9501	19.9472	21.9014	21.1802	18.8234	71.7121	70.0797	68.1151
pk695	53.0487	55.7676	69.6019	34.454	40.3842	26.566	27.7513	37.8744	32.1945	15.1536	22.3571	17.525	13.7563	11.1648	11.5932	9.40128	11.6321	10.5219
pk696	96.5606	97.0954	118.39	16.4896	18.8302	14.6812	64.6704	77.4704	68.6996	54.7294	59.6547	45.3087	15.2043	11.3289	18.6988	15.7417	17.6635	12.8754
pk697	37.9984	35.4772	51.2023	11.0601	7.10573	9.17576	47.3878	47.5386	51.0195	31.9991	42.3226	20.3034	11.539	12.3141	11.6867	9.83855	15.6172	9.86424
pk698	47.9552	50.2452	51.5429	37.1108	39.4045	28.1231	82.443	99.2389	90.5585	72.4242	74.4584	68.0018	22.7077	23.7326	27.8782	14.3106	17.8202	17.1798
pk699	62.1385	77.6763	72.9321	39.8164	52.2271	40.3733	84.3689	75.8271	72.9428	79.446	70.6183	73.5197	23.621	20.1951	31.0399	29.8436	24.3412	23.4665
pk701	99.8389	88.3817	92.8302	19.1038	19.5407	10.4866	62.5643	52.4294	54.2188	35.3093	30.0961	35.9762	34.3907	29.1433	40.2023	9.83855	16.1557	15.9212
pk702	29.6164	25.4409	33.5625	26.205	26.702	19.3346	43.0904	53.0408	52.4087	45.5159	48.2679	49.9571	35.0411	31.9396	28.9831	33.3076	34.2635	30.3715
pk705	15.1994	13.444	15.4856	7.23935	7.46101	3.14598	13.3801	11.2684	10.9111	40.6057	34.1805	33.7678	26.6075	12.8066	22.0645	26.892	30.1573	34.0576
pk707	17.8816	32.3651	21.6465	15.4171	8.88216	24.4687	26.0168	10.9554	10.1029	41.1942	31.7083	34.1952	49.776	45.1516	38.0208	42.6337	37.3376	35.9958
pk708	30.0736	26.4806	28.6097	23.7656	28.4229	25.7398	25.0032	27.9576	31.2271	21.0652	20.2269	21.9549	21.7204	17.9114	14.959	18.7827	19.7785	20.7668
pk712	19.3717	19.917	17.4837	10.725	12.435	6.99106	9.91118	8.60782	14.144	22.0683	16.1229	27.7836	27.1505	22.1653	24.3084	36.0747	33.0294	44.9948
pk716	41.227	48.1328	51.8961	60.9983	54.6746	69.9106	54.5115	50.0819	43.5546	50.0215	44.9649	49.1556	56.7144	62.9386	55.6808	55.7518	61.2719	49.8403
pk719	35.7632	37.3444	49.9535	25.1366	42.6344	28.8381	39.0253	23.4759	31.3189	15.4478	17.7352	10.686	24.4355	18.4711	13.0891	13.1181	14.0016	17.6518
pk720	2.98027	2.48963	2.49767	2.68124	1.18429	1.74776	11.1501	5.4777	2.02058	48.5503	53.743	45.5936	8.14516	9.85126	15.5823	6.55903	3.59015	7.6145
pk721	20.8619	27.3859	30.8047	35.7499	28.0281	26.799	21.8872	28.4319	30.3086	54.4352	53.5638	46.5435	51.586	62.6649	57.9662	38.9898	44.0392	38.0725
pk722	22.352	22.4066	22.4791	33.5155	35.5286	45.4419	44.6003	74.3403	66.0055	44.1367	51.0558	64.116	28.9606	31.1956	31.7879	24.0498	29.4392	26.9969
pk725	31.2928	31.7427	28.7233	11.0601	13.3232	11.7974	30.6627	36.3876	41.9269	31.4474	31.4396	36.3324	23.7567	20.9339	31.7879	16.3976	13.4631	16.0943
pk726	25.7908	25.8538	21.3263	25.9874	26.5098	25.4098	151.813	178.417	139.731	67.563	81.6066	69.048	18.17	17.0503	19.4179	10.3431	13.2559	12.6198
pk727	15.6464	5.60166	18.7326	12.0656	5.7734	10.4866	14.8668	13.4986	12.6286	32.5508	26.1997	34.1952	38.6895	35.0951	29.4505	43.4536	31.7728	36.3419
pk731	31.5908	27.3859	34.1349	30.9683	33.8706	25.5174	24.2824	28.3275	38.3909	24.8636	23.3244	27.3562	30.7706	25.6133	25.181	30.3902	28.1468	25.7508
pk732	66.9495	72.5548	63.2744	53.2897	51.8549	53.182	77.0771	76.4084	68.5071	73.2458	71.3246	70.6803	68.4581	76.5818	75.819	52.5503	49.3389	47.7637
pk733	75.2517	72.8215	67.0209	93.3407	81.1237	102.244	78.0505	80.0136	71.562	74.6645	71.7469	71.24	59.2786	69.5745	62.7967	78.7084	71.444	73.203
pk734	22.352	9.9585	18.3163	8.04373	11.2507	13.9821	9.91118	20.3458	17.5117	23.5395	26.8715	23.5092	32.5806	25.4491	31.7879	26.2361	29.4392	17.9979
pk735	25.7705	25.9214	29.0906	19.7544	20.2722	20.3563	26.2355	22.7854	30.1898	26.6118	26.5553	25.6464	28.2685	23.4692	24.4184	20.4487	26.6093	23.0878
pk737	40.2336	24.2738	31.2209	26.4773	26.7945	16.6038	25.3974	26.4104	32.3292	22.8039	24.7218	22.6187	27.3768	25.6543	23.5293	25.6895	24.5925	28.3813
pk738	24.5872	23.6514	32.886	17.4281	18.0604	16.6038	20.4418	20.3458	23.2366	30.5279	29.8273	34.9076	28.0555	32.4271	29.918	40.4474	29.4392	35.3036
pk739	37.75	40.6639	29.9721	21.2265	20.3303	20.9732	29.3206	21.65	21.7773	18.1451	20.064	21.6095	23.8321	16.9661	21.3997	20.0415	21.0622	22.8435
pk740	28.6631	25.0427	25.5644	19.5179	20.8992	20.0479	23.8306	23.1997	27.2183	22.8472	24.5637	24.1378	26.5117	24.773	25.5183	27.2007	24.9621	25.6531
pk743	14.9013	17.4274	19.9814	32.1749	40.8579	47.1896	23.5391	17.9982	22.8999	8.09172	11.8235	10.686	5.4301	9.85126	9.34938	7.6522	11.4885	16.6134
pk744	21.0747	24.5406	24.9767	33.324	48.4712	24.7184	35.0431	45.2749	44.7413	34.0483	32.9368	42.4387	28.3141	27.7946	25.3769	108.224	114.782	113.624
pk745	158.38	170.717	125.954	141.34	128.664	166.287	131.677	118.721	116.616	76.6086	78.5415	76.6339	75.6336	90.0686	86.2814	84.7989	87.7022	79.2106
pk746	41.91	32.6763	44.0215	70.1312	58.1781	80.6156	46.4587	38.7352	42.1795	26.7578	35.2688	31.7909	20.0235	16.0083	18.2313	18.4473	15.6172	16.873
pk747	45.3426	62.952	46.7422	52.5715	55.8307	51.6839	64.2457	67.4093	54.8442	69.3576	62.4186	70.2223	75.2457	96.0498	71.0553	44.9762	48.6209	48.9503
pk754	4.4704	4.97925	4.99535	4.02186	4.73715	10.4866	3.71669	2.34759	2.6941	13.241	14.5106	14.248	29.8656	32.0166	36.1509	42.6337	44.5179	33.2269
pk755	16.3915	24.8963	19.1488	48.9327	40.8579	54.1807	19.8224	30.5186	26.2675	32.3669	30.0961	34.1952	16.2903	20.5235	17.4522	21.8634	17.2327	10.3834
pk756	88.7693	93.361	90.4515	115.772	117.244	124.341	85.7494	86.0223	84.1425	62.5795	63.5702	58.773	70.5914	68.9588	70.6546	71.4466	72.3159	71.2005
pk757	14.0498	4.26793	11.4179	8.90555	9.64349	4.49425	19.6454	26.8296	32.0406	79.446	65.6432	91.5943	69.0399	81.2729	71.5895	31.8582	38.7736	26.4035
pk758	37.2533	39.834	25.8093	39.5483	43.2265	33.2075	24.7779	30.5186	30.3086	11.7698	24.1843	14.248	17.1953	17.2397	28.6714	21.8634	20.8229	17.9979
pk759	43.0276	39.2116	42.4605	56.5574	54.6253	45.8788	47.8524	48.7124	53.2927	36.9644	36.478	35.531	39.3683	41.2521	42.7734	21.7268	17.2327	18.4305
pk761	56.1993	64.0189	64.5827	149.958	131.963	161.793	54.6885	74.452	56.5761	29.3193	34.0884	26.8677	23.6597	18.2952	17.8974	37.4802	31.6959	32.3369
pk768	27.5675	19.917	31.6372	19.439	21.0211	14.856	16.7251	34.8225	31.9924	55.5386	37.6201	39.8944	71.9489	85.3776	92.5589	14.7578	17.2327	12.4601
pk769	2.98027	0	3.33023	2.01093	3.55286	1.74776	4.95559	3.91264	4.71468	11.7698	14.5106	9.9736	33.4856	28.7328	28.0481	13.1181	22.2589	17.3057
pk770	53.2722	49.7925	45.3744	50.6084	50.7763	43.6941	46.4587	56.3421	51.3563	50.7571	49.1748	57.8825	47.7397	61.3651	54.8497	56.0251	63.3662	56.9357
pk771	15.6464	16.805	19.357	19.6066	12.435	19.6623	23.2293	16.4331	20.7109	53.5157	45.9502	56.6358	50.2285	52.3348	50.4867	67.2301	46.8515	53.9937
pk772	41.3512	42.946	48.7047	11.0601	20.8731	7.86494	32.5211	32.2793	33.3395	39.1713	37.8888	35.2638	62.4462	56.6447	52.3565	113.143	94.78	93.4507
pk773	2.98027	2.48963	5.82791	8.37888	3.55286	4.36941	68.7588	44.2129	49.5041	104.457	94.5876	106.148	64.7087	77.5787	69.1854	78.7084	66.0588	68.8766
pk774	29.8027	34.8548	33.3023	55.9709	45.299	47.1896	70.6172	68.4713	64.6584	72.8255	68.2536	73.021	69.2338	68.9588	69.1854	66.1369	70.3669	66.4538
pk779	2.98027	3.73444	3.74651	2.01093	4.44108	3.49553	3.71669	4.69517	4.71468	42.6654	32.7832	31.7018	66.5188	76.3472	68.2505	104.398	113.808	106.603
pk780	29.8027	22.4066	31.6372	77.0857	62.7673	50.6852	18.5835	17.9982	17.5117	25.0108	19.8849	23.5092	25.3405	31.1956	19.9453	76.522	63.9047	68.5305
pk781	36.7792	40.0603	44.6175	37.0194	39.6467	33.8431	34.9707	33.5065	37.748	37.7168	35.0306	36.9153	37.1469	40.8603	37.5675	45.6151	46.9983	50.0291
pk782	30.5477	26.1411	31.9147	28.3765	28.1268	30.0033	32.6243	28.0406	33.564	27.3402	29.6482	29.4459	32.7315	29.4169	28.5676	28.2403	28.1228	28.7274
pk785	4.4704	3.73444	8.11744	8.54646	6.21751	6.55411	7.43338	7.04276	8.0823	30.3439	27.4089	34.7295	37.332	30.1695	30.853	36.8946	44.1588	42.0528
pk786	21.2344	13.0705	21.8547	13.5738	8.43805	15.7299	28.8044	19.9545	17.1749	20.4132	23.3782	20.8377	31.2231	36.3265	38.7999	30.3355	28.5417	25.9585
pk787	74.2086	76.1825	67.9367	77.2198	72.8337	88.0873	80.2806	71.3666	63.8502	80.7701	63.5242	70.1002	83.0806	80.2877	63.2018	68.8698	65.9152	77.6679
pk788	59.9778	57.8838	56.8221	71.5556	62.4712	82.5818	56.0601	50.8644	43.274	61.9752	53.4742	61.9788	60.8624	65.4698	61.8617	88.8202	78.0858	91.374
pk789	84.9376	80.2904	74.9302	106.579	95.9273	99.6225	72.4755	72.1883	70.7201	77.2391	59.6547	65.7189	85.5241	97.2812	78.0673	123.802	108.782	99.6807
pk790	17.8816	25.6076	22.8359	8.61828	7.3595	8.9885	14.8668	7.04276	14.144	35.3093	33.1671	31.4474	72.5307	76.3472	69.9868	72.1493	80.6245	77.1339
pk791	15.6464	9.9585	14.1535	9.38435	11.2507	8.73882	15.4862	16.8244	17.1749	27.9532	33.0519	27.7836	86.4292	95.2288	89.4424	73.2425	76.1112	81.6828
pk793	11.9211	11.2033	10.407	27.1476	31.0876	27.9642	32.8308	24.2584	24.5837	26.482	27.4089	28.8522	20.3629	30.7852	23.0618	42.0871	55.6473	55.3782
pk794	17.8816	12.4481	19.9814	18.0984	23.0936	22.7209	18.5835	17.9982	18.8587	13.241	24.7218	18.5224	33.4856	31.1956	31.7879	12.0249	13.6426	16.6134
pk795	11.176	11.2033	6.8686	8.54646	12.8791	5.24329	9.29173	7.04276	7.57716	19.8615	23.7813	21.372	52.9435	62.8018	63.1083	20.497	18.3098	17.1326
pk797	26.8224	21.1618	24.5605	73.7342	60.6947	76.0277	22.3002	18.7807	15.4911	11.402	11.8235	15.3166	42.0833	30.7852	36.7742	12.5715	20.4639	16.9596
pk798	32.1869	29.8755	36.9656	68.3717	85.624	84.9413	52.0337	56.8116	54.5555	56.0535	48.6911	59.4142	40.7258	28.0761	37.0235	54.44	48.6824	47.7637
pk799	39.3395	32.8631	38.4642	77.2198	65.728	91.2333	19.3268	17.8417	15.7605	26.9234	23.5394	20.0897	60.8172	53.6894	48.9908	112.159	92.1951	97.1887
pk800	17.8816	19.917	19.9814	38.878	39.0815	20.9732	27.2557	16.4331	15.4911	17.6547	13.9732	14.9604	12.6702	19.7025	18.6988	41.5405	39.4917	33.9191
pk801	11.623	8.21576	14.4865	27.7509	31.9758	20.9732	25.2735	28.171	25.2572	24.7165	23.217	19.4485	18.7339	21.1802	24.6824	57.7195	48.6824	55.4474
pk802	50.6645	59.751	42.4605	18.7687	27.8308	13.9821	18.5835	27.3885	19.5322	21.3327	15.5855	10.686	23.5305	31.1956	22.4385	59.0313	50.2621	83.0672
pk805	23.8421	17.4274	20.814	22.7906	22.5015	19.2254	34.6891	44.6042	38.3909	16.1834	15.048	20.6596	16.2903	13.9559	8.72609	14.2112	14.3606	6.23004
pk806	8.9408	13.0705	8.74186	2.01093	3.10876	2.62165	11.1501	8.21655	10.608	28.1371	32.2458	30.4551	33.2594	24.0124	32.2554	30.3355	36.081	28.5544
pk807	14.6304	15.6167	19.0732	12.7968	9.68963	10.9632	15.2046	11.0977	11.3887	27.6857	27.9952	27.7836	18.2649	15.8963	21.5886	29.5156	26.8282	31.7166
pk810	14.6885	9.60284	11.4179	15.2256	12.1812	15.7299	43.5384	39.5736	39.8342	40.3535	49.981	46.4078	12.0238	12.6659	14.959	6.55903	10.155	16.3168
pk811	26.8224	22.4066	16.6512	9.38435	13.6193	3.49553	17.3446	17.9982	25.594	21.3327	31.7083	31.3456	17.1953	19.7025	14.959	8.74538	12.9245	15.9212
pk815	53.0061	59.751	58.8738	115.772	118.006	108.611	54.1575	50.9762	59.174	36.2551	49.7506	46.1025	33.7442	24.98	28.3153	36.5432	34.1577	35.0069
pk816	36.4509	35.6208	39.3864	38.8264	52.4731	45.5763	28.5899	24.9205	31.5521	29.3678	32.4938	29.9208	30.9098	35.0477	27.7605	28.7588	33.3055	29.393
pk818	33.528	34.3568	32.7195	24.1312	20.429	19.9245	33.4502	26.7625	33.1374	23.6131	21.6047	22.6543	23.8925	20.1951	21.5036	24.9243	25.2029	25.5432
pk819	36.2102	38.0913	32.7195	31.7727	32.1534	38.8004	32.7069	30.7534	40.2094	35.53	32.8907	35.0501	34.7527	35.9571	36.0886	41.9778	35.1117	33.6422
pk821	25.0839	22.8216	25.5318	16.4226	19.4421	16.6038	21.0613	18.6503	21.8896	19.4937	21.945	23.5092	30.7706	24.4913	29.7103	18.2195	20.3442	20.5361
pk822	49.813	48.0142	46.3854	42.8041	41.1117	37.4521	40.3527	46.281	47.6278	33.733	41.4589	45.7972	48.8709	46.0898	51.0209	42.1652	47.6977	48.357
pk826	32.4104	23.029	31.8453	25.4718	27.9788	29.275	30.353	31.6924	33.0027	37.5162	34.7986	40.6068	34.6169	36.1213	35.3718	40.4474	38.7736	40.4953
pk827	22.352	18.6722	29.7223	20.5115	21.8501	17.3029	24.9018	17.6069	28.8942	26.7027	27.7314	26.715	28.2365	27.5835	26.3653	30.8274	26.9261	28.4505
pk828	29.9517	32.8631	27.2247	22.7235	25.5806	25.1678	28.2469	30.7534	34.1477	20.0822	27.4089	21.5857	31.4946	22.1653	26.7392	23.6125	26.0645	22.4282
pk832	35.9074	39.0309	34.5646	42.7485	44.1816	42.1155	42.0825	41.8779	40.8678	59.2285	52.2694	56.8771	64.4606	65.5426	64.6012	64.8498	57.952	55.5345
pk833	29.5898	25.6076	24.3821	20.8754	23.009	20.2241	41.0606	39.1264	35.793	43.8214	42.4569	46.9166	89.4674	98.3953	90.2883	51.2229	44.723	37.2814
pk835	33.528	35.4772	36.8407	14.5793	12.435	10.4866	16.7251	11.151	10.1029	21.5166	28.2151	28.8522	31.2231	29.5538	35.0602	39.3542	36.6195	43.0911
pk836	14.9013	8.71369	18.3163	104.568	91.1902	110.109	13.6279	11.7379	16.8381	16.919	15.8542	13.1794	26.2455	21.7549	20.257	40.9939	39.4917	33.573
pk837	34.6456	35.4772	51.2023	64.8525	51.9606	57.6762	39.9544	33.4531	33.3395	33.1025	28.6181	28.8522	27.8293	22.1653	33.1903	29.5156	33.3884	29.5927
pk838	58.1152	39.834	54.9488	59.6576	35.5286	43.6941	33.4502	35.2138	22.8999	26.482	27.9463	14.9604	19.9104	18.0606	24.9317	14.2112	9.33439	8.30672
pk840	19.6698	19.917	18.6493	16.2215	23.3305	13.9821	15.3623	22.2238	28.6922	15.1536	15.048	17.525	19.1864	18.389	19.0727	20.1144	26.5671	25.0586
pk841	14.9013	14.9378	23.3116	20.7796	20.725	15.7299	21.0613	10.9554	20.8793	19.1259	17.7352	17.0976	45.2509	45.1516	53.6031	19.6771	16.5147	20.0746
pk842	26.8224	27.7842	23.4781	20.3506	37.3051	18.2467	19.3268	17.6539	23.1154	20.4794	22.1851	24.1931	49.8484	51.3251	49.4395	52.8658	49.7164	50.0065
pk843	32.8706	34.7083	33.6451	24.6043	28.2139	31.1513	32.7943	30.7948	29.4766	26.6118	29.9696	32.8123	34.018	29.4089	30.248	30.6731	31.4244	31.3945
pk845	30.6542	26.6746	36.7515	30.7385	32.4833	41.1973	43.0074	32.5308	34.0611	37.8314	35.7007	38.4696	39.1743	39.405	42.2058	36.5432	39.3891	39.7536
pk846	28.0996	24.5406	24.2631	12.6401	10.6586	8.9885	22.3002	14.0855	21.0717	29.6346	34.0884	32.6686	41.5015	33.7757	35.7948	45.9132	32.0036	35.3036
pk847	34.3408	37.0049	34.0592	26.5991	27.2117	23.3565	30.4093	28.0643	35.7274	23.6733	24.9172	25.5493	29.0017	23.3967	25.0733	25.7889	28.3948	28.4128
pk850	42.7881	62.952	51.3807	29.8767	27.4078	26.9655	39.8217	36.5553	42.7207	25.2209	30.1728	28.0889	22.884	23.2208	18.9659	12.6496	17.5404	16.6134
pk851	70.3072	58.393	62.2148	70.5654	60.8832	83.8927	64.8732	65.3056	56.025	57.9795	61.5601	63.9217	67.1358	65.6004	64.4257	72.7456	63.4477	62.4892
pk852	68.5461	70.1244	65.0783	50.2733	53.4903	52.1416	49.7624	43.2999	48.6061	45.7305	45.1441	50.2242	59.4295	60.7494	56.5118	71.4206	65.4604	67.9536
pk855	9.68586	18.6722	19.1488	26.4773	28.1268	33.2075	11.1501	15.2593	13.1337	14.7122	13.9732	15.3166	24.4355	25.4491	19.3221	79.255	73.9571	91.0279
pk857	18.4404	33.6099	22.7913	74.4045	77.4968	67.5074	21.8356	16.4331	23.2366	19.5856	19.7505	19.7691	36.6532	33.248	28.2819	166.435	165.057	155.751
pk858	27.5675	24.8963	28.7233	32.8452	35.5286	25.3426	26.6363	28.5623	26.2675	45.2401	40.8447	55.5672	58.8261	61.5704	63.2641	77.6152	73.5981	78.2217
pk859	12.8524	28.0083	18.7326	22.8743	33.7522	26.2165	16.7251	13.4986	17.68	17.9305	18.3398	18.1662	27.4899	18.779	22.6722	24.1864	29.6187	24.401
pk860	77.4869	92.946	74.6527	88.0341	86.8478	99.04	64.0097	67.5583	62.6378	61.3009	58.9381	59.3667	60.6362	71.9689	69.1854	81.6235	77.7866	75.9142
pk861	12.4178	17.4274	11.1008	6.70311	7.89525	7.57364	11.1501	10.9554	11.4499	12.7506	19.5266	18.7599	22.0221	27.091	26.386	50.2859	49.5441	47.9944
pk862	26.3518	27.1238	22.8734	36.8318	33.5652	38.3588	25.2344	28.5417	26.7992	37.4	33.8581	32.3955	39.011	32.6647	37.988	23.647	26.1892	28.6363
pk863	35.7632	48.5477	42.4605	39.2132	34.6404	18.3515	35.3086	18.7807	26.2675	18.7581	17.7352	20.3034	14.9328	19.7025	18.6988	13.1181	15.0786	22.8435
pk864	13.4112	8.96265	17.4837	9.65247	10.6586	2.09732	23.7868	32.3967	37.9868	60.0258	43.2093	51.7203	13.5753	17.2397	14.585	28.2038	45.2359	45.687
pk865	25.0342	17.9253	19.9814	16.8918	12.7903	12.5839	14.8668	5.63421	13.7399	16.7719	16.1229	17.525	18.4624	18.7174	16.0809	51.8163	52.5598	53.9937
pk866	1.49013	2.48963	1.66512	0.670311	2.36858	5.24329	2.47779	1.56506	4.04115	10.2986	8.59887	6.4116	18.1003	9.03032	13.7124	53.5654	53.1342	44.3025
pk867	8.9408	7.46888	6.49395	3.61968	3.19758	5.24329	2.23002	6.57324	8.48642	40.1644	40.3072	46.1635	89.0537	91.1241	80.4047	20.333	25.4183	22.8435
pk869	68.1736	79.3568	68.0616	83.4537	69.2808	97.6563	93.3819	89.2083	77.287	90.756	81.2191	90.5639	98.76	104.977	97.701	93.0563	92.6259	74.7605
pk872	7.94737	4.14938	5.27287	3.12812	3.75024	1.74776	9.49821	10.6946	11.0009	94.1582	76.6733	89.7624	101.362	102.07	89.1308	26.6005	32.79	21.6898
pk873	2.98027	0	3.33023	2.01093	3.55286	1.74776	7.43338	7.82529	6.06173	16.1834	15.5855	14.248	37.1057	28.7328	23.0618	21.8634	14.3606	16.6134
pk874	26.2965	29.4362	30.4129	49.6818	54.8604	43.1801	36.7297	35.9043	44.8092	31.2851	33.9529	36.8353	34.4971	42.4473	39.8174	39.9329	40.6743	45.8091
pk875	27.94	33.6099	33.7186	34.1858	37.7492	38.0139	30.6627	26.4104	21.216	38.6196	46.3533	40.6068	55.6586	54.7976	51.4216	67.2301	55.4678	58.6662
pk876	44.704	42.946	56.8221	72.8963	68.8367	76.0277	54.8212	63.3848	56.071	62.343	56.027	61.9788	56.3373	59.7232	52.824	53.2921	54.3908	63.3388
pk877	40.9786	24.8963	35.3837	21.7851	26.0543	27.0903	28.4946	28.9536	31.3189	38.2518	36.0078	35.9762	45.2509	32.8375	32.7228	39.9008	35.9015	37.7264
pk879	29.0576	32.1162	28.7233	22.3213	26.1135	16.2542	33.8219	41.787	43.0383	29.1302	34.6642	29.7071	30.9516	26.5984	26.5522	22.3007	31.4497	30.3195
pk880	8.04672	8.96265	8.99163	6.83717	4.26344	5.24329	8.17672	6.10373	8.89053	16.3306	13.2208	16.2427	19.0054	17.2397	13.0891	47.8809	71.9466	69.3612
pk881	27.3812	21.9398	24.8206	42.9837	42.3013	39.3247	42.5097	50.6198	44.4527	52.5502	57.0347	54.365	23.0779	19.0868	23.4903	22.9566	23.5604	24.1414
pk882	23.9486	23.4736	25.3336	28.153	37.8126	26.9655	75.6612	102.623	88.1837	99.1498	102.15	104.723	37.8168	30.6093	31.5208	26.4704	26.0029	29.3702
pk883	29.8027	17.4274	17.4837	17.4281	17.7643	19.2254	22.3002	28.9536	24.9204	25.7464	33.3206	32.058	37.1057	35.3003	37.3975	24.0498	22.977	20.7668
pk884	34.7698	25.7261	32.7473	21.6734	16.1853	26.2165	26.4298	27.1277	26.2675	38.497	29.9169	31.1081	28.0555	24.6281	34.2811	19.3127	14.5999	16.152
pk885	58.1152	41.8257	45.9572	45.4471	42.9896	39.849	41.627	35.2138	37.5827	30.0129	30.311	32.058	32.0376	32.5092	30.292	40.666	30.5881	31.9809
pk886	63.7032	72.8215	60.5686	15.082	16.8761	7.86494	30.6627	37.5614	33.3395	45.7918	48.7717	49.1556	34.6169	35.0951	34.5927	18.8572	8.61636	11.4217
pk888	31.2928	29.8755	32.4698	14.7468	11.2507	5.24329	9.91118	15.6506	16.8381	27.9532	20.9598	34.1952	25.3405	22.9863	21.8152	25.143	21.5409	22.1513
pk891	30.0155	24.5406	38.8924	21.833	17.5105	17.228	27.0788	13.7502	19.6284	39.0925	31.7851	36.6377	44.9923	38.3495	38.466	41.6967	31.3882	31.1502
pk895	40.2336	25.3942	42.4605	12.0656	12.0797	18.8759	27.5035	27.232	32.7333	35.3093	33.5356	33.3403	35.8387	35.4645	38.8934	47.8809	49.9749	47.7637
pk896	10.0584	9.3361	8.74186	4.5246	5.32929	9.17576	10.2209	8.21655	7.57716	46.3435	35.0673	42.2097	57.0161	46.7935	46.7469	74.609	63.0071	62.8196
pk897	24.4978	28.3817	32.4698	16.8114	15.8458	17.8272	38.0589	39.0638	35.4005	42.9008	42.8224	39.6664	39.5312	39.1095	41.7356	26.6297	26.1937	24.2556
pk898	11.623	5.9751	16.4847	8.8481	9.94802	4.19463	12.6368	10.7989	14.9523	16.7719	14.5106	15.8153	32.0376	32.5092	32.1619	22.3007	27.1415	30.3195
pk900	27.94	13.0705	24.3523	24.6339	23.9818	15.7299	21.371	14.6724	15.6595	25.3786	35.0673	35.2638	33.9382	32.0166	37.3975	33.615	25.8491	26.9969
pk901	63.7032	42.946	38.714	46.7542	30.6434	45.8788	39.9544	15.2593	19.7006	21.5166	17.3321	18.7005	14.9328	20.9339	26.1783	22.9566	26.3876	22.8435
pk902	37.2533	34.8548	27.4744	5.36248	10.6586	12.2343	11.1501	5.4777	3.36763	12.5054	10.7486	6.4116	36.2007	36.9422	32.4112	25.143	33.0294	24.2279
pk904	11.4244	9.9585	14.1535	10.0547	16.7774	7.57364	16.9316	13.5638	14.8176	10.2986	14.8689	12.3483	37.1057	38.0368	29.7103	28.4225	32.3114	27.9198
pk905	109.972	119.502	112.395	37.4033	45.6543	37.2274	97.0057	88.9735	79.4086	103.721	104.799	101.517	87.1532	91.863	85.4533	24.9243	25.6337	22.2205
pk906	25.3323	26.1411	17.9	23.4609	23.9818	16.6038	28.4946	34.4313	29.9719	27.5854	30.0961	22.4406	41.6308	49.6668	44.5654	27.3293	21.5409	22.1513
pk907	41.5747	45.9336	48.2051	128.297	119.376	140.782	62.2546	75.5923	67.8913	56.8259	57.9618	59.9485	59.4596	78.1944	63.5758	40.502	43.0818	42.9873
pk908	46.6199	49.0812	40.6764	58.8916	57.3534	71.159	62.6528	56.3421	58.308	42.5603	41.4589	45.1865	50.8103	49.2563	42.2058	44.0392	45.5436	44.2036
pk909	6.7056	1.86722	4.37093	15.5847	3.99697	19.6623	2.78752	0	4.54629	8.27562	10.4799	8.0145	35.2957	35.7108	25.2433	62.3108	58.699	55.0321
pk915	32.4104	16.805	26.2256	17.3443	25.5362	28.1827	30.1981	21.7152	27.0252	23.1717	21.3628	23.2421	29.5262	19.3947	28.9831	20.9069	22.8872	21.286
pk916	18.2255	13.7887	18.8286	9.89997	11.0685	6.85661	16.0104	14.6273	16.6309	18.1639	20.2156	20.2212	22.9735	17.808	17.6919	21.1907	18.724	19.6486
pk917	35.7632	27.3859	29.9721	24.1312	37.8972	26.2165	29.7335	19.5632	21.5528	18.3903	26.8715	33.4828	17.1953	15.5978	16.8289	24.0498	24.413	20.0746
pk923	7.15264	2.98755	4.49581	4.42405	5.32929	9.43793	2.23002	0.469517	2.02058	6.6205	9.35128	7.26648	20.0914	24.6281	21.6906	80.0202	67.6384	71.0225
pk924	28.3125	34.0249	34.2736	126.13	111.619	145.356	27.0493	25.9539	28.9616	18.2677	19.6162	14.0105	14.4803	11.63	16.3095	40.083	36.1408	40.9568
pk925	16.0934	4.48133	10.9898	100.144	100.191	130.034	23.0435	25.3539	23.4387	15.4478	16.1229	17.525	16.8333	18.7174	12.7152	62.3108	75.3932	81.4059
pk926	6.7056	3.73444	6.8686	28.6558	44.8549	28.8381	7.43338	10.5641	8.0823	9.93075	10.883	9.6174	10.1814	3.69422	7.01204	11.4783	12.9245	12.9793
pk927	91.1961	86.639	92.414	136.341	116.534	152.055	85.4839	95.7815	77.5901	63.9981	59.9771	64.9709	64.6182	81.2729	73.6731	78.0525	82.2862	93.0353
pk928	14.9013	17.4274	15.8186	8.71404	11.2507	5.24329	7.43338	11.7379	12.1235	11.0342	17.1977	19.9472	24.4355	13.135	26.8016	22.9566	40.2097	36.688
pk929	17.8816	20.7469	16.0961	51.8373	60.5961	58.2588	26.8428	25.3018	27.1655	32.6121	33.4998	35.3825	40.4241	41.8678	33.0345	128.63	119.911	131.523
pk932	46.9392	53.029	51.9516	72.1924	79.7618	83.3683	47.5737	48.1255	46.4732	61.5706	54.1729	51.934	65.1613	66.9886	68.8114	79.3643	85.0866	83.4826
pk933	35.0181	26.1411	25.8093	70.0474	95.3352	62.9195	43.9809	47.7343	46.4732	36.0449	36.0078	30.9894	25.3405	25.8596	26.1783	42.6337	39.1326	37.3803
pk934	31.2928	27.3859	38.2977	47.592	42.6344	41.9463	17.3446	28.9536	30.9822	46.3435	39.7698	35.62	53.396	54.1819	58.5895	76.522	51.6982	58.1471
pk936	22.352	19.917	22.4791	36.1968	33.1601	22.7209	21.0613	21.1283	21.5528	13.241	19.8849	10.686	21.7204	14.7769	14.3357	16.3976	20.1048	22.1513
pk937	8.9408	4.48133	7.49302	6.03279	4.26344	2.09732	3.71669	7.04276	7.27407	24.2752	24.8292	21.372	29.8656	27.091	33.6578	52.4723	56.4372	63.9618
pk938	5.588	16.805	10.6151	9.04919	16.432	2.62165	15.7959	17.02	16.1646	20.4132	17.3321	15.4947	35.9744	37.5579	39.7349	25.4162	22.6179	19.2093
pk940	17.3849	14.1079	13.876	60.9983	59.4118	48.3548	24.365	30.7795	28.7371	40.949	42.0987	42.2691	34.6923	31.7429	31.7879	37.5322	43.0818	53.3015
pk941	32.8894	26.6746	23.9063	27.8658	32.864	34.0814	26.0168	20.1222	26.4118	22.6988	21.1901	24.1198	23.4658	21.4617	26.0447	26.4704	28.6186	25.6618
pk943	30.2409	25.0427	29.3844	19.5179	23.1981	19.431	26.2355	22.3711	28.4069	21.4193	20.6752	24.8921	25.234	23.1794	24.7484	22.3779	24.9621	22.7213
pk944	42.6407	38.4934	31.8934	36.1968	36.6218	33.8797	41.1695	34.1303	37.1475	28.0098	28.8972	29.0988	30.0744	30.3116	30.3495	25.4793	33.8026	28.2748
pk946	23.0397	20.1085	24.5925	13.7671	15.4413	12.9066	20.8707	19.1419	25.1795	22.9171	23.1922	23.838	25.8974	19.3236	25.0276	29.0111	23.0322	23.3227
pk947	27.5675	21.1618	23.7279	22.7906	25.1661	24.4687	37.7864	29.3448	33.3395	25.7464	33.5894	28.496	33.9382	25.4491	25.555	31.1554	33.3884	28.7274
pk950	16.764	3.73444	14.3616	14.0765	11.5468	6.55411	15.7959	22.3021	18.1852	46.8952	55.2209	52.3614	35.2957	56.6447	45.812	22.9566	21.5409	28.5544
pk952	29.0576	26.1411	25.393	12.0656	15.6918	3.49553	31.5919	37.1701	40.7483	48.5503	43.5318	43.8126	45.2509	44.7411	39.579	23.5032	30.8753	24.5741
pk955	20.1168	20.166	19.2321	25.1366	22.916	22.5462	18.5835	15.2593	18.3872	16.7719	16.2841	17.525	34.7527	37.6811	33.0968	73.4612	70.8696	74.1375
pk956	18.7757	19.4191	18.9823	13.6743	17.2314	11.0109	7.80505	10.5641	14.9523	15.8892	18.5413	18.3799	36.1102	27.3372	35.3407	51.1604	58.8067	59.6008
pk957	21.7932	20.5394	25.9134	9.55192	9.10421	7.86494	13.473	14.379	15.4069	29.2405	30.0289	30.7223	52.2648	51.4113	45.3445	39.3542	41.7355	46.9849
pk960	86.0552	80.2904	78.0523	61.8361	74.6101	70.7844	78.0505	78.0573	80.3179	39.723	63.2823	58.773	51.586	72.0373	58.4336	51.6524	51.1596	27.516
pk961	23.4696	16.805	18.4203	9.80329	11.7689	6.55411	23.6939	22.0086	25.5098	25.6544	32.8504	28.3179	37.6713	38.7893	43.0072	17.6274	11.8475	16.873
pk962	28.3125	39.834	31.6372	6.70311	7.10573	6.99106	9.91118	7.04276	15.4911	13.9766	18.81	12.1108	20.8154	20.5235	21.8152	12.0249	7.89833	15.229
pk965	26.8224	32.3651	37.4651	14.0765	17.1722	20.9732	26.0168	14.8681	18.8587	37.5162	30.0961	27.7836	28.0555	30.3747	43.0072	22.9566	20.1048	16.6134
pk966	21.2344	26.1411	30.5965	22.623	25.7583	24.9056	35.3086	26.9973	35.8652	37.5162	41.5164	32.058	27.8293	17.2397	26.6457	14.7578	14.5401	26.4777
pk968	48.6156	56.0166	49.6413	40.47	35.0845	38.0139	32.0565	26.4104	28.7932	28.413	29.0212	25.6464	29.5262	35.403	33.6578	25.0063	24.5028	26.2181
pk970	20.5638	29.8755	19.4819	14.0765	24.5148	9.43793	22.3002	15.4941	22.6304	20.3029	30.6335	23.9367	27.6935	24.6281	29.918	31.4834	34.4654	36.9649
pk971	23.2461	20.9129	24.4772	58.7192	50.8059	63.9682	23.0435	20.6588	22.6304	27.3647	18.3801	20.5171	33.1236	31.0315	28.4221	64.9344	71.5158	56.4857
pk974	20.3651	31.5353	26.3643	21.6734	26.0543	22.1383	22.3002	23.4759	27.1655	27.2176	25.6175	30.1583	27.4522	26.5437	21.8152	30.2444	24.1737	23.9972
pk978	128.364	115.234	112.395	138.754	142.115	160.295	92.9173	122.41	97.5649	113.179	103.877	103.807	114.42	109.771	122.343	125.09	127.399	138.841
pk979	94.4372	97.5622	85.8576	101.678	95.9273	108.471	76.6568	85.9804	77.0344	78.3426	72.9561	77.6071	80.7728	78.6561	81.5733	83.0127	79.0282	80.4714
pk980	43.8099	54.5228	47.4558	27.7509	22.2054	33.5571	20.8135	18.3112	16.5687	11.2548	14.9943	13.2506	14.9328	14.038	15.333	12.4622	12.7091	12.4601
pk981	31.2928	26.6746	33.1834	24.993	26.3927	15.7299	40.8836	34.8784	35.793	33.1025	34.3187	36.3324	44.6044	39.7569	36.8633	43.5707	44.9282	43.017
pk982	17.8816	10.6698	16.7701	9.48011	12.6888	6.74138	20.7073	21.799	23.3809	27.743	35.931	32.3633	22.1083	23.9245	18.6988	26.7046	20.9254	20.4701
pk984	33.528	44.8133	49.9535	14.0765	18.6525	15.7299	13.0084	12.9117	13.1337	24.2752	22.572	28.8522	23.0779	29.5538	37.3975	22.9566	24.772	31.1502
pk985	31.2928	37.3444	47.0395	14.7468	13.9154	19.2254	26.0168	14.4768	21.216	20.5971	25.7966	21.0158	18.5529	14.7769	21.1919	16.3976	15.4376	15.9212
pk986	56.327	51.5352	60.4437	18.7017	20.429	18.3515	52.0337	60.5677	48.0897	38.8403	42.7257	39.5382	14.9328	18.4711	19.6337	14.7578	13.5708	14.1214
pk987	24.1401	31.3693	26.9749	13.6743	18.1196	11.5352	36.4236	49.7688	43.2403	32.6611	40.6297	33.7678	12.4892	12.8066	14.585	8.52674	13.7862	15.3674
pk990	54.0918	58.2572	59.4447	31.1694	33.7522	23.5948	70.9888	80.0527	68.2954	78.3426	77.7123	76.2981	25.25	27.8298	32.5358	30.4995	24.772	30.3195
pk991	78.232	98.9626	95.536	67.3662	69.2808	68.1628	24.1585	11.7379	15.1543	19.8615	17.7352	11.2203	13.5753	8.00415	19.6337	11.4783	10.7705	8.8259
pk992	84.9376	70.9543	75.5547	18.0984	26.2024	5.24329	19.5126	10.5641	18.1852	8.82733	13.7045	9.0831	12.8965	12.3141	11.2193	25.4162	22.0794	27.516
pk993	51.1302	57.417	61.9735	27.6503	33.4191	19.9901	62.4869	52.0871	50.5144	31.8611	37.4857	33.9281	36.1441	31.5548	32.2554	34.6399	39.5814	34.5248
pk994	44.704	54.7718	45.7907	16.0875	14.8036	10.4866	27.2557	21.9108	22.8999	7.35611	14.5106	9.2612	15.3853	11.4931	11.2193	13.1181	14.3606	11.7679
pk996	61.0954	73.4439	65.7721	38.2077	34.9365	34.0814	49.5559	28.9536	31.9924	21.3327	20.691	21.0158	16.2903	21.3444	24.9317	23.5032	19.3868	19.7285
pk998	53.6448	42.3236	58.2791	11.3953	9.4743	12.2343	22.3002	17.2156	35.6968	19.1259	32.7832	23.5092	29.8656	27.9119	38.0208	13.1181	12.2065	19.3824
pk1000	28.0642	20.3319	28.1682	7.82029	10.0664	6.11717	28.9076	23.7367	28.7371	46.7113	49.4435	48.9182	45.2509	39.9523	49.1362	12.9359	15.5573	14.8829
pk1001	36.1357	50.4149	48.2884	39.0456	41.006	38.0139	36.2377	35.4094	44.2843	35.4932	34.2611	38.6477	26.4718	26.8857	26.9574	27.6026	24.772	28.2083
pk1002	116.975	108.299	103.653	107.25	122.574	114.479	100.351	117.379	103.049	83.124	84.6452	86.2004	90.0492	82.5043	82.5862	91.2799	99.4472	75.7989
pk1004	48.2803	65.7261	43.9591	37.4033	19.896	44.0437	72.1038	46.0127	48.4938	31.7784	37.4051	33.7678	24.4355	15.762	24.3084	14.4299	11.2013	12.8754
pk1005	49.1744	56.0166	47.4558	10.0547	6.21751	5.24329	9.29173	8.21655	8.0823	8.82733	13.7045	12.8232	20.3629	14.7769	16.8289	11.4783	12.9245	15.5751
pk1006	46.9392	44.8133	48.7047	4.5246	6.66162	7.86494	16.7251	12.3248	15.1543	17.103	16.526	10.1517	14.254	11.0827	14.4915	11.4783	10.7705	14.5368
pk1007	34.4859	44.8133	37.4651	32.7495	21.3172	25.4674	31.3264	24.482	27.9994	45.0824	44.2228	50.3769	29.0898	38.3495	28.8495	36.0747	36.3118	28.4802
pk1010	24.5872	33.6099	49.9535	18.0984	9.77037	13.1082	37.1669	15.2593	24.2469	37.5162	23.3782	25.6464	25.793	25.8596	39.2674	14.7578	10.7705	8.30672
pk1011	44.2073	44.8133	48.2884	58.9873	47.7663	50.1026	40.0577	27.9102	28.0635	25.7464	19.3475	22.7968	21.7204	16.1451	15.5823	16.3976	12.9245	16.8442
pk1012	62.5856	41.0788	64.3151	40.2186	15.9879	43.2572	33.4502	24.6497	23.7418	23.1717	17.7352	26.715	24.4355	25.8596	25.7108	21.3169	18.3098	20.2476
pk1019	126.289	126.971	110.834	151.071	141.226	178.927	137.053	130.585	119.719	99.5833	94.5204	98.0441	84.1666	101.899	89.2866	95.106	92.6259	100.979
pk1021	35.7632	22.4066	37.9647	32.1749	30.9099	25.1678	26.0168	24.8844	27.0757	17.6547	19.6699	22.2269	23.3494	14.2843	17.9508	42.6337	45.2359	41.1183
pk1023	23.4696	37.3444	20.6058	43.235	32.864	31.4598	20.4418	21.7152	25.2572	13.241	16.929	18.7005	18.3266	13.5455	18.2313	19.6771	22.0794	24.9202
pk1025	14.6885	12.2703	14.8076	30.3076	47.0754	28.4636	20.7073	24.6497	26.4118	29.9499	31.2093	28.2416	77.379	82.6802	70.1204	111.504	100.627	106.801
pk1027	17.8816	7.46888	18.1973	13.7892	11.4199	14.2318	9.02625	11.7379	11.8348	12.2952	11.286	14.3498	17.4539	17.2397	14.6919	41.6967	42.7741	38.8636
pk1028	45.9812	26.6746	39.9628	32.1749	27.9154	33.7069	28.1407	22.1344	23.3809	45.3977	31.3245	32.3633	40.3379	39.7569	42.2058	29.9841	25.2336	23.7335
pk1029	34.5711	22.9046	31.4707	42.7658	32.6863	44.0437	37.4147	32.3967	33.2721	53.8467	52.3456	47.8733	45.2509	48.4353	47.2455	52.9095	46.8156	43.7488
pk1031	34.2731	42.3236	30.8047	22.7906	39.6736	20.9732	12.389	20.3458	18.1852	14.7122	13.4357	15.6728	22.6254	10.6722	14.959	29.5156	25.1311	33.2269
pk1033	31.2928	27.3859	24.1442	24.2988	25.3142	20.9732	42.4322	45.7779	45.2946	36.5966	33.8581	36.1543	28.9606	31.1956	39.2674	19.4038	22.7975	21.459
pk1036	7.45066	19.917	14.1535	13.4062	10.0664	12.2343	13.6279	7.04276	8.75583	18.3903	20.4223	20.6596	19.0054	25.4491	21.1919	25.143	35.1835	44.9948
pk1037	11.5485	13.6929	14.1535	9.04919	13.9154	9.17576	25.3974	32.475	27.9513	76.5035	67.7161	75.1582	56.3373	52.9505	52.0449	13.9379	19.0278	17.3057
pk1038	13.4112	7.00207	10.9273	8.42078	5.10724	10.1589	12.5438	8.95018	15.1543	35.3093	26.6028	29.7872	39.8773	38.1736	36.9301	27.8759	28.1378	24.2712
pk1039	20.5638	17.1784	24.727	19.7071	18.6525	22.0218	23.7868	17.6069	19.5996	9.93075	9.5125	7.4802	18.7339	14.038	14.585	21.3169	19.3868	21.1821
pk1040	17.8816	14.9378	19.1488	12.0656	14.2115	1.74776	18.5835	15.6506	12.797	16.919	14.5106	22.7968	19.9104	29.5538	28.0481	45.9132	40.2097	32.5347
pk1041	37.2533	42.3236	28.7233	42.2296	48.8519	39.3247	40.2642	39.5177	44.7894	38.6196	37.3514	39.5382	55.2061	60.339	56.7196	62.8574	71.803	64.7232
pk1042	39.3395	40.3319	32.9693	37.0011	47.9637	35.6544	44.6003	54.464	62.6378	47.2262	59.3322	57.277	55.3871	54.6745	56.8442	66.2462	63.7611	73.5145
pk1044	19.3717	11.2033	17.0674	51.2788	52.1087	39.3247	14.2473	19.5632	26.6042	9.19514	11.5547	8.5488	14.0278	6.56751	7.79115	7.10562	8.25735	10.0373
pk1045	15.398	16.5975	17.4837	70.606	55.0694	70.4931	16.9316	16.9548	21.7773	22.0683	22.2138	20.4221	14.4803	10.6722	11.8425	13.4825	13.4032	14.306
pk1048	17.243	12.8038	19.2678	13.2147	11.9275	14.2318	23.3621	18.11	21.3604	50.4419	59.6547	57.3991	45.768	51.0154	36.8633	24.3621	25.2336	25.5135
pk1051	7.45066	8.71369	9.15814	8.04373	3.84894	13.1082	8.05283	6.26023	9.42935	18.0225	18.0039	19.591	29.8656	20.5235	23.0618	25.143	22.6179	22.4974
pk1054	8.59692	6.89435	6.72451	7.1156	8.88216	8.0666	10.0065	5.59809	8.0823	15.6176	14.1385	11.0148	40.9346	39.2156	36.966	82.4924	81.0269	72.8436
pk1055	14.9013	17.4274	20.814	16.0875	21.3172	5.24329	19.8224	24.2584	26.2675	44.8723	51.5932	68.3904	76.0215	74.7054	73.5485	81.9879	69.6489	75.4528
pk1056	32.1869	19.4191	28.973	55.0995	65.728	47.1896	34.1936	35.2138	33.1374	26.482	24.5068	21.372	36.3817	42.853	44.1291	17.0535	17.6635	14.1214
pk1068	23.1648	23.7646	25.6579	14.9906	15.1804	10.9632	31.7608	26.2503	34.9008	33.3031	36.4964	34.9724	41.7131	44.7784	41.9872	16.3976	15.2745	21.522
pk1069	40.7303	48.9626	51.3411	81.1076	63.162	72.8235	31.3854	28.9536	29.8596	56.8872	49.6227	51.2928	35.5974	45.4252	44.6693	24.7786	28.4819	26.9969
pk1070	138.582	117.012	124.884	176.459	157.362	204.051	147.119	153.571	140.43	142.341	134.223	130.725	132.811	151.258	133.852	150.038	156.71	152.982
pk1071	156.911	182.241	143.367	166.907	148.687	189.283	143.093	139.916	118.608	98.8661	90.1269	92.1134	99.0994	115.999	102.282	103.961	89.3947	99.2654
pk1072	34.0868	32.2095	44.3337	25.388	19.5407	19.9901	32.7533	30.8121	29.0458	56.8259	51.2909	45.1484	29.3565	26.0135	26.412	28.9007	24.9067	20.2476
pk1073	104.096	105.631	123.813	138.467	131.456	144.565	108.846	128.111	104.781	113.494	99.7316	108.387	95.8026	112.234	102.309	108.224	98.7804	102.351
pk1074	92.202	79.3568	81.0183	50.5247	50.8504	54.7269	79.9089	86.8607	71.099	61.2396	57.1355	56.2351	41.0652	45.716	46.1626	23.5715	20.06	21.286
pk1076	25.0342	26.888	21.48	15.6853	14.5667	14.6812	28.9902	25.3539	25.8634	30.4543	35.7928	28.6385	26.6075	31.0315	28.4221	36.7306	38.3428	31.1502
pk1077	42.4688	37.3444	46.207	37.2022	27.0906	20.9732	62.2546	58.1028	45.9681	64.5499	61.267	71.0619	69.2338	67.1117	59.836	81.168	64.6227	70.088
pk1078	74.5066	72.1991	81.1744	81.1076	67.5044	89.136	66.9005	70.8189	60.2805	89.3767	79.0022	85.8442	85.9767	103.849	78.8464	108.771	95.139	102.103
pk1079	12.2936	5.60166	11.2395	14.0765	13.7673	13.1082	26.0168	26.4104	22.2263	51.3089	51.1902	40.0725	30.5443	19.7025	23.8409	13.9379	21.5409	20.2476
pk1080	3.9116	4.66805	9.9907	5.02733	3.99697	1.96623	2.32293	1.17379	5.30401	10.2066	10.4799	8.81595	27.4899	28.9381	33.1903	33.615	39.0429	31.929
pk1083	45.2628	49.0145	42.7727	41.8525	38.3043	47.5173	65.9713	64.4119	62.0064	79.8598	68.1192	69.9933	74.6639	81.8886	77.7167	73.3792	71.3542	73.852
pk1084	30.9203	31.7427	31.0128	45.7487	42.3383	42.8202	66.281	60.8416	55.9026	72.8255	67.4474	69.1028	64.7087	78.3996	70.432	85.814	74.4956	69.5688
pk1087	33.528	28.0083	32.782	22.1202	19.5407	19.6623	26.0168	22.889	28.0355	39.9988	30.0289	40.6068	44.459	42.1757	41.8385	43.8635	40.3892	42.8316
pk1088	22.352	35.4772	29.3477	20.1093	23.0936	14.4191	31.5919	29.3448	24.2469	14.8961	17.3321	18.7005	18.3266	9.23555	11.2193	15.5777	8.07784	14.0176
pk1090	46.9392	80.2904	49.9535	77.9236	67.9485	56.3654	108.713	78.6442	75.7716	75.584	64.4916	68.3904	57.6949	60.9547	62.1734	75.4289	65.1612	70.088
pk1093	106.395	107.552	115.892	127.895	110.494	119.547	107.041	99.5377	92.1382	121.817	107.378	110.28	108.602	135.947	121.916	146.922	135.708	125.847
pk1094	47.3862	44.8133	46.4567	77.2198	76.0313	82.844	67.6438	67.141	47.2815	54.7294	56.4301	51.7203	74.9354	73.3919	76.6649	79.3643	86.5944	72.6838
pk1096	2.98027	2.48963	5.82791	0.670311	0	1.74776	6.19449	3.91264	3.36763	33.8381	41.3821	27.0712	23.5305	20.5235	21.8152	9.83855	10.0524	13.8445
pk1101	56.625	77.1784	64.9395	22.7906	19.5407	15.7299	35.928	14.0855	30.3086	11.7698	27.9463	25.6464	21.7204	14.7769	23.0618	24.0498	26.5671	23.5357
pk1102	35.7632	44.8133	56.947	24.1312	23.8042	24.1191	37.9103	35.2138	28.6922	22.0683	25.1517	23.9367	7.05914	10.3438	17.9508	9.83855	10.3396	13.2908
pk1103	49.1744	52.2821	45.7907	50.9436	49.1479	36.703	47.0781	46.1692	41.085	55.1708	52.6681	44.1688	39.8208	64.0332	47.3702	63.404	50.9801	56.0704
pk1105	23.8421	28.6307	29.1395	29.1585	20.1329	25.3426	26.6363	23.4759	26.941	38.6196	37.8888	36.3324	39.8208	37.3527	41.4489	32.2486	34.4654	34.9575
pk1106	29.5046	28.3817	30.4716	22.9246	21.6725	24.1191	20.0701	24.4149	23.4387	57.3776	39.0174	46.591	39.6398	45.3158	56.4703	58.3754	47.39	49.0097
pk1109	27.5675	23.6514	29.9721	18.0984	21.9093	16.6038	24.1585	27.7798	23.9101	29.4244	27.9463	21.372	30.7706	21.3444	32.4112	31.1554	23.336	28.7274
pk1111	17.8816	4.97925	12.4884	5.36248	8.29001	5.24329	14.8668	6.26023	13.4705	14.7122	16.6603	19.2348	29.8656	28.7328	25.555	40.4474	45.9539	29.0735
pk1112	41.7237	29.8755	36.6326	30.8343	18.9486	40.1986	43.3614	22.6933	31.6557	63.2625	42.4569	59.1292	66.0663	62.3913	61.0826	59.0313	57.4424	41.5336
pk1113	58.8602	59.751	59.9442	102.893	92.3744	97.0009	55.7504	64.1674	50.8511	76.1357	71.7469	83.707	66.0663	81.6833	67.9388	74.8823	82.2144	79.9522
pk1117	71.5264	64.2323	76.9284	6.43498	10.3033	5.24329	30.4769	24.8844	27.0757	18.9788	23.5394	17.9525	11.9462	22.1653	22.8125	12.4622	12.9245	16.1981
pk1118	23.8421	27.3859	16.6512	12.0656	18.3565	8.73882	22.3002	39.1264	35.0233	25.0108	24.7218	27.0712	16.2903	20.5235	19.3221	17.4908	10.0524	14.5368
pk1120	16.0934	17.9253	18.4828	18.5006	14.5667	13.6326	23.7868	17.8417	21.8222	33.9852	28.3763	38.4696	16.8333	32.5092	33.2838	12.4622	18.956	15.7828
pk1122	14.3053	20.9129	8.99163	53.893	51.5165	46.141	3.71669	4.22566	3.63704	13.6824	7.73899	5.55672	45.0699	58.1224	56.0963	85.9233	69.7925	72.6838
pk1124	32.0379	33.6099	37.8814	21.9527	24.722	18.3515	39.335	40.8871	44.9578	62.1591	56.6988	50.2242	43.4408	41.4574	39.1116	16.9442	15.9762	12.287
pk1125	63.6374	58.8723	59.9442	65.1778	47.8592	61.6858	56.1876	56.7564	50.2767	69.7099	58.0424	65.4989	72.3482	69.3934	67.6455	80.4446	70.198	72.4395
pk1126	41.7237	39.834	39.9628	60.9983	50.3322	54.1807	27.2557	7.82529	12.1235	18.3903	20.9598	21.372	23.5305	11.4931	17.4522	25.143	33.7474	29.0735
pk1128	7.45066	9.9585	15.8186	3.35155	4.14501	6.99106	6.19449	1.56506	13.4705	16.1834	16.6603	19.2348	41.6308	39.405	49.8634	13.1181	15.7967	12.4601
pk1129	21.6069	28.6307	15.4023	30.8343	31.9758	16.6038	35.928	48.5168	43.1056	39.723	40.3072	42.744	84.1666	91.1241	86.9492	69.963	81.8554	70.261
pk1133	41.227	46.473	37.7426	121.103	97.1116	128.169	29.3206	27.3885	30.0841	38.7422	34.0372	33.2453	65.7646	60.7494	57.3429	24.7786	26.0884	18.4594
pk1134	46.9392	29.8755	32.4698	89.9892	94.595	95.6901	47.3878	42.2566	38.3909	45.2401	45.9502	47.0184	63.8037	56.6447	64.0433	67.2301	78.0858	73.7222
pk1135	6.7056	7.46888	6.8686	12.5683	17.3202	9.17576	7.43338	5.86897	9.59773	12.1376	14.5106	11.2203	12.8965	8.61985	12.6217	44.2735	46.3129	41.0145
pk1136	8.9408	0	1.66512	0.670311	1.77643	3.49553	2.47779	2.34759	4.04115	9.56294	8.59887	10.686	11.7652	10.6722	9.34938	38.261	39.4917	42.2259
pk1137	6.25856	4.48133	7.99256	5.22842	3.55286	3.14598	5.94671	0.469517	5.65761	21.1856	18.3801	19.2348	33.1236	33.9868	31.0399	40.0101	35.7579	44.8563
pk1138	20.8619	22.4066	12.4884	55.6358	56.2537	69.9106	9.91118	14.0855	12.797	16.919	15.048	21.372	15.3853	10.6722	13.7124	42.6337	47.39	60.2238
pk1140	8.9408	22.4066	11.6558	18.7687	13.0272	15.7299	8.67228	4.69517	8.75583	16.919	20.9598	17.0976	28.0555	30.3747	26.1783	44.82	35.1835	28.3813
pk1141	11.9211	9.9585	13.3209	9.7195	10.0664	9.6127	28.4946	33.2575	37.3806	66.5728	60.4608	57.3482	45.2509	53.7714	52.9798	19.6771	17.5917	20.7668
pk1142	10.0584	33.6099	13.1128	25.1366	30.6434	22.284	22.3002	19.9545	15.6595	13.7927	22.9751	17.6319	8.14516	19.0868	27.1132	23.7765	13.4631	13.4984
pk1143	97.2312	105.187	94.0791	80.94	69.1328	86.5143	74.3338	57.5159	50.6828	68.5957	56.027	51.8271	65.1613	80.0415	75.5742	60.3977	43.7998	43.2642
pk1149	20.5638	20.9129	23.4781	15.6853	14.922	9.43793	33.4502	49.2993	42.4321	61.7913	53.8504	55.9947	35.8387	30.5389	35.9016	22.9566	16.3711	19.5208
pk1150	5.50203	4.0217	5.76386	11.2922	6.96908	9.67992	44.3144	57.6062	58.1304	136.314	119.061	122.642	104.425	110.637	101.692	24.7225	21.2095	23.3227
pk1151	33.528	39.2116	20.6058	17.5957	20.429	13.1082	25.0877	32.2793	33.8446	36.4127	29.8273	37.401	36.6532	45.5621	43.4746	51.6524	56.5449	61.2621
pk1152	14.6304	11.5428	13.3966	4.75311	4.68332	1.90665	32.0987	58.4763	48.4938	63.5969	67.5696	65.6704	26.6569	19.4786	21.7586	12.5218	17.0369	15.6695
pk1155	12.2936	9.3361	8.11744	4.02186	6.66162	5.24329	6.50421	7.62966	7.57716	22.62	23.7813	24.0435	34.6169	20.9339	32.2554	25.4162	31.7728	33.2269
pk1162	17.8816	14.9378	25.8093	26.8124	31.3836	29.712	23.5391	16.4331	24.2469	23.5395	35.4704	23.5092	27.1505	20.5235	19.9453	27.3293	35.9015	32.5347
pk1163	22.352	38.8382	25.9758	51.882	64.3068	29.3624	15.6101	11.2684	19.3975	21.627	29.6661	28.6385	39.0968	29.5538	30.292	55.0959	53.4214	61.0544
pk1164	8.9408	6.40189	12.4884	8.04373	12.435	10.4866	8.4953	8.04887	7.50499	16.0784	15.4319	12.2126	33.3564	27.7946	28.3153	54.3463	60.0068	66.1571
pk1165	25.7048	16.805	11.864	20.1093	7.54983	22.284	15.7959	14.6724	14.144	37.5162	28.2151	33.6609	39.3683	38.1736	37.865	45.0933	42.5433	42.0528
pk1168	43.2138	46.473	45.2357	39.1014	34.3443	48.9374	45.4262	30.5186	40.187	38.7422	37.4409	33.4828	48.2676	42.6888	40.3062	51.3791	47.6293	46.61
pk1175	74.2086	88.1327	72.4326	39.8164	33.3969	50.3356	74.3338	53.0555	45.665	37.0748	38.6949	43.1715	18.4624	18.2248	17.2029	11.1504	15.5094	20.3515
pk1177	28.3125	24.8963	26.6419	44.2405	40.8579	49.8113	6.81394	4.30391	8.75583	20.5971	14.7793	10.686	22.1729	21.7549	27.4249	29.5156	28.0032	28.3813
pk1178	95.3685	110.166	98.6581	81.6103	78.385	93.7238	120.018	123.64	110.626	105.192	96.8717	97.7769	70.1388	76.8603	78.6127	63.5406	59.6862	61.2621
pk1180	18.2541	24.2738	28.307	15.5847	15.8398	12.6713	21.6807	15.2593	22.0579	21.7005	24.5874	23.153	26.698	20.3182	20.4128	19.4038	19.7458	17.8248
pk1181	31.2928	26.888	25.2265	29.2591	40.8579	24.6435	50.9187	66.5541	57.9905	62.2327	57.9618	61.6582	40.4543	44.2075	42.0722	21.1529	24.772	30.1119
pk1183	22.352	21.0487	19.7543	13.8937	15.9879	10.4866	22.9759	38.2016	34.9008	22.4696	29.3143	25.4521	14.8094	10.9707	13.9391	10.4348	12.9245	15.8583
pk1186	69.85	75.1556	68.5299	63.3443	64.1736	62.2641	74.1016	79.5245	78.5499	67.1705	65.9023	67.3218	46.4953	48.6406	52.0059	38.7393	36.6195	42.4422
pk1187	35.7632	33.6099	29.3477	49.7706	48.8519	39.3247	26.946	32.2793	34.3498	34.7576	38.2919	39.0039	59.0524	59.7232	50.9541	73.7891	77.0087	75.2797
pk1189	93.8784	105.713	86.8422	43.4671	41.2679	45.5763	72.6184	83.4296	72.119	94.724	75.9016	71.6784	62.6551	73.8844	74.2197	22.4521	18.0612	15.655
pk1195	22.352	13.0705	17.4837	7.54099	11.3248	7.20953	13.473	12.9117	16.9223	22.62	23.7813	22.1735	31.5625	23.0889	25.7108	14.3479	20.7331	16.6134
pk1196	82.9507	93.361	78.2605	92.1677	80.1368	100.205	81.3543	76.9487	71.2814	78.833	75.7776	76.2268	82.6583	96.7339	86.3259	57.7559	48.108	51.3402
pk1197	12.5171	10.4564	17.4837	5.63061	4.61872	4.19463	49.0603	50.2384	52.1308	87.3906	82.2267	82.9234	22.2634	20.6876	17.2029	12.4622	11.6321	9.55273
pk1198	26.0773	21.1618	29.5558	19.439	23.3897	20.0993	17.3446	22.6933	25.594	16.1834	20.691	17.0976	16.7428	16.4188	15.8939	15.851	19.0278	21.459
pk1199	34.9743	33.8296	24.8298	66.9522	59.8762	70.3218	70.6172	62.6944	54.3178	71.5273	66.009	68.3904	61.4879	64.178	61.5959	58.4525	44.729	46.7864
pk1201	14.5288	14.9378	11.2395	17.0929	10.2145	14.4191	32.5211	16.4331	16.1646	51.3089	39.9042	48.6213	58.3736	51.7191	42.5397	55.7518	46.8515	51.3979
pk1202	16.3915	17.4274	10.2682	15.1937	20.725	16.8951	10.3241	11.2162	16.3891	24.03	22.3929	30.1583	65.4629	76.8945	73.5485	136.646	114.645	119.755
pk1203	20.5638	26.888	24.4772	86.0679	89.1769	92.2819	23.7868	40.848	41.6238	26.482	24.8292	32.058	23.8925	23.643	20.9426	23.6125	40.0661	43.6103
pk1205	18.7757	7.46888	18.4828	29.3596	44.4108	28.3138	40.1403	37.0919	33.5415	22.9511	23.8619	19.2348	13.0323	8.86613	10.4713	11.1504	17.2327	17.0288
pk1207	36.576	45.4922	46.5476	17.5499	19.2178	17.1599	57.1019	67.2264	53.8208	44.1367	43.5318	37.1096	26.1632	32.9122	32.9778	20.8696	22.7159	24.7314
pk1209	19.3717	29.8755	24.1442	13.4062	29.6072	8.73882	49.5559	68.08	42.4321	44.8723	49.4435	44.8812	22.6254	13.9559	23.0618	8.74538	7.89833	13.1523
pk1210	35.9029	30.3423	33.5625	84.899	90.487	82.418	73.0562	96.1043	83.7907	87.5837	82.8313	89.6289	58.9675	59.4154	57.9077	54.8294	59.8433	65.1559
pk1211	21.4579	37.3444	32.4698	34.588	46.1872	33.5571	35.6802	42.7261	35.158	25.1579	27.4089	26.5013	14.6613	14.7769	16.4549	15.0858	13.7862	19.1055
pk1212	10.4309	17.4274	14.1535	10.0547	7.69787	10.4866	12.389	8.60782	10.7764	26.482	25.7966	25.6464	22.6254	9.85126	15.5823	48.0996	48.826	47.7637
pk1213	9.4996	8.40249	10.6151	3.0164	7.32778	4.58788	5.11045	7.92311	7.82973	15.9995	17.7352	20.5706	28.1687	23.7046	21.7373	35.2548	37.1581	41.0145
pk1214	109.972	91.1203	106.9	151.222	129.324	145.764	68.3871	79.3484	67.4872	75.4737	82.5492	67.5355	110.774	119.693	103.965	74.1171	61.607	65.2078
pk1215	90.0466	96.0284	71.7189	97.3865	93.6433	123.592	84.953	93.9035	82.2663	61.1608	66.3342	72.0542	73.6943	76.6991	72.1238	70.7438	66.7768	72.6838
pk1216	30.3348	26.6746	26.404	37.4895	33.3715	39.6992	32.3883	33.2016	30.5973	45.0824	40.9982	40.9121	52.9435	59.8112	52.7572	62.7793	66.3152	61.5588
pk1217	79.7221	68.4647	72.0163	77.4209	64.5437	69.9106	61.9449	49.6906	44.4527	80.1816	63.4167	64.4722	83.2616	106.722	102.843	107.677	118.475	111.449
pk1218	26.8224	39.834	38.2977	8.71404	14.8036	10.4866	12.389	10.1729	17.5117	19.8615	26.3341	22.0844	25.3405	19.7025	20.5686	50.2859	49.5441	71.9916
pk1225	49.1744	46.0581	49.5372	58.317	50.9244	55.9284	52.0337	46.9517	47.4835	46.3435	45.4128	52.0052	45.7034	52.9505	53.2915	61.2176	59.5965	56.0704
pk1226	35.7632	25.6076	36.5731	21.9766	22.9667	22.0967	33.9812	31.1894	32.0406	22.5412	26.3724	26.257	30.2534	25.6836	26.579	19.6771	24.0027	19.4318
pk1229	23.8421	9.9585	20.814	10.0547	14.2115	15.7299	14.8668	14.8681	13.4705	10.2986	17.1977	16.3852	24.4355	18.0606	24.3084	38.261	38.7736	31.8424
pk1230	8.9408	7.46888	6.7794	3.16004	4.56797	5.24329	5.30956	6.70739	8.37095	24.5904	20.0384	27.7836	41.5015	46.0898	46.2127	40.2912	34.1577	36.1936
pk1233	26.4499	27.6971	26.9541	17.4281	20.725	20.0993	21.0613	20.9327	26.0149	17.6547	21.7659	22.8859	21.8335	20.5235	21.6594	20.7703	22.8872	21.1995
pk1235	22.8487	14.1079	22.4791	14.9703	15.001	16.3125	14.8668	15.3897	19.0832	23.0491	23.1095	20.6596	27.4522	27.9119	30.7491	24.0498	27.0458	27.4583
pk1236	26.416	28.5175	25.9985	17.0929	21.8824	15.2532	20.4418	24.0094	28.931	17.3537	20.1536	21.2749	23.3248	14.8888	19.3787	17.1429	19.0931	21.2388
pk1237	18.6267	27.3859	22.0628	13.4062	11.5468	13.9821	24.1585	17.2156	18.5219	27.2176	23.1095	22.7968	37.5582	22.5758	25.555	40.4474	33.7474	31.1502
pk1239	71.5264	57.8838	51.8267	64.8525	53.2929	52.4329	57.6087	50.4731	50.5144	41.9298	45.9502	49.6899	38.6895	57.2604	45.812	27.056	29.6187	25.9585
pk1240	33.528	46.307	37.2153	27.7509	23.9818	26.2165	33.0786	27.4668	31.1169	39.0609	35.7928	38.0422	38.0107	36.6959	37.0235	42.3058	34.8963	36.9649
pk1241	24.8666	22.8734	28.0988	16.3388	12.9902	17.0407	22.7647	15.9929	20.7109	28.5509	28.7189	26.715	27.8293	32.6323	28.8662	35.2548	31.2343	29.4629
pk1245	24.9065	35.2104	29.6153	21.833	28.1691	18.726	19.1144	18.7807	23.9582	17.6547	26.0269	25.3411	30.2534	25.3318	25.9111	23.8936	28.0032	31.1502
pk1246	28.0996	33.0765	32.4698	23.5566	14.719	17.977	25.4859	18.11	20.7831	30.8957	35.931	33.5846	37.235	33.4239	34.9934	40.7597	40.0045	41.5336
pk1248	16.5061	17.8104	20.3657	20.264	28.2863	18.1499	16.0104	20.4059	24.5578	21.3893	23.0681	23.6736	37.593	29.3643	28.7673	50.7064	53.3552	43.1311
pk1249	50.6645	54.7718	44.1256	95.8544	89.7098	87.3882	57.6087	60.646	57.9232	58.1133	57.2363	53.43	64.2562	69.3693	65.4457	85.814	77.1882	75.7989
pk1250	7.45066	14.9378	23.3116	39.5483	45.5951	36.703	26.0168	22.6933	26.2675	22.8039	22.0346	29.2084	23.5305	6.56751	23.0618	22.9566	20.8229	26.9969
pk1280	14.5288	20.5394	19.9814	16.0875	30.6434	22.284	32.5211	35.8007	51.0195	29.2405	40.7103	47.5527	25.1142	13.5455	21.0361	18.0373	18.3098	22.3243
pk1281	13.4112	7.46888	16.6512	4.69217	10.0664	12.2343	33.4502	19.5632	25.594	32.3669	27.9463	44.1688	27.1505	17.2397	30.5413	18.5839	14.3606	13.8445
pk1282	11.9211	8.09128	13.5291	9.55192	12.5831	7.86494	31.2822	40.8871	37.8858	67.3084	58.4455	68.0342	25.5667	20.7287	22.5943	10.6584	15.6172	16.0943
pk1283	33.7763	29.0456	37.4651	23.6843	19.146	33.7901	24.7779	18.7807	21.1038	33.1025	23.2886	29.2084	88.6917	105.08	93.286	107.495	115.363	113.525
pk1284	17.1365	14.9378	18.3163	8.04373	13.6193	7.86494	22.9196	16.4331	19.869	68.4118	60.1921	74.0896	36.2007	35.7108	40.8256	14.2112	15.7967	13.8445
pk1285	6.25856	5.9751	7.99256	2.41312	2.84229	4.19463	2.97335	4.69517	8.0823	35.7507	23.217	26.9287	62.4462	68.9588	48.9908	58.3754	71.085	63.1311
pk1286	27.5675	27.3859	33.3023	46.5866	43.8186	50.6852	39.0253	44.9954	45.1262	57.3776	62.3418	63.0474	83.2616	85.788	72.3019	36.6213	39.8507	34.2652
pk1287	21.6069	28.6307	24.5605	9.04919	10.9547	7.86494	12.389	13.6943	16.5014	69.1474	53.4742	62.335	35.2957	32.8375	38.0208	15.3044	20.1048	19.7285
pk1288	17.8816	19.917	24.1442	42.8999	20.1329	33.2075	14.8668	14.8681	16.1646	11.0342	12.8983	12.1108	20.8154	22.1653	20.5686	12.0249	14.3606	11.0756
pk1289	15.6464	22.4066	19.9814	38.878	28.719	29.712	44.6003	57.1246	57.5864	56.642	50.7871	56.992	32.1281	29.9642	29.6064	36.6213	45.2359	32.5347
pk1290	32.57	27.208	31.2209	37.4895	28.6767	33.3324	24.9549	27.3326	34.2055	64.7863	57.3514	60.1469	82.6152	85.4948	86.1479	49.6612	48.9286	50.7304
pk1292	39.7369	50.6224	48.2884	26.589	14.8036	24.4687	72.682	64.1674	55.9026	38.7422	35.1121	27.0712	23.2288	13.4087	14.128	16.762	8.8557	12.4601
pk1293	25.6303	33.8589	29.4726	19.439	20.725	18.5263	63.6793	66.0454	57.519	63.4097	67.1787	62.9762	56.1111	61.7345	53.8524	64.0599	66.7768	71.5763
pk1294	24.3078	21.473	28.411	36.1968	31.9758	30.4766	37.3992	46.2181	43.3161	50.4813	50.9886	52.0943	30.8837	24.0124	25.9445	30.5405	30.0226	29.7225
pk1295	13.4112	13.0705	14.3616	16.5902	16.432	13.1082	8.36256	11.151	11.1132	24.8269	17.7352	20.3034	19.0054	23.3967	16.8289	35.2548	35.5425	41.0145
pk1296	59.9778	67.2199	69.9349	94.8489	81.4198	99.6225	12.389	11.9336	13.8073	15.2639	15.5855	19.0567	19.2316	22.1653	19.7895	31.1554	28.3622	33.573
pk1297	8.04672	14.9378	21.48	13.6743	13.1456	8.38927	8.17672	8.92083	6.86996	19.8615	17.4127	17.9525	21.7204	26.5984	23.1865	95.106	75.824	55.6551
pk1298	96.1136	82.1576	98.9079	83.8558	89.5322	92.2819	69.5021	71.1319	69.5078	57.157	54.8178	53.6437	67.8763	73.1456	70.6813	89.8587	85.0866	85.1439
pk1299	20.4361	20.2727	18.911	120.081	101.257	105.615	39.8217	41.5858	41.5661	27.743	27.6392	29.0049	19.0054	19.3507	18.1645	50.5982	60.6223	56.0704
pk1300	52.8997	43.5684	57.4465	9.7195	10.9547	6.99106	42.742	45.3867	48.4938	84.5952	81.958	91.8996	107.697	109.185	97.8569	110.41	103.396	103.834
pk1301	7.15264	7.46888	11.7391	4.62514	7.46101	6.29195	23.7868	22.5368	28.086	72.6048	75.1327	84.6332	74.3924	70.1902	78.5348	18.0373	18.0944	19.5208
pk1302	62.5856	64.9792	61.9423	99.34	98.7696	107.487	86.9706	84.9826	71.9325	55.3915	56.9138	47.4459	65.9758	76.101	66.3806	123.638	101.888	99.0577
pk1304	43.9589	36.0996	44.9581	39.2132	53.2929	41.0725	12.389	10.9554	14.8176	13.9766	14.7793	13.5356	20.3629	14.3664	14.0241	81.9879	94.421	88.6051
pk1306	191.668	182.054	161.412	188.273	190.3	228.083	188.158	195.437	163.919	138.755	131.2	139.987	133.377	151.463	119.906	158.237	155.633	158.866
pk1307	25.9283	16.4315	17.4837	11.6634	18.1196	11.5352	39.3969	29.5796	28.6922	15.8892	20.6373	17.525	14.1183	9.35869	14.2111	13.1181	9.478	17.4441
pk1308	15.9657	5.33491	15.3429	10.6292	15.9879	8.23946	18.0525	11.4026	17.0306	12.9257	14.0499	12.5179	34.5199	37.6459	36.0619	23.8936	17.5404	19.5801
pk1310	31.2928	30.7054	33.8574	41.5593	38.292	41.3637	71.0301	56.0812	53.882	30.4052	34.3955	26.5963	17.7987	15.8715	18.9065	16.0332	15.7967	17.9979
pk1311	25.0342	23.9004	27.2247	12.2667	10.6586	9.96225	23.7868	22.5368	22.6304	25.8199	29.6661	28.6385	33.1236	31.524	38.3325	11.8063	12.9245	18.0671
pk1312	31.2928	24.8963	30.8047	6.03279	9.17823	6.11717	14.8668	11.3467	12.1235	41.562	36.2765	47.0184	91.8593	92.766	83.2095	26.7827	27.2851	22.4974
pk1313	15.24	14.2588	17.0296	12.614	10.5778	11.9166	53.892	70.9612	57.8619	41.5286	46.0235	42.1611	22.4609	22.0534	26.0083	24.5964	24.4783	23.0323
pk1314	25.7048	41.0788	31.8453	5.02733	7.54983	6.55411	40.8836	45.191	37.3806	28.6888	34.6642	30.9894	22.3992	16.0083	27.1132	17.2175	13.4631	16.0943
pk1315	18.7757	17.9253	27.974	30.5662	22.7383	16.7785	36.4236	48.8298	34.7539	45.0194	41.5971	55.9947	48.8709	57.1373	59.836	26.2361	26.2799	33.2269
pk1316	17.8816	9.9585	9.15814	0.670311	2.36858	5.24329	9.91118	17.2156	11.4499	34.5737	27.9463	31.3456	33.4856	24.6281	37.3975	8.74538	12.2065	15.9212
pk1317	11.623	7.46888	12.9879	19.7071	19.896	13.6326	18.5835	25.8235	24.2469	17.6547	16.1229	16.6702	13.0323	11.8215	11.2193	9.83855	14.217	12.8754
pk1318	8.9408	18.6722	18.7326	13.0711	10.6586	5.24329	42.742	34.04	46.4732	18.7581	35.4704	35.2638	16.2903	13.5455	24.3084	13.1181	15.0786	16.6134
pk1319	33.528	39.2116	34.343	18.0984	21.7613	15.0745	22.7647	28.171	23.9943	36.6886	32.6489	36.0653	25.793	26.7831	34.359	27.056	23.695	29.8523
pk1320	31.9024	40.3998	37.011	13.5281	15.4227	9.53326	58.1156	69.0404	66.2198	99.2072	90.4347	88.4995	73.6766	85.3029	90.179	54.112	51.7961	50.8787
pk1321	37.9984	51.0373	40.3791	8.63025	10.2885	7.64647	41.3482	51.5491	51.2721	73.4691	71.411	71.7743	20.3629	23.602	22.2048	10.9317	12.2065	13.758
pk1322	25.103	21.2576	27.6665	5.25936	6.42248	7.66327	19.1553	16.2525	17.0972	45.4947	41.7955	44.5524	26.524	32.5849	30.4934	10.5954	12.9245	11.3419
pk1323	48.2803	40.3319	46.4567	13.2721	14.922	9.43793	20.8135	24.8844	29.9045	21.627	19.3475	23.0818	22.2634	18.7174	21.3166	11.8063	11.6321	12.4601
pk1327	32.7829	52.2821	38.2977	30.164	37.8972	22.7209	29.7335	36.7789	27.6145	16.1834	16.6603	19.2348	16.2903	23.8072	24.9317	15.3044	22.2589	25.6124
pk1328	21.9456	30.5545	28.1556	7.31248	12.5965	6.19662	18.2456	20.0612	19.471	56.3745	43.0921	53.6243	25.9164	22.837	28.3881	12.5218	14.4912	16.2359
pk1329	13.4112	9.60284	7.13621	2.29821	2.28398	4.49425	32.9193	43.2627	32.6179	42.5603	39.8466	44.5759	19.3932	13.3696	14.1576	8.43304	10.4627	8.60339
pk1332	19.5072	27.8385	27.0203	20.8406	18.5718	19.0665	40.8836	32.4394	42.2484	33.905	34.4444	29.5322	20.2395	15.2247	19.3787	14.3106	14.2953	12.4601
pk1334	18.9992	24.2738	19.9814	12.0656	16.432	5.24329	26.946	29.3448	32.8343	41.3781	42.3226	36.3324	59.7311	71.4216	57.0312	21.3169	19.9253	22.8435
pk1336	29.5046	19.4191	28.4735	20.5115	26.6465	14.6812	14.1234	23.4759	30.7127	26.482	29.6661	28.2111	58.6451	56.1522	60.21	22.9566	23.2642	23.6742
pk1337	6.7056	0	4.99535	2.01093	1.77643	1.31082	0.929173	0	4.54629	9.37904	18.1383	19.2348	36.6532	45.5621	37.865	12.2982	10.7705	14.5368
pk1339	16.0934	13.444	12.9879	11.6634	11.3692	18.8759	18.5835	9.85987	9.69876	18.096	19.6699	19.6622	27.1505	23.643	32.9098	59.6872	51.2673	46.5177
pk1342	48.4866	44.8133	54.1803	114.159	132.276	124.629	28.0181	29.2545	30.9303	22.5776	23.6882	19.8924	27.3594	21.4075	30.3495	41.3724	43.7446	50.7988
pk1343	47.5488	46.8502	39.5087	111.332	105.778	147.765	52.3716	45.031	45.9222	29.6919	40.3072	36.721	44.4281	50.1519	50.8266	42.3356	34.6613	29.2623
pk1344	42.9158	41.8257	50.9526	66.3607	62.5304	74.4547	28.2469	26.7625	30.3086	18.9788	23.8619	21.372	20.6344	20.6876	25.0563	43.9455	54.2831	53.5784
pk1345	14.5288	29.8755	19.357	56.3061	41.302	61.6087	14.8668	15.2593	10.608	14.3444	13.3014	13.8918	12.8965	6.15704	6.0771	13.9379	8.07784	10.3834
pk1347	90.0466	80.0237	77.7847	173.515	127.142	199.245	57.3433	63.0495	51.9576	63.0524	56.8908	57.3991	74.8579	89.0131	86.0143	31.8582	24.6182	24.9202
pk1348	139.634	152.892	147.069	158.864	150.579	185.674	185.397	196.093	149.047	153.829	137.614	143.57	123.136	144.582	127.152	128.48	115.054	117.76
pk1349	22.9906	19.2057	24.6199	11.491	10.151	15.7299	15.3977	10.3965	10.9688	38.4619	31.0941	24.1198	57.0161	81.6247	72.9252	44.5077	40.9277	33.5236
pk1350	22.352	22.4066	21.8547	33.6831	35.5286	27.5273	13.9376	11.7379	19.7006	13.7927	13.3014	17.0976	13.5753	10.467	10.7518	9.83855	11.8475	14.5368
pk1352	61.3438	59.3361	51.2023	111.048	107.178	114.479	77.6376	84.1219	83.5171	57.5002	65.5664	58.6543	23.983	26.9541	32.2034	21.6812	17.113	19.8438
pk1353	34.6456	28.0083	23.7279	80.94	64.8398	91.7576	19.5126	21.1283	18.1852	29.7922	18.1383	19.2348	21.0417	21.5496	20.1012	16.3976	14.0016	22.3243
pk1354	10.0584	14.9378	23.7279	76.9181	100.368	79.9602	22.3002	31.1055	26.7726	14.3444	27.4089	24.5778	12.8965	4.92563	10.2843	8.19879	10.7705	10.9026
pk1356	16.3915	12.4481	14.1535	60.3279	44.4108	48.9374	11.976	8.60782	11.6744	16.4286	12.7192	12.5857	14.4803	6.56751	12.0503	8.38098	14.5999	10.6141
pk1360	30.3987	17.9253	28.4735	18.9028	22.0278	27.2651	31.2202	17.3721	23.4387	26.9234	29.9886	33.3403	27.6935	33.4943	26.9262	34.107	24.9874	29.0735
pk1362	42.2656	35.9864	37.6922	34.7343	37.1436	35.7497	34.4639	31.3723	35.8193	32.9019	35.4704	39.0525	40.9726	33.3599	35.0177	35.7765	32.703	37.5691
pk1368	26.8224	25.6076	25.6904	35.0477	23.6012	37.4521	37.1669	28.171	29.7313	53.2792	48.8293	54.346	56.6282	65.7923	58.2333	53.4093	51.3904	47.467
pk1372	32.7829	34.8548	29.1395	22.7906	30.7915	12.2343	52.0337	37.5614	37.0439	18.3903	26.3341	22.7968	11.7652	12.3141	19.3221	9.83855	20.8229	20.0746
pk1373	33.0809	38.8382	30.9712	62.7411	84.5581	53.4816	20.8135	15.9636	16.1646	20.7442	21.9271	19.6622	23.8925	17.2397	19.8207	35.4188	37.0504	51.0864
pk1379	30.5477	19.917	30.3884	19.439	18.6525	24.4687	20.4418	17.9982	18.1852	35.3093	30.3648	40.963	37.5582	29.1433	35.216	36.6213	36.6195	33.2269
pk1381	58.8602	61.4108	56.614	66.4725	64.7411	76.9016	86.1034	99.5116	84.6397	61.9139	67.8057	66.1345	44.4967	40.226	39.7868	92.1908	81.2571	78.6831
pk1383	121.26	125.104	88.9797	79.4318	79.2733	104.866	102.209	96.2511	82.8436	80.8252	79.8083	83.0837	82.8091	83.12	81.1059	56.5716	51.6982	42.0528
pk1385	19.3717	27.3859	17.4837	18.7687	21.3172	15.7299	17.3446	21.1283	20.8793	20.5971	20.9598	16.3852	19.0054	21.3444	26.1783	52.4723	48.108	42.2259
pk1388	40.8722	26.6746	48.8831	141.627	123.843	154.303	80.7053	88.5376	75.0499	72.195	72.553	65.6426	58.9554	77.0509	76.3978	119.937	109.243	113.031
pk1389	35.7632	37.3444	40.5872	64.6012	57.734	71.4399	26.4814	35.2138	27.0252	27.3096	26.6028	28.5851	14.254	13.2376	13.5566	60.2611	53.583	54.7725
pk1390	23.0971	19.917	20.6058	18.0984	21.9093	13.9821	29.1141	29.3448	34.8549	21.7005	29.4243	26.8931	19.9104	14.7769	12.7775	16.1243	14.7196	14.3637
pk1391	23.4696	17.7386	18.1081	66.8635	65.2839	47.1896	21.8356	24.9431	24.4995	19.8615	17.9367	20.5706	16.9691	9.85126	14.4915	14.7578	11.5782	19.4689
pk1395	11.176	7.46888	12.4884	5.02733	5.32929	5.24329	3.71669	1.17379	9.09259	19.8615	10.4799	8.5488	17.6478	11.0827	13.0891	31.1554	58.1604	40.4953
pk1400	24.9597	21.1618	25.8093	15.2496	16.8761	17.0407	20.7515	18.9763	22.0579	21.5166	23.6469	22.9749	25.5667	23.602	20.257	22.9566	23.695	22.3243
pk1402	24.2679	17.6052	23.9063	13.9329	15.9879	14.6063	14.6013	15.0916	21.5047	22.0683	22.4569	22.288	25.9869	21.2858	23.3735	24.1279	24.0027	24.7718
pk1403	30.1752	20.5394	24.3523	20.612	28.867	18.3515	18.5835	23.4759	26.2675	20.9649	21.7659	28.8522	29.1868	28.9381	25.2433	32.7952	32.8499	25.4393
pk1404	25.3323	24.8963	22.2016	16.0875	19.146	22.7209	20.6483	22.4325	23.1244	31.3861	24.5426	28.9709	34.994	28.1855	29.2947	33.1595	28.9605	30.9195
pk1406	33.528	24.2738	22.1669	21.6175	21.9833	24.9056	27.4106	24.9431	23.4892	24.551	24.9905	29.3865	34.6169	33.8637	26.1783	29.5156	23.1565	28.814
pk1407	18.9992	16.805	17.4837	12.0656	6.21751	9.17576	9.29173	11.7379	11.6183	29.7922	20.9598	22.4406	25.793	24.6281	26.1783	32.7952	28.5417	23.8818
pk1408	46.4234	49.984	47.0716	49.8092	49.1935	49.6096	52.8914	52.1887	47.4058	37.3464	37.5787	38.3052	39.055	42.0573	40.4181	43.6428	43.7446	45.687
pk1411	12.5171	13.444	14.4865	8.44591	8.17159	7.34061	7.43338	7.51228	11.7193	18.096	18.7026	22.6543	19.5484	19.21	21.6906	46.5691	57.2988	53.5784
pk1412	24.5872	26.1411	17.9	11.7304	12.435	7.86494	8.67228	8.21655	14.144	26.8498	19.8849	27.0712	30.3181	22.9863	32.4112	51.9257	54.9293	52.9554
pk1413	72.5198	73.029	63.9682	70.7178	68.0965	72.2409	68.9653	62.2111	63.9849	74.7871	67.3578	64.2348	71.0439	78.1259	70.6398	87.8181	89.5144	82.1443
pk1414	24.1401	29.8755	28.973	20.1093	28.0676	17.8272	20.8135	22.0673	23.0346	23.8338	23.8619	31.6306	19.0054	18.7174	17.5768	36.7306	40.9277	47.7637
pk1415	77.0284	64.9218	75.3145	78.581	62.995	62.5162	89.4865	98.7792	82.999	87.085	82.8468	86.9676	39.6815	44.7096	42.8633	36.5792	37.1166	32.9074
pk1416	14.5288	7.46888	13.7372	7.03826	10.2145	3.93247	14.8668	15.2593	13.1337	13.7927	17.3321	15.4947	13.5753	14.1612	21.0361	26.2361	19.9253	25.4393
pk1417	43.2138	32.3651	30.8047	40.2186	43.2265	27.9642	29.7335	33.6487	42.4321	25.7464	31.7083	34.1952	25.3405	22.1653	24.3084	50.2859	41.6457	46.3792
pk1419	9.68586	9.9585	8.74186	6.03279	5.32929	4.36941	14.2473	8.99908	11.1132	31.6313	17.4665	29.9208	28.0555	25.0386	33.0345	15.3044	10.7705	15.229
pk1420	45.9458	40.6639	40.2403	29.0468	37.5024	36.9943	32.2113	36.9093	34.013	31.7539	31.1709	33.0079	30.6198	28.0487	28.3598	26.6005	29.4392	30.3426
pk1421	24.9065	37.3444	24.2631	16.9493	14.2115	17.977	26.0168	17.1038	23.0923	21.1225	22.572	18.9295	26.3748	26.0355	24.0413	29.5156	24.3104	21.3601
pk1424	20.1168	22.4066	22.4791	36.6995	47.5195	31.4598	25.0877	28.171	27.7829	14.8961	17.7352	15.4947	14.254	6.77274	9.34938	11.4783	8.07784	14.5368
pk1425	9.68586	11.2033	12.9047	13.7414	15.0997	9.6127	8.67228	9.78161	18.5219	27.9532	28.7525	23.5092	24.888	25.4491	20.257	35.5281	34.8245	39.1108
pk1426	31.2928	28.0083	37.4651	19.1038	17.7643	11.7974	25.0877	17.02	24.2469	14.8961	19.3475	20.3034	15.6116	11.0827	14.4915	9.01867	16.6942	16.6134
pk1427	33.0809	31.3693	32.4698	20.5115	20.6066	23.0705	24.5302	17.8417	23.0346	14.1237	17.4127	16.6702	18.4624	12.8066	14.2111	17.7094	18.5252	12.4601
pk1432	50.4516	53.8826	53.5216	52.4279	52.151	56.5526	47.786	52.653	51.0917	47.2893	40.883	40.4542	50.2285	48.3767	47.8154	86.6729	80.4707	84.4023
pk1433	49.1744	49.7925	48.2884	56.9764	66.3201	54.1807	42.1225	51.6469	50.5144	28.6888	40.3072	36.3324	38.9157	25.4491	36.7742	53.5654	55.2883	60.916
pk1435	26.6192	25.4621	24.9767	20.5663	22.2054	20.4965	30.4093	27.8509	33.4313	28.3879	31.8793	31.9609	41.5897	39.1811	40.0323	24.7454	24.5762	21.05
pk1436	37.078	28.5575	34.0859	27.7982	30.0948	29.6092	32.5757	26.9282	29.9521	28.1696	30.5386	30.5494	37.3719	27.5256	35.1977	32.0235	31.2977	33.9598
pk1437	28.0416	36.6654	34.0592	27.7874	31.4913	27.1698	39.5321	31.3723	35.4519	29.8926	29.6075	31.8637	36.0361	29.106	31.2779	34.8821	33.2905	30.9614
pk1439	18.875	21.5768	22.4791	20.3328	21.1198	19.808	18.9964	18.5199	25.1449	26.482	24.7218	32.5329	27.4522	27.9119	29.087	29.1513	32.072	29.9965
pk1440	19.6698	23.9004	20.4809	22.1202	24.87	18.8759	9.6634	10.3294	13.3358	20.3029	23.217	18.8074	30.4086	25.6133	35.1537	57.7195	68.0692	62.3004
pk1441	8.9408	13.0705	8.74186	10.0547	6.66162	13.1082	1.85835	1.76069	2.02058	7.72391	5.23994	1.6029	14.9328	9.85126	10.7518	41.8138	48.467	53.9937
pk1445	15.1994	11.9502	15.9851	15.2831	13.1456	9.43793	10.4067	14.0855	18.1852	30.8957	29.0212	31.2031	40.7258	33.0017	31.7879	30.8274	34.0346	36.1343
pk1446	40.2336	47.5292	40.1899	113.161	94.4739	101.529	51.3579	61.4641	56.025	33.5037	36.2032	40.2182	27.1505	23.2848	23.9684	23.5529	16.8411	24.165
pk1447	10.729	10.4564	13.7372	37.2022	36.7721	33.0327	64.6704	66.202	55.7679	67.3084	56.1077	58.3456	70.5914	91.863	74.4211	90.5146	80.7784	82.6519
pk1448	6.7056	2.48963	4.99535	7.03826	7.4018	6.11717	3.71669	4.30391	3.70439	11.7698	12.0922	8.905	28.9606	30.3747	25.8666	54.112	51.6982	54.3398
pk1449	43.8099	38.8382	41.9609	14.4787	18.1196	14.6812	5.94671	7.9818	11.3152	9.71006	12.8983	13.2506	28.2365	21.1802	18.3248	41.3219	44.8051	45.2717
pk1450	21.4579	34.3568	30.4716	56.7083	67.8597	37.7517	12.6368	8.92083	15.7605	18.5374	21.6047	18.8074	22.8064	16.2546	23.9344	16.3976	21.1101	21.1821
pk1451	20.8619	7.46888	12.4884	27.4827	31.3836	17.4776	12.389	9.39035	16.1646	8.82733	12.8983	15.6728	23.5305	15.5978	24.3084	26.2361	20.8229	24.2279
pk1452	19.8374	16.3382	17.4837	102.432	95.8163	97.3286	32.2888	35.654	30.1823	45.2401	39.4003	40.2061	90.9542	106.363	86.4818	100.845	100.031	89.0377
pk1453	44.2569	32.8631	34.7177	35.9957	38.4597	36.4409	34.9369	29.1101	36.8755	34.0956	33.6968	33.4472	34.0739	30.662	30.0115	38.8623	34.3577	35.3036
pk1454	50.6645	45.6431	42.738	52.9545	47.5689	63.5021	53.6856	47.2126	48.4938	41.6846	39.9489	44.6438	40.4241	41.5942	41.7606	58.6669	47.1506	43.6103
pk1455	35.1246	21.3396	33.5402	27.8658	28.6767	20.2241	33.4502	30.5186	34.6384	47.2893	36.1613	39.6909	42.2772	46.0898	37.9318	47.7872	44.005	39.4569
pk1456	48.6156	39.2116	45.8948	51.2788	38.1933	46.5342	42.742	34.04	37.6332	71.9979	64.8946	66.5204	78.3971	73.5766	74.795	77.4786	74.0468	80.2118
pk1460	32.7829	29.8755	25.8093	33.5155	44.4108	36.703	27.2557	15.6506	17.5117	17.6547	19.8849	22.0844	15.3853	15.5978	13.7124	36.0747	36.6195	29.0735
pk1461	21.905	23.9004	29.7223	21.9192	18.8302	17.3029	16.7251	15.2593	13.7399	37.7368	34.0193	37.8285	68.6908	70.6828	63.2018	48.2089	41.7893	42.7796
pk1462	12.2936	5.60166	16.8593	15.082	15.5438	19.6623	9.29173	5.28207	10.608	8.27562	14.9137	12.8232	43.4408	27.091	27.5807	16.3976	22.0794	6.23004
pk1464	32.7829	34.8548	26.6419	46.2514	43.8186	33.2075	27.2557	18.7807	20.8793	19.8615	20.4223	21.372	14.4803	18.8816	14.959	13.1181	15.7967	20.7668
pk1465	55.7485	49.6461	53.7735	68.1351	49.8446	61.6858	30.8267	27.4806	32.5669	57.8969	51.5932	51.2928	38.969	49.2563	44.2171	51.8935	45.3626	46.2978
pk1466	67.056	64.7303	70.7674	65.0201	81.1237	54.1807	39.6447	40.6915	45.1262	19.1259	29.0212	26.3588	22.6254	11.4931	21.8152	17.4908	10.7705	20.0746
pk1467	33.528	42.946	43.0849	46.2514	32.4199	45.8788	18.5835	17.6069	26.7726	29.2405	34.2611	36.8667	32.5806	35.0951	31.7879	72.1493	63.0071	52.9554
pk1471	32.1869	29.8755	28.4735	51.4798	49.0295	55.5789	26.7602	17.8417	25.0551	26.9234	22.8945	31.2031	41.8118	42.853	43.3811	68.8698	62.4686	49.425
pk1476	31.2928	37.3444	24.9767	18.0984	13.7673	5.24329	20.4418	17.02	15.6595	23.7234	20.9598	26.715	29.1868	24.6281	23.3735	30.3355	29.6187	30.1119
pk1477	129.642	95.2282	119.888	82.4482	66.1721	72.0953	79.9089	68.6669	75.2664	84.9631	74.1653	91.8996	68.5551	59.7232	67.783	101.665	96.9341	87.7398
pk1478	32.7829	12.4481	38.2977	15.4171	12.435	17.4776	19.8224	12.5205	27.6145	35.3093	40.8447	37.7572	33.4856	25.4491	38.0208	29.5156	40.2097	32.5347
pk1479	45.6974	37.3444	43.293	21.2265	26.0543	22.7209	31.7984	23.7367	28.5126	27.4628	32.4249	30.8707	34.6923	26.5437	23.6851	28.0581	28.4819	30.458
pk1481	20.6756	22.4066	17.1715	18.6011	25.5362	10.4866	12.0792	10.5641	18.6903	19.8615	22.9751	27.2493	28.508	20.9339	21.2698	56.1617	68.1231	68.5305
pk1482	31.2928	32.3651	26.0868	20.1093	21.7119	13.3995	32.2113	31.562	36.3704	33.8381	36.5452	39.182	32.5806	29.0065	29.7103	20.4059	26.3278	30.458
pk1484	40.7595	39.5411	44.0766	53.822	53.084	54.5919	22.5188	21.8187	22.5829	26.7416	28.1676	29.0408	42.0035	42.0127	39.3774	37.8109	43.0818	37.5024
pk1485	20.1168	22.4066	24.3523	6.53553	12.8791	10.4866	15.7959	22.3021	33.3395	36.4127	42.7257	42.744	31.2231	25.8596	29.4505	22.9566	25.8491	23.3627
pk1486	33.0809	23.9004	26.4753	32.9793	24.5148	31.4598	31.2202	19.2502	16.9728	20.3029	21.9271	29.0659	39.0968	32.5092	35.1537	38.0424	53.4214	46.1023
pk1487	29.3769	30.9425	29.6153	22.9821	16.2417	16.4789	22.3002	16.7685	19.6284	22.6988	21.4204	26.257	38.7865	41.1642	36.8633	47.3187	63.0841	49.8403
pk1488	27.461	27.7415	26.0472	8.04373	9.89726	11.9847	18.0525	11.7379	15.8759	26.7973	27.1786	24.1198	27.1505	36.2386	33.1235	38.4172	40.9277	32.9302
pk1489	61.0954	62.2406	49.5372	36.8671	31.3836	37.5769	43.9809	34.8225	32.666	29.4244	32.2458	29.2084	29.8656	24.6281	27.4249	19.6771	22.977	25.2663
pk1490	14.9013	12.4481	14.1535	5.36248	3.55286	8.73882	14.8668	12.5205	15.4911	19.8615	18.81	25.6464	31.6756	30.3747	34.2811	16.3976	17.9508	15.9212
pk1491	19.6698	14.9378	25.9758	10.4568	8.88216	10.4866	18.5835	13.1465	17.3769	31.7784	23.5394	27.7836	24.9785	19.21	22.8125	47.225	41.7893	49.8403
pk1492	7.45066	7.46888	19.9814	5.36248	2.36858	3.49553	2.47779	4.69517	5.3882	24.2752	15.5855	19.9472	38.0107	42.6888	46.7469	10.9317	12.9245	15.9212
pk1493	107.886	95.6016	97.5758	127.761	111.915	135.626	90.4395	85.2957	77.7248	69.2945	72.553	67.5355	66.6093	80.4519	74.5457	72.8053	61.3198	64.1002
pk1494	62.5856	65.3527	68.0616	62.3389	51.9606	62.9195	78.9797	53.9945	56.5761	40.2747	49.981	32.058	28.508	27.091	20.5686	27.056	22.0794	24.9202
pk1495	61.468	56.0166	70.5593	6.03279	8.88216	9.17576	11.1501	8.80345	10.608	22.0683	15.7198	21.9063	16.2903	18.4711	22.4385	13.9379	17.2327	14.0176
pk1496	59.6053	49.7925	49.1209	28.153	38.4894	19.2254	37.1669	32.8662	25.594	50.7571	43.5318	49.868	57.0161	51.7191	47.3702	55.7518	38.7736	53.3015
pk1497	28.4988	25.2075	27.4744	13.8252	19.0966	15.7299	64.5775	63.9717	59.8595	58.2052	60.2593	59.3073	53.6223	66.8038	66.6143	21.3169	22.6179	25.1798
pk1499	16.9875	7.46888	24.4772	4.42405	6.03987	2.09732	12.6368	17.8417	14.5481	43.6953	39.6623	32.9129	43.9838	56.1522	47.8688	16.3976	12.4937	14.5368
pk1500	141.935	144.398	133.834	83.4537	68.6887	81.271	92.9173	104.272	84.1906	93.7904	82.2267	82.8165	74.2114	100.565	86.9492	49.7393	47.2105	48.4559
pk1501	138.225	155.95	136.073	118.484	111.205	125	127.706	120.196	105.716	89.4209	82.4847	76.7683	46.0473	60.1912	57.2182	29.778	29.1233	32.8946
pk1502	45.5981	56.7635	71.4335	15.2831	7.8163	16.7785	5.20337	0.939035	5.65761	10.5928	8.06144	9.40368	8.68817	10.8364	6.73155	9.83855	9.04718	7.89139
pk1503	50.1678	42.3236	41.3504	16.3109	17.1722	25.0513	31.3854	22.6933	23.1244	31.6313	26.1549	23.9841	19.307	18.8816	21.1919	10.2029	14.8393	17.9979
pk1504	51.6128	44.1343	50.1805	75.5013	56.3613	79.126	62.1701	74.2691	66.1279	47.7478	51.8864	54.2072	32.087	35.375	32.1279	24.7454	22.1284	23.0323
pk1505	49.0024	53.1439	45.6306	44.5499	47.6904	44.1647	76.1922	100.224	84.5533	88.5279	79.7463	85.6524	83.2268	89.7033	79.1821	89.0515	89.3119	91.6935
pk1506	25.9283	31.3693	30.4716	26.1421	18.8302	26.2165	26.0168	18.3112	22.6304	18.9788	21.2822	19.2348	21.1774	21.1802	24.6824	22.9566	20.2484	19.1055
pk1510	17.4752	24.7831	23.2738	16.2703	18.7333	14.5382	21.2865	18.3539	23.5121	19.5606	17.5886	18.6519	27.3973	19.4786	19.2937	20.5715	20.4639	22.6547
pk1512	24.0284	24.2738	24.6645	12.317	12.6571	14.4191	23.6939	23.7693	24.752	45.2401	42.121	43.2783	132.698	158.852	132.527	156.187	140.554	103.834
pk1513	29.8027	28.2158	33.5798	21.6734	22.1067	15.1473	68.1394	68.6017	61.9643	58.6037	62.8793	58.8918	117.652	134.36	114.686	123.528	114.167	81.4521
pk1514	64.3737	44.8133	60.4437	13.2721	14.5667	9.43793	35.6802	31.9272	30.3086	15.4478	21.9271	19.2348	22.8064	15.762	16.8289	15.0858	16.3711	20.7668
pk1515	150.205	141.411	127.215	61.9367	55.6615	64.6673	135.288	138.508	117.463	79.1517	88.5684	78.5065	61.5412	61.242	54.4757	43.5082	35.1835	36.2727
pk1516	26.8224	34.8548	23.3116	8.04373	8.29001	3.49553	28.4946	31.3012	28.2881	16.1834	19.3475	16.3852	16.2903	13.135	11.2193	8.74538	7.1803	4.15336
pk1517	158.55	161.826	145.365	47.8602	35.6471	48.5878	139.252	120.196	99.1429	74.8852	75.5626	75.087	31.8566	32.1808	36.1509	16.6162	16.0839	11.9063
pk1518	69.85	67.2199	75.8669	8.04373	2.66465	7.20953	84.5547	74.2424	67.9418	76.9633	79.4052	69.9933	24.0961	30.7852	28.2819	14.3479	9.42414	10.643
pk1519	57.6446	44.8133	48.2446	36.1968	35.0612	40.2906	47.3389	50.5349	44.24	36.8193	35.9795	31.2706	72.8777	75.3103	76.7633	26.7539	21.4275	16.067
pk1520	5.10903	5.33491	4.99535	2.29821	3.55286	1.49808	3.71669	1.00611	1.15461	12.6105	10.1344	10.0754	53.9132	47.4971	45.4113	15.9291	14.4632	10.6801
pk1521	44.0654	37.3444	35.5027	65.7862	71.5648	59.9233	68.2278	76.6319	68.5552	42.4027	50.7871	48.545	80.6758	92.7074	84.6787	91.5922	72.3159	55.9221
pk1522	16.764	20.5394	18.1081	17.5957	27.0906	17.0407	33.4502	39.3221	38.3909	18.7581	22.572	20.3034	27.8293	23.3967	21.0361	13.9379	21.0024	18.6901
pk1523	207.874	194.191	162.349	80.4373	82.6041	93.7238	187.693	170.787	147.502	124.134	119.511	119.95	116.068	141.92	132.761	83.6277	80.5091	69.3092
pk1524	85.6826	84.6473	90.3326	34.1858	39.0815	33.2075	42.742	39.5177	40.7483	38.2518	46.2189	46.306	52.0385	48.0249	47.9935	44.82	33.0294	31.1502
pk1528	41.5108	28.8085	31.0425	29.0149	37.5588	18.726	23.893	30.1833	37.8136	20.492	19.3475	24.7305	24.8233	22.5172	27.2468	21.5511	21.2332	19.2835
pk1537	51.5411	49.2067	54.3611	56.5427	47.3367	53.6666	43.5072	47.6422	44.2149	58.2863	53.0159	51.2928	55.2593	57.9486	55.7663	68.8698	67.2836	58.6357
pk1542	31.2928	41.0788	42.4605	38.2077	40.8579	39.3247	44.6003	28.171	40.4115	31.9991	29.0212	27.7836	32.5806	29.5538	27.1132	49.1927	31.2343	46.7253
pk1543	8.9408	7.46888	7.49302	2.01093	1.77643	2.62165	7.43338	2.34759	6.06173	28.6888	29.0212	29.9208	44.7984	51.7191	29.918	21.3169	37.6966	22.8435
pk1544	5.96053	17.4274	19.9814	7.37342	8.88216	3.49553	12.389	10.1729	8.0823	22.0683	27.9463	26.3588	37.1057	24.6281	31.7879	42.6337	40.2097	26.9969
pk1550	23.8421	18.2573	24.1442	30.6108	33.3574	18.0602	23.5391	19.8241	23.3489	28.6888	28.4838	33.9577	32.279	26.27	24.9317	52.4723	69.1702	76.6065
pk1553	17.8816	24.2738	19.357	8.54646	11.1027	10.4866	39.0253	37.5614	42.9372	24.2752	26.6028	25.6464	14.9328	10.467	12.1542	9.01867	8.07784	12.9793
pk1554	31.2928	22.4066	39.3384	15.082	20.429	11.7974	63.1838	73.949	52.535	30.8957	39.098	29.3865	6.78763	6.77274	14.4915	9.01867	10.2319	10.9026
pk1556	164.66	159.336	146.53	172.27	154.55	195.75	141.854	147.115	116.52	111.813	101.037	93.3244	119.462	138.328	126.528	144.845	130.322	141.56
pk1560	30.6542	30.9425	24.9767	26.4294	30.4531	15.7299	44.6003	46.281	41.8548	39.723	43.5318	45.7972	26.7627	32.7202	24.5755	23.8936	24.0027	28.4802
pk1561	85.5762	78.9567	87.7754	77.5645	70.8035	67.4138	86.5458	74.1167	72.7407	86.3817	81.5358	84.5721	80.6758	100.624	90.0212	66.0588	69.2386	59.9271
pk1563	16.3915	14.9378	20.814	6.70311	10.0664	12.2343	26.0168	22.6933	19.5322	44.1367	35.4704	31.3456	43.4408	41.8678	34.2811	17.4908	26.5671	14.5368
pk1564	46.4921	38.8382	32.9693	30.9683	35.8839	33.5571	44.6003	31.9272	40.0074	27.3647	31.6009	34.6227	26.6075	29.0612	28.7961	19.6771	24.1258	19.9361
pk1565	41.7237	49.7925	46.6233	20.7796	31.9758	24.4687	33.4502	27.3885	27.6145	14.7122	15.048	16.3852	21.7204	16.4188	14.3357	14.2112	12.2065	15.229
pk1567	121.446	141.909	120.305	162.215	152.773	183.515	129.465	125.205	123.255	104.457	99.1558	108.641	98.1944	105.08	95.6753	103.305	114.167	126.331
pk1568	29.3059	30.7054	36.9101	23.014	24.87	16.3125	78.4635	76.1662	72.2917	26.2368	31.3501	27.0712	14.4803	10.6722	14.128	13.8468	9.57373	10.8449
pk1569	37.9984	70.9543	58.6953	6.03279	7.99394	10.4866	13.0084	10.5641	11.1132	11.0342	16.929	14.9604	17.6478	9.85126	17.7638	6.55903	14.0016	10.3834
pk1570	45.6974	53.9419	64.3845	66.3607	76.9787	53.0155	29.7335	31.562	30.9822	32.6121	30.0961	33.9577	29.5639	25.9964	26.1783	34.9815	38.0556	33.2269
pk1571	16.3915	24.8963	26.6419	30.164	32.5679	31.4598	19.8224	20.3458	20.8793	13.9766	13.4357	14.248	14.4803	11.4931	14.959	13.1181	10.7705	8.30672
pk1572	21.2344	26.1411	25.6012	20.612	27.0906	13.1082	24.1585	24.0628	20.2058	30.8957	29.4243	25.6464	26.4718	35.0951	40.2023	11.4783	18.3098	12.9793
pk1573	54.5389	56.7635	72.9321	28.153	29.8441	30.4111	55.007	55.8726	54.9596	51.6399	49.336	49.5831	16.8333	24.1356	29.918	7.87084	11.2013	12.8754
pk1575	21.7134	23.4736	26.7608	22.6948	23.3474	20.9732	27.0788	28.171	24.2469	31.2109	33.1671	40.9121	47.7073	43.9788	40.0688	23.4251	31.0804	29.3702
pk1577	61.8405	59.751	69.9349	12.7359	13.3232	14.856	31.5919	19.172	19.869	18.0225	15.5855	14.6042	15.8378	12.7245	17.7638	12.0249	8.97538	10.3834
pk1578	17.8816	14.9378	17.4837	11.3953	14.2115	10.4866	13.6279	17.2156	18.8587	12.5054	19.3475	19.9472	27.1505	20.5235	22.4385	21.8634	29.4392	34.6114
pk1579	98.3488	99.2294	102.048	118.07	107.347	128.835	112.032	97.9279	105.07	104.352	87.0636	86.0987	100.457	89.7168	98.8363	80.5824	95.0877	89.8906
pk1581	25.7048	39.2116	38.0895	16.0875	16.432	22.284	39.0253	27.5841	30.3086	38.0679	44.3379	35.2638	6.78763	11.0827	11.2193	10.6584	8.07784	10.3834
pk1582	8.9408	13.444	19.4819	37.4033	18.4749	42.995	25.2735	23.0064	30.3086	47.2262	36.4377	34.1952	53.215	53.1968	54.6004	72.8053	65.0535	64.7925
pk1583	21.7134	24.5406	22.8359	10.3419	10.9124	5.99233	9.55721	15.0916	20.2058	33.4178	30.6335	33.8899	25.5991	20.758	21.9043	9.83855	10.4627	13.6468
pk1586	13.4112	14.9378	21.8547	61.8361	61.2869	45.8788	33.4502	25.2366	26.7726	43.0332	43.1287	43.2783	44.7984	46.1778	35.0602	39.3542	42.0048	33.2269
pk1587	55.88	54.1494	65.564	41.2241	53.2929	28.8381	22.3002	35.8007	38.8961	19.3098	21.7659	25.6464	16.2903	12.9298	9.34938	22.1367	27.4646	28.0352
pk1589	14.5288	7.46888	11.864	10.0547	13.7673	9.17576	27.8752	46.9517	34.3498	57.3776	56.4301	56.1015	39.3683	42.4835	34.1252	16.3976	19.9253	17.1326
pk1590	88.5139	71.7012	69.9349	62.3389	55.0694	53.4816	53.5204	66.6715	44.0485	34.4266	35.4704	39.7519	43.4408	43.3455	40.0153	12.4622	17.2327	13.7061
pk1591	25.7048	19.6058	24.3523	38.7104	43.3005	32.7706	64.1129	85.9804	68.9521	65.1016	63.2823	66.2532	25.4536	26.4753	30.6192	22.5467	18.579	18.9497
pk1592	44.704	49.7925	59.5279	19.7742	16.58	11.3605	28.4946	22.6933	21.216	30.8957	24.453	24.934	13.5753	18.8816	17.1405	21.3169	17.2327	17.9979
pk1593	20.8619	24.8963	18.3163	22.1202	27.8308	19.2254	24.7779	26.606	27.6145	27.9532	27.4089	28.496	9.95519	11.4931	18.0755	33.8883	40.9277	40.1492
pk1594	14.4046	19.917	13.5984	4.2453	7.69787	2.91294	18.5835	13.8247	17.2871	21.3327	20.4223	26.1213	28.0555	19.4289	19.1143	59.3957	57.4424	63.9156
pk1595	39.3395	44.8133	32.9693	24.9356	23.4489	22.0218	45.3436	38.5004	41.2197	29.5716	39.9848	33.3403	27.6935	21.1802	29.1701	15.7417	18.0944	18.2748
pk1596	28.6105	26.888	39.4633	24.5334	38.0156	18.8759	42.3703	27.7015	32.3292	17.6547	21.2822	24.7915	27.6935	18.2248	23.5604	19.0212	21.1101	16.1981
pk1597	49.1744	65.3527	55.5733	52.2842	61.731	47.1896	25.0877	17.02	14.144	17.6547	18.5413	17.0976	16.9691	13.5455	16.8289	16.3976	10.2319	12.4601
pk1598	31.2928	19.917	37.4651	30.164	34.9365	22.7209	16.1057	24.2584	22.8999	25.7464	26.8715	24.2216	17.1953	17.2397	14.3357	16.3976	12.2065	13.8445
pk1600	39.3395	37.3444	35.9665	20.9137	22.0278	11.5352	45.3436	36.1528	32.3292	20.3029	37.4051	26.0739	14.6613	11.8215	11.2193	13.774	8.18554	10.7987
pk1601	30.2994	24.8963	26.6419	32.1749	37.5024	48.9374	27.2557	20.8674	24.9204	28.6888	24.3635	23.7467	36.804	34.753	34.9044	37.1678	45.4752	38.0725
pk1602	28.6631	24.6034	29.9721	21.2922	21.3172	21.8985	24.2678	21.2664	27.9315	25.4435	21.6236	21.7492	26.1923	24.6281	23.9784	26.0432	30.284	26.2639
pk1603	32.4104	41.0788	30.5965	22.1202	14.2115	22.284	37.1669	29.9317	31.3189	47.4469	41.5164	43.8126	40.7258	44.3307	44.877	49.1927	47.39	48.802
pk1609	44.9393	40.0961	45.3525	35.5617	35.4351	35.0473	41.0792	44.4806	44.4527	47.505	50.0658	48.2557	53.3008	54.0523	50.1914	47.6393	44.4423	40.9871
pk1611	40.64	36.6654	34.0592	25.9593	18.0873	36.2264	37.8427	19.2075	29.0228	61.7913	53.2055	60.4245	51.0923	54.4058	56.4363	46.8076	47.5858	36.6251
pk1621	16.764	14.9378	24.3523	19.6066	22.2054	15.7299	20.4418	19.9545	23.2366	24.2752	25.7966	27.7836	29.1868	32.0166	37.865	40.9939	40.9277	33.7461
pk1622	23.4696	22.4066	19.9814	18.6011	34.1963	22.284	22.3002	19.9545	20.7109	27.5854	29.4243	33.1266	39.3683	49.872	46.7469	65.5903	66.2383	65.9346
pk1623	32.7829	47.3029	26.6419	14.7468	29.015	12.2343	34.6891	23.4759	25.594	22.0683	33.3206	25.6464	25.3405	16.4188	26.8016	29.5156	22.977	35.9958
pk1627	70.2491	61.885	66.3668	89.6301	83.7461	81.6455	68.4933	63.0495	65.813	49.8114	47.908	58.3151	51.9739	60.8667	55.562	62.3108	53.2368	51.917
pk1629	22.352	15.8714	25.9134	30.4153	38.1933	29.4935	41.8128	53.7011	43.4424	20.4132	27.6104	27.7836	25.1142	18.779	26.1783	21.7268	25.8491	33.4865
pk1630	18.9992	22.4066	20.2936	18.8525	18.6525	11.7974	45.0649	55.7552	53.7978	28.1371	38.0903	33.6609	21.7204	17.2397	17.5301	18.0373	22.8872	24.401
pk1632	37.2533	50.6224	36.0775	88.0341	87.6373	80.3971	37.9929	42.5174	34.7988	61.7913	54.8178	58.8918	64.8596	83.7357	74.3795	73.2425	57.4424	59.7623
pk1633	44.704	49.7925	42.4605	131.381	127.311	178.272	78.67	80.2092	74.0878	73.9289	64.4916	80.145	97.7419	98.1021	92.5589	102.758	100.524	102.796
pk1634	19.3717	27.3859	25.8093	123.337	121.093	122.343	38.4058	30.1274	33.0027	22.0683	25.5279	21.7282	44.7984	33.248	31.7879	53.0188	52.0572	43.6103
pk1635	16.3915	12.4481	24.9767	49.603	42.6344	48.9374	26.0168	29.7361	22.8999	13.241	23.6469	21.372	11.7652	7.38844	13.0891	9.83855	11.4885	12.4601
pk1636	24.5872	19.2057	29.7937	21.9766	25.3776	23.9693	33.9812	34.3754	36.0817	22.226	24.2995	25.1884	21.1386	16.0083	17.2296	11.4783	17.2327	16.1684
pk1639	33.528	33.6099	47.4558	25.1366	35.5286	13.1082	18.5835	18.7807	24.2469	15.4478	13.7045	8.5488	14.9328	12.3141	8.41444	31.1554	14.0016	19.7285
pk1640	22.352	32.8631	21.48	25.3377	27.7123	23.0705	25.2735	24.4149	33.1374	16.7719	26.1191	19.2348	20.0914	18.7174	22.8125	27.5479	38.7736	40.2876
pk1644	57.2211	28.3817	48.9544	154.037	136.785	208.683	33.4502	41.3175	35.158	50.3158	42.8869	43.5989	47.7849	56.6447	55.3483	75.4289	62.8994	60.2238
pk1645	21.4579	20.9129	19.9814	140.765	112.27	167.785	12.6368	21.5978	21.4181	20.7442	19.025	17.525	28.7796	34.4794	35.9016	83.9556	81.4246	75.1759
pk1647	35.7632	44.8133	32.1576	47.5083	63.2854	37.3585	83.161	95.6642	80.5704	74.4806	72.1499	74.5349	77.379	96.0498	80.1709	58.6213	69.4694	74.5009
pk1651	20.4361	17.0717	18.1973	48.5496	43.3957	41.1973	110.97	130.123	94.1011	134.617	115.163	133.422	82.6152	110.475	76.6649	100.728	92.6259	93.4507
pk1652	18.1446	23.7247	21.0098	15.1411	15.9879	10.4866	78.4878	101.913	85.4584	52.4447	58.2321	50.1614	40.7258	38.5358	42.5672	16.2047	16.219	15.0254
pk1654	10.5664	8.82685	12.2613	31.9921	40.0505	37.1797	36.1533	41.1895	42.2484	56.5752	57.3095	63.9217	88.6094	93.5869	77.5149	125.814	109.859	103.079
pk1656	88.9609	80.6639	94.6619	109.395	102.322	99.0982	76.1922	85.4522	71.3263	71.7221	64.4916	68.3904	81.4516	88.9076	88.4451	101.009	99.7344	91.1663
pk1657	27.7165	25.0954	26.0757	17.4549	25.7227	18.2467	22.0028	24.1332	31.6018	23.0393	25.6676	26.4158	24.5441	24.8252	24.5328	24.5308	27.4	26.1662
pk1658	38.9563	44.8133	43.8877	23.5566	23.0936	21.7222	39.2907	56.3421	48.2052	50.4419	50.4416	51.2928	41.5015	41.1642	44.0757	14.0551	11.3859	9.4934
pk1660	84.0435	94.1078	82.4233	90.8941	88.4663	75.5034	82.5106	77.9399	77.186	53.8467	69.6509	58.9867	38.5537	37.4348	46.3729	34.7629	37.912	40.2876
pk1664	21.4579	8.96265	19.4819	9.25028	10.6586	8.38927	14.8668	7.9818	14.5481	26.0406	25.4742	26.9287	26.0645	30.0463	28.7961	24.2684	24.5566	20.7668
pk1669	8.9408	17.4274	7.49302	0.670311	4.14501	0	27.2557	30.5186	21.5528	36.0449	47.8312	43.4564	16.2903	10.6722	14.959	7.6522	12.2065	15.229
pk1670	7.45066	9.9585	15.8186	4.69217	11.8429	10.4866	12.389	7.82529	8.75583	18.3903	29.0212	24.934	29.8656	22.9863	25.555	37.1678	38.0556	32.5347
pk1672	15.6464	14.9378	16.8593	11.0601	11.9909	15.7299	25.0877	32.2793	30.3086	49.6537	50.7871	58.773	21.0417	13.5455	19.6337	27.8759	27.4646	34.7844
pk1673	21.8553	25.7261	24.1442	13.1828	13.4219	18.0602	75.9857	83.2089	78.5779	112.303	108.919	111.372	48.8709	56.3711	56.9273	23.321	26.8065	33.6884
pk1674	24.5872	26.1411	29.1395	108.255	112.211	99.6225	73.7144	80.9918	76.1083	77.9748	81.1519	83.707	47.5134	59.9285	59.2127	68.3232	107.705	133.946
pk1675	34.6456	48.5477	30.5965	79.9345	92.3744	78.6494	30.6627	36.3876	36.8755	29.2405	37.0826	28.3179	19.6841	14.7769	14.959	13.1181	14.5401	23.8818
pk1676	23.4696	26.1411	21.8547	38.7104	39.9697	32.7706	27.8752	32.2793	27.7829	23.1717	28.6181	34.7295	21.7204	20.9339	27.5807	15.5777	17.2327	24.9202
pk1678	60.8662	59.751	61.2891	72.0842	75.0201	82.2793	80.9095	80.3597	69.4767	67.7328	64.9876	67.404	62.6551	58.3498	62.1374	48.9405	50.0412	53.0352
pk1679	23.8421	19.2946	22.2709	26.4773	24.4259	23.1579	32.2113	36.5832	39.9064	38.4357	36.8139	38.1134	40.2733	43.0993	38.1766	45.9132	59.9555	59.3585
pk1680	43.8099	47.8008	37.4651	49.0667	40.8579	48.2383	46.087	38.0309	44.0485	45.0194	40.6297	38.0422	26.0645	23.1505	32.1619	24.2684	21.1101	25.7508
pk1681	13.4112	17.4274	10.8233	3.35155	10.6586	8.73882	13.6279	8.60782	14.8176	29.4244	26.8715	34.1952	35.2957	42.6888	37.3975	12.0249	10.0524	15.229
pk1682	25.9283	22.4066	19.9814	9.65247	11.0139	12.5839	26.7602	35.6833	37.5827	48.5503	48.3687	53.8575	17.9193	10.8364	13.0891	6.55903	9.04718	10.3834
pk1683	11.176	3.73444	9.9907	4.35702	6.80965	0.873882	17.3446	19.5632	20.5425	18.3903	21.4972	22.0844	41.6308	50.4877	36.4626	71.0562	52.0572	42.2259
pk1685	42.0217	62.7386	45.9572	62.7411	97.7037	53.4816	55.007	71.3666	56.5761	48.9917	51.2708	42.744	38.0107	41.8678	35.1537	74.1171	69.7925	50.671
pk1686	19.3717	24.8963	19.1488	7.37342	11.8429	3.49553	16.1057	10.1729	13.4705	38.2518	23.6469	29.2084	38.9157	32.8375	41.1373	22.9566	30.1573	25.6124
pk1687	31.8516	22.4066	27.4744	10.8088	11.3248	5.8987	32.5211	36.9745	40.9166	50.2054	43.1287	44.8812	32.92	43.715	43.0072	19.6771	17.7712	18.9497
pk1688	25.5451	19.2057	23.1927	10.6292	14.9728	9.73754	19.1144	16.0977	18.1852	22.0683	24.645	23.5092	44.2166	41.8678	37.9318	26.2361	37.235	33.2269
pk1690	73.5132	76.3485	73.8202	69.7123	66.5175	67.5802	61.9449	68.6017	63.9849	79.2008	63.775	73.3772	76.6248	72.5162	77.2882	85.9962	80.18	75.9142
pk1692	21.2344	13.0705	16.8593	11.0601	11.1027	11.7974	17.6543	13.4986	21.216	20.4132	20.9598	16.5633	30.5443	27.091	25.2433	36.0747	44.1588	42.0528
pk1694	36.7948	37.3444	36.5045	37.7436	39.3548	26.2165	43.1708	51.4663	46.3178	46.3435	45.8882	52.7724	41.1435	40.1628	42.1441	41.3724	37.448	40.0959
pk1698	33.528	42.3236	35.8	30.8343	38.1933	38.4508	34.0697	32.0837	30.6454	23.5395	29.0212	29.5646	22.1729	16.0083	25.2433	19.6771	24.054	23.1896
pk1704	24.9065	20.2727	28.188	23.8439	28.4229	22.4713	43.5384	38.9029	38.9682	33.733	33.8581	37.2484	72.9185	77.4027	67.5827	60.9053	72.9313	53.697
pk1705	35.7632	32.6763	32.1576	39.7159	48.6298	32.7706	136.588	154.06	134.873	95.4455	108.426	98.0441	99.7782	119.446	100.272	134.05	123.322	123.822
pk1706	34.6456	33.6099	21.8547	23.1257	25.7583	26.2165	26.946	23.4759	30.3086	11.0342	14.5106	17.6319	33.9382	24.6281	20.5686	68.05	68.9309	69.5688
pk1707	185.202	169.65	164.49	95.3756	91.1056	76.4023	115.217	121.068	102.183	85.4359	81.9964	82.7402	77.9608	96.0498	80.6718	118.531	102.781	123.414
pk1708	104.587	99.5271	88.348	90.071	89.7718	96.4522	86.089	86.2056	78.6615	67.5393	67.1912	70.0306	71.2859	78.0655	72.4033	66.353	68.8307	68.9651
pk1711	33.528	37.3444	39.9628	24.1312	15.9879	31.4598	16.7251	15.2593	25.2572	15.4478	16.1229	19.2348	21.7204	14.7769	24.3084	26.2361	12.9245	17.6518
pk1712	35.7632	34.3568	31.9702	21.1148	25.7583	21.4975	33.8219	30.7534	33.9457	39.5023	39.6623	37.401	31.4946	32.7554	32.3489	33.1231	38.3428	33.0192
pk1717	64.7143	67.5755	56.9708	64.7328	72.8337	64.1679	70.9711	62.4905	63.9849	52.0182	51.3629	54.4477	48.3538	56.0583	49.151	54.1901	57.1347	54.7848
pk1718	21.7932	36.4108	29.6599	22.3716	23.5377	12.4528	34.844	22.3021	31.5715	28.1371	34.6642	32.8595	32.2412	35.0951	34.5927	37.7144	32.3114	31.929
pk1721	26.8224	25.3942	22.9786	37.4033	36.9498	36.703	28.9902	28.6406	18.1852	21.627	27.4089	23.9367	29.8656	33.9868	33.2838	54.44	67.6384	61.4698
pk1725	97.852	101.245	89.9163	99.6528	96.7168	133.413	73.9209	61.0373	66.0055	57.8681	59.4755	47.7308	56.7144	68.1379	64.6146	71.0562	61.0326	67.146
pk1726	37.9984	89.6265	59.9442	38.2077	25.7583	68.1628	37.1669	24.6497	32.3292	22.0683	31.4396	32.058	16.2903	18.4711	24.3084	24.5964	28.0032	29.0735
pk1727	50.0685	53.7759	48.4549	22.1202	18.1196	22.0218	31.2202	20.6588	25.8634	18.5374	20.9598	26.5013	20.0914	14.2843	16.4549	23.6125	20.6793	17.0288
pk1731	42.4688	51.0373	45.3744	97.195	129.383	90.8837	62.5643	79.4267	56.9129	15.08	16.1229	22.7968	17.6478	13.135	14.6474	22.9566	22.6179	22.4974
pk1733	29.3059	29.0456	29.4171	24.3546	25.2648	20.9732	30.5595	25.0409	32.3292	15.693	21.6763	19.9472	18.402	18.0606	18.6988	12.3893	19.8655	20.7668
pk1734	27.94	26.1411	26.2256	16.5902	26.2024	19.6623	19.5126	33.4531	23.7418	20.4132	22.9751	16.029	21.7204	21.5496	22.4385	22.1367	31.7728	26.4777
pk1735	45.8216	26.1411	32.4698	30.164	28.4229	31.4598	29.7335	27.5841	37.8858	18.7581	24.9905	24.5778	29.8656	27.091	29.918	24.5964	39.8507	31.6694
pk1736	44.0162	47.6859	44.5739	41.3014	42.6344	39.5264	41.7413	36.1167	42.2767	27.161	31.0056	30.414	30.9098	32.3955	32.9386	36.5792	38.2765	36.4218
pk1737	54.3153	48.1743	47.8305	48.9662	47.5195	50.0734	41.9986	43.8999	49.201	35.0886	37.2439	37.0804	33.9382	38.0505	35.8081	36.2386	35.6502	38.7301
pk1739	20.8619	19.917	15.8186	13.4062	11.2507	24.4687	22.3002	10.9554	10.7764	44.8723	37.6201	49.868	42.5358	50.0772	52.3565	54.6586	39.4917	35.3036
pk1740	54.4576	71.2938	51.997	88.8466	84.7842	85.3227	56.764	58.9031	54.1882	59.3839	54.6713	59.6473	46.8964	47.4652	46.4069	43.8263	42.1027	44.3655
pk1743	23.0397	21.2576	21.5184	13.7671	17.3544	12.0999	22.0143	20.5865	21.1383	20.7103	22.448	23.1804	26.3151	21.2181	22.4385	27.4975	24.8549	23.0032
pk1745	22.352	24.3983	25.9758	47.3239	47.6084	47.5392	28.4946	21.7543	29.0963	26.1877	24.6143	27.9261	32.2186	27.7477	27.5495	32.3579	33.4602	31.1502
pk1747	21.6069	13.6929	18.7326	13.7414	8.88216	17.4776	13.6279	10.1729	13.4705	16.5512	17.1977	21.7282	26.698	14.7769	25.2433	13.6646	22.6179	14.5368
pk1748	21.7932	30.8091	33.0942	35.9454	26.6465	26.2165	28.8044	24.0628	22.4789	35.5852	35.8734	34.9967	34.6169	38.7893	39.2674	50.4226	40.3892	39.4569
pk1750	55.5607	60.818	34.2538	48.2624	62.9364	42.6954	98.2269	88.2022	91.2145	87.3275	98.8103	95.5634	46.5438	52.0709	52.6237	30.9211	35.3886	31.4469
pk1751	117.72	115.768	98.6581	59.9928	72.5376	53.3068	31.5919	26.606	25.9307	16.5512	20.4223	17.0976	8.14516	11.4931	11.5309	8.19879	13.6426	13.4984
pk1752	132.324	122.49	101.905	10.859	16.6985	14.6812	17.0968	12.677	16.9728	10.5928	17.0903	16.6702	16.2903	15.2694	15.707	9.83855	6.46227	10.3834
pk1753	88.2904	72.8215	70.5593	63.3443	67.9485	58.987	24.1585	18.1938	25.2572	22.0683	21.3628	27.2493	42.0833	43.715	57.9662	39.3542	25.3106	37.8994
pk1754	102.819	91.1203	107.9	6.83717	5.68458	4.19463	5.20337	3.75614	6.46584	5.73776	9.02882	9.83112	9.77419	9.85126	7.85348	6.55903	10.7705	11.2141
pk1755	96.4329	87.4926	100.977	14.0765	19.0332	14.9808	10.6191	8.71961	8.37095	5.04419	8.98275	10.0754	10.8602	4.92563	10.1508	5.62203	8.61636	9.79007
pk1756	179.263	187.469	155.605	97.5302	106.408	97.5252	59.8387	76.2966	67.2852	50.5365	57.3975	58.3456	53.215	47.7786	51.6086	61.3269	63.7611	62.0928
pk1757	44.704	49.7925	36.6326	10.0547	10.0664	6.99106	6.19449	9.39035	13.4705	9.56294	8.59887	9.9736	10.8602	10.6722	6.23292	3.27952	12.9245	10.3834
pk1758	51.4096	18.6722	38.714	36.1968	47.0754	36.703	26.0168	17.6069	22.2263	17.6547	17.7352	14.9604	6.78763	7.38844	14.959	16.3976	12.9245	15.5751
pk1759	52.8997	37.9668	49.7453	43.0674	48.4078	35.3922	53.5823	46.9517	44.2843	36.9644	37.0826	41.8535	41.1783	42.894	40.514	44.2735	39.8507	45.3409
pk1760	74.7195	90.6935	71.7189	84.4591	66.7431	98.1245	78.5815	62.0434	57.7307	66.205	61.0367	61.9788	38.7865	43.627	46.2127	60.4368	52.0059	63.7838
pk1766	35.7632	34.8548	29.1395	24.4663	19.8368	14.856	31.5919	26.606	32.3292	35.3093	38.1575	34.5514	38.0107	33.6585	32.4112	40.9939	41.2867	37.0341
pk1767	27.5101	28.1519	33.8147	20.5734	22.547	12.9066	22.872	26.7264	30.6195	24.7844	28.029	28.9344	24.4355	23.4915	26.8974	30.2725	32.4771	29.393
pk1769	8.9408	4.97925	7.49302	3.35155	4.73715	0	3.71669	10.9554	6.06173	33.8381	28.4838	24.934	14.4803	18.8816	21.8152	39.3542	22.977	40.8414
pk1772	107.29	102.697	98.0337	92.5028	64.3956	86.5143	74.3338	82.1655	68.1944	37.5162	37.4857	30.4551	9.50268	11.0827	9.81685	4.91927	11.309	9.86424
pk1773	71.5264	74.6888	69.9349	40.2186	25.4622	40.1986	29.7335	22.6933	21.5528	15.4478	15.5855	8.5488	6.33512	5.74657	13.7124	8.74538	7.89833	10.3834
pk1774	25.7495	28.083	25.5762	44.2405	45.8319	46.3507	59.6157	80.4753	74.7613	59.8493	60.1706	64.458	43.4408	48.5667	44.0543	25.0555	27.5724	25.3355
pk1775	16.3915	4.97925	21.6465	4.69217	5.92144	3.49553	23.5391	26.606	26.941	47.8147	43.5318	46.306	37.1057	24.6281	42.3839	9.83855	10.0524	11.7679
pk1776	27.5675	22.4066	24.1442	15.082	14.8036	11.3605	42.742	46.5605	55.9026	30.5279	42.1882	38.1134	22.1729	20.5235	20.257	25.143	28.3622	27.343
pk1777	48.0568	41.7012	40.5872	49.603	54.6253	49.8113	78.0505	74.7315	70.3834	67.6762	67.5818	68.0342	69.0076	69.3693	68.7179	58.4847	67.1358	66.4538
pk1778	29.0576	35.4772	33.7186	12.0656	18.6525	15.7299	28.8044	34.04	33.3395	31.9991	47.1595	36.8667	18.3266	18.4711	28.0481	18.0373	19.9253	27.516
pk1779	70.8877	76.8227	61.3714	24.7057	32.2295	20.9732	32.9193	36.2199	35.2157	17.0241	24.1843	19.8454	13.5753	15.4805	12.822	11.2441	11.6936	16.6134
pk1782	13.4112	16.1826	15.4023	3.0164	3.25679	1.74776	43.3614	44.6042	41.7586	47.0791	50.7871	50.5804	38.4632	36.9422	37.0859	15.851	14.7196	17.9979
pk1783	25.9283	22.4066	28.973	17.6962	19.5407	9.43793	23.7868	15.9636	20.2058	19.8615	21.6047	23.5092	37.4677	41.3753	39.6414	57.0636	40.9277	51.5017
pk1784	53.086	49.4813	49.9535	51.7815	45.077	32.1152	55.7504	88.6214	72.4881	39.4471	48.5702	39.0039	22.7386	17.2397	18.6988	22.9566	19.3868	24.1414
pk1787	68.1736	79.3568	81.4866	20.8634	16.432	22.9394	39.4899	51.3535	44.7052	41.1023	41.5164	30.4551	20.0235	22.4732	26.412	16.3976	15.8864	16.3539
pk1789	27.2111	30.2002	27.4744	19.6722	22.3985	16.6418	39.7524	33.8869	37.3367	34.5417	37.0826	35.8678	24.0813	25.6989	26.8287	23.0992	23.1331	23.2047
pk1797	44.704	44.8133	45.2357	45.3577	39.871	46.0245	61.5319	64.1674	62.1888	50.5119	59.4755	53.43	38.3124	38.5841	36.982	35.3459	44.9966	41.0721
pk1799	34.8691	25.3942	31.4707	10.859	14.5667	9.43793	70.6172	77.4704	69.5078	41.9298	46.4339	35.4775	22.2634	18.2248	20.1947	19.0212	18.956	20.3515
pk1801	9.83488	19.4191	12.9879	7.64154	8.52687	13.6326	20.8135	12.2075	16.5687	17.6547	24.1843	20.0897	26.6075	23.1505	19.8207	63.6226	59.0221	61.4698
pk1802	23.8421	28.6307	29.5558	29.8288	26.9425	33.2075	30.353	23.0846	28.9616	30.8957	27.1402	18.5224	34.8432	38.5841	37.7092	71.0562	71.085	84.1056
pk1803	25.3323	33.6099	33.3023	26.1421	31.6797	18.3515	42.742	45.3867	44.1159	31.6313	39.7698	41.3192	16.2903	23.8072	21.5036	23.5032	19.7458	24.2279
pk1804	5.36448	2.98755	7.99256	2.8153	1.42115	2.09732	3.71669	2.34759	4.44527	21.1856	19.9924	26.5013	53.758	65.0183	51.2346	43.2896	37.0504	38.2109
pk1810	24.5872	59.751	36.2163	23.1257	26.6465	31.4598	35.3086	36.3876	39.4012	29.7922	30.6335	29.9208	23.0779	28.3224	28.9831	22.9566	11.8475	16.6134
pk1811	48.768	61.109	47.0017	51.3702	50.0631	59.1062	47.9791	43.7505	43.5342	41.9298	43.2387	38.6639	46.1559	47.4652	45.897	50.9816	47.7816	53.9937
pk1813	22.9108	22.4066	25.6012	15.3334	16.8761	13.7636	17.1897	23.1824	23.4892	16.8271	22.169	22.4406	24.4355	23.0889	22.4385	35.6647	44.4281	51.6574
pk1814	11.7348	17.7386	14.0494	14.0765	20.2069	13.1082	22.3002	14.9659	22.984	19.8615	22.572	24.3107	60.7493	66.496	61.4722	100.435	99.6267	99.4211
pk1818	71.7893	73.8101	67.1434	100.665	90.2845	102.398	73.8966	71.9466	65.1338	59.3249	58.4218	61.2245	61.9671	65.9165	63.1358	83.3383	73.2391	75.7378
pk1819	24.9065	37.3444	23.5495	57.7425	49.9939	49.4368	29.7335	28.8418	35.793	35.6246	42.8408	44.8812	51.9739	48.2008	45.1442	55.7518	61.8532	72.9805
pk1821	28.3125	32.3651	34.9674	30.8343	40.2658	26.2165	24.7779	35.9963	28.9616	21.3327	26.3341	29.2084	31.6756	28.7328	29.918	14.2112	24.413	19.3824
pk1825	12.2936	22.4066	18.7326	24.1312	25.3142	15.7299	20.4418	21.1283	18.6903	19.8615	20.1536	22.4406	25.793	24.6281	29.4505	29.5156	25.8491	31.1502
pk1828	78.7908	80.2904	71.1837	68.1203	65.95	69.4736	64.1129	63.3848	61.6275	57.3776	58.8485	50.2242	29.1868	33.5558	43.0072	39.3542	37.6966	37.8994
pk1829	36.8808	37.3444	38.0895	55.3006	51.0724	53.7437	29.7335	23.4759	23.2366	14.8961	12.8983	13.8918	15.6116	11.0827	11.6867	23.7765	40.9277	37.8994
pk1836	30.1752	29.8755	23.1035	25.6394	27.5347	17.0407	21.371	22.3021	25.7623	18.7581	28.6181	25.1121	27.8293	25.8596	20.5686	32.7952	33.3884	30.631
pk1837	28.1635	26.888	30.2219	14.8809	19.0078	18.8759	20.4418	23.0064	26.0654	22.5097	27.5701	27.7836	31.4946	29.0612	28.6091	19.0212	26.7107	22.8435
pk1839	45.8216	44.1909	42.2523	49.1002	60.8428	51.559	52.3434	65.1455	59.2702	50.7571	51.7276	51.4709	57.2424	61.3651	59.3686	44.0002	41.2867	39.4569
pk1843	32.6898	28.9419	31.0648	24.2569	23.6487	20.3178	26.2491	24.6497	29.4246	40.8264	39.6018	39.5382	46.3256	38.0197	39.2674	42.2238	39.5814	41.6634
pk1844	43.5864	28.0083	35.5919	34.6886	50.6283	38.0139	47.3878	37.5614	44.9578	34.2059	42.3226	41.1411	29.1868	27.7067	29.918	21.3169	30.1573	21.286
pk1845	26.8224	22.4066	36.466	17.294	24.87	27.2651	15.6101	14.555	21.4181	24.7165	23.8619	26.9287	28.7796	22.1653	24.6824	20.333	19.8176	17.8595
pk1846	19.3717	17.4274	23.3116	6.03279	5.92144	5.24329	18.5835	10.9554	11.4499	47.0791	37.0826	26.3588	33.4856	36.9422	40.514	16.3976	8.61636	8.99895
pk1848	32.3088	34.9679	32.1292	77.3295	75.3368	78.411	35.9843	29.8784	33.8906	28.7891	33.6382	37.5953	45.0452	49.1443	45.982	71.404	71.1829	68.6249
pk1849	25.146	32.6763	24.3523	31.4208	30.4214	30.1489	24.1585	22.889	35.1075	43.0332	40.9118	41.9426	34.6169	42.4835	38.3325	40.1741	42.5433	42.0528
pk1850	14.5288	14.3153	22.4791	59.6576	55.5135	54.6176	21.0613	19.172	25.4256	16.3673	16.1229	15.3166	12.2177	13.5455	14.1799	13.1181	16.6942	17.9979
pk1851	44.3152	41.2412	38.4425	95.9127	85.6549	109.425	50.7409	53.4842	47.4396	43.561	42.5504	43.952	55.7176	53.1111	54.3077	73.8604	64.7164	66.2732
pk1853	25.5451	38.4114	31.0425	21.5457	27.6616	27.7145	24.424	26.4942	27.1334	19.8615	20.4991	23.5092	29.4777	24.6281	26.9796	19.6771	31.0804	23.7335
pk1856	65.3366	61.7619	66.7648	83.2216	79.2562	86.716	70.6172	68.2606	62.9487	62.8098	64.9256	66.0888	66.9365	78.5259	70.9115	80.6004	77.8786	78.834
pk1857	14.5288	5.60166	7.49302	6.53553	5.7734	2.62165	11.1501	11.7379	11.1132	10.4825	14.1075	15.4947	39.3683	39.405	39.7349	16.3976	14.5401	11.9409
pk1858	24.5872	18.6722	22.2293	18.6011	18.1196	20.1867	20.4418	20.8935	23.1356	17.103	19.9924	18.2731	29.5941	22.6579	26.1783	23.9405	25.7414	23.2588
pk1859	26.4785	22.4066	26.7059	18.2531	16.6711	12.9066	21.1566	19.3224	23.4698	24.2752	21.8279	21.5364	27.9859	22.3548	20.5686	26.9929	24.6892	22.8435
pk1860	32.7829	23.6514	30.1802	33.3479	31.9758	28.8381	32.5211	31.8881	35.8652	25.7464	28.0807	30.9894	31.9019	28.5276	34.7485	25.4162	29.7982	25.2663
pk1862	42.4688	49.1701	40.1709	46.9217	55.8096	37.5769	48.0073	41.474	53.5452	31.4474	33.0519	38.4696	37.7845	44.3307	39.579	42.0871	36.6195	38.2455
pk1863	20.1168	29.8755	18.7326	10.0547	13.3232	13.1082	28.8044	15.8462	19.7006	19.8615	19.3475	21.9063	38.6895	33.248	28.5156	22.1367	16.6942	16.0943
pk1864	31.2928	26.888	34.9674	9.65247	9.59273	19.9245	20.8135	22.0673	18.5893	25.1579	19.9924	21.7994	39.0968	45.8083	35.9016	20.333	22.8334	24.9202
pk1865	5.588	9.3361	6.24419	5.02733	4.88519	9.17576	6.50421	2.93448	3.03086	4.96537	4.83687	5.8773	20.3629	16.624	18.6988	42.6337	48.467	38.9378
pk1866	25.0342	11.9502	19.9814	11.2612	12.435	6.29195	18.5835	15.0246	21.014	36.1921	27.7314	30.7757	49.957	50.2414	41.1373	19.6771	23.695	22.0128
pk1867	1.49013	0	0.832558	2.68124	2.96072	1.74776	1.2389	0.782529	3.36763	7.35611	5.3743	4.9868	75.1164	64.0332	44.2537	40.4474	47.39	42.9181
pk1869	17.3228	13.0705	8.42965	9.04919	15.3217	9.17576	13.9376	12.6183	16.1646	23.1717	28.4166	27.7836	50.5678	54.4898	44.6433	28.2858	29.3495	28.814
pk1870	28.3125	29.8755	36.6326	63.6795	96.5195	40.1986	18.5835	25.0409	32.3292	22.8039	26.3341	24.2216	24.4355	25.4491	34.2811	30.6088	30.1573	24.2279
pk1871	11.623	7.46888	11.4893	13.2721	12.7903	8.38927	18.5835	28.171	23.4387	50.3158	49.981	50.4379	62.9892	53.6894	50.8606	19.0212	18.956	25.3355
pk1872	33.975	34.3568	28.4735	85.2635	54.0035	67.1141	20.8135	13.1465	14.5481	13.6824	15.8004	18.3799	23.3494	14.2843	20.1947	18.3653	12.4937	13.2908
pk1873	13.4112	11.2033	11.6558	7.03826	7.99394	5.24329	14.8668	21.5195	27.2778	71.7221	69.8659	74.0896	44.7984	37.7632	51.7332	18.0373	13.2836	12.8062
pk1874	19.6698	20.9129	13.4874	43.8383	41.9238	46.141	21.5568	17.8417	18.5893	51.6399	50.9483	50.8654	39.6398	37.4348	37.7715	35.4188	32.3114	27.4122
pk1875	16.0934	17.9253	16.9842	15.2831	17.409	10.4866	20.8135	12.2075	11.3152	19.8615	20.6373	12.3958	39.0968	47.7786	37.3975	32.7952	24.5566	19.1055
pk1876	11.176	11.2033	13.7372	4.5246	4.88519	2.62165	12.0792	2.93448	7.57716	15.9995	18.1383	17.0976	38.0107	38.7893	37.865	20.497	17.7712	12.9793
pk1877	45.5168	53.6401	48.3641	32.3577	32.7832	32.8897	50.0064	53.7811	58.2293	34.5068	40.7469	38.8582	19.9927	27.7626	21.7586	17.5901	13.9037	13.2152
pk1879	45.5981	34.3568	60.4437	34.1858	30.9099	39.849	20.0701	21.5978	31.521	18.5374	19.025	18.3799	22.8064	9.35869	18.6988	12.4622	16.8019	16.6134
pk1880	126.448	128.038	100.264	110.314	108.87	144.565	106.191	101.282	86.0188	72.195	69.0981	69.917	78.3487	80.921	77.4663	82.4564	85.5482	89.0006
pk1881	56.327	82.1576	66.9377	43.8383	40.8579	33.5571	59.4671	46.0127	39.1992	48.9917	48.6911	47.8733	41.2688	52.7042	54.2264	24.9243	32.7422	32.3962
pk1882	81.3612	92.6141	66.9377	90.4919	100.191	89.136	99.6074	81.696	88.5012	67.5291	65.7814	69.2453	61.9032	72.8993	75.917	80.6761	71.5158	83.4826
pk1884	75.9968	87.7593	84.2965	53.2897	40.8579	56.3654	50.1753	65.1455	57.0813	35.3093	41.1134	33.1266	19.6841	20.3182	24.3084	16.3976	21.0024	16.6134
pk1885	65.5658	54.7718	70.7674	28.8234	15.9879	27.9642	42.1225	31.3012	38.3909	20.5971	35.4704	27.7836	19.0054	13.135	22.4385	10.9317	16.5147	18.6901
pk1886	38.7434	29.8755	46.6233	20.7796	18.3565	20.9732	39.6447	35.9963	33.6763	33.8381	32.2458	31.3456	17.1953	18.8816	15.5823	8.74538	10.0524	8.30672
pk1889	25.4813	23.9004	31.4707	22.9246	28.6005	30.9354	28.6185	26.7625	29.9045	24.2752	21.4434	24.7915	28.7796	28.0761	25.4303	23.6125	27.1415	22.0128
pk1891	49.1744	46.2137	46.3631	34.8143	35.5286	34.0814	40.6513	38.5885	43.1898	31.7232	31.2381	35.7981	36.1441	34.9412	38.4493	28.9007	27.4646	28.2948
pk1892	14.9013	2.48963	9.15814	5.36248	7.10573	3.49553	6.19449	4.69517	9.42935	4.41367	9.67373	10.686	22.6254	21.3444	16.8289	32.7952	42.3638	26.9969
pk1893	23.8421	24.8963	27.4744	25.4718	24.2779	3.49553	24.7779	23.4759	22.8999	21.3327	18.2726	25.6464	27.1505	26.27	23.0618	31.702	46.672	40.8414
pk1895	57.6185	48.9626	56.8915	65.9139	61.1882	64.0847	68.5523	61.5589	56.3516	54.4352	53.743	50.1055	70.2897	62.3913	68.3544	60.1245	59.3572	58.8393
pk1896	116.23	126.971	111.147	98.3346	100.191	101.72	101.837	99.5377	93.1485	88.494	87.5473	93.3957	84.1666	87.1836	82.0876	83.9556	82.5017	83.0672
pk1903	44.704	46.6805	64.3151	71.8908	54.6253	53.7437	29.7335	28.171	32.8343	38.0679	42.7257	55.0329	31.2231	38.1736	41.6047	36.0747	46.3129	39.9761
pk1904	27.461	27.208	28.188	51.8533	50.7552	48.6877	34.7776	40.0767	40.5558	40.3535	38.9253	45.6445	57.7918	57.7002	61.4388	63.0136	65.2382	66.6021
pk1905	46.9392	34.8548	42.0442	37.2022	36.7129	35.8292	47.0781	36.7789	39.4012	48.9181	47.8312	49.1556	42.5358	46.7935	40.2023	44.2735	42.7228	41.5336
pk1906	18.3286	20.9129	25.2265	25.5388	21.6725	16.7785	20.4418	15.0246	20.2058	33.1025	36.7602	38.8971	38.2822	34.972	38.5194	48.5368	42.8664	45.2717
pk1911	24.5872	24.8963	14.5698	25.1366	21.9093	30.5859	17.3446	15.6506	16.8381	22.4361	23.9156	29.2084	19.9104	16.8292	16.2056	12.0249	12.9245	17.3057
pk1913	46.8498	43.3195	40.762	31.451	32.8995	28.104	40.8836	41.787	43.1595	46.8731	43.9187	47.5313	43.7666	51.3251	45.4006	27.4168	29.5541	28.2429
pk1915	54.6166	55.5295	56.7949	53.858	54.6832	63.8314	49.125	46.2373	54.2041	47.303	45.074	42.9299	48.0446	50.4342	54.2264	45.9132	40.3658	42.3462
pk1916	42.4688	40.1452	44.0215	41.7268	40.6359	44.568	35.3086	33.7466	37.6332	26.7578	30.0289	33.9281	24.4355	24.6281	26.6457	36.0747	32.8499	32.1886
pk1917	29.4301	24.2738	29.9721	25.9745	24.2779	22.7209	21.0613	19.5632	26.4359	36.2288	36.5452	39.3601	40.2733	41.4574	35.9951	46.4598	42.9023	39.1108
pk1919	47.6842	74.6888	48.2884	25.4718	20.1329	17.4776	26.0168	16.4331	24.9204	19.1259	22.0346	22.0844	14.4803	21.3444	15.5823	14.2112	17.9508	16.6134
pk1921	49.1744	50.4149	48.0802	18.0984	15.9879	11.7974	52.9629	26.4104	28.2881	26.482	26.1997	23.5092	20.3629	17.8554	21.971	18.8572	23.695	30.631
pk1922	38.7434	41.0788	43.293	31.337	36.7129	33.6445	56.9893	36.5832	38.3909	55.1708	47.6969	47.3746	59.7311	75.3211	77.1324	91.8264	87.5997	97.431
pk1924	28.6105	26.888	29.4726	50.2733	48.6742	44.0437	30.4769	21.5978	28.6922	21.1856	21.2822	20.0897	28.7796	32.0166	34.4057	26.892	30.5881	36.9649
pk1925	34.0868	30.8091	35.2797	24.1312	29.7552	24.2502	33.4502	39.6155	46.9784	40.2747	43.1287	39.8054	23.7567	22.4732	20.1012	16.3976	18.3098	19.7285
pk1926	47.1875	48.9626	42.4605	88.0341	76.3866	80.9797	17.3446	24.5192	20.6548	17.4095	20.4223	18.9973	20.2121	18.0606	18.0755	15.3044	15.7967	18.9209
pk1927	22.352	26.6746	27.1176	25.2803	19.5407	13.4828	34.5121	64.391	55.1328	93.948	77.6202	82.7402	108.602	127.011	107.384	57.6258	64.9304	58.4437
pk1929	60.3504	58.5062	56.614	108.925	119.909	110.983	53.892	45.3867	48.157	35.3093	37.0826	27.4274	49.776	80.8624	56.0963	83.6277	86.5226	98.2962
pk1930	85.7504	88.2685	74.9302	52.8327	53.9389	71.4994	64.1974	58.9031	51.8002	46.9453	51.4467	46.047	42.4535	45.674	41.9872	21.4659	19.7785	19.6341
pk1931	52.7507	52.2821	56.4474	34.588	26.2912	37.7517	31.2202	13.616	15.3564	15.4478	15.478	13.2506	19.5484	12.3141	16.0809	21.6448	15.9403	19.5208
pk1933	26.3257	24.8963	21.369	24.1312	23.6858	27.9642	25.6039	20.0849	26.941	27.4628	24.7218	28.496	26.5472	21.0707	24.5162	28.0581	26.0884	22.1513
pk1936	66.3109	56.0166	66.1884	69.042	60.3987	64.6673	60.706	68.4713	60.2805	51.8606	59.386	53.7862	50.681	61.9808	57.0312	54.6586	53.8523	48.802
pk1937	42.0217	38.8382	27.4744	43.235	43.1673	45.6166	54.2637	50.4731	46.6753	36.6334	36.4377	37.1873	33.1236	42.3604	41.6982	47.225	47.8208	45.687
pk1945	8.04672	5.9751	4.99535	2.41312	2.13172	7.34061	1.48668	0.469517	2.42469	14.1237	11.286	11.5409	16.2903	7.88101	8.97541	24.2684	30.5881	33.2269
pk1946	25.9283	22.4066	35.9665	21.3159	25.2253	18.8759	28.9902	28.6406	43.2403	23.8338	23.217	20.9446	25.5215	20.1951	22.4385	26.892	29.2956	37.3803
pk1951	38.4454	29.8755	44.4586	18.5006	28.4229	23.0705	27.5035	24.4149	26.6716	24.2752	28.3763	26.9287	27.1505	27.5835	31.4139	20.9889	36.6195	25.3355
pk1952	17.8816	11.2033	10.6151	6.03279	7.10573	6.55411	26.946	16.4331	19.7006	27.0337	20.9598	25.6464	19.0054	14.1612	23.3735	11.4783	4.8467	7.78755
pk1953	82.8514	81.6597	72.0995	57.9148	58.7407	57.6762	74.0861	75.2793	70.8548	85.3309	79.1096	76.9392	75.6595	84.0641	80.1554	52.6909	46.3847	43.7488
pk1954	13.4112	9.9585	16.6512	13.4062	4.73715	10.4866	11.1501	8.60782	8.75583	27.9532	24.7218	16.3852	34.3907	35.3003	39.8907	24.0498	27.2851	31.8424
pk1955	61.8405	65.9751	61.193	48.2624	29.6072	53.3068	71.2366	65.3412	61.6275	102.25	91.9005	91.1872	76.474	94.8184	81.9629	51.3791	43.0818	40.4953
pk1956	97.536	101.848	97.1822	89.5779	86.5607	88.1826	79.4021	81.0985	75.1287	80.6497	75.9241	73.0534	66.6422	85.9746	78.7048	74.5345	73.2391	66.0762
pk1958	17.8816	11.2033	27.4744	14.5793	12.8791	9.17576	31.5919	21.7152	24.752	33.1025	31.0366	32.058	48.8709	35.0951	30.853	54.9319	49.5441	38.4186
pk1960	20.1168	26.1411	30.5965	23.1257	35.9727	23.5948	28.8044	38.7352	34.8549	28.6888	25.7966	22.4406	35.2957	32.0166	34.1252	40.9939	42.5433	39.4569
pk1961	56.4388	42.0124	40.5872	53.5411	53.0709	48.5004	44.6003	36.681	36.8755	28.1371	29.8273	35.2638	40.7258	45.2542	48.383	56.9816	59.5067	59.445
pk1964	62.5856	67.2199	60.9433	38.6099	31.6205	28.3138	36.4236	27.7015	29.5004	21.627	34.1805	27.7836	34.2097	31.0315	31.0399	39.3542	46.5283	45.2717
pk1965	22.352	63.4854	59.9442	14.0765	33.7522	10.4866	29.7335	24.6497	18.1852	16.5512	24.1843	16.029	20.3629	18.4711	18.6988	13.1181	18.3098	19.7285
pk1966	16.6043	14.9378	19.2678	12.0656	11.4199	17.228	21.7692	11.7379	14.7213	17.3394	14.2803	13.1285	19.3932	14.0732	16.0275	16.8661	17.5404	16.0201
pk1968	30.1752	31.7427	30.8047	18.4335	18.9486	11.7974	27.8752	18.7807	26.941	21.3327	26.1997	24.5778	25.793	25.8596	26.9574	27.056	26.5671	27.516
pk1970	28.0642	22.4066	25.9481	14.5234	18.4552	15.4386	25.6039	19.172	25.9307	19.8615	21.5868	17.6913	20.9662	18.7448	21.3997	19.3127	20.7032	21.3437
pk1972	37.9984	28.0083	38.0895	25.388	23.0936	30.8043	37.6315	26.9973	37.1281	12.6893	13.906	16.2962	17.6478	12.3141	16.5952	18.4473	10.7705	14.5368
pk1974	54.6027	42.6793	48.8831	48.2145	45.299	46.5654	43.9809	43.2627	42.3359	52.964	50.8639	53.7353	61.024	63.74	62.7299	71.4466	69.6489	64.6738
pk1981	14.1563	22.4066	29.9721	25.1366	36.1208	20.0993	18.5835	16.8244	22.2263	33.8381	22.8408	26.0026	38.0107	41.0469	43.0072	51.9257	55.2883	61.6082
pk1982	17.8816	4.97925	12.4884	8.04373	6.80965	3.49553	12.389	12.9117	11.7867	20.5971	16.929	18.1662	52.0385	48.4353	52.6682	42.0871	40.9277	35.6497
pk1985	52.1546	51.7842	55.6149	65.2882	65.6095	74.8043	61.2015	61.9763	58.0579	49.1388	45.789	48.8707	43.4408	47.7786	49.4894	40.8846	42.9382	40.4261
pk1986	34.2731	27.3859	34.1349	38.878	32.5679	20.9732	38.4058	45.3867	47.8203	19.1259	23.1095	20.6596	14.4803	10.6722	17.4522	20.7703	24.413	17.9979
pk1987	43.5864	43.8796	49.3291	38.2077	32.864	34.7368	40.8836	39.3221	45.9681	35.0335	43.5318	45.6827	41.0652	44.0228	40.6698	37.3045	47.6592	38.6782
pk1990	30.3987	29.8755	32.3033	20.9137	21.6725	20.9732	24.0346	25.98	29.7698	27.5118	28.3763	29.6359	26.0645	29.8821	27.5495	28.2038	25.8491	28.5198
pk1991	79.3496	89.6265	73.057	52.2842	49.296	49.8113	97.5632	80.4049	75.7716	72.8255	66.91	74.2677	52.9435	59.1075	53.2915	26.2361	19.9253	17.1326
pk1992	24.9065	16.0047	22.8359	13.502	13.7039	18.726	20.7073	16.4331	16.7419	25.8515	25.336	25.9517	26.7627	27.7946	30.7194	33.2637	25.8491	26.9969
pk1993	24.7187	18.4525	22.1852	19.991	19.6452	18.1973	24.2678	19.3331	26.0298	24.2752	24.4689	24.515	27.3102	23.7589	25.1883	27.5865	28.1299	29.44
pk2001	24.3388	31.5353	27.7519	65.467	67.5044	56.511	15.6927	19.0415	22.0018	15.9382	17.0186	13.0607	23.8321	20.2498	20.7764	60.4888	55.767	50.9941
pk2002	15.6464	22.4066	14.0494	20.1093	30.8655	19.0069	8.36256	6.74931	12.1235	17.9305	16.7275	16.029	50.9072	62.4939	52.824	39.3542	39.8507	34.7844
pk2003	7.66354	11.7368	11.7748	5.45824	4.56797	4.49425	4.24765	3.01833	6.63903	13.5563	12.8983	10.9913	66.7127	73.1808	58.5004	103.07	90.1641	92.8573
pk2004	17.1365	19.917	29.9721	2.68124	2.96072	3.49553	32.2113	43.0391	42.4321	54.4352	57.7737	59.8416	63.8037	57.8761	70.432	30.6088	25.4901	28.7274
pk2005	13.0048	8.82685	12.4884	48.9936	47.9637	51.0029	27.0305	26.8905	31.5944	38.9205	32.9786	36.1381	73.3064	80.6012	70.3753	62.6089	56.398	55.3152
pk2007	16.3915	27.3859	22.4791	18.7687	29.6072	20.9732	8.67228	7.82529	13.4705	11.0342	10.2112	9.2612	38.0107	28.7328	22.4385	48.0996	53.1342	38.7647
pk2008	5.96053	17.4274	7.49302	8.04373	10.0664	8.73882	12.389	7.82529	8.0823	7.35611	12.3609	4.9868	24.4355	11.4931	21.8152	44.82	41.6457	33.9191
pk2009	11.623	10.4564	10.4902	11.6634	10.6586	12.5839	11.1501	9.39035	12.5276	13.241	15.8004	17.525	40.7258	49.7489	43.7551	84.6115	91.3334	82.2366
pk2010	7.8232	3.73444	10.3029	6.78689	2.22054	1.96623	11.1501	9.97724	11.6183	48.2745	44.1364	42.744	43.1015	47.717	43.2409	94.2861	84.0095	74.7605
pk2011	39.595	48.0142	42.4605	43.9532	41.873	40.4483	12.7429	7.37813	10.6802	15.4478	10.8254	11.9073	23.6597	28.1465	20.0344	56.2203	35.6964	44.2036
pk2012	50.292	59.751	62.1297	62.8416	44.1887	61.6087	15.3314	11.151	12.8812	25.1027	21.7659	20.0363	57.6949	74.808	56.0963	36.8946	38.2351	23.6222
pk2014	4.4704	4.97925	5.82791	61.6686	27.8308	104.866	3.71669	0.782529	8.0823	12.5054	17.1977	19.9472	13.5753	11.4931	16.2056	9.83855	10.0524	17.3057
pk2015	78.5513	72.5548	67.6156	86.6137	76.3866	102.244	87.8732	85.6869	78.6581	101.041	93.9734	95.7161	95.9965	105.725	96.9664	105.413	95.2416	89.0006
pk2019	14.5288	26.1411	12.4884	29.1585	27.0906	15.7299	13.0084	8.21655	13.6389	14.8961	19.3475	17.0976	29.1868	24.6281	24.3084	63.1307	60.3145	44.6486
pk2021	49.7332	36.4108	45.5826	30.9181	28.2009	26.2165	38.0961	34.3335	34.3498	39.1713	34.6642	39.2711	35.2957	31.4009	36.6963	27.4659	24.2335	26.2181
pk2023	28.1372	25.9214	29.5313	17.3886	19.0183	11.7203	18.8021	19.6093	21.2755	27.5205	27.2192	29.0408	30.9835	30.8576	27.8282	28.9369	26.8628	27.2412
pk2024	25.2446	29.8755	24.8298	16.9155	15.7789	21.2816	19.0207	18.0902	20.0869	27.7801	29.4954	27.6579	36.0942	35.3486	35.1977	38.7755	33.4518	35.5479
pk2027	38.7434	37.9668	38.5058	40.3862	32.864	38.8877	26.6363	31.1055	30.6454	37.5162	33.8581	33.4828	42.7621	45.7673	43.3188	54.3853	44.6974	45.86
pk2029	19.1588	16.0047	18.5542	13.7892	15.2266	14.9808	16.4596	16.4331	16.1646	12.9257	15.8926	14.6551	30.6413	24.6281	24.5755	39.3542	39.3891	33.5236
pk2030	108.035	117.012	93.6628	102.222	94.4469	116.226	88.5812	92.7297	91.2626	80.9172	76.315	86.5566	82.3566	101.386	88.8191	101.118	92.9849	93.7968
pk2031	12.5171	2.98755	16.9842	4.02186	2.84229	3.14598	5.94671	5.63421	7.67819	39.2816	29.9886	40.1794	68.4193	70.4365	68.8114	19.0212	25.4183	18.6901
pk2032	8.9408	14.9378	13.7372	13.4062	10.3625	8.73882	9.29173	7.43403	5.72496	21.3327	19.6162	21.372	33.4856	27.5014	37.7092	36.0747	45.2359	46.0331
pk2033	22.352	18.1387	22.4791	25.8548	25.8851	16.4789	31.3264	27.1649	25.6902	38.7772	38.004	39.6909	65.1613	75.2918	70.2539	61.3738	53.2368	48.0603
pk2034	21.2344	26.1411	22.7913	17.0929	21.0951	17.0407	33.9148	40.7893	49.2515	51.8606	52.3994	53.43	29.8656	29.5538	29.2168	15.9876	14.0016	17.6518
pk2035	61.6915	48.5477	59.1949	45.246	38.1933	45.6166	47.202	49.7688	46.8773	65.1016	54.8178	50.2242	59.4596	70.4365	63.9498	74.1171	59.6683	63.7541
pk2036	69.7382	79.1701	94.9116	82.046	87.4004	93.3306	64.6704	83.1046	72.3366	80.3287	64.4916	71.81	59.7311	81.2729	75.917	55.7518	58.1604	71.8532
pk2037	23.2461	23.4025	24.4772	38.878	43.9371	38.8004	47.3259	53.3685	52.1308	36.6334	41.2746	42.6015	38.1917	41.0469	44.0044	26.6734	34.7527	40.9798
pk2039	69.1049	67.2199	57.8628	65.0201	67.4304	70.566	56.3698	60.1569	55.3974	47.0791	47.5625	48.3542	36.2007	37.4553	38.4104	44.5468	38.5941	41.7932
pk2042	24.9065	18.1387	28.9017	17.2366	14.9728	20.2241	30.7954	17.7746	24.5356	17.3394	23.263	14.9604	32.1928	22.5172	20.5686	20.6141	20.6177	20.7668
pk2043	23.8421	31.1203	30.8047	16.0875	18.9486	12.2343	30.353	25.8235	32.3292	19.1259	22.572	23.8654	22.1729	20.113	28.6714	13.1181	8.25735	13.4984
pk2044	20.32	19.0117	16.3484	16.0875	23.4166	11.9166	39.87	42.2566	42.7995	40.9267	35.1772	36.5267	19.0054	21.0459	22.4385	10.1367	11.7496	13.2152
pk2045	10.4309	7.46888	7.49302	7.37342	2.36858	5.24329	8.67228	5.4777	8.0823	15.4478	14.5106	12.1108	28.0555	24.6281	24.3084	47.0064	47.39	32.5347
pk2046	16.3915	24.8963	27.4744	18.0984	14.8036	13.9821	44.6003	43.8216	37.7174	38.9874	38.1575	28.496	22.6254	20.5235	36.1509	13.1181	15.7967	9.69118
pk2047	27.461	22.4066	24.2631	16.3747	29.438	15.7299	23.3621	20.4575	26.2675	42.5603	37.0826	47.0184	66.7127	62.6259	65.7128	25.2991	20.31	23.1402
pk2048	14.9013	27.3859	16.6512	27.4827	43.8186	27.9642	17.3446	18.7807	26.2675	13.241	20.4223	16.3852	33.4856	41.0469	33.6578	21.8634	33.7474	29.0735
pk2049	42.1495	45.8802	42.8173	123.529	142.115	119.847	27.0788	23.4759	27.9994	19.231	28.0999	21.6773	11.6359	18.9989	17.8974	13.1181	8.61636	13.9434
pk2050	36.6573	37.3444	33.4688	85.6657	73.5443	90.1846	58.7237	69.0191	70.7201	28.6888	31.9233	28.6385	14.1183	17.7323	13.4631	13.1181	13.7862	14.9521
pk2051	37.2533	57.2614	37.4651	52.9545	47.9637	54.1807	47.0781	40.6915	46.4732	58.8489	55.3553	56.992	55.2061	58.2866	43.6304	51.3791	43.7998	49.1481
pk2054	28.3125	39.834	29.1395	15.4171	11.8429	8.73882	21.0613	22.6933	24.2469	17.6547	13.9732	14.248	10.8602	8.20938	6.85621	12.0249	7.89833	6.92227
pk2057	21.4579	25.3942	24.4772	34.1858	56.4905	23.0705	58.7237	86.3912	69.1037	76.7978	70.2958	72.6648	43.4408	52.2117	52.7305	21.6448	21.5409	18.2748
pk2058	15.398	8.29875	14.7085	12.289	10.0664	5.24329	21.4742	19.8241	17.0626	37.0257	32.7832	33.9577	40.1224	41.0469	38.0208	40.8118	44.9966	51.6863
pk2059	20.1168	18.6722	21.2302	13.5738	16.432	19.6623	30.6627	42.8435	39.4012	47.4469	59.6547	44.8812	19.0054	24.6281	29.4505	23.7765	26.3876	28.0352
pk2060	13.4112	4.97925	11.6558	9.38435	8.29001	10.4866	6.19449	11.7379	11.4499	23.5395	29.5586	34.1952	11.7652	20.5235	13.0891	18.5839	15.7967	14.5368
pk2061	8.19573	8.71369	10.407	26.1421	29.3111	32.3336	29.1141	34.8225	31.3189	44.1367	48.3687	37.7572	19.4579	26.27	27.4249	25.6895	25.8491	25.6124
pk2062	10.0584	11.2033	8.74186	2.51366	4.88519	2.62165	11.1501	8.80345	7.07201	17.6547	14.5106	14.4261	17.6478	19.7025	20.5686	39.3542	37.1581	28.0352
pk2063	16.3915	16.1826	15.8186	8.37888	12.7311	12.2343	19.8224	18.3894	19.869	47.4469	47.0251	48.4432	34.3907	35.3003	29.2947	45.3666	36.2605	37.3803
pk2064	8.9408	7.46888	9.15814	1.34062	2.36858	1.74776	1.2389	0	6.73525	15.4478	17.1977	15.6728	30.7706	24.6281	27.4249	51.3791	57.4424	57.4548
pk2065	54.3898	60.9958	50.786	42.8999	46.7794	37.5769	65.6616	64.9499	60.2805	59.5845	59.386	62.6912	46.1559	57.4657	62.6409	33.3417	25.8491	33.9191
pk2066	44.704	38.5892	38.2977	91.1622	85.8609	109.235	117.076	100.946	91.5994	86.8021	91.0943	94.393	93.6693	105.901	101.597	120.249	104.114	104.18
pk2067	17.3228	25.2075	14.986	12.0656	14.8776	10.4866	40.419	28.4645	33.5921	29.5164	29.4243	30.4551	27.4899	24.936	22.4385	21.7268	16.9635	13.758
pk2068	33.528	11.2033	34.9674	30.164	28.4229	31.4598	24.1585	23.4759	23.2366	31.9991	26.6028	28.8522	23.0779	27.091	23.3735	39.3542	28.0032	42.572
pk2070	32.1869	35.8506	54.4493	24.5334	20.6066	26.2165	55.7504	29.1101	32.3292	36.6334	29.6661	25.219	33.1236	37.4348	41.1373	29.5156	37.912	33.2269
pk2075	29.0576	41.0788	34.1349	14.7468	18.3565	13.9821	45.2198	46.1692	39.9064	37.884	43.2631	36.8667	20.1366	21.9601	25.7108	19.4038	23.5155	19.5554
pk2076	31.2928	23.9004	17.4837	27.7509	37.3051	25.1678	44.6003	40.848	37.1786	48.5503	51.2708	45.7361	51.586	60.5852	57.2182	53.1282	54.7139	51.5017
pk2077	8.9408	13.0705	18.1081	8.54646	11.9909	7.86494	12.0792	17.6069	24.2469	22.0683	27.4089	28.8522	37.332	35.0951	43.4746	22.9566	17.7712	25.9585
pk2079	31.2928	59.751	59.9442	31.1694	23.9818	26.2165	33.4502	14.0855	24.2469	26.482	20.9598	21.372	29.8656	30.7852	34.5927	34.4349	17.2327	17.6518
pk2080	25.0342	19.4191	25.9758	72.3935	41.2132	67.1141	8.92006	7.04276	6.06173	20.3029	14.8331	17.0976	9.23118	11.3289	10.8453	4.59132	5.60063	5.81471
pk2081	19.1588	28.8085	23.5495	9.19283	7.86705	6.74138	35.0431	37.5614	37.525	34.3635	27.4089	33.5846	19.3932	20.0543	19.5001	10.7756	9.84727	9.79007
pk2082	132.893	121.539	111.714	155.573	149.866	169.215	119.948	131.038	114.438	87.6714	88.8225	93.454	86.388	100.751	93.3238	117.764	118.867	110.442
pk2083	81.1058	89.6265	80.6392	139.042	117.752	131.831	109.908	115.032	95.5443	80.0765	78.3112	75.1073	68.652	77.0509	74.5279	77.3029	69.8541	67.6405
pk2086	42.1495	29.8755	39.9628	41.0805	41.873	50.1858	43.0074	38.2321	37.8136	32.472	30.1728	35.7218	38.0107	33.4239	33.1235	33.7322	34.1577	30.2602
pk2088	30.0155	34.1434	31.7561	6.60735	7.61328	7.49042	43.0074	51.6469	41.8548	51.0724	49.29	46.4078	32.1928	41.516	47.5483	14.9921	17.8482	15.1301
pk2089	7.66354	9.60284	14.986	9.19283	4.82174	14.9808	22.8311	11.4026	12.4121	40.984	42.3802	42.1334	38.3986	49.2563	47.2812	39.3542	38.7736	32.0402
pk2093	25.146	21.473	27.7866	25.388	19.9849	21.6286	33.9148	22.0086	26.0149	41.654	37.8888	43.0112	48.5316	48.9484	47.4481	40.9939	39.5814	43.8699
pk2094	22.9108	18.6722	23.4157	16.8416	11.3248	13.7636	21.8356	14.6724	17.1749	26.482	19.9521	30.4551	28.8474	24.6281	25.0096	26.6461	27.7339	23.8818
pk2100	19.3717	19.917	36.6326	18.7687	25.4622	26.2165	28.4946	31.3012	39.0645	44.1367	49.4435	54.1424	47.0609	39.405	49.8634	14.2112	28.7212	22.8435
pk2101	11.176	14.9378	9.9907	5.02733	8.43805	10.4866	10.2209	5.28207	12.6286	29.7922	33.0519	30.4551	39.3683	39.405	43.9421	59.8512	50.6211	47.7637
pk2103	27.94	41.0788	26.2256	8.54646	14.2115	14.4191	17.6543	19.9545	21.7212	50.7571	46.7564	37.401	41.4045	46.7935	48.6168	72.1493	82.9325	87.7398
pk2104	28.7383	23.4736	27.1176	18.9602	27.6616	17.228	34.5121	42.5919	42.4321	35.9398	34.0884	31.4474	25.2112	24.6281	20.3015	15.9291	17.2327	16.0201
pk2105	7.45066	7.46888	8.32558	6.70311	6.51358	12.2343	11.1501	13.303	8.75583	39.723	31.1709	39.8944	49.776	38.5841	32.4112	40.4474	41.6457	36.688
pk2106	8.19573	11.2033	5.82791	2.34609	1.77643	4.36941	6.81394	5.08644	7.74554	16.1834	16.6603	12.1108	28.0555	26.27	24.62	35.5281	49.9031	36.3419
pk2107	8.9408	4.97925	6.66047	3.35155	2.36858	0	4.95559	10.1729	10.7764	35.3093	30.6335	29.9208	35.2957	27.091	33.0345	6.55903	9.33439	9.69118
pk2109	26.8224	31.1203	29.9721	26.4773	37.8972	19.2254	29.7335	46.5605	44.1159	62.5269	66.3726	62.6912	33.0331	43.0993	39.2674	33.3417	39.8507	39.8031
pk2110	21.4579	26.888	23.9777	13.6743	18.1196	14.6812	30.4769	45.5432	42.4321	57.3776	61.267	46.1635	34.2097	29.5538	30.292	24.2684	22.4025	17.8595
pk2111	11.176	26.1411	21.2302	13.5738	20.429	11.7974	14.8668	14.6724	17.1749	23.1717	27.812	21.372	16.9691	25.2438	27.5807	49.1927	56.0063	68.5305
pk2113	40.2336	41.0788	36.2163	63.7465	71.4126	64.4925	61.6971	66.4367	70.316	89.8181	86.4187	88.4801	95.8413	92.1093	84.5184	70.5096	76.0394	72.0608
pk2114	18.7757	20.9129	24.4772	5.22842	6.75044	7.34061	14.8668	21.1283	18.9934	48.9917	41.2746	42.744	27.6935	22.1653	23.9344	9.83855	14.217	15.3674
pk2116	35.7632	39.834	33.3023	32.1749	29.6072	29.712	38.4058	19.5632	26.941	16.1834	21.4972	24.2216	33.4856	19.7025	26.1783	22.9566	35.1835	29.7658
pk2117	34.4859	34.1434	34.9674	17.2366	13.7039	17.977	55.7504	63.3848	52.8236	30.2651	39.6162	28.3942	15.1267	10.2031	16.0275	14.9921	11.0782	12.4601
pk2118	24.5872	74.6888	42.4605	14.0765	19.5407	10.4866	37.1669	26.9973	23.2366	30.8957	23.3782	17.0976	13.5753	7.38844	10.2843	14.7578	16.1557	18.6901
pk2119	30.0736	28.5175	34.0592	21.2062	15.6649	27.6464	46.6276	31.5857	37.8399	57.7789	50.4207	60.0359	25.9164	16.1202	23.4584	11.9255	16.0578	13.0265
pk2121	23.8421	29.8755	28.862	12.289	12.435	14.5647	35.1021	31.8228	32.1047	46.0983	42.6361	50.343	18.7037	19.4289	21.3997	22.5922	22.977	19.1516
pk2122	30.1752	46.6805	31.8453	22.1202	25.7583	17.0407	21.371	36.9745	37.8858	36.9644	33.455	30.4551	22.3992	24.6281	21.971	18.0373	16.6942	21.286
pk2124	14.9013	23.6514	20.3977	8.37888	11.2507	9.6127	22.3002	14.0855	21.216	22.4361	20.4223	21.0158	32.5806	34.0689	26.1783	95.6525	99.8062	112.833
pk2125	25.3323	14.9378	38.2977	24.8015	22.5015	13.9821	17.3446	25.0409	27.6145	24.2752	19.3475	19.9472	15.3853	4.10469	13.0891	8.74538	9.33439	11.0756
pk2126	23.4696	33.6099	25.6012	13.5738	20.429	13.1082	26.946	23.4759	23.7418	23.1717	33.0519	36.3324	44.7984	37.5579	28.5156	34.4349	35.004	26.4777
pk2127	8.9408	7.46888	17.4837	5.53006	3.10876	0	9.29173	9.97724	10.608	28.6888	24.1843	25.6464	17.6478	15.3926	18.6988	4.09939	5.38523	3.63419
pk2128	127.406	140.664	119.056	131.716	127.015	147.686	130.084	129.117	112.815	90.8479	84.9139	94.0368	84.1666	95.2288	95.987	94.5594	81.8554	93.1045
pk2130	21.8261	25.482	21.5975	22.7117	28.0049	20.3563	41.9768	53.304	47.6618	43.6174	44.3854	41.2354	40.0869	39.405	41.2473	45.1416	47.7701	45.4427
pk2132	31.2928	39.2116	35.2797	104.317	96.3714	102.9	57.1441	68.6669	63.143	50.4813	51.1902	38.2025	33.5988	39.7129	38.7999	38.5343	51.4289	57.6279
pk2133	63.1444	73.4439	68.7381	77.7979	74.4991	80.2879	71.7012	85.4424	72.4881	69.929	67.8169	63.8934	33.8816	30.9391	33.0734	39.1492	39.8058	43.2642
pk2134	45.8216	54.1494	46.8314	29.1585	25.7583	27.5273	41.8128	32.2793	35.3601	23.1717	25.7966	19.7691	23.7567	12.3141	14.959	22.1367	18.3098	16.6134
pk2137	10.4309	18.6722	14.986	56.6412	42.6344	57.6762	16.7251	25.8235	18.1852	42.6654	44.3379	46.6622	32.1281	23.3967	29.918	68.3232	61.3916	66.1077
pk2138	43.2138	32.3651	29.9721	45.5811	29.3111	48.0635	17.3446	18.7807	21.216	19.1259	23.6469	21.0158	19.4579	21.7549	20.5686	14.2112	15.0786	15.5751
pk2139	32.7829	34.8548	32.4698	19.439	24.2779	8.73882	29.7335	30.5186	23.5734	15.4478	29.0212	16.3852	14.4803	16.4188	19.9453	16.3976	17.9508	13.1523
pk2140	81.1058	81.0907	85.2777	50.9915	52.9123	51.6839	36.105	34.3754	34.6384	20.492	27.4089	23.8145	22.4961	20.5821	18.4316	21.7854	19.6945	19.7285
pk2143	32.1869	35.8506	35.467	37.4033	32.6863	29.3624	28.2469	16.4331	22.6304	25.5993	25.7966	23.0818	26.6075	30.5389	27.3002	40.666	47.8208	39.8723
pk2144	44.0654	36.2774	36.7515	72.6808	75.879	71.159	36.105	32.5308	33.1952	67.7813	62.6489	55.8725	45.3802	50.3118	47.8154	56.2203	52.3136	45.687
pk2145	25.0342	32.8631	24.4772	14.4787	22.7383	8.38927	19.3268	26.293	23.8428	27.3647	26.4415	28.2111	15.2043	14.2843	16.4549	9.18264	14.217	14.9521
pk2147	90.302	89.6265	78.427	7.23935	5.68458	4.19463	40.1403	37.5614	36.7745	24.7165	34.8254	26.5013	11.9462	8.86613	12.3412	11.1504	9.478	8.72206
pk2148	51.4096	41.0788	46.207	10.0547	21.3172	10.4866	11.1501	10.5641	21.216	20.9649	17.7352	18.1662	20.3629	14.7769	17.7638	18.0373	10.7705	19.7285
pk2149	58.1152	69.0871	57.4465	41.7268	36.861	35.3922	32.5211	28.171	24.2469	22.62	21.7659	18.7005	20.3629	21.5496	22.906	28.6958	35.004	31.6694
pk2150	45.6758	41.2412	45.6097	61.552	58.4678	60.8678	37.9749	37.2552	36.2825	23.3157	24.6049	26.6686	22.3106	22.1653	23.3328	30.086	30.4382	33.4978
pk2151	51.8566	40.3319	57.4465	10.0547	5.68458	6.29195	24.5302	32.3967	23.8428	30.8957	25.4742	24.3641	19.5484	17.2397	23.5604	12.4622	13.7862	15.3674
pk2153	28.6105	32.8631	27.974	27.3487	17.7643	26.2165	19.3268	19.2502	21.4181	26.482	22.572	25.219	21.1774	14.2843	21.6906	15.0858	17.6635	15.7828
pk2154	20.32	18.3327	18.392	37.4765	36.1746	34.3197	62.8459	79.3911	67.9648	62.1926	59.9478	58.8702	34.3084	35.375	36.2076	24.1492	29.5698	31.9054
pk2155	23.4696	20.5394	21.2302	22.623	24.87	32.7706	26.946	18.1938	31.8241	20.4132	22.9751	20.3034	28.508	30.7852	21.0361	35.2548	35.5425	42.572
pk2156	15.1994	16.4315	24.9767	28.153	29.1335	32.5084	27.5035	20.6588	23.4387	29.1302	24.5068	34.6227	40.1828	40.3902	40.3893	78.7084	74.5315	87.6359
pk2157	59.7117	70.4208	59.2306	59.1788	51.5165	57.3017	46.9896	52.3177	54.6999	47.9198	46.0654	43.9653	29.6716	35.359	36.0619	46.3817	41.697	47.6153
pk2158	25.5076	29.4362	33.7921	12.5387	13.689	12.6456	21.207	19.6093	21.9886	15.1882	19.3475	16.2176	18.5262	15.5012	13.9691	25.8503	28.0032	26.9969
pk2161	31.9314	27.7415	38.5355	33.324	28.4229	31.4598	30.2645	21.799	28.5767	39.0925	43.5318	42.744	42.2772	41.8678	38.1989	57.1573	50.775	47.1703
pk2162	13.4112	13.0705	23.1035	86.9728	77.7189	97.0009	13.9376	8.80345	12.1235	9.93075	14.1075	12.2889	12.2177	7.38844	11.6867	17.2175	21.5409	22.8435
pk2163	67.801	74.6888	48.7047	67.0311	60.3987	67.2889	86.1034	86.0782	72.0672	60.6879	64.2228	68.3904	71.9489	77.1682	79.4697	66.1369	57.0834	46.0331
pk2164	6.7056	18.6722	21.2302	8.04373	6.21751	5.24329	7.43338	7.04276	9.09259	15.4478	11.286	9.6174	12.2177	14.7769	19.6337	44.2735	38.7736	23.8818
pk2166	31.8516	33.6099	31.8453	23.8798	20.2069	26.2165	24.6231	24.9431	28.2881	36.1369	33.6565	37.401	35.6351	36.9422	33.424	36.8946	39.8507	39.7165
pk2169	97.7101	100.296	85.6346	76.4154	66.4893	70.4099	105.66	102.623	78.8024	84.8054	79.6931	76.3286	51.586	67.5515	66.247	57.1573	57.2373	57.8504
pk2170	54.7624	53.5269	52.243	30.164	27.8308	24.0318	69.3783	70.4276	58.9334	30.3439	36.1421	35.2638	24.2092	27.091	24.1526	15.3044	16.8737	24.9202
pk2171	55.88	48.5477	53.7	15.082	9.77037	7.86494	20.4418	26.9973	20.2058	29.7922	20.9598	18.1662	19.0054	14.7769	14.0241	3.27952	14.0016	13.4984
pk2172	176.581	194.191	144.865	162.215	146.26	190.506	154.243	133.03	119.551	111.077	96.7373	92.2558	76.0215	99.3335	91.0006	96.1991	95.498	94.8351
pk2173	102.819	94.2946	80.8622	93.2569	88.8216	92.413	90.5944	95.0773	80.3179	86.3423	76.3822	80.6793	70.9307	84.6592	84.3782	94.2861	109.859	111.362
pk2174	56.0519	54.5802	53.2197	33.103	28.5596	31.4598	57.1799	55.6198	52.3795	75.0323	61.391	66.4176	45.5293	56.8342	55.3771	34.0565	31.3172	29.2333
pk2175	29.0576	25.2075	30.9087	31.4208	27.9788	38.0139	29.7335	29.9317	28.2881	33.6542	34.8657	34.9967	38.6895	31.4009	34.359	29.9256	32.5806	30.3715
pk2176	23.8421	22.4066	32.4698	22.1202	22.5015	17.4776	12.389	18.7807	24.2469	15.4478	11.8235	19.2348	14.4803	24.6281	18.6988	10.9317	22.977	34.6114
pk2177	44.3314	33.6099	30.8047	46.419	45.0029	45.8788	33.1405	28.3667	29.2983	41.0103	37.3514	35.9762	58.5999	52.9505	52.824	79.8016	75.3932	63.8579
pk2178	5.96053	4.97925	8.32558	8.71404	2.96072	17.4776	6.19449	2.34759	1.34705	18.3903	16.1229	12.1108	31.6756	28.7328	33.0345	12.0249	5.74424	7.6145
pk2181	5.96053	4.97925	9.15814	3.35155	2.36858	5.24329	6.19449	7.04276	9.42935	24.2752	23.1095	21.372	18.1003	24.6281	20.5686	22.9566	17.2327	13.8445
pk2182	0	3.73444	4.99535	3.0164	2.66465	10.4866	1.85835	3.52138	6.06173	28.6888	18.5413	21.372	42.0833	28.3224	37.3975	22.9566	14.0016	21.8052
pk2183	51.4096	44.8133	62.4419	20.1093	15.9879	23.5948	39.0253	25.8235	21.216	22.0683	32.2458	27.7836	25.793	29.5538	25.2433	14.7578	19.3868	24.9202
pk2184	80.4672	87.1369	79.093	100.882	95.9273	97.8748	106.545	113.858	91.9362	77.2391	91.9005	92.9682	114.485	114.931	110.011	122.982	115.603	103.488
pk2185	21.3586	30.7054	26.6419	61.6686	74.6101	46.607	29.3206	24.2584	27.839	54.9256	49.4435	51.7678	79.9432	87.5667	67.9388	46.642	39.731	27.6891
pk2189	10.6172	4.66805	11.5517	13.8252	11.7689	15.0745	9.29173	6.16242	14.144	14.6203	15.3167	14.4261	33.9382	36.0187	32.2554	38.9443	38.2351	39.9761
pk2191	5.588	7.46888	3.12209	3.0164	2.66465	3.93247	3.71669	0.586897	3.03086	6.06879	8.06144	12.2889	10.8602	11.6984	6.54457	50.8325	46.3129	62.8196
pk2192	5.96053	4.97925	6.24419	2.01093	1.18429	3.49553	2.47779	0.782529	6.73525	23.9074	23.9156	17.81	80.5465	84.9671	63.8874	19.1305	20.1048	16.2673
pk2193	6.25856	11.9502	8.49209	28.153	16.3432	23.0705	11.1501	14.555	7.67819	41.9298	49.0136	58.1319	68.4193	68.4662	53.8524	55.0959	54.7139	49.0097
pk2194	11.9211	2.48963	4.16279	2.68124	4.73715	8.73882	6.19449	10.9554	12.797	40.4586	44.6067	39.182	53.396	39.405	46.7469	25.143	29.4392	24.9202
pk2195	11.9211	9.9585	7.49302	2.01093	1.18429	1.74776	18.5835	15.6506	22.8999	38.2518	44.6067	28.496	24.4355	9.03032	18.6988	6.55903	5.74424	5.53782
pk2196	66.2432	67.8989	61.0795	66.1779	57.8148	76.7427	70.2793	55.9153	55.1066	60.9888	59.215	61.0074	49.8582	51.4952	50.6566	65.5903	56.9855	61.3565
pk2200	7.15264	4.48133	3.99628	2.01093	0.355286	3.14598	8.92006	2.8171	5.65761	47.6676	42.242	47.0184	60.8172	52.7042	62.8278	7.21493	4.739	7.89139
pk2201	21.6069	13.6929	12.9047	12.0656	11.8429	13.9821	21.0613	16.4331	18.5219	16.5512	18.5413	17.0976	22.1729	16.8292	21.5036	34.4349	35.5425	37.0341
pk2203	4.4704	7.46888	8.99163	8.44591	7.10573	8.38927	8.17672	1.40855	3.63704	11.4755	7.41653	14.1055	18.4624	21.6728	18.3248	92.4823	74.1007	70.1918
pk2204	2.98027	0	0.832558	0.670311	2.36858	0	0	0	1.34705	6.6205	8.59887	14.248	37.1057	36.1213	42.3839	22.9566	16.5147	17.9979
pk2205	1.49013	9.9585	2.49767	0	2.36858	1.74776	2.47779	0	4.04115	8.82733	6.44916	3.562	20.8154	15.5978	16.2056	60.1245	42.3638	55.3782
pk2206	19.3717	19.917	20.814	20.7796	24.2779	22.7209	19.8224	16.4331	20.2058	28.6888	30.0961	17.81	38.9157	37.7632	38.6441	13.1181	22.977	18.6901
pk2207	11.9211	2.48963	3.33023	1.34062	2.96072	1.74776	2.47779	2.34759	5.3882	13.9766	13.9732	14.248	23.5305	43.5097	39.2674	13.1181	18.6688	22.8435
pk2208	52.7507	41.8257	32.4698	42.2296	45.1214	41.9463	27.5035	20.6588	18.1852	15.8892	18.3801	12.8232	19.0054	16.2546	26.1783	19.6771	14.217	17.0288
pk2211	9.68586	9.9585	3.74651	1.67578	3.55286	5.24329	4.33614	3.52138	6.06173	8.45952	7.52401	7.124	25.3405	18.0606	16.8289	30.0622	28.7212	30.458
pk2212	34.7316	29.301	30.7406	36.8155	32.7957	40.333	31.7348	27.6293	28.5989	46.5132	46.3843	44.2236	83.9578	90.1769	78.1033	40.6155	40.5963	37.2205
pk2213	2.68224	2.98755	0.99907	2.01093	1.77643	3.14598	2.97335	0.469517	6.46584	18.096	14.8331	13.6781	18.4624	12.8066	13.8371	55.0959	39.6353	41.1183
pk2214	12.1339	11.7368	15.6997	7.75645	3.80664	8.23946	38.7598	41.9212	29.7313	58.6387	52.5146	48.8503	16.2903	11.6104	11.4864	11.2441	7.07772	10.0867
pk2215	3.57632	1.49378	3.49674	2.01093	4.26344	5.24329	11.1501	3.75614	14.144	37.9575	39.0174	47.4459	66.7903	59.1075	56.8442	20.9889	18.956	20.3515
pk2216	38.4454	50.7884	32.9693	25.3377	28.0676	25.1678	37.1669	36.1528	45.2609	29.5716	35.4704	36.7599	41.2688	41.8678	41.1373	36.7306	36.1887	46.1023
pk2217	48.5357	61.885	58.5169	65.4989	61.9213	67.4138	54.6885	65.0617	63.5038	58.0082	53.6662	55.8725	64.3855	61.9222	55.562	68.4013	71.7004	64.9705
pk2218	22.352	26.1411	23.7279	33.1804	26.6465	28.8381	24.1585	19.9545	25.2572	35.3093	31.4396	34.1952	31.2231	29.5538	33.6578	39.3542	40.9277	35.3036
pk2219	36.6573	50.7884	44.4586	53.4908	68.5703	40.8977	41.627	46.9517	42.4321	48.9917	53.2055	55.9947	44.5269	46.3009	50.4867	55.0959	51.2673	52.3324
pk2220	14.5288	11.2033	10.6151	14.0765	15.0997	18.3515	11.1501	11.151	15.6595	35.3093	34.6642	35.7981	20.3629	22.1653	27.5807	27.8759	23.1565	24.401
pk2221	12.2936	5.60166	19.9814	17.5957	7.54983	11.7974	14.8668	22.3021	23.2366	34.7576	33.8581	33.1266	47.5134	31.4009	39.2674	47.553	44.6974	49.8403
pk2222	29.0576	22.4066	23.7279	31.1694	44.4108	31.4598	34.3794	31.6924	28.7932	25.3786	30.2304	29.3865	27.1505	19.7025	20.5686	12.2982	18.8483	19.7285
pk2223	13.4112	5.60166	6.24419	0.502733	1.33232	1.31082	18.5835	18.1938	24.2469	54.0674	47.9656	46.4841	47.5134	53.5662	56.5638	10.6584	10.2319	5.71087
pk2225	51.8566	44.8133	61.4428	14.8809	14.5667	9.43793	34.9369	28.171	21.014	28.2475	24.8292	34.1952	32.0376	33.9868	28.0481	17.0535	17.2327	15.3674
pk2226	31.2928	20.5394	33.0942	33.1804	35.5286	31.4598	22.3002	22.889	18.1852	21.5166	27.812	28.3179	25.793	22.781	20.5686	50.0126	50.6211	37.8994
pk2227	4.4704	7.46888	4.16279	14.7468	5.92144	1.74776	3.71669	0.782529	2.6941	11.7698	3.76201	6.4116	9.95519	6.56751	5.60963	42.6337	42.3638	57.4548
pk2228	50.6645	42.3236	47.4558	56.3061	68.6887	64.6673	17.3446	24.2584	17.5117	15.4478	12.3609	14.248	17.1953	15.5978	16.8289	20.7703	17.9508	19.3824
pk2229	1.49013	2.48963	6.66047	3.35155	1.77643	0	7.43338	0.782529	3.36763	7.35611	4.29944	7.124	19.9104	19.7025	14.3357	64.4971	65.3407	58.1471
pk2230	25.0342	28.3817	31.4707	32.9793	39.4368	23.0705	23.0435	24.4149	29.0963	47.2262	39.9848	43.5989	73.8494	86.1985	74.795	87.2351	83.5787	60.2238
pk2231	2.98027	2.48963	2.49767	0.670311	0	0	2.47779	1.56506	2.6941	5.88489	4.29944	6.4116	28.9606	15.5978	16.2056	31.702	32.3114	29.0735
pk2234	109.525	113.278	126.549	29.1585	28.1268	14.856	62.5643	48.1255	49.8409	50.0215	48.9061	37.7572	23.5305	36.1213	30.853	19.6771	16.1557	16.6134
pk2235	55.88	48.5477	54.3244	56.8088	40.4138	68.1628	11.1501	2.34759	4.54629	12.6893	11.286	8.0145	20.3629	22.1653	25.7108	81.9879	82.9325	85.1439
pk2236	81.1549	80.4341	71.2798	81.6748	78.163	73.4061	55.7504	52.7304	50.2035	50.5874	49.1128	52.608	53.4656	60.6231	58.2538	45.9132	47.5557	52.556
pk2238	28.0996	27.7415	20.695	23.8439	29.6918	14.9808	26.0168	28.8418	23.0923	32.1567	33.3974	29.6155	24.8233	29.2019	32.5893	31.8582	38.7736	27.2935
pk2239	25.3323	14.9378	39.1302	26.8124	28.4229	10.4866	14.8668	20.3458	23.5734	28.6888	44.6067	40.6068	35.2957	24.6281	34.9044	34.9815	33.7474	31.1502
pk2240	8.9408	27.3859	9.9907	35.5265	67.5044	26.2165	8.67228	1.56506	8.0823	11.7698	8.59887	12.8232	19.9104	22.1653	23.6851	21.8634	29.4392	22.1513
pk2241	20.5638	37.3444	26.9749	49.8711	76.3866	48.2383	19.3268	19.2502	22.6304	21.627	28.3763	27.7836	34.7527	39.8976	33.6578	49.1927	40.4969	48.5943
pk2243	16.764	18.6722	25.6012	17.0929	29.3111	15.7299	27.8752	31.6924	25.7623	34.2059	40.7103	29.3865	29.8656	49.872	38.3325	31.1554	25.8491	27.516
pk2244	11.9211	7.46888	13.3209	5.58592	6.71096	8.15623	26.0168	26.3451	25.3694	40.4586	43.5318	42.0316	23.8321	21.618	26.386	18.5839	19.3868	20.9976
pk2245	8.44409	10.7884	12.2109	8.04373	12.435	6.99106	15.6927	13.8247	14.144	19.3711	21.4972	21.6095	30.4689	23.5336	26.8016	48.464	53.3736	46.1485
pk2246	71.5264	94.6058	91.5814	84.7943	70.4651	76.9016	58.2282	61.0373	52.535	66.5728	60.1921	65.897	63.3512	73.0635	76.6649	81.4413	71.803	62.6466
pk2248	16.0189	19.917	18.7326	42.8999	36.861	27.9642	27.5655	38.9308	28.6248	59.4006	50.9215	54.6767	33.7119	30.9904	37.5533	37.1678	26.5671	31.1502
pk2252	27.5675	36.0996	37.8814	56.3061	57.734	64.6673	13.0084	10.1729	8.0823	17.6547	16.6603	21.7282	15.8378	11.0827	12.7775	12.0249	16.5147	16.2673
pk2253	13.4112	14.9378	19.9814	7.54099	7.99394	2.62165	9.29173	8.80345	14.144	18.7581	15.7198	18.1662	14.254	12.3141	11.6867	48.3729	33.9269	39.9761
pk2254	29.8027	47.3029	35.8	54.2952	54.1812	50.6852	40.8836	36.7789	34.013	38.2518	40.0385	37.7572	32.1281	34.0689	37.3975	36.0747	34.1064	33.573
pk2256	10.729	16.4315	10.74	10.2558	11.7244	15.2055	27.5035	25.1192	27.8839	58.7017	59.0098	60.6965	63.8037	65.0183	62.0799	45.5853	48.467	50.671
pk2257	15.6464	22.4066	19.357	10.0547	11.1027	5.24329	22.3002	31.6924	30.3086	44.1367	44.3379	32.5923	27.1505	25.8596	23.3735	24.5964	17.2327	15.0559
pk2258	44.704	17.4274	51.6186	26.8124	26.0543	15.7299	29.7335	30.5186	30.9822	22.0683	31.1709	28.496	28.9606	22.9863	27.4249	27.3293	24.413	25.6124
pk2259	2.2352	9.3361	2.49767	2.01093	3.10876	2.62165	3.71669	4.10828	10.608	25.3786	32.6489	29.9208	25.1142	20.9339	18.2313	10.6584	8.07784	6.74921
pk2262	12.5171	8.96265	18.9823	15.2831	17.0537	12.5839	12.6368	12.2075	14.144	12.3583	20.3148	17.0976	21.7204	18.2248	19.4467	60.3431	59.0221	54.8244
pk2265	14.5288	20.5394	26.2256	8.04373	9.32627	6.55411	23.2293	18.1938	19.1955	29.2405	33.8581	30.4551	19.6841	16.624	20.5686	11.4783	14.0016	16.0943
pk2266	29.8027	19.917	19.9814	4.02186	4.14501	3.49553	16.1057	10.9554	18.8587	27.9532	34.3955	25.6464	48.8709	42.6888	35.5276	17.4908	17.2327	19.3824
pk2267	81.7444	76.8227	81.7096	97.0993	87.2989	128.835	52.5646	56.3421	49.6484	35.3093	40.0769	36.6377	73.6943	87.254	69.4525	98.854	92.3182	98.7907
pk2268	17.8816	21.3396	25.6904	20.6839	14.4652	26.2165	13.8049	17.7746	17.8965	46.6587	51.5932	43.0493	57.0161	76.6991	67.0484	57.6258	57.545	51.6204
pk2269	31.2928	21.1618	24.5605	31.5046	36.4168	22.7209	27.8752	29.7361	37.0439	22.8039	32.2458	29.5646	30.3181	29.9642	29.6064	44.82	46.3129	48.1098
pk2271	26.0773	18.6722	17.9	33.1804	38.1933	33.2075	19.8224	23.0846	20.5425	33.4703	31.9771	28.8522	31.2231	29.1433	31.1646	36.6213	39.8507	45.3409
pk2272	38.4454	43.3195	37.4651	53.4908	55.78	53.4816	98.1207	93.434	81.6312	79.0046	72.8755	75.6569	86.8817	100.483	101.347	27.5479	42.2202	57.3164
pk2273	14.1563	8.71369	8.74186	17.7632	16.58	7.86494	16.7251	31.6924	27.9513	35.6771	37.6201	38.8258	41.1783	46.383	45.1887	68.8698	82.9325	78.5678
pk2276	23.8421	19.917	16.6512	18.0984	11.8429	17.4776	14.8668	11.7379	16.1646	19.8615	24.1843	24.2216	40.7258	31.1956	25.555	33.8883	32.3114	38.7647
pk2277	24.5872	33.6099	31.2209	29.4937	32.864	38.4508	22.3002	31.6924	40.0747	19.1259	27.6776	26.715	25.3405	18.0606	24.3084	24.5964	22.977	23.5357
pk2278	19.3717	14.1079	17.4837	12.9593	13.2245	13.3995	11.563	14.3464	19.3077	20.5971	20.4223	19.7097	24.1338	20.2498	20.5686	25.8717	24.413	20.9976
pk2280	43.5864	35.4772	39.3384	35.1913	43.5226	32.7706	27.8752	34.04	37.8858	26.482	37.4857	33.1266	31.2231	30.1695	28.9831	33.615	21.0024	28.5544
pk2281	19.3717	20.4149	21.3135	15.5512	15.3957	16.7785	20.5657	16.4331	22.0916	25.0108	24.7218	29.6359	34.7527	26.4342	31.6632	29.297	25.2747	25.6124
pk2284	62.0268	60.6846	48.3924	66.1094	60.3987	74.0615	58.5379	54.5814	45.4629	64.8257	53.8101	53.43	68.5551	76.9629	74.3276	81.9879	75.9317	61.5217
pk2285	11.9211	24.8963	12.4884	17.4281	9.4743	13.9821	21.0613	14.0855	12.1235	29.4244	41.3821	47.0184	30.7706	40.226	43.0072	48.0996	42.3638	34.6114
pk2286	26.8224	23.3402	26.85	38.9618	29.9773	38.0139	37.6315	34.04	33.5921	58.7569	55.4224	49.4228	61.7674	59.4154	54.9276	57.8015	54.3908	49.5808
pk2288	42.4688	36.0996	30.8047	26.1421	25.7583	33.2075	29.1141	21.9108	25.2572	34.9415	28.7525	32.7704	45.2509	39.405	44.877	49.1927	35.9015	38.7647
pk2290	77.274	68.6425	63.988	65.9777	63.1902	61.6711	57.5202	64.2792	63.7924	63.4727	54.741	60.554	56.8868	57.4657	57.8771	58.8751	53.6471	56.7626
pk2292	22.352	37.3444	35.6811	19.2475	20.3021	18.726	27.0788	22.4698	22.515	24.9057	31.0941	25.3411	22.4961	15.4805	20.0344	17.8031	16.3095	17.2068
pk2298	29.0576	20.5394	14.986	23.1257	35.5286	22.284	38.0961	37.5614	29.2983	73.3772	67.7161	65.7189	85.5241	82.5043	90.2215	99.2054	114.167	122.524
pk2299	30.6542	22.4066	32.8266	37.3459	37.8126	30.7107	35.0431	28.5064	25.9788	27.743	27.6392	33.2793	26.7627	28.4983	28.5824	46.3817	44.9282	52.2137
pk2300	11.9211	9.12863	13.0434	83.1185	55.6615	70.4931	7.43338	10.1729	9.87837	9.07253	12.3609	11.3984	16.2903	8.75667	14.5435	10.2029	14.8393	17.3057
pk2301	58.5622	53.029	55.4484	190.033	164.853	238.57	32.3352	31.9272	35.7642	24.9372	23.217	19.6622	27.1505	31.0315	37.3975	47.553	46.3129	55.6551
pk2303	15.6464	13.0705	16.2349	34.1858	43.9667	38.0139	15.7959	14.6724	18.1852	25.9303	17.3321	19.7691	34.6169	38.1736	28.0481	35.2548	44.1588	35.8228
pk2305	20.5638	23.9004	26.4753	40.6208	43.3449	33.5571	37.9103	28.6406	33.9457	35.7507	42.5644	38.0422	28.7796	30.5389	31.7879	23.6125	21.5409	16.1981
pk2306	8.9408	2.48963	8.32558	30.164	26.0543	17.4776	4.95559	6.26023	6.06173	21.3327	21.4972	21.372	38.9157	19.7025	35.5276	22.9566	33.7474	18.6901
pk2307	32.4849	42.3236	42.1274	86.336	73.3074	91.5828	33.698	36.7789	32.4639	33.2496	36.7602	26.5013	16.2903	20.6876	23.0618	17.4908	15.0786	17.0288
pk2308	33.528	39.2116	33.3023	109.428	97.8518	132.83	53.892	57.5159	52.1982	31.2635	35.6047	32.4142	18.5529	19.9077	19.9453	21.3169	24.2335	30.1119
pk2309	21.2344	20.5394	30.5965	43.7378	53.2929	36.703	45.5295	29.9317	31.3189	28.6888	26.6028	30.4551	21.0417	19.7025	23.3735	22.9566	33.3884	21.286
pk2311	13.4112	27.3859	22.4791	28.8234	33.1601	17.4776	16.1057	17.2156	20.2058	19.8615	25.2592	22.0844	15.3853	16.4188	17.4522	9.83855	16.5147	14.5368
pk2312	19.6698	26.888	10.9898	99.34	94.5062	95.4279	14.1234	16.4331	25.4592	33.1025	36.4377	34.6227	17.3763	23.1505	16.8289	18.3653	21.5409	31.5656
pk2313	32.1869	26.888	34.4679	115.025	146.023	115.352	46.8303	53.9945	46.0691	48.9917	42.242	34.6227	33.6666	34.4794	35.5276	26.892	24.9874	27.8275
pk2314	48.1427	49.984	47.8401	51.2014	48.5102	45.9796	41.1695	37.0196	43.0538	29.5376	35.4704	29.0988	22.1381	20.0814	24.4522	22.1998	21.0438	23.802
pk2315	112.654	103.07	93.9126	125.884	113.692	127.936	88.4573	88.2693	80.4189	69.7359	74.1653	77.3667	26.0645	33.0017	30.292	40.666	32.7422	32.3962
pk2316	37.9984	33.6099	54.5326	35.1913	34.3443	34.0814	37.7864	37.9527	37.0439	50.0215	45.4128	47.7308	52.491	48.4353	46.1236	51.3791	46.3129	47.4176
pk2317	22.352	17.1784	25.4763	24.7345	18.4749	22.5462	16.3534	16.4331	20.6099	35.9714	35.4704	38.4696	35.8387	34.2331	34.9667	18.0373	16.8019	19.9361
pk2321	45.9812	48.0142	55.7517	84.89	66.9334	92.3194	95.4393	100.946	90.7816	84.7266	79.2901	80.2214	56.5313	74.5001	68.5176	76.1316	71.7774	69.7172
pk2323	49.1744	39.2116	52.4512	52.787	39.5256	52.4329	51.1045	38.7352	33.8446	38.0679	37.0826	34.7295	44.7984	52.3348	44.877	43.4536	39.8507	44.6486
pk2325	16.3915	17.4274	18.3163	18.7687	19.5407	13.9821	26.0168	27.3885	32.3292	27.5854	30.0961	29.9208	31.2231	29.1433	32.0995	30.0622	29.7982	27.343
pk2326	36.8808	39.2116	53.7	44.2405	55.0694	36.703	27.8752	23.4759	25.7623	17.6547	16.929	20.3034	25.793	36.9422	37.3975	50.0126	39.3121	35.8228
pk2327	180.604	188.963	167.344	202.903	168.583	253.251	141.234	141.794	107.293	91.8042	84.4839	82.7097	45.0699	56.891	62.0799	22.3007	17.8789	22.8435
pk2328	70.9676	70.0207	66.5006	53.7924	56.4017	58.987	57.6087	50.7666	48.2412	25.6544	26.1997	25.9136	7.46639	8.9277	12.6217	11.0684	5.92375	8.04714
pk2329	18.7757	28.3817	32.9693	40.2186	30.9099	29.3624	66.1571	74.1837	56.9802	39.723	44.1767	36.3324	23.3494	22.6579	40.3893	11.8063	10.7705	17.4441
pk2330	45.2871	57.4779	58.9668	66.9728	65.4963	65.1992	58.6591	61.0373	54.6434	63.0387	63.5102	60.3062	48.1627	46.9006	46.5843	24.9528	25.5681	25.7328
pk2331	10.4309	4.97925	12.4884	4.69217	8.58609	5.24329	16.1057	20.3458	27.9513	41.9298	47.2938	50.2242	60.6362	53.7714	67.0039	29.5156	16.1557	27.6891
pk2332	22.0327	17.0717	21.587	16.9493	17.7643	18.726	20.9728	16.7685	20.7831	38.1467	31.2093	35.2638	55.6586	57.5243	49.6853	55.049	51.2366	47.912
pk2333	8.9408	12.4481	15.8186	10.0547	9.4743	8.73882	40.8836	46.9517	38.3909	19.8615	19.3475	25.6464	9.95519	14.7769	16.2056	5.46586	15.0786	11.0756
pk2334	19.3717	21.7842	20.3977	14.0765	13.4713	12.6713	45.2198	37.1701	38.5593	45.9757	47.2938	44.525	39.142	50.8982	54.0706	32.5219	31.2343	26.6507
pk2338	13.4112	17.6537	19.3002	10.9687	15.0189	7.14994	31.4229	32.226	36.003	44.1367	41.6264	41.1897	59.7311	68.2871	62.2159	84.373	73.8265	65.8874
pk2339	40.2336	53.7759	44.4586	28.153	33.7522	27.2651	60.2104	30.5186	37.1786	33.5439	38.05	34.1952	24.9785	35.4645	32.9098	85.9233	63.3303	57.7317
pk2340	15.0368	16.9747	17.4837	12.7054	13.081	13.8232	18.2456	15.6861	16.1646	37.8171	36.2032	39.8297	31.5933	34.2555	35.4427	53.3667	55.321	53.0498
pk2341	14.1563	9.9585	7.07674	3.68671	6.21751	8.73882	7.43338	5.08644	10.4396	43.0332	36.5452	38.1134	14.9328	11.0827	10.9076	13.6646	12.5655	9.69118
pk2343	28.4988	19.6058	30.2843	26.3935	35.0845	22.284	26.0168	26.4104	28.2881	35.5852	30.2304	26.715	17.9872	21.5496	22.4385	28.6958	21.2716	24.401
pk2344	46.1941	52.2821	47.4558	17.4281	24.2779	19.2254	2.47779	8.60782	6.06173	10.2986	14.5106	9.9736	19.0054	15.5978	16.2056	9.83855	7.89833	15.9212
pk2345	7.8232	1.86722	3.12209	0	0.888216	5.24329	4.64587	1.17379	2.02058	36.4127	34.6642	33.1266	63.125	52.9505	56.0963	13.1181	15.0786	10.3834
pk2346	52.7507	64.2323	55.4484	19.3049	23.0936	11.5352	30.4769	29.1101	28.6922	34.868	39.6623	32.4855	28.2365	30.5389	36.2756	81.9879	76.6856	80.5752
pk2347	25.3323	19.917	17.9	43.9053	50.3322	35.8292	11.7695	16.4331	16.5014	25.0108	29.2899	32.058	42.9883	48.0249	39.8907	91.8264	95.857	96.9118
pk2349	76.8908	95.6016	75.9293	27.3487	24.5148	22.0218	55.7504	56.8116	47.2815	20.7442	33.2132	16.2427	11.9462	5.41819	10.8453	5.24723	9.478	6.23004
pk2350	20.8619	16.9295	25.6428	19.3049	22.9752	15.3803	38.158	38.8134	37.5827	41.6356	47.6163	47.1609	30.7706	32.345	34.1564	38.9169	44.5179	34.8882
pk2351	7.02491	6.40189	21.4086	23.2694	24.1087	14.9808	26.0168	26.4942	27.7107	65.5745	57.5817	65.9479	35.6835	35.1831	35.5276	40.7597	46.1591	51.6204
pk2352	14.5288	9.3361	9.36628	4.02186	6.66162	1.31082	21.371	8.21655	15.6595	17.6547	17.3321	10.1517	23.7567	20.9339	31.3204	45.0933	45.7744	42.0528
pk2353	17.8816	14.9378	22.7288	7.64154	11.0139	8.38927	34.5652	38.5004	36.7745	66.4257	57.5587	53.8575	38.5537	42.3604	45.812	11.4783	11.6321	13.9138
pk2354	98.7958	107.552	103.653	80.4373	85.0911	87.0386	90.6873	103.998	83.2477	45.9021	47.5625	37.1873	25.5215	20.1951	26.5522	30.1715	31.0189	32.6039
pk2355	28.3125	29.8755	42.4605	11.3953	13.6193	12.2343	12.389	20.3458	15.4911	16.1834	13.4357	14.9604	18.1003	17.2397	15.5823	16.3976	18.6688	14.5368
pk2356	32.9692	45.7469	38.4017	25.1366	32.4199	22.9394	39.0253	37.8548	43.1898	18.2064	25.7966	18.9677	13.2359	15.7004	20.3349	15.9876	17.2327	18.171
pk2357	90.302	61.2448	68.9358	87.2744	81.3606	81.7954	50.547	62.4458	56.5761	52.0812	45.1441	44.8812	56.4731	45.3158	53.8524	59.0313	55.5755	56.4857
pk2358	67.95	83.6514	81.4242	94.1116	77.8077	114.304	86.2273	78.8789	67.8913	65.7636	69.9733	76.9392	73.8494	77.8249	65.8196	89.2028	88.3177	84.7286
pk2359	18.9992	17.7386	16.8593	9.30056	18.6525	12.4528	15.7959	16.7266	16.4172	34.2059	34.6642	35.531	30.8837	34.7873	28.5156	17.2175	21.2716	22.0647
pk2363	34.2731	33.6099	29.5558	42.5647	52.4047	42.8202	37.1669	39.909	45.7997	48.1825	59.386	47.3746	17.6478	29.5538	28.9831	18.0373	19.0278	18.344
pk2364	32.0379	31.1203	28.7233	19.439	19.5407	20.9732	21.0613	21.5195	21.8896	26.8498	21.2285	26.3588	28.508	22.9863	27.7365	37.7144	39.4917	34.2652
pk2365	30.0155	35.2104	27.4744	37.0586	39.8428	38.9502	46.1932	39.5736	45.03	42.8756	45.8351	47.629	44.6044	47.849	40.0688	45.4447	42.1586	42.4236
pk2366	36.7043	42.8478	42.4605	37.6785	36.2766	36.979	29.9292	29.2831	33.818	40.1876	37.8464	42.8565	37.4391	40.3124	39.4642	36.2473	33.3317	29.7293
pk2367	46.9392	42.946	46.8314	53.7924	60.8428	45.8788	58.5379	61.6242	47.4835	84.9631	81.0175	68.3904	97.7419	124.372	95.8312	131.181	118.475	96.0465
pk2368	39.6748	23.3402	28.411	20.612	24.4259	27.5273	22.3002	20.5414	27.0252	18.2064	14.9137	10.4189	24.7749	16.624	20.3349	18.0373	17.2327	16.3539
pk2370	50.1323	46.4137	41.2116	97.3865	79.9394	103.742	55.7504	61.3726	59.3183	59.1116	58.1576	59.231	49.0649	51.7191	45.5448	41.4625	39.8507	38.1219
pk2371	20.8619	29.8755	34.9674	20.7796	17.7643	17.4776	26.0168	25.8235	28.2881	35.3093	32.2458	36.3324	34.3907	36.9422	29.918	14.2112	7.89833	11.7679
pk2373	24.1401	25.3942	26.4753	52.6864	48.3189	46.141	78.7939	95.7815	79.6107	77.2391	76.1	81.6411	70.5914	76.8398	77.4129	22.3007	20.6793	17.0288
pk2374	37.2533	36.0996	38.714	36.1968	45.0029	31.4598	53.892	89.2083	79.476	48.9181	56.6988	55.9234	28.0555	20.5235	23.9967	16.9442	21.8999	22.8435
pk2375	32.7829	19.917	26.2256	16.7578	15.9879	14.856	20.4418	19.5632	25.2572	22.4361	25.7966	26.3588	25.793	22.1653	20.257	27.8759	25.8491	26.3046
pk2376	77.7849	67.2199	73.9312	77.2198	77.4524	90.1846	71.3605	54.9335	65.0625	55.1708	52.2382	48.7282	62.4462	72.8993	54.2264	64.2785	61.607	68.5305
pk2377	42.9158	39.585	34.4679	17.6962	24.1595	20.4488	33.4502	38.2657	36.7745	30.675	29.6661	31.8443	26.6075	27.091	33.4708	14.1019	21.5409	18.8978
pk2378	20.6756	26.1411	24.6645	50.2733	46.1872	45.8788	20.4418	20.2479	25.2572	18.7581	20.7582	17.0976	22.3992	26.7831	22.6722	47.553	51.1596	56.0704
pk2379	17.1365	19.917	13.3209	9.38435	10.9547	7.86494	13.6279	14.0855	17.0065	17.6547	19.6162	17.2757	29.6393	24.8334	25.555	27.3293	29.6187	25.2663
pk2382	35.942	31.3693	35.7667	30.0835	28.2808	29.3624	26.7602	28.4528	30.3086	28.424	26.506	30.7757	35.7301	29.1597	29.918	31.6145	27.0554	28.1598
pk2385	22.352	24.6034	29.8252	25.9055	24.0341	21.2816	22.5188	20.0235	24.8412	28.1696	25.8915	26.7779	30.6641	26.5115	29.0381	28.744	31.6778	26.0196
pk2386	49.4937	48.8144	47.2774	37.2022	43.3957	37.6393	56.1486	55.5037	55.7101	65.0227	64.8946	67.0165	51.1012	51.7191	54.2264	41.8138	42.0048	39.3086
pk2387	25.3323	31.1203	34.9674	7.70857	12.1389	8.73882	32.8308	32.0837	29.2983	49.6537	52.1307	47.3746	59.7311	53.7714	63.5758	30.6088	21.1819	18.344
pk2389	82.7024	89.6265	67.4372	51.7815	53.7371	60.2979	42.742	42.8435	47.4835	35.3093	38.6949	37.401	52.2648	65.8803	53.7589	30.3355	24.772	30.1119
pk2391	14.3053	10.4564	14.4865	6.83717	5.32929	8.38927	20.0701	11.7379	16.1646	40.6057	35.7928	41.4617	51.586	62.0629	73.2991	23.6125	25.8491	19.9361
pk2392	22.352	32.3651	16.6512	59.6576	62.1751	66.415	11.1501	17.9982	11.4499	15.4478	16.6603	12.8232	35.2957	16.4188	20.5686	59.0313	51.6982	63.6849
pk2393	2.98027	12.4481	10.8233	4.69217	6.51358	0	2.47779	4.69517	6.06173	18.3903	16.1229	15.6728	15.3853	16.4188	16.2056	27.3293	36.6195	35.9958
pk2394	19.3717	19.917	24.1442	32.8452	36.1208	15.7299	16.1057	17.9982	16.1646	12.5054	20.9598	12.1108	11.7652	22.1653	21.8152	42.6337	50.9801	42.9181
pk2396	42.0217	28.3817	44.4586	27.3487	24.87	33.5571	14.8668	21.1283	23.8428	26.482	28.6987	26.5013	52.672	58.615	51.9826	68.2139	64.1919	64.7925
pk2397	14.9013	14.9378	15.8186	21.4499	15.3957	15.7299	8.67228	11.7379	14.144	18.3903	26.3341	26.3588	52.491	35.3003	41.7606	19.6771	13.6426	13.1523
pk2399	35.7632	40.7393	41.0981	38.5733	35.2056	27.1698	31.7608	35.2138	44.4527	39.1211	34.7375	37.3039	37.0234	36.9422	34.6777	37.2672	40.3402	37.9466
pk2400	33.9005	23.6514	23.936	25.6394	22.0574	27.5273	20.7515	17.9982	21.5528	25.0108	21.2285	24.5778	21.2679	18.4711	23.8409	27.3293	20.4639	26.3046
pk2401	40.2336	42.3236	35.8	36.8671	50.9244	47.1896	37.1669	22.6933	21.5528	29.4244	28.4838	23.5092	38.0107	48.4353	39.2674	44.82	79.7013	105.911
pk2403	11.176	26.1411	17.4837	12.0656	28.4229	13.1082	27.8752	15.2593	18.1852	25.3786	20.9598	23.5092	36.6532	29.5538	30.853	49.1927	43.0818	34.2652
pk2406	56.625	70.9543	95.3279	47.592	33.7522	36.703	8.05283	7.04276	10.1029	12.5054	15.5855	13.8918	18.1003	14.3664	17.4522	15.851	18.3098	13.4984
pk2407	78.232	54.7718	64.9395	117.639	92.9666	119.722	91.059	97.4249	90.2524	91.5836	85.4513	87.6252	92.7643	98.1021	90.3773	110.957	113.09	97.9501
pk2409	24.5872	21.1618	22.8953	23.4609	25.7583	9.6127	34.0697	31.6924	36.3704	30.5279	33.8581	34.9076	61.9937	54.1819	61.0826	55.2052	57.8014	51.5709
pk2410	20.8619	29.8755	14.986	11.3953	14.8036	13.9821	13.6279	15.6506	24.2469	28.6888	30.6335	27.7836	35.2957	37.7632	34.9044	25.143	17.2327	17.9979
pk2411	43.8099	43.3195	47.4558	51.0777	42.9896	62.9195	43.857	43.1956	36.3704	55.1708	45.789	50.4379	40.1828	52.7042	47.8688	53.1282	49.5441	59.8084
pk2412	26.0773	31.1203	29.5558	38.5429	34.0483	27.9642	30.353	29.3448	31.9924	37.1483	28.2151	37.0448	36.6532	43.0993	35.216	37.7144	34.8245	40.1492
pk2414	17.8816	7.46888	13.3209	7.37342	7.10573	15.7299	11.1501	8.60782	12.1235	22.0683	22.572	22.7968	32.5806	18.0606	30.5413	18.5839	29.4392	28.3813
pk2415	20.8619	7.46888	20.814	4.02186	4.14501	6.99106	32.2113	25.8235	18.8587	36.0449	33.8581	30.6332	23.5305	25.4491	26.8016	12.0249	10.7705	11.0756
pk2420	26.8224	14.9378	23.1035	13.0711	11.9909	6.55411	13.0084	9.39035	17.1749	9.93075	14.1075	16.5633	38.0107	32.0166	29.918	31.1554	33.3884	33.2269
pk2421	28.6851	15.5602	26.2256	18.7687	19.3927	19.6623	25.3974	19.9545	19.3638	28.8727	25.1248	26.8931	35.5219	25.4491	26.1783	31.1554	30.8753	26.6507
pk2424	38.7434	26.556	32.7473	58.5405	43.6213	49.52	34.2762	35.7355	29.8596	35.7997	32.7832	34.9076	46.1559	43.5097	39.6829	47.0064	44.9966	37.8417
pk2425	24.9065	20.2727	21.7654	8.04373	9.89726	11.2356	18.0525	14.4209	15.01	32.472	29.7122	35.7218	30.6413	25.3318	32.5893	29.9841	24.6182	26.7002
pk2426	22.352	24.2738	30.8047	21.4499	21.0211	20.0993	21.371	23.2802	28.4564	30.3439	29.693	27.7836	36.8795	28.5276	33.0345	33.615	36.799	32.1886
pk2427	20.8619	37.3444	31.6372	22.1202	24.2779	17.4776	23.5391	28.9536	24.2469	16.919	15.5855	27.0712	23.5305	24.6281	23.0618	15.3044	20.8229	19.3824
pk2432	11.4953	12.8038	10.3475	10.9165	7.3595	11.9847	67.4314	104.3	91.2145	64.9439	76.6989	70.2223	20.169	17.2397	16.2946	10.307	13.54	11.8667
pk2433	8.9408	17.4274	9.9907	6.03279	4.73715	3.49553	7.43338	7.82529	7.40878	14.7122	18.81	12.1108	27.1505	26.27	33.0345	14.2112	10.7705	11.0756
pk2434	12.7726	7.46888	14.2724	3.16004	2.53776	1.49808	3.71669	3.01833	6.92769	20.8073	22.3417	19.2348	23.2719	30.2574	35.2605	21.5511	20.6177	18.6901
pk2435	44.704	32.3651	41.2116	48.2624	42.0422	46.3157	55.7504	38.7352	35.0233	47.8147	39.7698	50.2242	43.8933	48.8458	47.0585	64.4971	49.9031	44.9948
pk2441	15.398	21.5768	14.986	10.9484	15.3957	9.32141	12.8019	9.65119	13.0215	24.5204	27.7672	23.7467	47.6643	51.9927	49.0323	42.2693	35.4228	26.7661
pk2442	37.9984	39.2116	30.9087	29.9126	35.0845	33.426	42.2774	42.8435	38.1384	51.033	48.1671	58.5059	65.1613	72.653	57.4987	56.1617	62.4686	49.8403
pk2444	12.9642	10.4564	14.986	16.4896	20.7842	12.5839	10.0351	11.5032	16.5687	22.289	25.3129	23.9367	52.129	65.7571	51.0476	78.3804	75.3932	62.9234
pk2446	10.2819	12.6971	11.7391	37.4033	30.1993	35.1301	19.6985	20.6588	22.4284	30.2336	33.3744	36.3324	55.1156	49.5026	43.0072	58.0474	56.2218	48.179
pk2447	28.6105	19.4191	32.4698	59.5236	52.2271	54.5302	37.9103	51.6469	46.8773	42.8126	36.4377	49.1556	68.4193	57.1373	47.8688	87.2351	68.5001	63.9618
pk2448	16.0934	28.3817	15.9851	20.1093	8.88216	15.7299	23.7868	14.555	14.9523	29.5716	22.8945	26.5013	22.8064	18.7174	22.0645	39.3542	31.0189	38.6263
pk2449	12.0701	14.9378	10.74	9.04919	11.7244	11.0109	74.7055	92.9644	78.8024	77.6805	80.1308	80.7862	55.6586	56.891	51.4216	28.2038	24.1258	17.4441
pk2450	25.3323	17.4274	20.814	37.5374	38.4894	24.4687	17.3446	9.39035	10.7764	19.1259	15.048	16.3852	13.5753	14.7769	18.0755	16.3976	15.7967	17.3057
pk2451	17.243	14.9378	25.6904	31.8876	18.7794	37.4521	6.90243	3.01833	5.19576	17.6547	12.8983	11.2966	18.6175	21.1098	21.37	45.9132	45.5436	44.797
pk2452	23.4696	7.46888	24.3523	6.03279	3.99697	7.86494	17.6543	6.45586	12.1235	62.8947	47.5625	59.8416	86.2029	81.2729	77.5999	73.7891	81.8554	70.088
pk2453	46.1941	43.1535	55.7814	56.9764	38.6867	56.511	48.317	44.6042	43.7791	64.7338	54.997	56.7546	69.083	73.0635	72.0941	70.6918	68.9309	62.7619
pk2454	123.796	144.781	126.036	68.217	59.3055	76.2294	92.0596	88.8471	75.8493	62.3006	55.562	45.7032	47.2001	70.0955	68.3224	52.7245	44.5731	40.5752
pk2455	23.8421	44.8133	39.9628	24.8015	47.3715	27.9642	19.8224	11.7379	16.8381	11.0342	13.9732	10.686	15.3853	18.8816	14.3357	20.7703	11.4885	21.459
pk2456	8.9408	11.2033	13.3209	6.36795	4.73715	8.73882	13.0084	6.6515	12.4602	69.883	58.0424	66.9656	33.9382	37.3527	36.1509	9.83855	12.5655	10.3834
pk2457	37.5513	37.3444	32.4698	83.2526	60.754	89.136	29.7335	24.8844	25.4592	16.3306	17.0903	15.8153	13.0323	15.2694	13.0891	9.18264	8.61636	12.8754
pk2458	33.528	22.4066	36.8407	45.7487	51.0724	52.4329	20.4418	24.0628	26.2675	16.5512	16.526	13.8918	10.1814	12.3141	7.4795	7.37891	8.07784	7.26838
pk2460	55.1349	39.834	39.1302	10.725	13.0272	5.24329	35.928	25.0409	20.8793	30.16	31.1709	35.62	25.3405	30.3747	26.1783	6.55903	4.30818	8.99895
pk2461	51.4096	61.6182	49.3291	26.6448	39.9697	22.284	34.3794	25.2366	29.8035	25.3786	24.1843	23.5092	37.332	32.6323	37.865	18.8572	25.8491	32.7077
pk2462	38.3177	32.0095	37.1083	19.822	30.7069	23.2203	36.105	42.5919	32.9065	38.4619	41.9195	41.2174	66.7127	74.2363	63.8429	39.8227	32.3114	21.9535
pk2464	107.29	108.714	105.457	45.3577	29.6072	40.7812	84.245	81.1222	60.8418	60.8105	60.1921	53.6675	25.3405	28.4592	34.9044	18.5839	15.7967	20.0746
pk2465	46.1941	41.0788	42.4605	48.9327	39.3776	57.6762	46.4587	38.7352	42.0953	55.5386	55.3553	67.3218	58.3736	60.7494	62.3292	66.1369	68.2129	53.9937
pk2466	14.9013	16.1826	11.6558	6.03279	6.80965	6.99106	9.29173	7.82529	7.07201	20.5971	21.2285	24.934	28.0555	23.8072	24.3084	27.3293	20.1048	25.2663
pk2468	22.799	24.6473	26.2256	11.0601	17.5867	17.3029	12.6368	12.4422	19.8016	28.4681	30.6335	26.9287	29.3226	33.9868	30.105	29.1877	29.2956	26.3739
pk2470	4.4704	7.46888	8.74186	6.03279	2.22054	3.93247	1.85835	9.39035	13.1337	35.3093	24.9905	36.3324	49.5497	52.9505	46.7469	45.0933	42.0048	37.3803
pk2471	8.04672	7.46888	10.9898	3.61968	5.32929	6.29195	8.92006	10.7989	11.3152	44.578	44.8216	49.1556	54.8441	45.8083	46.7469	36.0747	32.3114	34.8882
pk2472	14.9013	12.4481	17.9	10.725	12.7311	11.3605	14.2473	10.1729	14.8176	27.5854	26.8715	39.5382	25.793	27.5014	35.5276	17.4908	18.6688	12.8062
pk2473	26.8224	19.917	24.5605	14.4117	16.58	14.856	19.2029	16.8244	22.8999	24.2752	23.9156	26.3588	25.3405	26.27	25.2433	24.0498	29.7982	21.8052
pk2475	63.4797	62.7386	67.4372	50.2733	62.1751	48.2383	34.1936	27.232	33.5415	22.5097	22.572	22.6543	21.7204	25.6133	27.6742	48.5368	60.7453	71.0225
pk2476	34.2731	67.2199	59.1116	24.1312	24.2779	20.9732	9.91118	7.82529	10.1029	26.482	23.1095	12.8232	32.5806	22.1653	21.1919	22.9566	34.4654	33.2269
pk2477	32.1869	22.4066	27.974	26.9465	18.4749	22.0218	13.3801	11.7379	11.7193	27.8061	27.4089	31.6306	24.9785	19.7025	25.8043	11.8063	13.3554	12.4601
pk2478	12.2936	14.9378	14.3616	15.082	11.5468	9.17576	14.8668	13.4986	10.608	20.9649	24.9905	27.7836	27.8293	28.9381	27.1132	31.9753	34.4654	36.8611
pk2480	54.7624	52.2821	58.0709	34.1858	35.9727	38.0139	35.3086	38.7352	38.8961	26.482	31.4396	41.1411	43.4408	41.8678	34.5927	31.1554	36.6195	26.9969
pk2484	61.468	39.2116	56.1977	35.1913	31.9758	38.0139	31.5919	29.3448	22.7315	22.62	17.7352	18.1662	26.4718	12.9298	22.4385	20.497	10.2319	12.9793
pk2485	29.5046	21.6597	27.2247	20.9137	22.0278	18.3515	20.4418	20.6588	20.4078	28.9095	28.5375	29.0659	36.6532	31.7703	31.9749	30.1715	26.4953	31.3579
pk2486	25.5451	35.2104	41.0332	29.0149	26.6465	32.2088	30.7954	17.1038	27.4221	40.0382	40.5375	41.8281	46.5438	43.9788	43.2743	45.4447	36.0041	38.2703
pk2490	37.9984	41.0788	43.0849	46.5028	47.7416	45.2234	43.2065	40.7893	46.4732	43.0332	42.7257	51.8271	54.301	50.4877	46.7469	54.9319	53.0445	64.6367
pk2492	27.2694	22.4066	22.7288	16.8918	18.1196	20.4488	22.6718	19.2502	21.8222	33.5439	28.3763	27.7836	32.3091	27.8298	30.292	33.4511	34.25	28.0352
pk2497	25.146	23.029	27.7866	19.1038	17.3202	16.6038	21.6807	20.2479	21.9738	26.9417	23.9156	26.0917	28.9606	26.8857	29.6843	28.0125	27.1954	26.9969
pk2502	48.1427	43.6642	47.0716	51.6655	47.9637	55.2562	43.1708	39.0061	43.5201	41.081	42.4156	39.9492	49.7063	43.5729	45.74	48.6882	44.9045	53.195
pk2505	60.0311	61.0847	59.2306	56.5215	52.9123	51.1221	64.6439	62.2111	59.2462	56.8259	55.624	55.6436	44.2166	43.1872	45.5448	36.6603	35.4656	37.9736
pk2506	37.2533	37.3444	38.2977	20.1093	8.88216	8.73882	19.8224	7.04276	10.7764	26.482	33.3206	24.934	19.9104	21.3444	26.8016	18.5839	15.0786	24.9202
pk2507	79.7221	67.8423	63.8988	41.7268	30.9395	39.7616	54.5115	51.06	49.8409	66.7567	66.91	64.8284	64.7087	64.0332	62.9525	24.8697	27.4646	24.5741
pk2508	7.45066	2.48963	1.66512	2.01093	0.592144	3.49553	6.19449	1.56506	4.71468	35.3093	29.0212	29.2084	41.6308	43.5097	45.5003	9.83855	7.89833	8.30672
pk2509	8.9408	17.4274	17.4837	7.37342	10.6586	12.2343	33.4502	38.3439	38.3909	32.3669	33.3206	33.4828	16.2903	22.1653	21.1919	16.3976	22.977	20.0746
pk2510	24.5872	31.7427	35.5919	20.1093	15.0997	24.9056	52.9629	60.4504	46.4732	35.861	44.741	24.5778	20.3629	16.0083	19.6337	14.7578	16.1557	18.6901
pk2514	29.8027	22.4066	25.8093	30.8343	31.9758	43.6941	30.9724	28.171	22.2263	22.0683	25.2592	30.6332	13.5753	11.4931	14.3357	22.9566	22.2589	16.6134
pk2516	64.8208	48.5477	51.7019	55.5017	51.3389	55.0546	60.2104	55.4031	50.7164	36.1921	36.7602	41.6754	39.9113	36.2034	38.5194	34.7629	34.25	40.2876
pk2517	11.3479	13.7887	13.0648	6.34217	7.51567	5.24329	10.5783	13.3632	15.5429	21.8986	21.9519	24.4956	33.8337	32.0166	29.4865	28.7588	32.9741	29.0735
pk2518	20.1168	26.1411	19.357	15.082	9.77037	20.9732	23.2293	12.9117	19.7006	41.9298	35.8734	47.5527	42.0833	51.7191	47.6818	43.4536	42.0048	37.3803
pk2520	32.7829	17.4274	19.9814	21.4499	25.4622	20.9732	14.8668	5.4777	9.42935	16.1834	23.6469	19.2348	24.4355	29.5538	21.1919	49.1927	61.7506	59.5315
pk2521	22.352	23.1535	18.4828	13.6743	12.0797	10.4866	22.3002	12.677	15.9625	23.6131	24.3456	25.219	29.8656	29.3075	21.1296	31.8113	26.7107	25.1278
pk2522	53.1481	62.2406	59.9442	60.5514	53.0956	54.7633	34.6891	43.2999	45.3507	42.9106	46.7564	47.0184	46.4576	41.8678	45.9158	24.0498	24.1737	26.7661
pk2523	55.2704	60.43	61.5336	40.0358	37.1436	36.2264	56.0883	54.8482	56.025	54.3683	54.8178	48.767	37.2703	46.3457	44.0271	26.8324	23.1075	23.7874
pk2525	28.6851	32.9875	28.7233	71.7232	70.4651	68.5997	48.317	68.6669	58.9334	66.3889	66.7756	79.4326	46.1559	56.029	48.7726	28.4225	27.4646	29.0735
pk2526	62.0268	52.2821	67.125	69.6285	39.3035	66.1966	31.1273	14.379	16.6697	18.4822	22.3705	15.4947	22.0598	21.5496	26.6457	14.7578	16.9635	15.5751
pk2527	47.6842	59.751	54.5326	60.6631	65.1358	56.8023	50.1753	48.1255	49.5041	52.5962	60.9983	64.8284	58.8261	70.6007	59.836	42.0871	49.5441	53.6476
pk2529	113.037	114.701	112.574	91.3537	78.7974	97.0009	86.5458	76.2966	74.3283	81.6528	69.3284	70.375	67.6824	88.4854	76.5314	93.2319	78.932	87.2206
pk2530	49.1744	59.751	50.786	37.2022	26.3504	32.3336	42.742	46.1692	38.0542	47.0791	38.9636	49.5118	28.0555	31.6061	38.9558	12.5715	12.5655	11.4217
pk2531	27.7165	29.8755	39.4633	8.8481	7.8163	3.14598	19.3268	19.2502	19.3975	26.0406	22.2496	25.219	30.9516	25.1207	30.292	14.4299	9.478	8.30672
pk2532	22.7584	15.6167	19.5273	30.164	26.3235	30.5064	21.6244	23.4759	26.2675	22.0683	23.0118	22.5378	26.9037	19.2547	22.9485	16.0994	15.4703	14.348
pk2534	13.4112	4.97925	9.9907	1.34062	1.77643	3.49553	6.19449	4.69517	8.75583	40.4586	43.5318	35.62	47.0609	38.5841	31.1646	16.3976	22.2589	18.6901
pk2539	35.1246	29.8755	46.0286	35.6222	23.8549	17.228	39.2907	36.5553	40.1229	51.7029	41.2285	43.0493	51.1981	48.5526	41.9387	59.0313	48.6209	48.9503
pk2540	24.3388	24.0664	25.2543	13.6296	13.0272	10.4866	19.4094	14.0855	21.5528	26.9724	26.5132	25.8839	35.2957	28.1855	29.2947	32.7952	30.6359	25.1509
pk2543	20.1168	32.3651	24.9767	71.3881	57.1419	59.424	14.8668	8.21655	11.7867	19.4937	19.6162	19.591	28.9606	29.5538	26.4899	91.2799	79.7013	89.9895
pk2546	45.151	40.7054	41.0867	41.023	38.6374	39.849	32.8927	26.7625	33.7436	34.4266	29.8273	30.8826	41.8118	38.0505	36.5561	38.0424	37.8043	37.0688
pk2547	22.352	22.4066	15.8186	6.70311	3.55286	3.49553	7.43338	4.69517	6.06173	41.1942	29.0212	39.8944	50.681	35.3003	42.3839	27.3293	28.0032	34.6114
pk2548	71.5264	61.6182	78.6767	96.5247	74.166	91.7576	28.8044	32.8662	25.7623	31.9991	31.8427	26.715	71.2701	67.7274	52.824	74.609	66.7768	62.8196
pk2549	7.15264	4.48133	0.99907	1.20656	1.06586	1.04866	1.48668	0.939035	2.02058	11.9169	10.9636	9.83112	19.0054	12.8066	14.585	53.1282	51.6982	52.3324
pk2550	54.6382	51.4523	51.0636	71.4998	71.452	75.4451	60.0865	69.1234	65.5564	70.6186	69.3284	70.7651	89.4459	95.9129	83.2095	100.936	90.2324	82.9519
pk2554	25.5451	17.0717	24.6199	16.9493	12.1812	14.9808	11.681	14.4209	17.3192	46.3435	33.1671	37.5537	41.8894	52.4228	41.4044	39.3542	37.5427	36.1936
pk2555	49.1744	46.6805	61.8174	71.3881	60.3987	58.987	70.6172	73.949	58.0915	57.9294	57.6393	61.9788	61.7674	75.7315	55.1613	79.5283	65.6998	68.5305
pk2556	64.3737	62.7386	69.9349	37.8055	44.4108	27.2651	34.9369	50.7079	45.665	51.6399	53.2055	61.5514	60.8172	54.6745	52.3565	56.4077	44.3743	48.179
pk2558	13.4112	7.46888	23.3116	8.04373	16.58	6.99106	14.8668	25.0409	14.8176	24.2752	27.4089	32.058	25.3405	23.8072	23.6851	30.6088	25.8491	31.8424
pk2560	37.6791	39.4783	45.315	28.4403	47.9637	26.9655	48.317	48.2932	45.03	36.2551	42.1498	36.3324	24.0476	19.7025	24.8426	19.6771	16.0018	13.6468
pk2561	48.8305	56.3038	55.141	28.153	37.5784	31.4598	46.0298	51.4663	47.0949	47.5318	39.315	33.0444	32.1629	41.2995	47.0346	18.4157	17.8955	17.0927
pk2564	18.7757	11.9502	15.4856	8.04373	15.6326	10.4866	14.8668	9.39035	10.9111	31.7784	26.1191	26.0739	24.4355	17.7323	20.1947	24.2684	15.5094	24.5048
pk2565	50.6645	29.8755	43.293	11.3953	20.1329	13.9821	28.4946	35.2138	33.0027	18.3903	22.572	19.9472	14.4803	13.9559	12.4658	12.0249	10.0524	11.0756
pk2567	16.3915	11.2033	14.1535	21.1148	14.5075	24.4687	10.5306	10.9554	16.1646	23.1717	19.6162	19.9472	28.508	16.8292	23.9967	26.2361	23.695	24.2279
pk2574	40.2336	36.2774	44.9581	27.0039	20.3021	23.2203	23.3621	29.1772	21.3604	38.7772	35.7007	39.6909	31.417	34.4794	36.329	42.6337	30.7727	38.2703
pk2575	29.5046	23.9004	32.7195	33.3815	19.896	24.6435	21.1851	26.0582	28.6922	44.578	36.4377	39.3245	52.9435	52.4579	48.2428	45.5853	42.651	36.9649
pk2579	45.0765	61.6182	45.1663	45.246	42.4863	37.5769	35.6183	32.475	35.3601	33.8381	32.9176	35.62	59.9574	73.0635	64.8224	72.4226	74.1366	69.3958
pk2580	93.8784	69.0871	76.1791	17.0929	29.7552	20.9732	45.5295	34.04	35.8652	34.2059	33.8581	27.2493	53.6223	50.4877	57.0312	59.8512	64.6227	61.7813
pk2581	16.3915	4.97925	13.3209	10.725	8.29001	8.73882	6.19449	10.9554	14.8176	19.8615	20.4223	13.5356	23.5305	25.4491	20.5686	41.5405	31.5933	35.9958
pk2582	18.4404	19.6058	22.1669	13.3224	7.54983	21.6286	21.8356	13.4986	13.8915	29.5164	29.8273	30.7223	24.7749	27.3988	22.906	34.8449	29.0802	28.0352
pk2584	63.1444	60.6846	57.7587	55.8033	49.518	62.9195	46.9232	46.6583	46.7258	51.8606	50.9886	56.3687	61.7674	57.8761	58.6674	64.7704	60.0453	61.7813
pk2586	10.0584	13.0705	19.9814	9.04919	8.88216	3.93247	13.0084	12.9117	20.2058	28.6888	26.6028	22.9749	34.6169	47.4092	54.6939	18.0373	19.9253	14.0176
pk2587	77.4869	80.9128	76.5953	94.1786	79.0512	103.118	74.3338	78.2529	71.7304	85.6987	83.839	84.7756	80.9991	84.9671	82.5862	79.255	77.9063	77.1833
pk2588	7.8232	16.805	7.49302	5.02733	5.7734	5.24329	18.5835	31.6924	24.2469	17.6547	22.572	16.029	51.586	54.7976	44.877	22.9566	20.4639	13.4984
pk2591	92.9843	79.1701	86.4195	93.7094	89.5322	97.5252	68.3871	79.3484	72.7407	73.2668	75.1327	76.9392	70.5914	81.2729	66.5676	80.6761	67.2076	66.8691
pk2592	20.1168	13.0705	21.8547	27.6503	14.8776	27.5273	25.5523	23.4759	27.5303	38.8954	34.0596	36.5996	42.0833	47.1013	45.3445	38.9443	39.3121	38.9378
pk2594	35.7632	26.1411	27.4744	46.2514	49.7401	20.9732	13.0084	10.5641	8.0823	15.4478	10.4799	10.686	13.5753	11.0827	13.0891	14.7578	25.8491	19.7285
pk2599	16.5405	20.9129	16.7344	9.65247	9.0598	7.34061	36.0519	30.9881	34.1477	33.7645	38.05	34.6227	16.8333	13.2992	14.772	14.1019	10.1242	14.9521
pk2601	58.1152	54.1494	56.8221	53.2897	61.731	53.7437	54.8212	49.8862	43.4424	52.964	47.1595	49.6899	69.2338	60.339	54.6939	69.6897	81.3169	81.5097
pk2604	161.493	154.979	131.128	162.131	157.214	176.306	148.203	152.3	131.337	105.376	98.1481	102.318	100.796	122.525	113.128	86.0873	90.4718	96.0465
pk2610	14.5288	7.46888	11.864	16.5902	25.7583	11.7974	7.43338	5.28207	6.56687	8.82733	14.9137	5.343	24.4355	14.7769	17.2964	40.1741	37.1581	38.4186
pk2612	67.056	72.1991	52.8674	28.4882	28.1268	31.4598	47.0781	28.171	29.9719	34.5737	30.6335	35.2638	19.0054	16.4188	16.8289	13.6646	11.8475	13.8445
pk2613	25.3323	17.4274	29.1395	20.1093	28.4229	19.2254	47.0781	33.6487	39.738	30.8957	31.7083	37.0448	20.8154	14.7769	19.3221	10.9317	13.6426	18.6901
pk2614	7.15264	10.4564	8.99163	10.0547	8.52687	7.34061	28.9902	26.293	23.4387	50.3158	42.8869	44.8812	30.4086	19.21	22.4385	28.8597	32.7422	30.3195
pk2615	32.131	34.0767	36.5285	19.4809	17.9864	15.7299	48.0847	44.6042	39.7801	39.0334	44.6402	38.7368	21.0417	19.2407	18.2313	18.6522	18.3098	19.9881
pk2616	33.2087	24.5406	31.0425	16.3747	18.5256	9.73754	62.6528	73.4459	69.8542	29.3193	37.313	37.5537	13.9631	17.2397	12.2878	12.1811	12.6168	16.0201
pk2618	49.1744	37.3444	49.9535	11.0601	21.3172	18.3515	24.1585	10.5641	12.1235	12.1376	16.1229	20.3034	14.9328	8.61985	10.2843	14.7578	15.0786	15.5751
pk2619	47.6842	54.7718	54.5326	53.2897	71.3533	51.559	65.0421	78.6442	79.1392	71.3543	72.2843	75.1582	57.4686	77.5787	69.1854	75.9754	73.5981	83.0672
pk2621	28.6105	29.8755	28.973	27.7509	27.357	31.4598	18.5835	23.0064	25.0551	35.3093	27.0865	32.4855	33.1236	29.0612	25.0563	24.2684	18.5252	21.1821
pk2622	0	5.9751	2.49767	2.01093	1.06586	4.19463	5.94671	5.63421	11.7193	28.6888	24.5068	24.3641	43.9838	33.9868	37.0235	22.3007	20.6793	15.3674
pk2623	59.357	59.751	59.1116	58.7639	46.582	64.376	45.8392	43.1695	44.0036	50.1441	46.2189	44.525	48.5693	52.54	50.3828	54.2942	57.9211	54.1091
pk2625	16.3915	12.4481	15.8186	28.153	38.4894	30.5859	13.0084	13.303	13.4705	10.6664	12.0922	12.1108	21.7204	13.9559	16.2056	67.2301	75.3932	76.4911
pk2626	33.0122	40.7916	41.6919	5.87811	8.19892	4.43663	66.6146	90.2918	70.7201	100.156	87.8077	91.0776	29.6567	31.4482	31.5002	15.1362	13.753	13.8978
pk2627	15.9657	24.5406	28.9017	17.5238	19.5407	14.2318	63.7147	71.0983	55.9988	76.2934	72.553	68.3904	63.6098	60.8667	59.0347	52.9408	43.0818	38.8636
pk2628	6.7056	3.73444	5.61977	1.5082	1.33232	2.62165	1.85835	1.17379	3.03086	15.9995	11.6891	14.9604	48.1922	52.9505	43.9421	67.2301	52.2367	45.1678
pk2629	23.8421	42.3236	44.1256	56.3061	51.2204	62.0456	9.91118	7.43403	6.39849	16.1834	15.048	6.4116	15.3853	15.1874	12.4658	18.5839	12.9245	19.0362
pk2630	26.8224	23.9004	27.4744	121.862	87.4004	98.5739	19.3268	17.8417	11.7193	30.4543	22.2496	23.9367	68.9623	82.258	69.9334	111.504	96.0724	98.4347
pk2631	20.1168	18.6722	19.2678	41.655	49.6132	36.703	59.4671	71.6014	63.6481	74.2442	67.2555	73.5808	42.6651	44.6825	40.2023	26.9389	28.9264	24.7718
pk2632	2.68224	5.9751	8.99163	5.22842	6.39515	6.29195	37.1669	59.6287	46.0691	44.1367	51.2708	45.7361	24.4355	28.5686	29.918	16.3976	15.9403	15.3674
pk2633	16.764	20.5394	23.7279	21.1148	17.3202	14.4191	31.5919	41.6697	34.8549	28.9647	31.6412	36.5996	63.8037	65.8803	71.289	30.3355	22.0794	22.5839
pk2634	49.1744	63.4854	66.6047	99.206	92.6705	85.2035	78.9797	102.511	77.9605	61.7913	59.1173	55.9234	66.9713	75.1158	72.3019	55.2052	50.4416	42.9181
pk2636	32.7829	44.8133	39.9628	22.1202	26.6465	19.2254	33.4502	27.3885	35.3601	26.8498	28.7525	21.0158	33.9382	35.3003	40.2023	33.3417	23.336	30.8041
pk2637	25.4107	22.7997	20.7701	16.6166	21.9717	13.7981	19.9528	21.0047	26.4802	16.1447	22.0629	19.9097	28.1508	22.0357	27.6545	20.7127	23.3549	20.5482
pk2645	26.8224	33.6099	34.9674	30.6667	38.1933	27.5273	26.946	18.1938	18.6903	28.1371	20.9598	25.1121	16.9691	17.8554	15.8939	21.3169	18.8483	19.2093
pk2646	10.4309	9.9585	27.4744	3.35155	1.77643	1.74776	7.43338	7.04276	26.2675	52.964	45.6815	42.744	28.0555	34.4794	34.2811	10.9317	7.1803	13.1523
pk2647	17.8816	9.9585	13.3209	2.68124	5.92144	3.49553	28.4946	28.9536	27.6145	44.1367	37.0826	41.3192	20.8154	18.8816	13.0891	6.55903	5.74424	7.6145
pk2648	5.588	16.805	10.6151	8.54646	8.88216	2.62165	5.57504	11.151	7.07201	31.4474	24.9905	24.5778	33.2594	40.6364	38.3325	35.2548	45.2359	38.4186
pk2649	74.5066	82.1576	67.4372	74.0693	67.5044	86.5143	65.0421	71.6014	56.9129	59.5845	57.505	65.5408	76.9265	71.8321	77.5999	60.1245	54.9293	51.5709
pk2650	100.265	103.497	99.5502	124.678	111.154	141.569	95.0411	107.654	90.6372	74.717	78.5415	88.2359	45.3802	43.9788	44.0757	48.7242	53.5445	55.7737
pk2656	41.3512	48.5477	41.2116	18.0984	22.2054	14.4191	25.0877	28.7579	32.8343	54.0674	56.4301	51.2928	52.9435	35.0951	44.877	58.2114	43.0818	44.6486
pk2658	57.3701	56.0166	58.2791	52.9545	48.2597	24.4687	58.2282	72.3839	51.5247	51.125	51.862	41.6754	35.7482	31.6061	38.3325	32.7952	38.4146	37.3803
pk2660	55.4329	53.7759	57.4465	52.6864	55.0694	53.4816	49.0603	52.1164	37.9868	28.2475	35.4704	42.3166	20.0914	21.6728	25.0563	31.4834	43.5126	44.441
pk2664	24.5872	14.9378	28.7233	9.38435	7.99394	16.6038	11.1501	16.4331	15.4911	34.2059	26.6028	27.7836	18.5529	15.5978	15.5823	14.2112	6.82129	7.96061
pk2665	65.9384	73.7552	60.8808	63.3443	55.5135	64.2303	49.2462	46.0714	42.1795	35.861	33.0519	39.2711	40.047	45.2542	43.7084	51.6524	44.6974	44.3891
pk2666	76.8908	89.6265	70.4344	127.895	83.4923	136.326	69.8738	65.7324	67.8913	38.3989	39.3398	29.9208	21.1774	31.0315	41.1373	26.892	29.7264	31.9809
pk2667	17.8816	20.9129	21.9795	11.6634	22.383	14.6812	17.8401	12.677	15.3564	27.8061	24.5068	20.0897	22.8064	26.1058	23.1865	68.2139	56.0063	56.4857
pk2668	20.8619	27.3859	23.3116	21.1148	22.5015	16.6038	40.8836	45.7779	41.085	42.6654	44.6067	42.744	48.4184	48.0249	35.8393	42.6337	43.7998	39.4569
pk2670	89.408	85.3586	72.0757	115.485	96.1811	144.565	90.2625	98.934	74.4726	87.0123	73.935	77.2445	89.5967	111.178	94.8294	96.5115	97.2418	86.6273
pk2671	13.4112	9.9585	17.4837	47.592	26.0543	36.703	7.43338	10.1729	7.40878	9.56294	19.8849	11.3984	10.8602	7.38844	14.959	15.3044	7.89833	15.229
pk2672	9.7536	7.46888	7.72008	7.6781	7.9132	3.33664	15.8804	15.7929	19.6547	20.2627	22.4255	24.8692	52.3265	56.4208	48.4468	33.0933	33.6821	25.109
pk2673	1.49013	2.48963	0.832558	0.670311	0.592144	1.74776	0	0.782529	7.40878	5.88489	3.22458	4.9868	19.0054	13.9559	16.2056	41.5405	45.9539	35.9958
pk2674	3.72533	1.24481	5.41163	3.68671	3.55286	3.49553	4.33614	3.52138	5.72496	22.8039	16.3916	23.153	71.0439	63.2122	55.473	92.373	89.0357	90.3356
pk2676	15.6464	18.6722	10.6151	21.6175	30.6434	31.4598	17.6543	12.3248	10.1029	17.6547	13.7045	12.2889	14.254	12.3141	11.2193	39.3542	36.081	42.572
pk2677	10.0584	14.9378	11.864	25.6394	21.3172	26.2165	11.1501	16.4331	18.6903	14.3444	19.7505	20.8377	39.3683	41.8678	39.2674	50.0126	57.0834	64.8963
pk2678	15.1994	13.444	15.4856	18.5006	22.7383	20.9732	22.3002	28.171	24.2469	54.2881	48.0462	50.8654	33.1236	32.5092	37.3975	37.3865	41.7893	32.8116
pk2680	2.2352	0	1.87326	26.1421	19.9849	19.6623	2.78752	2.34759	5.05144	11.5859	11.286	14.4261	15.6116	5.54133	7.94697	36.0747	36.081	37.3803
pk2681	7.15264	2.98755	3.49674	7.23935	9.23744	6.29195	9.6634	10.3294	9.29465	53.4053	52.2382	60.6965	30.9516	28.0761	37.3975	15.0858	9.04718	15.3674
pk2683	13.4112	19.917	11.6558	6.70311	13.0272	3.49553	8.67228	4.69517	6.73525	7.35611	8.59887	6.4116	16.2903	11.4931	9.97267	38.261	43.0818	40.1492
pk2684	27.94	29.8755	38.714	20.612	17.3202	17.0407	14.8668	21.7152	19.1955	11.0342	16.1229	17.0976	19.6841	18.4711	21.971	36.8946	37.6966	38.9378
pk2688	39.9356	34.3568	48.2884	46.5195	50.4507	49.6365	37.6625	38.9699	39.0645	54.4352	46.004	49.4406	61.7222	60.421	58.9634	79.1456	67.9256	68.8074
pk2689	26.8224	28.3817	26.4753	51.882	47.2531	51.3843	17.0968	19.7197	13.7399	11.4755	17.7352	11.9683	13.0323	13.7918	12.7152	24.2684	18.5252	19.5208
pk2690	17.3228	14.0041	10.6151	7.79236	8.216	5.24329	12.5438	10.8576	15.4069	21.2408	22.572	24.3107	38.0107	44.9464	39.5011	29.1057	29.3495	23.3627
pk2691	16.0934	13.444	13.987	24.9356	29.1335	13.6326	40.1403	48.3603	51.7267	31.337	40.3072	45.3087	14.1183	11.8215	8.60143	11.1504	17.6635	12.4601
pk2692	5.96053	4.97925	6.66047	1.34062	4.14501	0	4.95559	5.4777	5.3882	6.6205	8.06144	6.4116	21.7204	11.4931	11.2193	42.6337	47.39	53.3015
pk2693	20.1168	28.0083	17.4837	9.04919	6.66162	30.1489	13.9376	4.69517	8.58744	29.2405	26.1997	17.0976	43.4408	47.4092	50.9541	48.3729	37.1581	44.1295
pk2694	97.3553	98.7551	94.9116	90.045	88.8216	99.6225	92.5043	87.1216	79.7005	76.9939	76.6733	74.802	81.7532	74.7054	75.0028	81.9879	88.0784	83.5287
pk2695	36.5083	47.3029	51.2023	5.69764	5.92144	6.99106	13.0084	8.21655	9.76611	37.884	32.5145	30.9894	24.4355	32.0166	30.853	12.5715	10.4114	7.96061
pk2696	63.7032	56.0166	83.0477	6.53553	4.44108	3.93247	39.9544	25.8235	41.9269	92.1353	73.7622	82.2822	52.9435	63.4175	70.5878	22.9566	17.7712	15.5751
pk2697	42.4688	37.3444	52.4512	5.02733	9.77037	10.4866	5.57504	2.34759	12.1235	15.4478	20.9598	13.8918	25.793	24.6281	28.9831	27.8759	21.5409	12.4601
pk2698	86.4277	53.5269	82.007	62.0037	65.4319	69.9106	107.784	94.686	88.5685	109.238	91.0943	96.8864	85.0716	111.237	105.336	22.9566	17.2327	16.6134
pk2699	10.2181	4.26793	6.42259	8.04373	5.58307	5.24329	10.6191	11.0672	8.94826	60.215	44.4531	50.0716	36.0714	38.7014	41.1373	21.5511	18.4636	18.0968
pk2700	7.15264	5.9751	9.9907	10.859	14.2115	9.43793	11.1501	2.34759	7.67819	14.1237	10.9636	8.12136	16.8333	15.2694	19.8207	160.04	130.969	101.757
pk2702	34.2731	36.0996	35.8	53.6248	31.0876	36.703	24.7779	19.172	18.8587	20.5971	23.9156	23.8654	27.1505	22.5758	25.8666	17.4908	19.3868	16.2673
pk2703	22.352	17.4274	23.3116	15.4171	22.5015	12.2343	12.389	10.9554	13.4705	33.8381	20.4223	16.3852	36.2007	41.8678	38.0208	33.8883	37.3376	44.9948
pk2704	95.3685	115.768	92.8302	10.725	6.21751	9.6127	108.404	96.6423	75.4348	109.606	98.6183	102.586	64.2562	71.8321	86.3259	20.7703	13.6426	15.229
pk2705	88.8492	72.8215	66.5006	35.694	46.8534	35.3922	59.0025	40.4959	46.9784	79.1701	68.5223	70.5276	87.5604	89.8927	94.195	87.3171	75.9317	73.203
pk2706	12.3593	8.34757	14.3984	59.0268	51.621	56.1341	43.2885	42.1185	41.3624	64.777	58.4218	51.9214	110.678	121.692	115.162	141.984	131.4	122.524
pk2707	4.4704	0	2.49767	0	1.42115	2.09732	2.97335	1.40855	5.2535	17.2133	13.5432	20.5171	71.1344	67.9737	65.0717	21.6448	11.2013	16.1981
pk2708	101.702	119.502	97.4093	77.4209	65.728	66.852	19.5126	14.0855	10.608	13.7927	12.0922	13.8918	16.2903	17.8554	20.5686	23.7765	18.3098	18.171
pk2709	44.704	33.6099	46.207	3.0164	6.21751	7.86494	3.71669	5.86897	7.07201	7.72391	15.3167	7.4802	12.2177	12.3141	11.2193	6.55903	17.2327	12.4601
pk2710	5.0292	3.73444	3.4343	1.5082	1.55438	5.8987	14.8668	25.53	22.7315	46.6193	38.6949	39.0039	24.7749	21.8575	29.2168	11.4783	8.88562	9.08548
pk2711	5.96053	2.48963	4.99535	3.35155	4.73715	5.24329	2.47779	5.4777	6.06173	22.0683	18.81	19.2348	30.7706	30.3747	29.2947	12.0249	5.74424	7.6145
pk2712	2.2352	7.46888	4.37093	1.00547	1.77643	0	1.85835	1.76069	4.54629	21.5166	12.8983	14.4261	42.7621	31.4009	33.1903	10.6584	7.53932	10.3834
pk2713	71.5264	67.2199	62.7987	151.107	127.649	155.052	88.6697	71.4337	60.0399	43.5061	48.599	38.1643	24.8233	31.3129	28.8495	29.0471	25.2336	28.1835
pk2714	25.9283	26.888	35.467	59.9258	51.5165	58.7249	39.3969	31.9272	33.1374	19.4201	20.9598	17.525	14.1183	11.3289	14.585	19.6771	16.8019	16.6134
pk2715	4.4704	0	3.74651	8.04373	4.88519	6.55411	2.78752	0.586897	3.03086	13.7927	15.7198	11.7546	36.6532	44.9464	41.1373	15.5777	9.69341	8.30672
pk2717	6.25856	8.21576	7.49302	30.5662	19.7184	27.7894	17.4685	19.485	20.0037	28.9095	24.9905	30.1345	73.3064	70.4365	59.649	72.1493	63.1148	44.0256
pk2718	17.8816	14.9378	14.986	75.4099	69.7249	70.7844	28.8044	27.5841	29.2983	17.6547	18.5413	21.372	13.5753	8.61985	12.1542	19.6771	14.0016	12.4601
pk2719	14.6885	29.8755	26.404	47.6878	43.3957	35.205	29.2026	21.799	26.5561	12.9257	19.1171	15.571	22.1083	19.3507	23.507	17.3346	24.3104	17.2068
pk2722	54.3898	64.7303	54.1163	46.2514	38.7854	52.4329	18.5835	24.6497	31.3189	34.9415	36.0078	30.277	37.1057	42.2783	48.9284	39.9008	36.9785	43.2642
pk2727	18.9992	11.2033	17.4837	36.6995	31.9758	23.5948	26.0168	21.7152	25.2572	11.5859	19.3475	19.2348	50.2285	44.3307	39.2674	58.2114	64.0842	66.4538
pk2730	31.9805	29.8755	27.4744	37.1249	40.8579	44.3663	28.5899	29.6157	36.9921	23.2566	23.4402	24.4956	24.2266	17.4291	24.3084	21.6953	20.8781	21.4058
pk2731	21.6069	21.1618	27.0581	17.7632	22.5015	11.3605	19.8224	21.9108	27.9513	26.482	29.8273	27.0712	38.9157	37.7632	35.8393	36.6213	38.7736	46.3792
pk2732	13.4112	26.1411	26.2256	9.04919	7.10573	15.7299	22.3002	15.2593	18.1852	46.3435	28.2151	39.5382	48.8709	32.0166	37.3975	49.1927	39.8507	28.0352
pk2736	33.528	24.2738	28.0988	9.55192	13.5453	17.6961	26.4814	17.9004	21.216	22.8959	25.192	20.8377	26.4718	18.4711	19.1662	20.9069	20.4639	19.2093
pk2739	30.7961	30.7054	29.1395	23.014	8.29001	23.3035	23.5391	19.5632	20.6548	48.5503	39.9489	40.6068	26.2455	28.1855	32.2034	16.3976	14.1213	16.152
pk2744	54.3898	80.9128	65.3558	100.211	97.1116	111.857	106.545	115.814	100.018	96.7328	93.244	100.448	61.0887	63.6227	65.4457	53.5654	49.1851	54.3398
pk2745	16.0934	20.9129	20.4809	16.8918	12.0797	13.6326	50.547	44.6042	34.7539	36.6334	41.9195	35.0501	29.8656	33.0017	43.0072	27.5479	29.2956	28.6582
pk2747	46.9392	50.4149	50.5779	57.8143	41.7461	35.3922	42.742	49.8862	47.4835	58.4811	44.3379	53.43	61.0887	65.2646	58.9011	85.2674	75.9317	75.2797
pk2750	43.0784	44.1343	46.0934	50.2733	48.7711	41.4697	40.5457	48.0188	41.881	38.5193	34.2978	43.5212	44.9218	38.2856	37.7375	50.3853	41.5152	39.0794
pk2751	40.2336	58.2572	50.453	106.177	103.388	111.158	51.2904	35.6833	35.9662	34.4266	40.9521	37.6147	36.3817	30.5389	32.1619	53.1282	58.5913	62.3004
pk2752	23.6292	9.60284	15.6997	17.5238	17.2568	7.49042	23.3621	24.482	24.2469	26.1667	32.7064	34.1952	23.6597	16.8879	22.4385	16.3976	16.925	16.0201
pk2754	13.4112	14.9378	8.99163	6.43498	9.23744	4.19463	20.0701	26.293	24.651	35.7507	36.7602	34.6227	43.4408	36.4497	45.625	21.6448	16.8019	12.0448
pk2755	44.704	37.3444	48.9544	40.6208	29.8441	29.3624	25.2735	35.2138	31.521	33.9852	39.6623	36.3324	28.2365	32.5092	34.7797	38.0424	28.8648	31.5656
pk2756	28.7383	18.1387	23.1927	14.6511	9.89726	20.2241	23.3621	16.4331	23.3809	43.5061	34.0884	35.1112	43.4408	47.1453	49.9524	33.7322	30.1573	28.4802
pk2757	53.1481	62.2406	57.169	80.8841	67.1096	74.5713	64.0097	64.6891	62.4133	68.657	68.9701	67.9155	64.5579	65.9487	61.4981	75.0645	69.4096	76.145
pk2758	78.977	76.3485	74.0977	27.9296	26.0543	33.7901	124.303	137.725	115.622	116.717	106.053	108.76	82.9599	96.8707	89.5463	45.1844	50.7408	47.5329
pk2759	10.0584	16.805	10.6151	3.0164	3.55286	6.55411	2.78752	5.86897	11.1132	16.5512	16.526	13.8918	36.6532	32.0166	35.0602	13.9379	18.3098	15.5751
pk2760	44.704	33.6099	66.1884	36.1968	26.6465	23.5948	16.7251	30.5186	21.216	43.0332	35.4704	33.1266	35.2957	29.5538	22.4385	19.6771	31.2343	35.3036
pk2761	5.588	11.2033	3.74651	0.502733	0.444108	3.93247	0	1.17379	2.52572	17.6547	18.9444	12.2889	35.2957	32.6323	37.865	7.37891	6.46227	8.8259
pk2762	30.2994	27.3859	27.3357	26.8124	30.1006	27.9642	28.2882	30.5186	33.2272	16.5512	20.8702	20.3034	21.1171	15.5978	19.3221	21.3169	26.0884	28.2659
pk2765	5.96053	2.48963	14.1535	14.7468	10.0664	12.2343	9.91118	7.82529	8.0823	26.482	26.8715	27.0712	22.6254	27.9119	22.4385	21.8634	22.977	15.229
pk2769	65.7149	56.0166	60.6935	74.4045	67.682	89.136	67.2721	56.1073	58.5967	57.3776	49.981	60.4828	55.1156	64.5257	58.5271	71.4934	61.3916	63.5464
pk2770	24.1401	16.4315	19.9814	18.5006	13.1456	19.9245	21.5568	13.616	16.9728	42.3712	41.5971	47.8733	49.414	49.7489	47.4949	58.3754	49.5441	43.6103
pk2771	119.211	134.44	104.902	89.4865	66.3201	94.3793	81.7672	99.7724	73.4142	95.9972	82.4954	99.736	108.15	120.678	117.179	71.0562	76.4702	72.3377
pk2772	23.0971	22.4066	24.5605	32.1749	35.2326	32.3336	13.6279	19.9545	16.1646	41.562	32.7832	34.5514	86.8817	87.8404	87.5725	90.7333	82.9325	86.1823
pk2773	13.4112	7.46888	15.6105	17.5957	10.6586	18.3515	3.71669	8.21655	16.1646	15.4478	13.3014	14.9604	19.0054	11.6984	7.4795	41.8138	37.1581	41.5336
pk2775	6.25856	5.9751	14.986	3.61968	9.94802	3.14598	5.20337	5.16469	6.86996	11.4755	7.73899	9.83112	37.4677	43.8381	36.2756	48.5368	43.5126	15.3674
pk2776	79.7221	75.9336	80.7581	148.474	115.764	168.659	50.1753	52.0382	38.7277	41.562	37.0826	29.9208	51.1335	62.3913	46.1236	98.3855	102.678	89.2973
pk2777	30.7961	33.195	39.1302	27.0359	14.0141	25.6339	60.293	61.5589	57.4741	106.664	90.6465	95.4616	107.697	120.952	104.09	94.3772	76.1112	64.3771
pk2779	40.2336	31.3693	28.973	93.7094	133.232	92.2819	39.3969	40.848	45.665	27.3647	41.2746	38.8971	27.1505	17.7323	17.9508	38.6983	33.173	23.6742
pk2780	5.36448	7.46888	5.99442	3.21749	1.06586	0	4.46003	3.28662	5.2535	22.5097	22.572	17.525	42.3548	32.0166	41.8852	11.8063	10.3396	10.3834
pk2784	74.7195	74.6888	71.7189	51.7097	34.7673	60.6724	60.529	67.0739	58.0194	69.9881	62.1883	67.7798	63.9977	77.4027	62.7744	56.2203	44.6204	41.237
pk2785	22.8487	36.5145	31.3597	19.2156	14.6062	16.8951	15.6927	10.6946	13.9195	24.03	24.3635	24.934	37.4074	33.6585	38.2286	46.642	41.6457	39.6877
pk2786	28.0416	27.1596	24.9767	26.3249	27.7769	20.9732	10.1364	10.4574	11.0213	21.0652	19.494	19.0405	44.4281	40.9723	39.9474	30.1119	32.703	31.9054
pk2787	17.8816	12.4481	25.8093	47.592	21.9093	41.9463	11.1501	9.39035	12.797	27.2176	22.0346	24.2216	50.681	48.4353	44.2537	37.1678	22.977	22.8435
pk2789	32.7829	14.9378	22.4791	31.5046	49.7401	41.9463	24.7779	30.5186	24.9204	23.5395	23.6469	23.5092	16.2903	17.2397	16.2056	17.4908	12.2065	19.3824
pk2791	10.4309	4.97925	11.6558	10.725	13.0272	6.99106	1.2389	3.13012	6.73525	7.35611	11.286	7.8364	29.8656	42.6888	39.2674	16.3976	19.3868	16.6134
pk2795	77.7849	68.7137	84.9209	14.0765	10.6586	9.43793	75.8205	72.7752	58.1926	125.348	103.831	121.82	125.978	136.44	107.705	116.095	108.566	99.2654
pk2796	111.263	87.9668	101.572	100.1	87.2425	87.9708	131.736	127.291	118.316	124.809	105.336	113.747	102.267	116.026	107.414	69.963	69.8883	74.299
pk2797	35.3907	36.0996	41.836	30.6667	27.3867	21.4101	36.8572	42.2566	43.1056	52.964	49.7122	46.6622	61.3149	68.7536	64.3549	60.9443	71.444	69.3958
pk2800	19.3717	19.917	12.4884	11.3953	11.2507	26.2165	29.7335	14.8681	24.9204	47.8147	30.6335	33.4828	44.3459	43.5097	44.877	49.1927	40.9277	38.0725
pk2803	93.3816	102.075	88.2512	71.0529	70.8599	74.5713	105.719	115.032	100.131	88.5185	86.8845	89.2875	61.5412	68.6852	68.1466	45.5488	46.4326	55.1474
pk2806	24.3388	33.195	24.1442	11.1718	14.2115	7.57364	37.5799	56.3421	49.8409	53.9448	63.0584	54.3799	27.1505	23.2599	21.6075	17.8551	23.2163	26.5354
pk2807	21.2344	28.0083	24.3523	12.0656	15.5438	10.4866	39.0253	52.2338	52.0298	32.5508	39.5011	37.401	14.254	18.4711	14.4915	13.9379	13.4631	11.4217
pk2808	24.5872	16.805	23.7279	11.0601	17.7643	10.4866	38.5607	36.9745	44.4527	32.5508	36.6796	29.1194	26.8111	29.2459	28.5156	13.1181	16.4249	20.2476
pk2809	82.7024	65.9751	70.3512	72.3935	63.9515	72.5322	60.706	55.9508	51.8614	64.7338	60.1921	59.4854	43.8933	52.1296	58.9011	51.9257	46.672	51.917
pk2810	29.3769	27.7415	34.9674	14.3638	19.7945	13.4828	20.7073	17.7746	26.2675	17.3394	27.6392	23.5092	24.4355	27.091	26.1783	18.7401	17.5404	18.9868
pk2812	17.8816	16.4315	16.4847	11.3953	11.606	12.2343	11.6456	12.5205	13.6052	27.8061	23.5394	25.0765	31.1326	29.8821	29.0454	22.9566	24.9874	24.9202
pk2813	30.734	28.4751	33.0942	29.4099	29.6442	24.5779	26.4814	30.6654	28.2881	26.2061	34.9665	30.4551	36.3138	34.7873	30.6192	51.2424	53.583	53.215
pk2814	13.4112	20.7469	19.9814	11.6187	9.67168	10.4866	14.4538	10.6946	13.0215	11.2794	15.5855	15.1979	22.9271	16.6924	15.7901	17.1264	31.354	35.9958
pk2817	41.1277	25.3942	29.4726	22.5224	41.2132	29.3624	35.6802	39.909	42.8362	38.8403	43.5318	41.4617	38.0107	36.9422	45.999	37.3865	42.651	57.7317
pk2818	11.9211	12.4481	8.32558	6.03279	8.29001	6.99106	7.43338	9.39035	8.75583	11.7698	18.2726	9.9736	24.4355	18.8816	22.4385	24.0498	27.2851	34.6114
pk2819	11.9211	9.9585	9.9907	20.7796	24.87	17.4776	11.1501	9.39035	12.1235	21.3327	22.572	22.7968	31.6756	22.9863	21.8152	30.6088	32.3114	28.3813
pk2820	32.0379	28.6307	30.3884	124.343	125.831	110.109	19.8224	35.9963	31.9924	20.9649	28.7525	17.81	21.2679	23.3967	24.3084	26.2361	30.5163	32.8808
pk2823	5.36448	13.444	11.9888	9.65247	8.88216	9.43793	6.69005	8.45131	8.48642	10.1514	13.2208	22.2269	46.6989	52.2117	43.3811	76.0848	86.1636	75.1759
pk2826	24.5872	18.6722	21.2302	15.082	12.8791	6.55411	75.263	73.3621	59.1018	45.7918	61.6701	39.5382	27.1505	24.6281	26.6457	25.4162	27.4646	30.1119
pk2827	11.623	19.4191	11.9888	86.4701	60.3987	85.99	52.0337	51.1774	45.2609	50.7571	42.242	44.0263	83.0806	97.0349	77.7868	95.106	97.3649	85.9746
pk2828	21.2344	33.6099	33.7186	52.787	29.3111	57.6762	21.371	6.45586	11.6183	16.5512	14.9137	12.8232	19.0054	19.7025	20.5686	39.3542	26.3876	29.5927
pk2829	13.4112	11.2033	15.6105	30.6667	20.8731	24.9056	12.0792	3.52138	6.56687	8.27562	9.27066	9.6174	19.0054	12.3141	17.7638	57.3915	56.5449	59.1854
pk2830	23.0971	16.1826	14.5698	56.3061	45.299	60.2979	53.2726	77.0791	60.2805	43.7688	62.8793	47.3746	104.53	101.796	100.662	20.7703	17.9508	17.6518
pk2833	35.3306	32.5258	31.9863	33.9264	35.5859	33.3203	36.4476	33.1691	35.7837	36.0212	37.2907	39.7106	38.799	36.3861	36.5531	37.8731	35.2993	35.5715
pk2834	2.98027	4.97925	5.82791	1.34062	2.36858	3.49553	4.95559	6.26023	10.1029	34.5737	33.8581	35.62	40.7258	18.0606	39.8907	12.0249	11.4885	7.6145
pk2835	25.9283	20.9129	14.4865	16.8918	17.409	7.34061	19.3268	18.7807	31.9251	37.0748	34.1805	36.3324	27.1505	27.091	28.4221	23.6125	22.4025	22.4282
pk2836	16.3915	14.9378	20.814	9.38435	5.92144	10.4866	33.4502	39.1264	40.7483	80.5494	74.9714	69.459	53.8485	56.2343	60.1477	26.2361	27.6442	24.2279
pk2837	41.3512	43.5684	32.4698	41.7268	34.0483	41.9463	32.5211	37.3658	33.6763	49.8376	42.7257	47.5527	61.5412	66.2908	62.0176	62.8574	58.699	57.974
pk2838	14.5288	20.5394	8.74186	7.03826	7.10573	5.24329	35.3086	22.3021	23.7418	28.1371	28.6181	25.6464	27.8293	41.8678	36.9301	16.3976	13.4631	9.86424
pk2843	17.8816	17.4274	14.1535	42.2296	43.8186	45.4419	22.3002	23.4759	22.8999	22.8039	32.7832	35.62	16.2903	9.03032	4.36304	6.55903	10.7705	9.69118
pk2844	15.6464	14.9378	23.7279	57.3115	54.1812	58.987	36.2377	33.4531	35.3601	33.6542	29.4243	33.1266	23.7567	24.0124	25.2433	26.2361	28.5417	41.0145
pk2845	68.8441	58.2572	71.933	18.0984	25.2253	19.9245	75.8205	86.3912	85.2683	74.1496	69.9733	59.8416	44.5269	42.3604	56.0963	13.774	15.0786	9.1374
pk2846	17.8816	7.46888	17.4837	26.8124	34.9365	13.9821	17.3446	28.171	24.9204	34.5737	37.6201	34.9076	19.9104	9.03032	11.8425	14.2112	7.89833	11.0756
pk2848	22.352	27.3859	29.9721	34.8561	32.5679	15.7299	24.7779	30.5186	24.9204	52.964	49.4435	52.7176	45.2509	45.9725	46.1236	42.6337	47.39	44.3025
pk2849	27.7165	31.3693	35.467	13.2721	21.3172	23.0705	46.087	41.3175	46.8773	37.0748	41.5971	37.6147	37.4677	33.0017	47.1209	16.3976	18.956	21.1821
pk2852	18.4404	14.9378	19.357	14.8306	18.4305	13.1082	23.2293	19.3676	23.4892	25.1027	24.7889	28.8522	39.7076	38.7893	44.877	75.4289	67.8538	71.1263
pk2854	21.4579	32.8631	17.9833	13.2721	15.2773	7.34061	25.2735	35.2138	27.0757	54.7294	48.6911	56.4221	51.586	50.734	58.3401	16.3976	11.2013	16.6134
pk2855	5.96053	2.48963	4.99535	0.670311	1.18429	1.74776	4.95559	6.26023	9.42935	43.401	34.3955	43.4564	17.1953	16.4188	22.4385	9.83855	10.0524	11.7679
pk2856	73.0165	80.2904	79.3012	97.8653	86.305	93.0684	82.077	82.1655	70.7201	64.182	63.9541	65.0065	54.9798	60.339	62.3292	63.1307	59.2375	59.1854
pk2858	25.5076	26.3607	28.5029	21.2922	25.6015	18.1973	28.4218	24.7187	33.5178	21.8087	24.4689	20.9949	20.1233	22.4551	24.9683	23.1495	23.695	21.7441
pk2862	57.3701	57.2614	47.0395	28.153	24.574	21.847	50.1753	35.9963	34.013	44.1367	44.0692	35.2638	46.6084	55.0029	53.2915	28.9691	33.7474	28.0352
pk2863	32.1869	49.2946	39.4633	35.3924	28.7782	39.849	28.9902	19.7197	17.3769	25.1579	28.6987	20.5171	22.8064	28.5686	29.918	20.333	19.3868	21.5975
pk2864	60.4568	59.0397	60.8957	58.8916	60.0603	61.6711	59.998	59.3604	58.5967	62.7371	54.741	56.3814	72.4014	80.3347	69.9868	68.5575	65.9562	65.5638
pk2865	17.8816	9.3361	13.1128	4.5246	7.10573	11.7974	9.29173	18.1938	7.57716	35.3093	27.4089	31.5237	44.7984	48.6406	47.2144	55.7518	56.5449	52.4362
pk2866	62.5856	59.751	42.4605	22.1202	24.4259	18.3515	23.2293	45.191	31.3189	22.62	31.8427	29.9208	21.0417	16.624	16.8289	14.7578	15.6172	24.401
pk2868	31.2928	25.6076	31.0425	28.4403	16.2417	39.6992	29.7335	19.1161	18.4738	38.1467	36.622	39.3856	32.5806	33.7757	28.3153	31.3897	25.5414	26.4035
pk2871	22.352	19.917	21.6465	45.5811	68.0965	27.9642	4.95559	7.04276	13.4705	8.09172	14.5106	10.686	15.3853	6.56751	4.36304	15.3044	7.1803	14.5368
pk2872	22.352	25.2075	22.4791	19.1038	24.4259	25.561	12.5438	12.0314	12.1235	21.5166	23.7813	18.7005	14.9328	9.54341	17.7638	14.3479	15.6172	17.1326
pk2873	59.7916	58.8174	45.5826	38.4591	48.1857	39.3247	55.2858	65.1455	64.911	26.2061	30.2304	27.7836	13.9146	8.9277	11.6867	11.8882	10.7705	14.7964
pk2874	15.6464	18.6722	19.357	56.8088	54.6253	35.3922	17.6543	15.2593	20.2058	14.8961	12.0922	11.2203	13.5753	8.61985	12.1542	13.9379	15.0786	12.9793
pk2875	24.5872	23.3402	28.0988	58.5684	64.3956	38.0139	38.0961	63.3848	44.4527	25.9303	36.478	33.6609	14.254	18.1633	15.8939	13.1181	11.5782	12.2005
pk2879	39.4885	39.834	44.5419	31.8397	31.3836	27.0903	37.1669	33.6487	38.3909	47.8147	50.2497	50.5804	43.8933	48.8458	43.0072	61.2176	52.0572	50.1865
pk2881	25.7048	24.2738	35.2797	17.0929	20.651	19.0069	20.4418	19.3676	20.4583	20.9649	18.3398	23.5092	21.7204	20.3182	21.2698	23.7765	24.772	19.2093
pk2883	12.2936	11.2033	14.986	11.0601	6.21751	11.7974	7.43338	7.04276	9.09259	31.4474	29.4243	39.5382	52.9435	41.8678	38.3325	49.1927	43.6203	37.8994
pk2886	13.4112	12.4481	16.6512	8.04373	6.51358	10.4866	12.389	14.0855	16.8381	19.1259	21.4972	19.2348	30.7706	27.091	31.1646	21.8634	16.5147	16.6134
pk2887	59.0093	53.7759	46.9563	53.4908	46.1872	60.8222	56.4937	40.3785	49.7062	42.3712	44.1767	51.2928	54.8441	51.2265	51.6086	61.6549	71.085	67.2845
pk2888	12.5171	10.4564	12.4884	35.7946	28.7782	23.0705	28.9902	28.6406	26.6716	51.6399	49.6585	58.5593	70.0483	75.8547	66.9416	83.2997	78.8397	76.8372
pk2889	29.0576	33.2987	32.1576	25.0529	31.5317	25.3426	29.5787	27.5841	31.1505	22.3442	23.7813	26.1807	27.7162	27.091	27.0353	27.4659	29.17	28.7274
pk2890	41.5108	27.7415	48.5262	51.4224	46.6948	47.9387	31.3264	33.8723	33.1952	44.7672	45.3744	50.3769	48.4831	52.4228	45.1442	51.5352	52.3136	56.0704
pk2892	45.1104	42.7763	38.3734	38.3905	41.1809	46.2363	40.8836	38.6285	41.1463	27.8863	30.1938	35.7495	37.2703	37.6139	37.7375	39.9505	37.4028	36.0587
pk2895	27.2694	21.6597	26.7251	20.1093	19.0078	19.4002	23.4152	17.1374	19.3975	30.0129	34.9867	33.3403	32.5806	30.5389	35.9016	41.6499	45.2359	38.6263
pk2899	46.1941	29.8755	34.5512	28.4882	26.0543	40.1986	34.0697	25.4322	38.3909	24.2752	21.4972	18.8786	24.4355	20.9339	20.5686	28.9691	25.1311	21.1129
pk2900	33.2087	38.4114	34.6106	24.4185	21.571	23.2203	31.3264	21.1283	32.3292	25.2209	26.7179	26.257	27.9263	27.7946	34.9934	31.3897	29.8495	25.8102
pk2901	14.3053	19.4191	16.7344	12.0656	13.6785	10.4866	14.1234	13.616	15.1543	21.627	20.4761	19.876	27.422	25.1207	29.1701	37.0585	34.0346	39.6646
pk2902	113.995	113.278	107.816	100.547	82.0119	83.8927	63.8032	60.2547	44.1159	55.9064	54.5491	54.8548	38.0107	38.1736	44.5654	44.2735	30.5163	32.1886
pk2903	176.134	164.315	138.871	168.114	145.312	204.488	174.685	175.13	169.324	135.5	132.208	134.216	113.489	142.843	129.021	55.7518	44.3743	45.2717
pk2904	78.977	70.9543	74.9302	91.4974	76.3866	107.487	76.1922	70.8189	57.5864	62.1591	61.267	64.4722	55.2061	62.8018	55.7846	39.9008	37.6966	35.9958
pk2906	26.543	23.3402	26.6939	18.6011	18.9856	13.4359	22.0679	17.02	20.7109	18.7581	25.5951	24.5778	29.1868	22.935	25.0096	22.7516	26.1183	27.1266
pk2907	35.7632	29.8755	25.393	25.807	27.5347	19.2254	26.0168	25.4322	36.3704	15.8156	20.4223	20.6596	18.1003	13.5455	14.0241	22.41	20.4639	20.7668
pk2908	38.5572	25.2075	35.9041	28.153	31.5317	30.8043	19.9772	29.3448	32.3292	19.8615	20.9598	18.1662	23.7567	20.9339	20.3349	15.9876	24.772	24.9202
pk2912	34.1376	19.6907	32.0156	19.0124	19.7022	20.0198	19.935	22.6222	26.6349	26.2814	27.4089	27.2007	36.7766	29.5538	31.6179	26.5343	27.4157	29.4511
pk2913	25.829	31.5353	28.862	16.3109	18.1591	18.0602	21.8872	17.4765	25.594	35.5545	35.1121	34.6701	40.1224	39.6787	38.0208	35.7103	44.0392	37.3803
pk2914	26.8224	25.7261	29.1395	23.2374	23.6858	21.5558	19.8224	17.9982	26.492	16.6738	25.2592	22.3219	21.4187	16.9661	19.9453	14.5756	17.2327	19.8438
pk2916	43.8099	50.7884	38.4642	42.2296	28.0676	28.3138	34.1936	25.3539	29.9045	32.2198	27.4089	21.7994	21.7204	18.2248	19.4467	15.7417	13.7862	16.6134
pk2917	53.6448	47.3029	70.7674	110.601	90.0059	126.713	33.4502	35.2138	33.3395	27.9532	30.0961	28.8522	22.6254	19.7025	22.4385	21.3169	16.1557	23.8818
pk2918	74.7776	72.6518	59.4901	71.4795	72.1877	99.1459	75.0096	70.2142	69.9854	57.177	55.4041	62.3674	53.0669	55.7492	48.4468	47.4039	49.9357	52.861
pk2919	38.3709	61.6182	36.6326	14.7468	14.0634	16.1668	30.0433	25.2366	21.3844	27.5854	25.5279	26.3588	14.254	15.5978	19.0104	10.9317	9.33439	11.5948
pk2920	55.1349	49.7925	74.0977	15.4171	11.2507	10.4866	7.43338	3.13012	4.71468	25.7464	36.0078	22.7968	18.1003	22.1653	19.3221	8.74538	5.02621	5.53782
pk2921	119.807	131.452	122.886	44.2405	45.8319	41.9463	59.4671	49.2993	37.5827	20.7442	25.1517	17.525	13.0323	7.38844	15.707	17.0535	8.18554	10.7987
pk2923	102.074	100.83	107.816	48.5975	36.7129	50.6852	37.1669	36.3876	33.6763	24.643	20.691	22.0844	25.3405	28.7328	20.8803	18.0373	15.4376	20.0746
pk2925	91.2706	86.5145	68.8942	88.481	96.2234	96.564	81.4575	86.2738	74.5929	59.2167	58.8485	66.6094	47.0609	53.7714	50.0192	57.6648	63.9047	64.3771
pk2927	18.9992	14.9378	22.4791	8.04373	10.6586	9.17576	18.5835	8.21655	10.608	36.9644	31.4396	36.8667	42.0833	38.1736	33.1903	50.8325	38.2351	28.5544
pk2928	37.7952	43.4553	38.6004	61.7904	58.1378	64.3495	52.7095	61.4641	47.9427	65.8037	63.6121	64.3103	81.6984	81.2729	73.6051	76.3233	80.4846	74.9493
pk2931	92.0902	82.1576	71.933	94.1116	85.2687	96.4766	90.6873	87.3302	73.1448	86.0665	70.9407	78.2216	91.7688	81.7654	81.9006	80.6761	92.6259	87.6359
pk2932	34.4859	29.8755	37.1083	128.412	112.677	134.828	52.0337	66.7385	53.9782	46.3435	48.3687	45.7972	65.937	73.8844	67.3155	113.846	108.32	102.944
pk2933	35.7632	41.0788	39.9628	141.771	113.692	137.636	39.9544	44.3107	44.7052	39.9988	35.0673	36.3324	61.7674	67.7274	60.3035	106.584	97.7418	99.6807
pk2936	22.352	27.3859	24.9767	36.1968	44.4108	27.9642	24.7779	23.4759	23.5734	20.5971	25.7966	17.0976	36.2007	26.27	18.6988	28.4225	30.8753	32.5347
pk2937	11.9211	14.9378	17.4837	11.3953	18.3565	10.4866	11.1501	9.39035	14.8176	8.09172	14.5106	13.5356	17.1953	12.3141	16.8289	27.3293	33.0294	40.1492
pk2938	20.1168	28.0083	24.6645	52.0329	54.8473	41.9463	29.7335	23.4759	25.0046	26.2061	28.8197	20.0363	31.5625	25.5517	31.3204	33.2051	30.965	26.9969
pk2940	35.0181	22.4066	29.9721	78.7615	62.4712	67.2889	18.5835	13.303	9.09259	15.4478	12.8983	9.6174	12.2177	9.85126	13.0891	13.1181	16.1557	14.1907
pk2942	35.0181	30.4979	38.4017	29.6612	31.9018	26.2165	31.1273	37.5614	34.8549	31.1715	31.8427	34.1952	26.3586	20.9339	26.4899	23.6398	22.977	23.1896
pk2944	30.1752	16.805	24.9767	17.5957	13.7673	18.3515	26.946	22.3021	13.6389	25.9303	26.1997	29.9208	14.254	12.3141	14.0241	9.01867	10.7705	17.1326
pk2947	12.5171	4.48133	12.4884	10.0547	9.94802	10.4866	7.43338	5.63421	12.1235	20.7442	22.572	24.7915	34.2097	21.1802	24.6824	21.6448	22.4025	22.4282
pk2948	38.7434	24.8963	36.6326	30.8343	18.3565	20.9732	39.6447	22.6933	22.8999	35.3093	34.9329	48.4432	37.1057	33.6585	42.3839	24.0498	27.2851	24.9202
pk2950	60.5536	61.788	52.6782	55.9405	60.0757	59.1062	66.9005	67.8666	58.5967	37.9174	43.6784	45.6584	39.7385	47.0174	43.5171	47.702	46.9983	50.5955
pk2953	32.1056	27.1596	26.7932	21.2062	30.8453	18.1132	25.679	27.5308	37.1051	24.0745	25.2103	25.4521	28.6315	21.9414	23.2885	25.938	24.0866	24.5426
pk2958	23.7275	21.2576	24.9767	14.3859	15.4413	18.5532	18.2976	18.0584	18.1852	22.5776	21.5799	24.4956	27.5682	22.3548	21.5755	25.4793	23.5293	23.802
pk2961	24.5872	26.1411	24.9767	37.2022	17.7643	36.703	41.8128	20.5414	25.2572	64.5499	52.3994	71.5962	71.9489	72.653	63.1083	85.2674	63.5457	85.1439
pk2963	34.2731	34.8548	39.9628	24.1312	18.9486	15.7299	42.1225	44.6042	44.4527	48.5503	58.5798	46.306	36.2007	37.7632	39.8907	37.1678	44.5179	31.8424
pk2964	8.9408	1.86722	11.2395	9.04919	5.32929	10.4866	7.43338	8.21655	8.0823	38.6196	32.2458	34.1952	32.5806	32.6323	35.0602	42.6337	29.6187	31.6694
pk2969	13.4112	22.4066	9.15814	2.68124	0.592144	5.24329	16.1057	5.4777	8.0823	38.9874	28.4838	27.0712	45.2509	39.405	35.5276	16.3976	24.413	11.7679
pk2970	14.9013	17.4274	20.814	26.8124	29.015	19.2254	23.5391	12.5205	18.1852	13.241	18.81	24.2216	20.8154	24.6281	28.6714	29.5156	31.5933	35.9958
pk2971	25.7048	46.6805	38.0895	40.7214	35.5286	48.5004	34.3794	22.3021	28.7932	37.5162	29.8273	35.7981	40.7258	44.9464	40.2023	74.609	66.7768	63.8579
pk2972	25.3323	25.8921	24.4772	20.6456	18.5933	27.2651	21.8046	18.1547	24.7857	29.4244	28.9137	29.6359	30.4086	28.5686	28.6714	29.9529	27.8596	27.4122
pk2973	23.9776	20.3697	23.3873	19.0124	14.5344	21.9265	19.935	12.805	18.7362	31.0963	29.1678	26.6179	37.5171	30.6732	31.2779	35.4784	31.3322	30.5839
pk2975	35.7632	32.3651	27.4744	17.7632	18.3565	23.5948	25.3974	19.9545	26.2675	29.7922	30.3648	38.1134	36.2007	36.9422	35.5276	38.8076	39.1326	35.3036
pk2976	4.4704	3.73444	1.24884	4.02186	0.888216	2.62165	9.29173	2.34759	1.01029	12.1376	21.7659	16.029	14.9328	18.4711	17.7638	40.9939	44.1588	40.4953
pk2981	40.2336	44.8133	38.8924	46.1078	40.8579	40.4483	47.5206	49.9701	43.1537	47.4469	45.1441	47.629	42.0833	41.1642	45.812	46.1475	52.6213	55.6254
pk2982	35.7632	10.4564	22.9786	16.0875	13.5009	20.9732	16.3534	21.5978	21.4181	37.0748	30.9559	37.1873	34.7527	33.4943	31.4139	35.4188	35.3271	36.9649
pk2988	14.9013	13.6929	17.9	17.7632	10.6586	27.9642	22.3002	8.60782	14.4808	49.6537	45.9502	50.9366	51.586	57.0552	57.9662	68.3232	68.5719	58.8393
pk2992	53.6448	51.2152	48.1694	46.5387	45.1721	51.6839	43.0074	50.3054	46.1846	42.2451	38.6949	43.0493	43.4408	46.7935	36.0619	44.9762	40.0045	43.3136
pk2996	47.6842	34.8548	23.3116	22.7906	25.4622	26.2165	28.4946	25.8235	24.2469	16.1834	25.7966	24.934	32.5806	20.5235	20.5686	22.9566	20.1048	17.9979
pk2998	17.8816	22.4066	34.9674	36.1968	23.0936	22.7209	22.3002	23.4759	26.941	66.9406	47.8312	59.1292	62.4462	72.2426	61.7059	68.8698	55.2883	63.6849
pk3002	10.0584	18.6722	18.7326	14.5793	7.54983	13.1082	23.2293	12.3248	18.1852	17.6547	16.1229	18.1662	36.6532	25.8596	29.4505	24.5964	29.0802	18.6901
pk3003	45.5981	37.3444	36.9656	28.153	26.2912	23.0705	20.0701	21.1283	25.0551	21.627	26.1191	29.4934	28.2365	18.7174	19.8207	27.5479	20.2484	20.3515
pk3004	20.4361	19.2057	15.6997	11.7783	7.10573	20.2241	18.5835	13.7502	12.4121	40.3535	34.0884	38.7749	39.9501	45.3862	39.8016	38.8857	41.5432	38.8636
pk3006	33.528	28.6307	26.2256	21.4499	21.9093	14.856	18.5835	15.2593	20.2058	21.7005	20.691	23.5092	23.0779	27.091	23.9967	23.5032	24.772	24.5741
pk3008	31.2928	34.6284	30.4262	18.6468	16.7954	19.0665	21.9623	19.6344	21.859	37.9174	33.1252	35.1667	34.802	36.7183	40.2873	31.0063	36.2279	33.7933
pk3009	26.8224	27.3859	28.307	25.2484	20.9224	11.6518	18.9964	20.8674	24.0224	37.0257	32.7832	34.6701	40.1224	35.574	38.2286	41.1761	30.1573	38.534
pk3017	34.8691	20.9129	25.9758	14.4787	17.0537	12.5839	35.6802	30.9881	31.521	53.8467	48.0462	55.1398	60.8172	57.1373	60.584	19.0212	15.0786	12.0448
pk3020	29.0576	11.2033	18.7326	20.612	19.9849	15.7299	25.0877	15.2593	27.7829	18.2064	22.572	20.3034	41.4045	37.5579	37.3975	46.7331	52.2367	45.687
pk3022	11.176	11.2033	17.4837	14.0765	18.6525	10.4866	24.1585	15.2593	28.2881	24.2752	21.7659	17.0976	24.4355	30.7852	26.1783	32.7952	37.6966	31.1502
pk3023	3.57632	2.98755	1.74837	1.60875	1.95407	4.71896	1.85835	2.11283	3.03086	29.1302	21.6047	26.9287	44.2554	46.5472	42.2592	33.4511	31.6651	26.5815
pk3025	46.9392	57.8838	51.8267	62.3389	61.731	57.6762	43.6711	51.6469	54.5555	62.343	53.2055	52.3614	64.4825	57.8761	53.2915	73.7891	72.7005	59.1854
pk3026	17.8816	7.46888	9.36628	13.5738	4.88519	13.1082	5.57504	8.21655	8.58744	34.7576	33.455	30.9894	38.6895	48.6406	43.0072	47.553	35.004	44.6486
pk3027	10.4309	4.97925	12.4884	15.4171	4.73715	5.24329	9.91118	8.60782	8.0823	45.6079	39.7698	43.4564	46.1559	41.0469	52.9798	48.0996	48.108	57.4548
pk3028	17.8816	19.917	9.9907	10.725	4.14501	20.9732	26.0168	12.5205	15.4911	43.401	32.2458	37.7572	41.6308	36.1213	45.5003	47.0064	37.3376	33.9191
pk3032	10.729	8.96265	8.99163	4.82624	6.39515	8.38927	20.8135	23.9454	31.1169	43.6953	40.6297	47.8733	22.2634	19.7025	22.0645	15.7417	12.0629	13.2908
pk3034	9.68586	8.71369	11.6558	12.7359	7.99394	22.7209	2.47779	1.95632	2.35734	14.3444	11.5547	9.6174	24.888	26.27	20.5686	50.8325	50.2621	53.9937
pk3035	35.7632	37.3444	40.7953	34.8561	40.2658	22.7209	14.8668	28.171	21.5528	36.7805	34.9329	32.058	44.3459	32.8375	36.7742	28.4225	36.6195	35.9958
pk3036	30.0155	26.6746	36.3947	14.9383	12.6888	12.7337	15.9287	21.799	21.649	51.0724	44.6834	47.629	50.8103	52.7746	45.9455	21.0826	22.4641	25.8102
pk3037	28.0416	19.6907	21.7979	15.3562	20.1867	15.7299	21.2865	18.1404	21.1242	27.2845	35.3238	33.0295	42.2067	34.0316	36.7176	40.2486	41.1235	37.3803
pk3041	8.9408	7.46888	13.3209	10.725	6.51358	13.9821	9.91118	8.60782	9.42935	19.8615	14.5106	24.2216	28.0555	18.8816	24.9317	63.404	43.7998	53.3015
pk3042	25.9283	5.9751	22.9786	63.9476	31.9758	56.6276	47.5737	65.2629	45.665	57.3776	59.3322	62.4063	59.7311	60.0927	52.7305	26.2361	19.3868	19.1055
pk3043	52.7507	49.2946	38.6307	52.0161	47.9637	63.2691	53.7681	50.0819	45.7997	51.4928	52.2382	51.8627	62.6272	67.3169	67.8142	61.4363	57.8732	53.9937
pk3044	34.2731	18.6722	37.0488	37.8725	39.9697	29.712	30.9724	26.9973	25.9307	23.9074	25.7966	26.715	35.2957	37.3527	23.0618	46.4598	46.672	37.7264
pk3046	35.7632	24.2738	37.4651	21.1148	18.6525	31.4598	27.8752	20.5414	22.7315	46.8952	34.2611	39.5382	48.1922	41.2521	39.2674	44.2735	50.0826	51.3979
pk3049	17.8816	28.3817	19.4819	26.5443	32.6863	11.5352	32.7069	40.848	30.7127	23.8338	26.764	18.3799	15.7473	12.3141	13.8371	11.8063	10.7705	14.9521
pk3051	12.7234	10.3415	10.7592	10.2093	11.3418	9.27659	51.176	69.1635	55.1772	63.4889	64.3675	61.9788	28.1948	25.1965	23.8769	20.1816	16.9013	19.8083
pk3054	17.243	18.1387	25.3336	14.3638	11.6737	8.9885	32.3883	36.5553	38.6796	54.8556	44.9138	49.1556	25.5991	23.2208	25.644	17.3346	13.54	15.1301
pk3055	10.0584	16.805	18.7326	4.02186	5.7734	2.62165	24.1585	19.3676	21.7212	36.9644	42.3226	42.744	41.4045	49.872	55.1613	11.4783	10.2319	14.5368
pk3056	46.9392	52.2821	52.4512	18.0984	15.0997	10.4866	5.57504	15.2593	18.1852	22.0683	22.572	20.3034	23.0779	24.6281	25.2433	19.6771	24.772	23.8818
pk3057	34.6456	46.6805	44.9581	32.6776	35.9727	36.703	8.36256	7.04276	10.608	17.103	13.7045	14.4261	17.6478	17.8554	17.2964	39.3542	42.5433	48.802
pk3058	42.9158	37.3444	42.4605	26.5443	31.2652	25.1678	31.2202	44.6042	35.158	37.0748	39.9848	41.4617	35.2957	33.9868	30.292	50.5045	54.7139	61.0544
pk3059	89.408	135.685	117.391	39.5483	31.9758	34.0814	40.2642	58.2984	43.1056	43.0332	45.9502	34.1952	31.6756	33.6585	31.7879	18.0373	11.8475	13.4984
pk3060	38.3928	38.6624	33.939	19.2813	19.7497	24.6743	19.458	19.195	21.8698	28.1696	27.6934	23.8864	26.5117	24.6281	28.2681	14.2755	12.6711	10.6277
pk3061	25.829	20.7469	23.0341	10.725	7.89525	8.73882	32.6243	35.4746	37.7174	49.7763	45.6815	45.3562	41.6308	47.6144	48.6168	24.4142	24.6524	25.6124
pk3064	28.0996	38.4114	41.0332	49.1242	42.3806	32.2088	27.0788	33.2016	29.4427	37.2009	30.4032	29.0049	19.3932	17.9434	18.1645	16.3976	21.2332	25.2168
pk3066	67.056	69.0871	63.0663	82.9509	66.1721	79.9602	54.8212	62.2111	58.5967	49.6537	42.7257	47.5527	48.8709	51.1034	48.1493	47.553	45.7744	53.4745
pk3067	13.4112	9.9585	15.4023	66.0256	43.8186	63.7934	6.81394	7.82529	8.41906	13.241	13.9732	14.9604	43.4408	48.0249	48.6168	83.6277	74.6751	65.4155
pk3068	10.4309	12.4481	15.8186	21.7851	16.8761	27.0903	16.1057	8.21655	11.7867	13.6088	15.048	11.7546	29.4131	37.7632	28.0481	59.0313	67.8538	50.5326
pk3069	52.3037	50.4149	55.5733	95.4187	64.6621	95.6901	64.1129	67.9626	64.2543	60.2465	54.0117	58.8799	58.7809	62.4323	59.5556	77.2326	74.8546	82.4442
pk3070	22.352	26.1411	27.4744	101.049	84.3805	78.6494	22.3002	24.6497	25.7623	24.8269	34.6642	29.9208	42.0833	28.9381	34.5927	35.2548	22.0794	16.6134
pk3071	31.2928	24.2738	21.2302	36.6995	39.0815	45.8788	18.5835	19.9545	18.6903	16.5512	18.1383	19.7691	18.3266	18.4711	15.8939	17.2175	13.4631	16.6134
pk3074	30.48	28.5175	24.0685	54.6608	58.7837	42.8997	70.2793	78.324	67.4137	63.1957	60.5341	62.756	33.8147	36.4944	38.7574	25.3417	29.5698	26.0529
pk3075	48.8018	46.0581	53.2837	91.665	99.1841	87.8251	32.5211	35.0182	35.5284	24.643	28.7525	27.9617	28.9606	29.3485	30.853	55.4785	52.4162	54.6859
pk3077	17.1365	24.8963	24.5605	62.3389	66.6162	70.7844	18.5835	16.4331	18.1852	33.4703	31.9771	30.9894	47.5134	45.1516	44.5654	73.2425	75.3932	85.8362
pk3079	36.322	30.8091	34.6552	38.9618	43.3005	26.8719	35.3086	36.3876	41.4218	29.2405	31.8427	32.5923	22.7386	16.3161	19.1662	14.3479	19.3868	21.8052
pk3081	30.1752	13.0705	29.3477	7.03826	7.99394	10.4866	9.29173	9.97724	10.1029	20.4132	20.9598	20.3034	34.6169	29.5538	24.7759	57.3915	52.2367	48.802
pk3082	27.5675	34.8548	27.0581	25.4718	25.1661	22.7209	23.5391	21.9108	23.2366	20.2293	19.0788	24.2216	22.1729	22.1653	23.3735	22.9566	29.0802	31.4963
pk3085	28.6105	19.4191	24.9767	71.187	72.8337	62.9195	11.8934	11.7379	15.3564	12.3583	11.9309	16.2427	18.4624	13.2992	11.9672	7.87084	8.18554	13.2908
pk3090	27.94	22.4066	33.7186	33.1804	41.7461	47.1896	26.946	18.1938	25.2572	22.62	27.0058	26.1807	19.0054	19.0868	28.0481	17.2175	31.7728	37.8994
pk3091	8.9408	29.8755	24.9767	25.4718	30.7915	15.7299	42.1225	39.1264	37.0439	11.7698	28.4838	23.5092	26.2455	18.0606	15.5823	15.3044	9.33439	18.6901
pk3093	24.5872	27.3859	34.1349	67.7014	74.3141	57.6762	53.892	57.9071	58.9334	40.8264	57.7737	42.744	52.491	57.8761	60.771	68.3232	66.0588	57.1087
pk3094	17.8816	8.71369	19.5651	129.37	150.405	114.479	60.706	82.5568	69.0363	103.353	84.6452	90.1186	106.34	118.215	108.141	104.945	104.473	104.18
pk3100	19.5072	12.2218	16.5755	18.8296	18.7333	12.8699	23.3138	18.5673	32.6966	13.8429	21.1063	18.4576	23.9418	19.9264	20.0587	22.6585	22.7159	22.0883
pk3101	38.3513	38.1306	34.1787	34.1858	39.175	37.255	37.5582	35.2138	37.0084	24.3913	27.0695	28.6835	27.0076	21.258	25.5878	28.8252	29.2503	29.1828
pk3106	37.9984	41.0788	53.7	38.2077	61.2869	65.5411	42.742	44.6042	43.4424	41.9298	35.4704	29.9208	24.4355	29.5538	28.0481	22.9566	29.0802	32.1886
pk3107	10.8567	8.53586	9.9907	2.58548	6.09062	3.74521	10.0882	12.4087	13.5667	39.723	42.1498	40.3015	62.4462	57.3484	68.384	23.8936	26.7723	21.9535
pk3108	37.0404	30.9425	18.911	26.4294	29.1842	23.2203	54.6885	58.3543	62.3492	57.0624	60.3457	54.0407	55.4646	72.1253	73.1923	39.3542	28.9264	37.6769
pk3109	62.5856	82.1576	52.808	57.4552	59.6373	70.4099	75.3958	69.4215	77.0705	79.446	66.5645	69.3064	109.766	128.066	112.994	103.07	95.7031	94.6373
pk3110	30.734	44.8133	37.1529	20.612	15.5438	18.3515	29.269	22.889	30.0561	50.2054	49.7794	53.9643	60.0705	71.7295	76.4312	39.7641	44.1588	41.7932
pk3111	29.0576	31.3693	26.9749	25.941	33.2193	20.4488	30.1052	29.8144	32.5313	21.4063	25.9579	23.7229	28.7796	24.1356	33.8448	19.6771	20.8947	19.9361
pk3114	62.1385	48.5477	50.7028	57.7137	55.6023	61.8708	51.662	49.2993	48.8979	41.9298	42.7257	42.3166	44.2554	49.9951	44.3161	48.2089	48.467	49.6327
pk3115	22.9906	21.3396	26.404	24.993	22.8398	23.2203	22.8311	19.7868	25.4015	25.5362	29.4819	25.3411	25.2112	26.7391	29.1166	24.3621	27.3877	26.7002
pk3116	19.3717	18.0498	18.1081	114.791	108.362	111.42	22.3002	22.1064	24.0785	14.7122	16.3916	15.4947	21.9467	17.0345	21.3478	75.9754	67.3153	77.5294
pk3117	43.3285	31.5991	39.1943	58.317	65.318	60.9029	40.0259	39.3672	45.6961	28.3493	29.6413	29.0988	39.055	41.8678	36.966	45.1564	51.6982	49.6806
pk3119	10.0584	11.2033	12.4884	3.51913	8.43805	1.31082	12.0792	18.7807	15.6595	28.6888	31.4396	29.3865	44.1196	33.248	39.7349	31.1554	38.7736	47.7637
pk3120	14.9013	16.1826	14.986	25.807	26.6465	17.4776	27.2557	30.5186	30.3086	34.5737	35.7391	40.6068	32.1281	28.3224	30.2297	33.8883	30.1573	23.5357
pk3123	37.5017	41.0788	36.6326	18.5453	27.3373	17.7689	100.351	131.726	107.764	100.288	95.125	96.5302	61.0887	53.4978	58.5895	24.7786	28.1228	27.4583
pk3124	40.7303	47.3029	39.6853	83.1185	88.8216	83.3101	15.2797	10.9554	14.8176	18.3903	17.1977	14.7229	23.2288	19.4289	19.1143	23.321	21.7802	24.4587
pk3125	17.8816	0	14.986	12.0656	14.2115	18.3515	13.0084	17.6069	25.2572	15.4478	23.3782	11.7546	23.0779	17.2397	17.7638	36.0747	49.5441	35.3036
pk3127	85.217	89.6265	77.2718	79.5575	70.5021	95.0347	72.2432	67.9333	61.1224	63.4464	57.4378	57.1701	65.6703	74.5001	65.9131	92.4414	88.7216	90.4654
pk3128	4.4704	9.9585	11.6558	4.02186	2.96072	5.24329	13.6279	12.5205	20.2058	24.2752	34.3955	27.7836	16.2903	22.1653	21.1919	16.3976	8.61636	12.4601
pk3129	11.623	34.3568	24.4772	14.8809	27.7123	16.7785	22.3002	21.5978	27.8839	25.5993	25.7966	21.372	32.5806	27.5835	29.544	30.8274	27.1415	32.3962
pk3133	19.3717	12.4481	40.7953	40.2186	31.3836	27.9642	18.5835	15.6506	20.8793	13.241	18.2726	19.2348	19.9104	9.03032	15.5823	10.9317	8.61636	13.1523
pk3134	22.352	21.5768	25.8093	22.5671	21.9093	23.8861	23.5391	17.7373	24.2469	38.7422	30.0961	37.2823	34.6923	35.574	37.8131	41.1761	33.7474	31.8424
pk3137	5.36448	1.49378	8.49209	3.21749	3.90815	1.04866	5.94671	4.69517	4.44527	24.2752	13.2208	20.5171	48.3279	52.2117	55.3483	13.1181	15.9403	14.1214
pk3138	48.6156	25.2075	37.4651	56.5574	61.9531	76.6831	27.4106	29.9317	26.2675	27.5854	26.8043	25.9136	42.7621	40.6364	39.7349	34.4349	40.1199	47.7637
pk3141	23.0578	20.048	24.3195	15.7699	19.9147	18.4895	23.2782	19.522	24.4596	16.9578	19.008	17.885	17.8622	15.425	16.9273	16.3976	18.4798	19.2366
pk3148	59.3924	70.4208	61.0146	60.6152	75.6252	50.9348	58.9361	52.653	52.535	53.5945	51.5932	53.7353	66.3248	61.5704	63.5758	99.791	91.395	90.1873
pk3149	17.8816	20.9129	17.9833	7.23935	8.17159	12.5839	14.1234	11.7379	14.5481	26.482	26.764	24.7915	30.9516	29.5538	29.918	25.5802	24.1258	24.5048
pk3152	36.0825	41.0788	32.4698	34.904	31.9758	37.0776	33.4502	31.5247	31.3189	29.1617	31.67	27.4783	37.8168	36.5904	39.2674	42.3995	39.2352	38.8636
pk3155	48.4293	48.5477	50.786	62.674	61.583	70.7844	72.4755	56.3421	50.5144	49.6537	46.4877	48.087	58.3736	50.4877	52.3565	44.2735	47.031	46.3792
pk3156	26.8224	28.9419	31.5331	25.388	20.2069	17.0407	19.9772	24.6497	20.9635	27.5854	32.6489	32.3252	29.1868	35.403	32.9566	32.7952	33.6577	36.0823
pk3158	33.975	28.3817	37.4651	26.1421	29.4888	29.3624	38.6536	38.9699	36.7745	22.0683	23.5394	20.0897	18.4624	9.85126	18.6988	28.2038	15.0786	20.7668
pk3159	20.5638	11.9502	21.48	9.25028	11.7244	7.34061	22.3002	28.171	28.6922	25.1579	31.2784	29.9208	21.7204	22.1653	21.6906	27.5479	24.5566	26.5815
pk3160	37.1749	32.2341	34.4416	63.5031	65.0735	64.8512	74.7251	91.0617	87.9482	82.2336	75.9473	85.713	55.8729	63.2554	57.3757	65.5903	72.4455	76.4
pk3161	95.3685	119.502	101.85	32.6218	32.5679	27.9642	67.3134	75.9053	71.8427	62.5269	52.1307	38.9446	29.2622	37.4895	43.2149	19.6771	23.2163	22.382
pk3162	26.8224	34.3568	31.9702	9.65247	10.6586	9.43793	46.8303	56.8116	44.4527	63.5568	62.8793	49.1556	30.9516	27.091	32.9098	19.6771	19.3868	23.2588
pk3163	115.543	115.48	109.513	78.2716	60.8086	68.5661	86.3416	81.6238	73.5179	66.0352	70.4446	55.5672	48.0355	54.1819	63.2881	80.4743	75.2275	80.9906
pk3164	23.3836	24.7047	21.1342	16.0875	17.7643	17.3432	14.0091	15.169	18.8069	25.2937	29.1452	26.304	30.9098	26.5226	27.6166	37.336	31.6486	31.7892
pk3165	37.9984	42.1458	34.6106	47.4005	46.8217	43.4444	77.2541	86.8607	80.1014	110.342	102.841	104.112	83.3909	96.2257	89.2198	120.639	120.629	129.348
pk3166	20.8619	32.3651	28.307	24.8015	26.6465	19.2254	34.6891	38.3439	45.1262	26.1142	30.9022	26.715	33.9382	40.226	39.579	33.8883	38.7736	46.0331
pk3167	31.2928	27.8385	30.6533	24.8624	27.6154	22.8798	37.5048	41.8297	44.4527	30.4944	32.3923	28.5608	19.499	23.2848	24.8184	48.2983	50.719	43.7991
pk3168	55.4329	64.9792	53.2005	61.5345	62.5304	64.4925	66.9005	52.3512	50.3123	47.2262	37.2439	30.1345	49.1424	53.4431	54.4134	106.584	100.596	95.5273
pk3170	23.6292	22.4066	22.1223	22.6948	25.3776	17.228	24.424	21.1283	34.9271	14.502	20.9598	18.0136	17.4539	17.9434	25.644	23.8936	29.5418	26.1068
pk3172	46.9392	42.3236	34.5512	40.8889	47.3715	28.8381	61.9449	61.8198	56.9129	51.4928	50.5184	48.7994	29.4131	30.7852	29.2947	30.0622	28.0032	37.3803
pk3173	20.9296	18.3327	19.3002	26.4163	30.0378	22.4032	51.5269	50.6865	50.7899	47.7478	49.3214	47.7956	53.4372	60.1151	51.0816	72.7456	68.9309	61.6397
pk3174	5.96053	7.46888	9.9907	5.36248	6.51358	5.24329	13.6279	2.34759	8.75583	16.1834	14.5106	14.248	29.8656	18.8816	28.6714	31.702	21.5409	31.1502
pk3175	21.0747	25.6076	26.0472	56.8806	52.5316	47.1896	34.5121	35.5492	36.3704	34.9941	41.9195	40.3015	44.6044	45.0343	44.3428	83.3934	96.0109	82.1772
pk3177	2.2352	1.86722	4.37093	2.01093	1.77643	1.31082	18.5835	27.5841	31.8241	39.1713	39.5011	41.1411	21.0417	12.3141	20.1012	13.1181	17.7712	17.1326
pk3178	8.9408	17.4274	29.9721	4.02186	13.6193	10.4866	28.4946	43.8216	45.1262	27.2176	42.9944	33.4828	18.1003	8.20938	9.97267	18.5839	11.4885	15.9212
pk3179	44.704	48.5477	41.2116	27.1476	20.429	20.9732	26.0168	29.3448	32.3292	26.482	20.9598	21.372	21.7204	17.2397	30.853	22.9566	21.5409	23.8818
pk3180	34.8691	36.5975	46.9563	14.8809	9.77037	21.4975	33.0786	43.8999	32.9354	22.0683	19.6699	16.029	14.3898	11.8215	11.5932	32.4672	31.8805	31.3579
pk3181	22.352	14.9378	25.8093	44.9108	27.8308	33.2075	32.2113	25.8235	20.2058	21.3327	25.2592	27.0712	14.4803	17.2397	15.5823	6.55903	12.9245	12.4601
pk3182	90.2462	115.301	98.1898	148.809	123.462	166.802	83.161	78.7909	69.4573	44.6884	49.7794	45.6827	23.0779	21.7036	23.4903	25.0063	23.8296	21.5456
pk3183	13.4112	14.9378	12.4884	6.70311	3.55286	0	7.43338	6.26023	6.06173	16.1834	13.9732	10.686	19.9104	18.0606	19.9453	30.6088	25.8491	35.3036
pk3184	16.3915	17.4274	20.3977	38.2077	37.8972	33.2075	18.5835	24.6497	16.8381	17.2869	13.167	18.1662	23.0779	23.3967	12.4658	38.8076	58.8785	60.2238
pk3185	26.1346	27.0029	34.3911	46.7155	42.6344	40.7363	28.5899	25.6429	31.7075	33.2722	28.6491	25.9752	35.0868	39.2156	35.8153	42.1292	43.5789	35.7828
pk3186	60.3504	57.2614	65.7721	20.4445	15.9879	17.4776	29.1141	28.5623	21.5528	15.8156	15.048	12.8232	16.7428	11.0827	12.7775	13.6646	15.4376	16.2673
pk3187	68.8441	74.6888	93.413	6.83717	7.8163	6.29195	7.43338	5.16469	8.0823	17.2133	16.7678	15.8153	19.0054	22.6579	20.9426	16.3976	12.9245	12.8754
pk3188	79.3496	92.1161	94.7035	95.8544	87.7853	107.487	51.724	39.7133	32.3292	23.1717	24.9905	24.2216	26.0193	24.6281	27.5807	33.615	29.6187	31.6694
pk3189	20.1168	16.805	31.2209	44.2405	33.3081	32.7706	7.43338	10.5641	8.58744	8.27562	10.0768	13.3575	12.2177	9.85126	10.7518	18.8572	13.4631	10.3834
pk3191	28.8856	27.5774	34.7753	34.1858	27.603	29.0398	27.4463	28.7128	28.7543	36.8371	35.2223	40.278	48.8709	45.0884	48.4729	55.4995	52.8581	55.9106
pk3192	46.3804	58.5062	52.139	17.6794	19.0966	18.7885	80.3735	93.2188	84.78	80.9172	77.2555	74.0006	46.6084	53.7714	59.1348	19.9504	17.7712	21.459
pk3193	48.3362	60.2178	50.2657	27.3989	30.4214	19.9901	105.693	121.634	104.691	109.652	99.5588	107.261	57.1858	60.0311	59.4854	52.6772	58.9682	64.8963
pk3194	45.2007	53.9419	45.6519	68.5951	84.874	61.1717	142.06	167.2	136.95	139.889	133.551	134.762	76.474	93.4501	94.1171	77.0686	73.8374	79.0293
pk3196	16.764	18.6722	14.3616	37.2022	49.7401	32.7706	23.2293	19.3676	21.7212	34.2059	33.8581	39.0039	40.047	40.0207	40.6698	57.3915	52.7752	50.8787
pk3199	55.6316	49.7925	50.786	50.0499	48.7532	48.3548	41.7095	46.4301	44.9017	39.9682	37.0826	34.9076	44.0442	41.0469	44.877	37.8966	44.0392	39.4569
pk3202	42.1495	27.0302	40.3196	34.4731	39.7582	33.7069	34.8661	39.5736	39.8342	30.8957	32.2458	36.6377	37.8814	33.4239	30.1851	32.4828	35.7989	36.7869
pk3203	33.8473	37.3444	41.7468	34.4731	34.7673	30.7107	28.1407	22.8051	25.1129	28.0583	26.0269	23.8145	25.9869	22.5172	23.7741	30.4526	33.2345	28.4802
pk3204	24.1401	20.9129	26.9749	19.3049	15.6326	29.3624	23.0435	18.7807	23.4387	20.7442	21.6047	29.0659	34.2097	24.6281	28.4221	25.5802	21.9717	18.6901
pk3206	28.1979	18.3849	30.9327	15.4687	17.7643	15.7299	22.872	17.5166	21.1383	21.5591	19.0994	20.8788	24.6443	21.4075	19.4179	24.4702	22.2037	23.163
pk3208	31.2928	29.1286	27.7242	24.5334	26.2912	29.3624	31.2202	21.8326	30.3086	38.8403	38.3725	39.5382	38.5537	39.405	38.3325	39.6821	41.5739	42.9873
pk3213	79.7221	72.1991	82.8395	67.3662	58.9183	61.1717	68.7588	74.7315	61.9643	67.3084	61.5357	78.0078	74.2114	80.0415	72.9252	48.0996	38.7736	46.7253
pk3219	62.5856	48.5477	29.9721	22.1202	10.6586	13.1082	14.8668	23.4759	8.0823	16.5512	26.6028	18.1662	23.0779	18.4711	40.2023	18.0373	18.3098	11.4217
pk3222	40.2336	67.2199	55.7814	12.0656	14.8036	10.4866	47.0781	35.2138	37.0439	14.7122	22.0346	17.81	18.1003	9.03032	10.596	8.74538	14.3606	14.5368
pk3223	43.5864	41.0788	41.836	76.9181	79.0512	53.7437	24.1585	22.889	19.1955	25.3786	19.7505	18.1662	19.0054	11.6984	19.1662	22.9566	15.6172	22.3243
pk3224	129.642	141.909	119.472	79.4318	67.2083	87.3882	98.4923	100.555	89.2421	69.1474	79.2709	62.6912	33.0331	28.3224	37.3975	27.3293	29.0802	30.1119
pk3225	68.1736	46.6805	69.9349	23.1257	21.7613	17.0407	15.7959	12.9117	18.6903	28.1371	27.0058	18.7005	14.9328	11.0827	14.959	19.6771	20.4639	20.7668
pk3226	51.4096	44.8133	56.8221	18.6011	23.5377	7.86494	17.6543	16.4331	12.6286	12.6893	13.7045	13.3575	12.2177	6.77274	11.2193	9.01867	10.2319	6.74921
pk3227	41.91	46.6805	32.1576	18.8525	23.3157	20.9732	59.9317	61.6242	50.767	23.9993	31.6412	29.9208	20.7023	12.9298	18.465	15.9876	15.6172	18.171
pk3228	30.2994	32.3651	40.2403	28.3765	28.8177	22.7209	31.7984	28.171	31.2067	30.6505	29.9169	29.4459	38.3124	31.7429	33.6578	34.6171	37.3376	35.3036
pk3229	82.7024	69.7095	74.514	65.6904	55.9576	61.1717	36.5475	38.7352	31.6557	15.8156	20.1536	24.5778	16.2903	12.3141	17.7638	14.7578	17.2327	17.3057
pk3230	136.099	127.801	134.736	136.855	120.6	136.326	78.8765	63.7761	55.2291	16.1834	19.0788	17.5725	16.8937	18.0606	20.3609	16.762	14.7196	15.8059
pk3231	102.413	105.243	112.395	101.095	86.7222	116.782	109.136	107.562	90.7422	70.6186	68.8887	63.5332	65.4081	62.4659	72.2452	21.7641	15.0786	11.7049
pk3232	55.88	79.668	84.9209	15.7523	16.8761	15.7299	17.3446	23.0846	17.8484	16.5512	18.5413	21.7282	22.1729	16.0083	16.8289	21.8634	24.413	20.4207
pk3234	20.1168	16.805	18.7326	21.1148	31.5317	17.0407	18.5835	37.5614	29.8035	29.2405	27.0058	25.1121	26.4718	37.5579	27.5807	29.5156	16.6942	18.171
pk3235	16.764	14.9378	18.7326	76.4154	82.16	53.7437	10.2209	14.6724	20.2058	15.9995	21.3628	16.029	25.1142	20.9339	21.971	55.7518	66.2383	68.0113
pk3238	72.4204	79.1701	71.4335	133.526	120.087	140.52	58.7237	70.8971	62.6378	58.7017	56.4301	59.8416	72.2204	87.1836	79.2827	43.9455	57.7296	61.4698
pk3239	31.2928	28.6307	26.2256	10.3898	20.1329	13.1082	25.3974	23.4759	27.2778	26.1142	23.6469	30.9894	27.603	25.0386	28.9831	32.2486	24.413	25.9585
pk3241	12.5171	10.4564	14.4865	8.04373	10.6586	8.38927	12.6368	10.3294	12.5276	10.5928	18.3801	8.97624	41.8118	43.3455	32.9098	30.1715	29.2956	25.3355
pk3244	10.0584	11.2033	6.24419	3.51913	3.55286	5.24329	2.78752	1.17379	2.52572	15.9995	9.67373	9.6174	25.1142	18.4711	24.7759	50.8325	57.0834	46.7253
pk3245	9.83488	7.46888	17.4837	11.6634	12.435	5.24329	14.8668	19.7197	18.5893	45.0194	37.4051	39.7519	68.9623	67.9737	63.2018	50.5045	62.0378	52.7477
pk3246	20.1168	20.5394	13.1128	3.51913	7.99394	3.93247	10.2209	11.7379	14.144	47.4469	36.6796	47.5527	48.8709	38.7893	43.9421	15.5777	19.9253	28.0352
pk3247	98.3488	73.5397	79.5413	65.2779	62.7217	80.666	80.9095	77.2898	62.6378	87.4245	75.7776	84.9948	98.1596	114.237	101.261	93.0878	96.437	90.735
pk3248	69.5892	75.6846	66.4381	63.0762	60.221	65.8907	58.7237	59.7852	55.027	58.2604	53.6355	51.8627	39.6398	42.6888	43.5681	43.6176	49.9749	42.5027
pk3250	7.8232	11.2033	9.9907	37.705	27.0906	20.9732	16.7251	11.151	20.7109	22.62	20.9598	18.7005	43.4408	48.0249	34.1252	77.0686	79.1628	69.0497
pk3251	10.4309	14.9378	14.1535	5.36248	5.92144	5.24329	8.67228	5.4777	6.73525	5.14928	4.83687	7.124	4.52509	6.56751	10.596	45.9132	42.3638	44.9948
pk3258	116.23	112.033	91.7003	152.256	145.921	164.789	161.411	162.319	135.09	122.952	111.709	110.219	78.7365	112.938	101.508	88.5469	79.3936	76.2439
pk3260	32.4104	28.4751	31.0648	30.2897	34.5294	29.8212	29.0367	30.9588	35.7389	27.0337	31.2381	32.5923	27.999	26.937	28.0481	27.4659	34.1962	33.3567
pk3261	25.3323	17.4274	20.3977	10.725	10.6586	8.73882	15.4862	14.4768	12.797	35.6771	36.8139	34.1952	39.8208	38.1736	39.2674	44.2735	38.0556	37.3803
pk3262	22.352	32.5915	24.5226	13.7109	16.9568	13.3466	18.5835	17.5002	23.1448	16.4509	19.9338	16.1262	17.7713	16.1202	17.8488	16.6957	17.2327	19.4453
pk3266	60.3504	29.8755	47.4558	32.1749	26.6465	24.9056	29.7335	26.4104	22.2263	11.0342	22.169	16.5633	20.3629	20.3182	17.2964	20.497	11.8475	22.3243
pk3269	89.408	91.6635	97.8634	70.3826	81.3929	67.2095	52.0337	52.5006	54.7392	35.5099	44.1181	33.2238	33.3211	40.0767	35.1877	19.6771	15.6661	17.1798
pk3270	46.0451	50.7884	55.9479	76.2143	50.273	72.8818	53.5204	84.7479	61.2234	40.6057	44.1767	46.3773	42.8978	46.7935	38.5194	15.4137	16.3711	15.3674
pk3272	42.0217	35.8506	66.9377	21.3159	11.7244	20.9732	14.1234	10.7989	12.5276	20.3029	26.4415	26.9287	35.2957	35.9571	37.3975	22.9566	26.7107	15.3674
pk3273	22.352	22.4066	22.4791	37.2796	43.181	34.2831	40.8836	54.1751	42.2767	42.7786	39.4391	45.0456	62.4462	67.0643	54.0826	69.8789	64.7884	68.85
pk3274	45.5981	64.2323	71.4335	12.87	11.0139	7.34061	20.0701	13.616	17.3769	20.3029	18.0576	14.9604	17.9193	19.7025	23.1865	15.7417	13.3554	16.1981
pk3275	24.5872	18.6722	23.1035	19.1038	19.5407	19.6623	19.5126	37.5614	29.8035	42.4815	37.0826	29.3865	30.5443	28.9381	26.6457	36.8946	38.2351	42.0528
pk3277	53.6448	62.2406	61.3318	34.6327	16.1853	27.9642	30.9724	12.7813	15.0421	18.8807	18.0935	14.7229	21.7204	18.6079	27.0093	36.4391	39.2523	34.3806
pk3278	53.6448	49.7925	39.9628	28.153	16.58	36.703	18.5835	9.39035	14.8176	10.2986	17.7352	6.4116	10.8602	10.6722	6.85621	9.83855	9.33439	11.0756
pk3279	58.1152	48.5477	66.8128	31.6722	10.2145	41.9463	7.43338	7.62966	10.1029	11.5859	9.67373	12.2889	9.50268	25.8596	22.4385	19.6771	22.0794	19.7285
pk3280	72.4204	91.1203	80.4251	31.3705	61.1092	27.2651	20.0701	22.5368	30.7127	17.2133	18.0576	25.6464	29.3226	28.5686	28.7961	19.6771	24.9874	17.8595
pk3281	21.2344	14.9378	16.2349	23.1257	17.3202	14.4191	8.36256	4.69517	9.09259	17.103	17.3321	18.1662	22.3992	22.1653	20.5686	51.6524	39.8507	36.3419
pk3282	2.98027	4.97925	9.15814	11.3953	10.6586	19.2254	1.2389	1.56506	2.02058	11.0342	13.4357	7.124	17.1953	15.5978	11.8425	22.9566	29.4392	21.459
pk3284	16.3915	14.9378	9.15814	4.02186	3.55286	5.24329	7.43338	3.13012	9.42935	31.6313	34.3955	27.0712	15.3853	19.7025	22.4385	12.0249	6.46227	6.92227
pk3285	11.176	9.3361	11.864	5.53006	8.43805	6.55411	13.9376	8.21655	8.0823	23.1717	24.1843	27.2493	31.2231	29.5538	30.3855	25.4162	24.772	22.8435
pk3289	89.0354	73.4439	83.2558	109.428	99.7762	124.965	73.7144	85.1	75.6032	57.3776	64.7603	69.459	57.4686	58.6971	56.7196	63.6773	60.3145	61.7813
pk3290	97.4547	82.1576	96.9098	90.0897	60.0434	98.5739	43.1136	25.3539	33.5415	32.2198	29.3437	26.5013	18.4624	15.2694	21.3166	28.2038	21.5409	24.9202
pk3294	13.0048	16.2957	18.1649	10.2375	17.7643	8.57993	19.935	28.3845	23.8795	51.1584	47.6358	55.1786	57.7566	55.3014	47.9368	56.348	59.9229	53.9937
pk3295	33.528	34.5436	33.4064	102.809	69.947	87.8251	88.2714	102.413	92.9465	43.5849	44.1364	41.4083	30.205	32.0166	34.359	28.6958	23.9643	29.3331
pk3296	47.2186	57.8838	51.5145	104.317	87.9334	105.521	50.8722	62.9447	59.2281	60.8258	64.0885	60.6431	49.5497	50.4877	48.1493	47.7579	51.8328	61.1323
pk3297	29.5046	37.3444	30.9712	69.5782	52.5824	75.5034	43.1136	51.6469	48.4938	39.723	39.6623	43.5989	53.758	39.405	34.0317	32.1393	30.5881	33.6422
pk3298	58.674	76.556	73.6814	44.7432	23.0936	45.8788	38.5607	35.5073	34.0972	35.0335	32.0442	27.5165	22.7386	26.7831	34.5927	19.6771	13.1938	19.7285
pk3299	50.6645	51.0373	52.6593	18.266	15.0997	19.2254	26.3266	19.5632	27.9513	31.2635	20.8254	15.1385	26.4718	34.4794	38.4883	18.0373	15.0786	17.6518
pk3300	49.1744	54.4161	44.9581	61.7643	63.6978	64.4176	46.7241	52.3177	46.7619	38.4619	35.931	35.7218	30.2534	36.2386	39.2674	88.0784	81.5477	88.1106
pk3301	23.0397	29.8755	24.4004	16.2421	15.0313	12.5032	24.8732	24.1982	26.112	25.4635	28.4011	22.5228	27.1505	32.0166	33.5139	25.7316	17.2327	21.7253
pk3302	18.7757	35.8506	32.4698	17.6962	16.6985	6.29195	14.8668	18.7807	22.2263	24.2752	24.8292	26.0739	19.0054	17.7323	15.707	22.3007	17.2327	17.4441
pk3304	53.6448	56.4315	53.0062	106.132	108.362	91.4663	14.0408	19.3024	13.695	17.8999	16.6603	16.1477	19.307	9.85126	11.8425	13.4825	11.4885	16.6134
pk3305	68.5461	47.3029	75.7628	56.3061	51.5165	48.9374	18.5835	25.0409	32.3292	17.6547	16.6603	24.934	13.5753	14.7769	15.5823	10.9317	8.61636	15.9212
pk3307	54.6166	63.9725	57.9895	61.6394	57.3092	64.0593	97.442	111.663	103.84	86.6422	81.4556	77.3109	59.1409	60.2854	57.8036	59.459	61.0638	61.9393
pk3308	28.3125	34.8548	42.0442	39.2132	37.009	39.3247	37.7864	56.3421	50.5144	51.8606	59.1173	48.7994	45.2509	46.383	55.7846	42.0871	33.3884	46.0331
pk3309	54.1415	64.7303	62.1643	56.0826	65.3332	51.2677	35.1021	34.4313	34.3498	44.6271	43.3527	47.2559	46.4576	47.0671	49.0323	24.4142	31.354	29.7658
pk3310	78.232	80.2904	96.4727	55.552	55.0694	49.1559	51.1045	62.5045	52.0298	36.1369	36.8811	28.3179	20.7023	16.3161	17.0626	29.1057	28.0032	29.3331
pk3311	18.7757	17.9253	20.4809	8.44591	15.9879	7.34061	30.4769	16.9026	18.9934	20.3029	21.9271	20.0897	21.1774	23.1505	23.9344	48.5368	50.8365	41.5336
pk3312	15.3271	16.0047	14.4508	6.46371	12.1812	7.1159	28.4061	38.2321	38.1023	59.7421	59.885	66.4059	43.2469	51.1914	42.74	39.3542	38.9275	33.0786
pk3313	58.1152	33.6099	49.9535	16.0875	23.9818	7.86494	9.29173	10.5641	16.1646	18.7581	17.7352	24.5778	23.0779	13.5455	26.1783	19.6771	22.6179	20.7668
pk3314	16.3915	19.917	14.986	14.7468	15.9879	10.4866	9.91118	3.91264	8.0823	11.7698	9.1363	17.0976	23.5305	14.7769	14.959	30.6088	38.0556	29.7658
[truncated: 18,330 more rows]

## Sheet: transgenes.FAIRE.rpkm
high-confidence peak	ctr.t1r1	ctr.t1r2	ctr.t2r1	ctr.t2r2	E2F.t1r1	E2F.t1r2	E2F.t1r3	E2F.t2r1	E2F.t2r2	E2F.t2r3	Bypass.t1r1	Bypass.t1r2	Bypass.t1r3	Bypass.t2r1	Bypass.t2r2	Bypass.t2r3
pk1	53.0851	56.0526	62.3034	58.8819	13.4844	60.463	54.5531	27.1437	48.0387	58.1487	4.6134	14.7322	14.0712	9.3634	19.1645	17.9029
pk3	36.4533	37.4028	26.8201	26.3237	30.7838	41.4604	35.0217	41.525	36.8782	43.0548	28.6031	31.5269	30.7689	24.5789	24.9514	25.715
pk5	27.5678	22.4727	35.8986	40.9864	24.6665	31.8926	39.7362	37.8583	37.8487	30.9302	26.5271	21.73	20.1687	63.2029	49.6021	49.2329
pk8	51.0346	45.462	22.8446	19.6273	46.0441	48.5033	43.7772	18.0958	19.8948	27.8371	34.0239	30.9376	42.6825	17.5564	15.4067	21.9717
pk13	31.2891	28.0693	19.5811	22.8985	39.6857	31.4496	20.2049	24.2864	21.027	22.6821	34.985	34.6206	33.7708	29.0655	21.0433	18.9879
pk14	35.542	37.7128	59.3366	53.6864	20.7199	45.8456	33.6748	32.1438	53.3763	57.5301	24.5087	31.6742	28.6114	22.8233	43.9655	41.5021
pk15	10.936	9.64346	56.9631	61.191	3.06961	26.5772	23.3478	14.2861	43.348	33.817	6.92011	9.33038	7.50462	20.2874	24.5506	27.6681
pk16	27.8607	33.0633	34.4152	32.8221	21.4246	35.3096	32.7126	31.4295	39.9283	42.772	22.408	27.3598	33.2347	25.4149	39.2952	38.5958
pk17	30.3777	26.8639	13.054	16.9334	24.1184	38.0939	34.1237	13.0163	30.4083	17.3209	28.8338	25.5358	21.8885	8.97325	16.033	17.9029
pk18	14.2775	14.8096	61.71	56.9577	5.26219	31.0067	23.3478	21.5879	36.2312	45.3642	10.7646	13.75	15.0092	17.5564	30.0619	22.7855
pk19	34.6306	28.9304	19.3833	17.3182	15.348	28.349	44.0017	12.0639	34.9372	27.2185	24.2204	31.4287	33.7708	9.75354	16.033	18.4454
pk20	38.4582	35.1297	78.5616	73.891	21.8381	43.055	41.4873	23.4293	49.6885	34.6418	19.8376	29.759	28.8928	27.622	27.9576	24.0875
pk21	19.8974	17.7371	44.1069	46.3743	9.8666	33.2214	29.6338	20.1593	28.1439	34.6418	15.1858	17.6786	22.5139	23.7986	26.8052	32.8219
pk22	22.5555	23.2476	43.6124	43.0069	10.1955	34.5503	23.5723	20.2387	42.2158	42.6836	13.2635	18.4152	15.4783	26.0419	28.9346	30.5163
pk23	31.1372	36.5074	80.3022	77.3547	35.0812	37.651	39.5117	52.5413	60.1697	64.3347	40.5595	46.1608	43.777	56.5705	57.8692	65.9151
pk24	32.2004	31.6856	10.6806	12.3152	15.348	48.7248	41.3077	12.0639	32.9963	25.5689	19.9914	26.0269	28.7677	12.0944	26.5547	22.7855
pk25	33.7193	35.8186	13.8452	9.62123	21.0487	48.7248	38.6137	14.6036	34.2902	28.0434	22.6826	31.4287	29.3931	18.3366	19.5402	23.328
pk27	69.7584	70.3534	79.8347	82.4977	47.8381	69.5838	74.2069	56.8848	73.9328	79.8561	57.2482	77.9466	75.899	70.9703	96.8813	86.4073
pk30	56.5596	57.0858	72.2423	72.5922	43.7419	60.2969	61.2881	56.966	64.9008	70.6754	44.7644	54.6011	58.8644	43.8178	53.6417	50.9622
pk32	49.6676	51.4031	18.691	16.1637	54.5952	49.8322	56.5736	19.7625	34.452	25.9813	61.1276	51.5626	43.6206	16.0933	19.1645	19.5304
pk33	69.4131	64.5767	19.3833	20.0122	62.4885	59.3556	55.6756	19.6831	40.7601	28.4558	70.9311	76.6073	76.9224	17.7514	26.3042	27.9393
pk34	50.6204	54.1036	16.83	10.9157	38.2705	54.3624	54.6143	15.2386	33.1727	27.4435	38.7945	51.2948	47.0744	13.6195	18.4471	17.1631
pk35	27.9475	26.0029	22.5479	23.2834	33.985	33.6644	29.1848	20.0006	27.1734	22.2697	35.7539	31.6742	26.8916	24.5789	24.0495	24.1418
pk37	27.34	25.8307	32.0418	26.8432	36.5064	34.5503	39.7362	37.144	35.9077	40.8278	35.4655	37.1988	34.7089	31.0162	31.565	39.0608
pk38	52.8573	51.4892	62.5012	57.1501	55.4722	50.4966	53.4306	57.1446	60.8167	58.1487	56.7064	57.9466	60.037	55.0099	59.1217	49.3685
pk39	51.4903	49.5949	23.4379	17.8955	48.3463	46.51	49.1651	29.0485	42.7011	42.065	44.404	52.6675	48.78	19.6046	32.6923	30.5163
pk40	39.4151	36.8087	22.5479	21.6478	37.9864	44.1845	45.4609	27.2627	32.7536	31.2395	35.6097	38.672	36.116	24.2863	24.8011	24.8199
pk41	16.1002	16.876	20.9656	24.6303	17.5406	38.9798	24.2458	18.0958	27.8204	15.6713	18.8381	21.1161	24.39	22.6282	19.5402	21.1579
pk42	21.6116	20.2217	37.4668	34.3065	6.57773	37.9674	40.0248	21.0891	46.3057	41.0046	7.90869	22.9401	21.1738	22.2381	35.6448	36.0383
pk43	41.9213	39.9515	46.0847	42.141	23.6798	48.2818	44.4507	31.4295	52.7293	47.4263	36.9072	33.6385	37.8358	35.6979	46.8465	42.3159
pk45	81.3934	83.1102	33.896	32.6881	77.7817	63.453	64.6555	44.4656	44.7633	44.0755	72.0124	83.8814	81.6128	41.4769	50.7295	46.3847
pk46	29.1626	26.5195	26.5037	20.7819	24.5569	35.4362	31.4298	21.2705	33.6433	24.7441	31.5249	25.5358	26.8916	30.431	27.5567	24.9555
pk47	29.6183	25.8307	32.0418	25.9773	20.391	33.2214	25.5928	20.4768	32.0258	16.0837	25.3737	19.1518	24.39	23.9937	14.2794	19.5304
pk49	61.4098	61.1989	57.5108	58.349	51.4075	51.7232	53.8796	57.4376	57.1836	53.6757	55.006	62.3285	61.1915	65.2737	66.7143	66.3533
pk50	26.6565	26.3473	45.9859	46.7592	19.7332	37.208	39.0627	30.0009	52.8911	38.972	30.8521	28.3594	25.3281	41.2575	41.7109	40.6884
pk51	35.2382	29.9636	27.4926	32.5197	36.3968	31.4496	29.1848	30.7946	27.4969	21.8573	33.8316	35.3572	35.3343	31.7965	29.8114	31.7369
pk52	83.6147	81.3667	30.1628	31.8463	79.8098	64.0066	71.8395	55.0016	47.5534	48.4573	86.6936	92.69	92.2443	52.474	48.9758	55.6074
pk53	35.542	37.4914	78.3243	86.2612	9.77263	43.2828	41.9491	52.6546	76.2519	68.5766	16.6412	26.9388	19.5656	48.6562	71.7191	63.2413
pk54	22.5555	21.4395	49.7686	54.4802	26.722	23.9194	24.9193	41.906	36.6356	44.8487	29.1221	23.3873	23.8037	39.6481	30.5316	37.2299
pk56	26.6565	24.7975	21.0645	18.1841	26.3109	27.906	27.6133	22.8578	20.38	29.0744	30.5638	28.7278	28.6114	21.3602	19.5402	22.3786
pk57	28.4998	31.0908	22.44	20.0471	30.138	27.7852	37.7157	23.2907	22.5857	25.194	39.843	37.2322	35.4764	28.0902	29.242	29.8875
pk58	48.9082	50.2837	32.8329	27.3243	32.0116	48.7248	52.0836	22.8578	32.9963	34.6418	41.1362	51.5626	48.78	26.1395	29.5609	33.6357
pk59	38.8455	45.3329	31.3	33.0489	20.8843	48.5033	45.7977	25.9532	55.3173	48.8697	29.4105	44.749	43.8551	33.3571	49.2264	45.571
pk62	51.9459	51.9197	18.691	18.7614	42.0975	59.7986	47.1447	21.4292	25.2324	25.3627	44.6924	45.3015	45.4968	21.0676	16.9098	18.7166
pk64	18.6823	21.3878	37.7381	39.9473	18.5492	26.0456	22.8988	29.6199	29.5025	28.2083	24.2204	21.2143	21.5758	31.1333	24.9514	30.1094
pk65	39.9467	40.1237	41.3378	39.6395	23.2413	51.3825	46.6957	23.8102	47.5534	44.5394	38.8295	47.634	47.842	32.5768	48.8506	43.4009
pk68	45.111	42.4915	65.5669	56.1399	31.2442	54.4832	56.5736	42.1441	62.1106	69.5929	37.4839	54.5091	51.8288	44.1835	72.5243	63.2704
pk69	109.189	110.362	78.1759	86.0138	119.55	84.8808	87.2176	99.0506	85.6447	91.3986	118.435	141.705	142.236	113.824	132.93	126.134
pk70	81.7769	83.4848	77.454	78.2013	73.4075	72.8214	79.203	72.6371	82.6848	87.4293	81.6573	104.5	102.313	83.1782	110.728	106.658
pk71	47.6931	45.462	18.5921	11.9303	6.13922	40.7516	52.0836	13.0163	39.4661	35.4666	21.1448	41.7412	34.3962	12.4845	26.5547	31.4657
pk72	85.1184	80.3851	43.197	46.6437	57.0947	73.8845	82.9746	71.2402	75.3091	79.1812	67.125	84.2681	74.671	70.9277	99.8055	88.5379
pk73	55.5913	56.0009	45.8078	34.4055	1.57866	73.3529	62.5003	5.33349	58.2287	55.9217	11.5335	51.268	44.6525	4.6817	35.1724	30.5976
pk74	30.6815	26.3473	22.7457	29.8258	29.3805	36.7651	33.6748	28.2548	30.4083	26.8061	34.0239	30.4465	33.7708	27.3099	26.0536	32.2794
pk75	74.2736	74.7368	85.2469	87.3607	64.0233	70.4295	70.0435	67.6211	72.7859	81.2432	67.8555	73.9064	67.2289	72.7614	84.4238	83.0043
pk80	22.9656	21.2845	71.4412	76.2001	15.7866	31.8926	29.095	29.9057	27.1734	24.7441	29.0644	23.8661	25.1405	31.8355	25.5526	37.7588
pk82	33.8332	33.709	35.0086	32.9046	15.2932	45.5134	36.032	23.6912	39.0618	34.6418	24.797	32.5949	27.2043	26.6272	45.0928	33.5679
pk83	34.5478	38.0416	39.1621	35.8959	26.0717	41.557	41.1444	32.6417	41.4659	39.5906	33.0278	34.5537	39.0581	33.8359	38.2606	41.5761
pk87	64.7046	55.536	23.7346	26.266	56.5685	57.1409	52.5326	34.0486	33.4815	47.6325	66.3177	67.768	56.7537	41.2575	39.832	39.4677
pk88	94.2494	94.057	58.5709	60.7441	107.663	74.5018	76.1267	82.6138	69.2483	73.8333	108.489	119.996	118.864	85.5165	90.0402	86.1018
pk90	30.6815	27.2083	28.086	21.9364	46.9212	41.6375	47.5937	39.3663	27.8204	41.2402	31.9094	25.5358	24.39	31.9916	29.5609	25.498
pk91	21.4163	25.3141	23.4379	20.2046	15.1288	30.5637	30.9808	18.8101	22.321	25.3627	20.7603	18.0469	14.5402	17.2638	21.4191	25.6337
pk92	26.9413	25.9598	42.7223	46.6148	28.202	24.0855	25.5928	35.001	27.2947	28.1465	36.3306	24.6764	26.7352	34.3081	23.5798	28.6853
pk94	19.2031	19.4099	80.6977	82.7975	14.7529	35.8792	28.2868	39.3209	54.7627	54.7906	16.7236	15.8897	21.9778	35.1963	43.8045	39.7583
pk95	29.3449	32.2367	35.8393	40.4092	32.6256	51.5597	44.7201	61.5256	59.7815	53.9422	33.2165	38.009	37.1479	50.0942	57.1176	49.8026
pk96	99.7149	98.1566	112.641	110.355	107.217	85.4898	87.5544	107.702	89.7693	99.5951	106.012	111.842	116.634	124.065	127.262	124.642
pk97	31.8966	32.0301	46.6781	43.4879	16.6636	37.208	35.0217	23.1753	45.936	42.065	20.7603	26.5179	20.6377	19.1169	31.064	30.3806
pk98	54.8718	57.9695	66.1447	67.8145	44.8671	54.8329	59.4094	59.6509	67.9335	68.1115	48.7443	60.8672	58.7533	65.2358	83.7778	77.8647
pk99	38.6405	38.8494	42.7223	43.8728	26.8372	46.7758	46.8753	35.2391	49.6885	49.9831	43.366	38.893	43.902	38.1558	46.2953	37.7588
pk101	37.7552	37.639	71.7125	70.9222	23.8678	34.93	27.7095	35.7834	39.9283	37.4697	15.4879	26.5179	23.854	28.0902	24.479	31.8532
pk103	32.6561	32.0301	36.1953	35.4061	13.1555	38.0939	36.8177	17.1434	41.0836	36.2914	22.4903	33.1474	35.0216	25.9444	38.0784	32.8219
pk104	31.1255	33.0633	33.8675	34.9917	36.2281	36.3903	37.094	34.7996	34.4893	33.6901	34.778	30.1443	30.5958	36.3732	33.2993	34.5538
pk105	43.3233	42.4418	48.4734	44.1392	41.4903	39.6613	48.9061	42.8584	47.0309	45.3008	46.4889	45.8964	46.3266	48.7977	51.9146	50.8292
pk107	48.6044	49.0783	41.7334	43.8728	42.536	47.8389	49.3896	37.9376	36.5547	37.5286	45.1729	47.8796	49.4054	46.6219	51.3557	50.7248
pk109	56.3203	59.1006	62.8968	69.2728	73.9337	53.1543	56.5736	61.7161	60.9461	64.8296	68.9704	64.5269	68.292	66.7142	57.7188	68.682
pk110	42.0352	40.8125	18.8394	17.8955	25.3243	44.5167	45.1242	17.2624	29.5996	29.693	33.1588	39.2244	37.5231	17.849	22.3585	21.7683
pk112	34.6306	37.5406	38.9644	43.4879	25.2146	32.7785	42.6547	35.7154	41.4071	40.003	31.3327	30.9376	35.3343	32.3817	31.064	37.7046
pk113	29.2586	26.9727	30.7301	27.8914	23.9568	36.089	30.0591	27.269	35.0394	34.9023	29.3194	30.86	32.4871	33.0183	37.2609	33.1503
pk114	53.2715	57.3911	51.5689	55.4183	56.2097	51.7046	49.4713	51.4301	52.2294	47.6887	56.5142	64.5537	58.5019	59.798	63.2666	64.0657
pk115	37.5303	42.832	42.3987	40.1992	30.138	46.3892	43.1037	31.3429	41.6424	47.4637	32.9229	38.8394	43.4927	33.3039	44.9562	43.4996
pk116	56.2422	60.5176	48.9951	51.6248	48.6752	39.1064	44.6431	61.0903	45.7511	48.4278	37.7311	35.7782	45.0277	53.5051	52.6083	59.5213
pk117	31.8966	35.3364	26.3454	29.3255	28.1527	29.2349	40.9485	31.239	30.2789	33.1571	21.4523	21.2143	19.8872	31.6015	33.9699	32.5507
pk120	29.6183	34.6131	37.382	40.4092	21.0487	26.5772	17.5109	27.1437	23.2915	23.5069	23.6437	14.7322	22.5139	19.312	17.2856	16.2753
pk125	27.0362	27.2772	21.5985	21.1667	26.1355	27.2859	25.3234	20.8895	23.2915	22.5996	27.9111	21.8036	21.7634	19.429	18.939	20.6154
pk126	31.8966	34.3032	37.2634	32.0964	23.1536	31.8926	41.2179	30.7628	43.0892	33.8995	38.1759	31.5269	33.9584	29.0265	32.9178	38.2471
pk127	30.5296	23.7642	24.0313	26.5546	31.2442	35.8792	28.9603	33.5724	25.7177	29.0744	23.932	27.6228	29.0804	24.8715	29.6861	24.0061
pk128	27.34	34.4409	34.0196	36.9455	28.5035	30.1208	28.7358	31.112	25.2324	23.9193	36.5228	31.9197	30.0185	30.0409	33.0681	39.0608
pk129	60.9764	63.4026	43.6933	40.829	57.8841	60.8858	51.1856	40.7804	45.8772	43.4147	69.4108	69.5091	67.5416	44.4761	48.7823	47.6424
pk130	47.3893	50.5133	18.4603	15.9071	61.6845	46.6577	46.3963	19.2598	24.3698	21.9948	65.741	69.7323	66.9162	18.4667	20.3753	19.3496
pk133	63.3376	64.835	25.5147	24.1493	63.3655	51.604	57.4716	24.7626	28.6291	23.3007	65.2605	70.7145	71.7629	29.0655	31.6903	31.4657
pk134	71.1978	75.0381	70.0172	73.0251	87.155	55.812	56.9103	78.6928	56.0451	64.0254	81.5996	93.9176	87.2412	88.0744	84.5491	98.8727
pk135	39.643	38.9182	20.57	17.5106	36.3968	30.5637	39.5117	23.1753	25.2324	23.0945	44.404	37.8126	35.9596	31.0162	26.8052	26.8543
pk136	57.0722	59.1523	34.5636	38.2925	57.5552	50.9395	48.7161	40.4377	39.6279	41.034	57.8598	63.1028	61.3659	45.1101	48.3496	44.6894
pk138	24.3022	25.4863	29.2727	30.0182	17.9791	25.6912	28.7358	18.4132	29.7613	14.8465	19.607	22.5893	24.39	20.6775	23.0475	20.0729
pk139	25.8211	27.8971	32.8329	35.791	25.8724	26.5772	18.8579	30.7946	36.2312	36.2914	27.296	27.9911	23.1392	25.7493	30.0619	29.2956
pk141	32.0485	29.9636	22.3501	21.5515	33.985	33.2214	32.7768	25.2388	26.5264	23.0945	32.8705	36.3394	29.7058	27.8951	26.8052	27.3968
pk142	37.3232	38.8869	48.8178	48.4385	32.6495	39.3825	37.4708	43.2048	43.4951	46.0016	32.1366	36.3617	32.2358	52.8819	53.9748	52.8949
pk143	34.3269	33.7521	20.57	19.2425	37.2738	31.0067	29.6338	30.7946	32.3493	29.693	30.3716	31.4287	31.8946	30.8212	24.5506	24.9555
pk146	38.1241	33.7521	42.129	38.2925	5.7007	50.4966	39.9607	14.1274	51.4354	47.0139	16.5314	37.076	35.9596	22.2381	54.1114	41.5021
pk147	31.2457	29.2256	49.1646	50.6351	20.1091	26.9568	26.9398	34.4228	42.7011	39.2371	15.1583	16.8368	22.5139	23.4085	25.9821	21.623
pk148	37.8507	34.5787	38.4501	41.1789	39.0279	41.2832	39.8709	42.6044	40.3719	40.9103	44.2118	39.6787	44.1522	48.9237	46.7964	50.2366
pk150	29.2196	26.089	34.1927	27.204	29.5998	40.8624	39.9046	30.4176	43.5502	34.4871	34.0959	32.2266	35.4124	35.5516	41.0533	39.0608
pk151	43.0351	40.2959	47.2055	40.9223	39.0279	45.1812	38.6137	37.8847	49.1709	43.7146	44.5962	41.0864	38.357	48.3775	50.1032	41.9542
pk152	34.5091	31.6856	20.4909	19.0885	36.4845	34.3731	31.9686	24.7626	23.1621	20.4552	32.6014	32.6072	29.1429	22.9403	17.9369	19.6389
pk153	41.01	37.7128	39.4588	37.2342	34.862	37.208	36.3687	44.287	38.3339	32.786	49.5941	36.8305	41.2754	61.4473	47.7233	44.7572
pk154	70.5599	71.6543	51.3855	49.9342	66.0733	59.0677	60.5472	49.811	53.9101	50.4162	76.5537	80.1431	76.5471	53.4591	59.5226	57.3706
pk155	44.8072	47.959	71.6984	79.2789	45.1671	35.6577	40.1852	70.3196	56.2878	60.8293	37.58	38.9175	39.712	73.5417	64.6331	69.4415
pk156	50.022	45.462	40.3489	37.0738	49.2599	39.5704	43.7023	62.2241	48.0926	45.3642	49.9785	47.143	44.4023	50.7184	47.097	46.8368
pk157	60.5125	58.6357	30.3803	27.536	76.7622	54.616	56.0348	44.5251	38.8191	39.4669	76.0635	77.8596	73.6391	43.3642	39.6817	38.1657
pk158	56.7389	57.5163	44.4365	43.7445	62.7565	53.0559	56.5736	42.6115	46.583	43.5313	73.3019	70.769	66.2908	42.222	37.7444	38.5786
pk162	47.3064	46.9649	45.2037	45.7621	51.6651	48.0805	47.512	49.0924	47.1123	50.613	51.796	47.6787	48.4389	59.266	55.0679	52.9689
pk166	20.505	21.1812	25.5147	22.5137	20.391	23.9194	22.8988	30.4771	17.4686	25.9813	15.5702	20.6251	23.4519	27.505	25.5526	17.0891
pk167	15.7205	21.1812	57.2598	51.666	17.1021	28.5704	27.6133	40.9536	40.2749	53.1999	18.742	16.2054	16.8854	50.6209	61.2511	44.7572
pk172	83.9728	88.341	79.2143	81.4368	97.1625	69.8599	69.7548	92.4177	68.2108	79.9766	88.1902	97.8638	92.9367	89.4957	87.8774	88.1775
pk173	19.5286	20.0741	20.5135	23.0909	31.5731	33.791	33.0975	26.3953	30.2235	26.8651	23.3966	18.7309	23.854	18.894	20.6139	15.8103
pk174	44.473	42.569	18.2757	17.3182	39.7295	30.8295	39.8709	22.6673	23.6797	23.2595	40.8286	42.7233	29.268	19.8972	17.1353	25.3895
pk175	46.9336	39.6071	21.7567	21.1667	47.7982	34.5503	42.2057	40.1599	27.8204	33.4046	36.5228	36.3394	39.712	33.5522	24.0495	30.6519
pk176	62.8819	63.9125	25.43	26.2247	68.4084	55.4323	57.7281	38.2324	28.0052	31.1069	42.0149	55.7718	53.8725	23.9101	27.6999	23.7155
pk179	26.0236	20.8942	16.2187	14.7525	16.8098	24.51	34.4231	14.2861	29.5457	26.3937	17.4284	19.9703	21.4716	14.0451	17.5361	11.7544
pk181	41.4242	41.1412	43.046	45.867	40.9015	46.8724	45.0629	46.3217	45.1714	50.1631	45.0855	44.1965	44.3455	49.477	62.5834	57.4076
pk183	67.699	62.4365	32.8894	32.4923	81.376	49.7372	54.6493	38.2324	32.1644	30.3999	77.7688	81.4479	79.6026	38.624	39.0805	43.2459
pk184	29.8917	29.9636	19.4624	20.7819	27.6265	20.7302	27.4786	22.8578	20.186	22.7646	31.3712	28.5804	24.0148	27.622	18.6384	21.4835
pk186	21.4163	19.373	40.0522	34.6364	15.1288	19.9329	24.2458	23.334	20.8653	21.0325	14.7052	19.8884	21.1067	15.8007	16.9098	20.7511
pk187	57.1102	56.4831	48.0626	56.188	69.0662	50.0536	45.7977	56.3509	43.0245	48.6635	54.0153	57.4555	58.7862	47.4022	36.5753	35.2632
pk188	40.4024	38.0572	34.8108	31.7501	23.0221	41.1946	45.3487	17.3021	40.1131	32.1674	13.2635	19.3974	18.7616	9.75354	19.2897	14.3766
pk190	24.606	23.1443	14.4781	15.4709	32.6256	30.298	26.9398	22.8578	20.186	14.3516	23.5284	22.9822	24.39	21.0676	15.3316	16.2753
pk191	33.4155	30.0784	19.3833	17.4465	34.058	28.349	28.1371	22.1171	23.5071	21.4449	27.5523	27.8275	28.3508	18.5967	18.5382	18.8071
pk192	21.3813	22.4926	17.9835	16.6965	22.3643	22.2839	24.8675	18.5354	22.097	18.2726	22.9783	20.5117	22.3695	18.9069	16.534	19.28
pk193	10.3892	8.47247	14.9528	12.0073	8.4195	19.6671	22.6294	7.61928	22.1269	19.3004	9.45748	12.375	15.7597	8.89523	10.8223	7.48666
pk194	12.7587	9.55735	12.7574	6.92728	6.90662	31.2282	28.9603	6.19066	26.6882	14.8465	13.5519	10.6808	15.9473	8.19297	15.4067	13.4272
pk196	69.1962	68.1192	72.2211	68.5306	70.6637	53.3441	53.1099	75.5805	53.9309	66.9859	54.2899	58.1921	60.037	65.293	59.4796	58.5912
pk197	35.8023	36.163	32.0418	34.9663	37.3991	37.208	31.9429	26.2593	25.787	32.1674	35.2596	31.569	36.719	24.4117	21.9022	26.9706
pk199	23.9225	25.3141	20.4711	19.9159	24.6665	19.2684	26.2663	22.1435	18.9243	16.0837	27.3921	21.3617	23.4519	23.1159	17.2856	16.2753
pk200	41.6175	35.6463	35.0086	46.1819	25.4339	34.1073	33.6748	32.5407	34.6137	38.7658	24.6048	25.7813	34.3962	23.0183	23.5485	25.7693
pk201	36.7064	36.2778	24.2621	28.0298	35.739	31.8926	33.5251	25.7151	23.5071	23.232	36.3306	37.5671	35.6469	24.3188	23.632	24.413
pk203	24.3256	22.3336	18.9877	17.4958	26.7157	27.3949	21.5518	19.7808	18.8124	16.5595	29.5435	23.0049	23.8127	19.7171	17.1122	17.0265
pk204	22.7833	17.2205	16.2187	21.1667	22.3643	18.604	11.6739	23.8102	18.1156	14.8465	24.6048	15.7143	16.8854	23.4085	15.0309	22.243
pk208	62.73	62.6825	68.8304	51.1849	23.4606	60.6845	57.9206	35.8741	67.2865	56.9115	40.5595	67.0314	55.3466	44.2811	70.6455	59.405
pk209	30.9853	23.1902	27.8223	28.992	38.297	39.5704	38.6137	37.6731	40.5444	39.5906	35.1131	30.7739	33.1454	32.9019	30.7299	32.5507
pk210	31.2251	31.16	29.7307	32.2666	35.1043	30.214	25.5219	37.2442	33.6092	30.0837	38.0606	35.1246	32.6846	40.4104	34.413	36.2341
pk212	45.5059	46.1508	42.4059	45.4122	59.9012	38.0939	38.9729	55.3667	35.7136	45.6942	53.5155	59.1251	57.7856	58.2871	51.3056	55.2277
pk213	28.2513	22.9893	31.4484	37.2342	19.0754	25.2483	32.3278	30.7152	25.7177	33.4046	28.5454	27.9911	25.7971	36.5758	34.1954	31.7369
pk214	59.7682	64.2323	69.6216	72.3516	76.3017	52.0469	51.8591	75.0022	51.1119	67.0154	62.281	65.681	62.2258	75.1022	67.3888	74.1884
pk215	19.7076	19.6313	21.0645	18.7614	24.8309	20.5973	18.1844	33.0962	25.2324	23.5069	23.3554	19.5201	21.3413	27.6513	25.5526	28.6853
pk216	46.2754	44.314	47.6011	51.0566	49.6984	40.161	46.3963	48.4671	43.5637	43.7146	47.5437	48.4525	49.4054	49.0278	42.7547	46.656
pk218	23.9984	19.8035	23.1413	20.9743	24.5569	26.1342	22.4498	21.9054	21.3505	25.1565	24.6048	21.1161	22.5139	20.4824	21.2938	17.6316
pk219	35.6722	43.986	33.398	35.626	44.3527	41.3844	45.7977	43.5387	39.3737	37.8232	47.7817	45.8802	45.0277	42.6369	32.8534	40.6884
pk220	30.1752	29.3896	32.701	27.0677	36.9815	33.3691	38.913	42.0118	39.4661	34.6418	35.6257	33.884	32.1031	37.8437	33.0681	36.3483
pk223	37.0332	35.6933	41.1041	41.6687	52.7415	44.4563	41.3893	50.0448	42.7011	37.3411	52.5299	40.4465	44.8572	51.9243	42.0867	41.7241
pk224	37.8203	31.5134	33.8219	34.9251	20.7199	37.208	37.0422	26.9056	40.2749	32.786	20.472	24.3081	32.3637	20.4824	24.4253	20.7511
pk225	43.9392	45.462	42.468	43.7903	50.8365	33.9808	41.5643	47.5524	34.3827	40.6511	45.1455	43.1442	40.8734	38.5404	38.3289	37.5495
pk226	25.5173	27.3805	42.4257	29.441	0.328887	49.1677	46.4712	1.42861	41.2453	33.4046	2.88338	23.5715	21.1067	2.04824	38.7047	20.7511
pk228	32.3523	30.8677	30.7067	27.1319	34.2042	31.8926	33.6748	28.5723	28.1439	25.9813	29.4105	27.4387	38.4612	25.3104	24.989	26.0406
pk229	67.2059	69.1163	30.4763	33.1134	80.1644	55.6989	57.0321	42.4937	37.9932	36.7477	76.293	76.7327	76.3236	38.873	41.3511	41.3117
pk230	77.7236	80.7394	48.3169	47.6663	104.492	67.5819	55.8039	50.7498	41.8692	41.3581	102.978	112.175	96.488	48.489	42.0867	48.5935
pk231	38.5038	29.447	15.4275	13.5659	25.6532	37.208	44.4507	13.3337	26.6882	27.2185	33.4472	29.8327	25.3281	13.4599	18.7887	13.4272
pk232	25.0616	26.089	31.4484	32.3273	24.3376	32.557	28.2868	32.8581	34.452	35.2604	25.6621	24.3081	31.8946	26.6272	27.0557	26.8543
pk233	18.2266	12.0543	16.2187	14.6243	15.7866	23.0335	26.0418	22.8578	23.2915	23.9193	18.0692	18.1697	16.26	12.4845	16.033	11.9353
pk235	22.6531	20.7384	19.4115	20.2046	21.6126	26.767	28.6716	20.8169	25.3711	24.0372	24.9618	20.5198	24.256	19.8972	19.6476	19.0654
pk236	41.4656	38.4877	30.5583	28.575	38.1509	30.5637	45.1242	55.7159	45.1273	55.6743	37.7722	37.5671	31.8946	38.9166	43.9655	41.5021
pk237	15.6445	18.2537	17.2076	10.7758	12.0592	31.8926	29.6338	14.7623	24.5855	21.8573	12.8791	15.2233	15.0092	15.4106	21.2938	19.8017
pk238	50.8827	53.7278	21.9545	19.05	61.3922	50.0536	48.9406	22.2229	23.615	22.6821	66.8944	71.2055	71.6066	24.5789	28.5588	22.5142
pk239	46.7058	42.3623	24.6247	21.0705	37.822	40.5302	37.7157	31.4295	32.0258	31.5488	27.9688	34.9889	35.1779	16.0933	22.9222	22.3786
pk240	31.441	24.5392	20.1744	22.5137	19.7332	30.5637	24.2458	28.0961	26.2029	29.0744	23.067	22.8349	22.9829	19.0194	20.2918	21.9717
pk241	24.9098	20.3201	15.4275	13.0849	18.8562	32.7785	31.4298	31.4295	32.9963	21.4449	23.4515	17.6786	16.8854	15.2155	19.0392	18.4454
pk242	16.0622	15.7567	17.0593	15.4421	15.7866	29.2349	25.2561	14.7623	19.8948	20.4139	14.1286	14.3639	16.1818	12.5821	19.916	15.2581
pk243	13.9738	13.0875	13.2518	9.81365	8.3318	23.9194	22.8988	14.2861	18.7626	17.3209	10.9568	13.5045	11.8823	10.7289	14.0289	13.834
pk244	27.0362	26.6917	23.5368	20.7819	24.1184	28.7919	30.9808	25.3976	24.5855	25.5689	22.1059	28.2367	22.5139	19.1169	25.3021	24.413
pk245	36.2255	30.6094	22.5479	20.3489	32.0665	32.557	33.338	25.477	29.357	21.9604	30.9963	30.201	30.0185	23.2622	20.8554	27.4646
pk246	28.069	27.4839	18.8295	15.1631	21.7504	30.6523	31.4298	15.8735	24.0679	19.1355	24.8355	25.2411	22.8891	16.9321	18.0371	16.4924
pk247	37.5925	34.3548	16.6142	18.7614	29.5998	37.208	34.3482	18.572	24.7472	27.2185	32.0055	30.9376	26.2662	19.6046	19.1645	26.8543
pk250	49.0535	47.2589	22.3415	22.9404	46.5017	43.7945	39.9412	21.6984	23.9666	25.0669	50.6973	51.7548	49.5958	19.541	21.6315	22.5024
pk252	16.5052	13.7764	14.5045	15.0091	12.1323	29.2349	30.2324	12.4871	24.5855	21.17	16.1469	15.2233	19.5954	13.5249	15.0309	16.637
pk253	41.3517	39.973	19.8778	18.1841	41.0286	33.8859	31.991	22.1435	24.1407	22.7337	40.7277	36.7384	35.6469	23.3353	23.6737	22.8872
pk254	60.7789	62.0731	34.5978	34.4588	62.9439	49.8833	49.9422	44.69	40.4615	42.4457	52.6993	52.6959	51.0891	36.2832	33.8774	34.1782
pk255	21.4163	21.1812	24.9214	16.1637	15.1288	19.9329	28.2868	20.0006	22.321	14.8465	23.6437	16.942	20.6377	14.6303	19.5402	15.4616
pk260	19.867	21.2845	16.8516	20.32	25.7847	24.451	26.9398	29.9057	27.1734	20.7851	23.9897	19.1518	21.7634	22.7062	24.9514	22.1345
pk261	18.4089	20.0446	36.314	42.2564	20.2594	24.451	34.4829	23.2388	32.6081	28.7032	19.3763	15.6161	19.1368	25.9834	25.252	23.762
pk262	20.0493	19.4247	46.2825	44.7964	21.8381	22.3248	26.401	54.2873	43.4774	46.519	23.5284	19.1518	24.39	44.242	35.1724	45.8965
pk263	19.4885	18.916	75.9508	76.6442	15.2806	26.3727	27.9759	31.6493	38.9684	38.4486	17.6551	18.4719	20.2047	34.3024	29.9463	31.5491
pk265	19.3658	15.4984	44.5024	45.6046	9.8666	25.2483	24.2458	15.7148	23.7767	21.6511	16.7236	17.6786	13.1331	20.1898	16.9098	13.4272
pk266	30.4645	29.1518	21.3612	17.1533	23.4919	33.4113	32.1353	15.7148	28.4212	22.093	23.6437	27.6755	26.1322	17.4728	18.7887	19.8792
pk267	23.0871	23.9364	16.812	12.8924	24.5569	25.6912	25.5928	20.6355	21.027	21.8573	29.026	29.2188	24.0773	17.7514	18.2877	17.0891
pk268	24.606	23.5059	18.9877	19.6273	28.942	19.2684	29.6338	25.0007	31.0553	22.2697	26.8154	21.73	29.0804	21.3602	22.9222	25.6337
pk269	31.6481	28.5547	58.6893	53.8439	26.4305	34.5503	33.7972	58.2701	55.4055	64.3347	23.5913	23.9733	24.5606	46.0722	43.3165	49.2699
pk270	38.0937	40.7092	25.1587	28.4019	47.6228	33.4872	39.3321	34.6677	36.1018	28.2083	41.7513	32.7054	33.7708	24.5789	26.1539	22.1345
pk271	55.1356	60.9604	57.1609	62.9228	64.4618	56.255	57.0226	34.128	36.2312	34.2294	35.7539	41.0046	37.5231	23.4085	21.2938	22.7855
pk272	18.2266	15.2918	75.7135	79.6638	6.57773	23.3879	32.3278	17.5243	31.8317	27.7134	10.3802	12.375	16.8854	17.5564	26.4545	24.413
pk275	34.0838	33.0633	21.1238	17.0873	31.8362	34.5503	22.6294	19.6196	22.9033	25.7339	26.5271	31.2322	31.5194	22.4721	24.9514	21.4835
pk276	43.4706	42.1557	25.2774	25.9773	36.5722	39.0684	39.0627	36.763	32.2199	42.065	33.2165	36.5358	37.5231	34.8786	39.832	33.8527
pk277	70.3028	67.0122	18.3096	13.6896	60.1393	48.2185	53.8796	21.6333	28.5598	22.9767	59.1504	75.976	81.7468	15.8843	22.3317	25.1105
pk278	30.803	29.137	28.2442	21.7055	21.3119	37.208	34.4829	19.4292	29.5025	28.7032	28.3724	29.4644	28.1423	17.7905	22.847	22.46
pk280	16.1002	22.731	16.2187	15.7788	20.1717	28.349	18.8579	17.1434	17.4686	19.7953	24.2204	22.0983	23.1392	17.1662	14.5299	20.0729
pk282	20.0493	14.17	16.4447	13.3598	19.5453	26.9568	26.1701	15.2386	24.9552	19.7953	19.4422	18.7309	19.8336	16.3859	18.6813	20.4604
pk283	70.7087	72.3259	63.6647	66.3525	72.9742	58.7824	58.7922	63.4193	57.8862	62.5881	76.7318	85.0133	79.4607	67.265	72.3254	73.7177
pk285	34.5004	35.1297	39.6707	40.739	29.8817	41.0047	30.0186	65.8523	51.574	67.1626	32.1291	30.5167	33.7708	60.6949	56.044	59.9863
pk286	57.2317	52.6946	20.8865	12.9309	43.6762	49.965	57.1124	28.3818	37.2664	34.6418	41.29	43.9019	45.7782	16.8541	25.5526	22.46
pk287	55.5517	58.9838	67.8501	68.3693	57.5981	51.421	52.3569	65.5506	60.0009	63.3665	60.6763	63.1562	62.4026	68.2408	74.4359	69.0641
pk288	42.2858	42.7067	19.1459	17.2412	32.7133	41.106	40.7689	28.3183	35.0666	29.363	34.6005	37.0269	38.0234	22.7843	25.5526	27.1256
pk290	18.8342	16.876	11.8673	15.0091	15.7866	30.1208	31.4298	16.191	10.3518	18.1457	24.6048	13.75	13.7585	15.9958	13.0268	13.0203
pk291	26.8843	26.0521	62.3034	61.5209	28.6601	30.7536	25.208	32.3819	38.5419	37.4697	28.0923	26.7284	27.0702	28.8426	28.1293	29.7606
pk292	17.771	16.325	24.2093	23.8991	17.6283	22.3248	20.7436	21.5245	23.4856	16.3311	17.6463	17.384	16.6978	20.4824	20.893	17.2519
pk293	12.7587	12.5463	60.5233	67.7884	11.2761	22.4007	19.6276	17.9597	19.6868	17.6744	15.6526	13.259	14.7412	15.7171	17.6077	17.2054
pk294	21.3252	18.5981	24.2093	22.6291	16.5759	23.9194	22.6294	20.0006	26.0088	14.8465	20.299	17.9733	15.3845	20.3654	21.3439	16.2753
pk295	36.2925	33.7318	19.1971	17.2503	37.6865	36.4263	36.131	38.2644	28.201	32.8951	29.8514	28.9444	29.4667	28.2967	24.7569	23.6471
pk296	36.5672	38.3586	37.5304	35.9353	20.7199	31.5604	34.3482	27.5008	31.7832	38.972	30.5638	31.3059	35.1779	24.2863	31.0013	30.9232
pk298	69.7169	74.3924	92.5651	90.0547	60.5152	49.8322	44.4507	67.383	59.1992	63.7161	42.0973	46.4064	49.7181	53.8395	51.8568	43.5365
pk300	32.4434	33.2699	33.2285	34.6364	34.9935	32.4241	31.2502	37.5249	35.3254	33.1571	31.3712	22.9822	21.3882	31.8355	24.6508	26.3661
pk303	30.8781	30.9968	34.2058	33.346	29.0968	34.394	32.3278	37.8163	32.9963	33.3318	33.9899	27.8178	28.2527	39.519	35.1901	34.7526
pk304	40.4404	39.3918	43.019	41.708	34.3687	40.8624	36.3687	35.3582	39.3044	43.6115	35.7539	37.9354	37.2886	41.6964	41.7109	45.9779
pk306	42.5071	41.1077	44.0786	44.3676	49.8968	38.7267	37.1384	46.0558	36.6009	39.5906	48.7703	45.2488	49.0481	52.2511	48.9579	49.4073
pk307	20.4399	19.3361	45.6044	39.9143	14.471	28.0958	26.5549	26.2593	31.6099	36.4092	16.4764	15.3636	17.9575	23.5757	24.9084	24.878
pk308	21.4923	21.2673	58.3476	59.7478	21.5969	24.3624	23.3478	67.383	52.2441	60.8293	23.6437	20.0112	21.5758	68.3723	64.6331	63.8807
pk310	20.5701	20.5169	29.4988	27.8741	23.4919	25.4381	28.8641	30.4771	33.8281	25.8046	21.5841	17.2577	21.9778	23.0741	21.2581	30.2256
pk312	53.8192	56.4257	36.525	35.0854	52.4026	43.114	47.1447	54.8165	48.8474	49.2133	48.9533	47.5522	51.1773	49.4179	41.6691	44.4859
pk313	27.1881	26.6917	76.3464	77.7395	28.7228	30.5637	27.3888	61.5891	68.904	61.4479	27.4882	26.7635	30.6439	73.9318	56.8671	64.0164
pk315	49.9714	46.8396	103.048	96.7895	58.3226	50.9395	50.7366	78.8912	83.1377	81.2432	43.8273	44.6876	37.8358	82.1248	83.6723	87.6156
pk316	27.0362	33.7521	20.57	24.6303	32.0116	32.7785	32.3278	35.2391	29.7613	28.0434	26.9115	26.5179	26.2662	27.7	29.5609	28.7531
pk317	24.606	27.8971	18.9877	13.8546	27.188	28.349	29.6338	36.1916	30.4083	24.7441	17.6847	20.6251	16.8854	21.0676	21.0433	25.498
pk318	25.0616	27.1222	37.382	36.9455	26.9687	35.2147	32.3278	28.8104	35.9077	35.879	27.9688	19.5201	18.7616	27.505	24.8011	21.9717
pk319	37.4785	40.8125	25.8114	27.9978	39.7953	38.5369	36.7055	41.6679	39.3044	33.7139	31.8613	25.2289	32.3637	30.8699	30.0619	25.8371
pk322	21.4163	21.009	56.5675	61.191	19.7332	30.1208	27.8378	37.6202	49.8179	53.1999	14.9936	19.3974	18.4489	33.7472	32.066	43.9434
pk323	58.8721	63.7846	50.5548	49.3377	65.1634	50.1422	53.1612	57.5255	42.5717	48.8284	60.7432	67.277	63.7893	52.435	45.0928	48.5005
pk325	35.0255	37.9539	45.4914	48.1831	41.5274	34.9933	36.8177	48.3189	39.9837	46.8489	40.5595	35.4554	37.8358	51.9278	45.7943	49.5313
pk326	47.3893	47.0119	60.2266	53.9751	42.7553	55.812	43.7772	50.7158	47.5534	50.1069	38.9256	36.8305	37.5231	44.7687	49.9779	44.3503
pk330	49.941	51.5581	61.8287	62.5765	53.8059	51.5597	56.3042	49.6205	58.0346	55.4269	45.096	48.1742	46.1534	52.318	49.6021	46.873
pk331	63.9886	66.5694	66.9656	69.2728	51.0244	51.0661	58.8827	59.4576	64.3289	71.5812	53.2189	69.0308	62.3152	64.6241	86.3206	81.493
pk332	30.2042	29.9636	29.8378	29.8533	22.7402	28.4755	38.8703	32.654	39.0964	27.9255	37.7311	32.8317	29.7505	36.2832	36.9332	34.8757
pk333	41.2703	38.5984	48.9951	45.3572	28.942	51.8254	45.4128	34.4228	55.1786	48.958	31.0581	38.7246	40.3373	43.0549	55.3998	50.2211
pk335	27.4919	29.2748	32.8329	30.0182	34.862	27.0201	31.8788	26.35	31.3788	23.9193	25.7582	23.326	27.2043	23.9937	23.0475	21.1579
pk338	27.1121	28.1555	37.9754	36.3682	17.1021	27.906	31.6543	23.334	43.6715	20.4139	27.6804	26.1496	29.0804	21.6529	34.5712	22.7855
pk341	40.0986	36.6796	48.9527	36.6569	31.2442	43.8523	47.1447	30.0009	43.6715	44.5394	29.4105	37.5671	36.585	28.6754	37.9531	38.2471
pk342	36.6558	32.1449	22.9435	20.1404	40.0511	25.1006	20.0552	26.4558	20.0566	21.9948	43.3147	32.5745	31.0608	23.7986	21.8784	19.7113
pk345	42.5288	42.7067	18.9877	12.7	27.6265	37.208	34.1237	17.1434	20.7035	28.8682	22.2981	30.9376	38.7739	11.3141	14.5299	16.2753
pk348	40.7062	40.6403	33.6241	38.4849	23.6798	30.1208	33.2258	37.144	35.5842	32.1674	31.5249	33.3929	38.7739	31.6015	28.0578	34.7207
pk350	41.6175	44.0844	50.6339	47.7213	25.8724	46.0671	45.7977	29.2072	40.1131	35.4666	31.9094	31.4287	28.7677	19.5071	25.5526	18.9879
pk355	23.6946	23.7642	42.3268	44.2576	27.6265	26.5772	26.9398	40.3187	25.2324	24.7441	29.2182	22.5893	25.6408	30.431	30.0619	26.0406
pk359	73.9394	73.2214	27.0575	25.0152	82.1778	65.2026	62.5003	24.2547	28.4674	26.0638	75.1216	88.0002	80.5496	25.0471	24.0495	25.281
pk360	71.1273	74.1956	21.5307	19.0225	77.2414	56.0651	55.6756	25.7604	25.14	25.2155	70.629	78.4313	76.833	21.9037	26.0536	23.5605
pk361	32.9219	36.163	23.5863	19.1943	34.5331	37.5402	37.0422	28.9294	26.2029	26.2906	30.2755	35.5414	35.4124	23.8474	30.0619	27.6681
pk362	24.2555	23.2874	46.1912	48.4022	22.6679	30.6659	30.4627	17.1434	27.472	21.889	23.5106	23.9115	25.5446	18.4567	20.0027	17.0265
pk363	51.9459	50.6281	21.1238	18.0109	12.3661	52.0912	47.4141	26.477	38.4309	46.519	20.991	45.0805	42.7763	10.7679	32.7675	24.413
pk364	18.6823	16.5316	48.8255	44.0377	10.0545	26.5772	23.861	26.7355	39.3737	37.8232	12.275	16.8368	13.5351	21.9037	25.1232	25.1105
pk365	41.01	43.9122	19.8778	24.2455	40.4531	42.5234	43.7772	34.2867	34.9372	31.5488	25.6621	27.9911	40.3373	25.7493	25.1768	30.5163
pk366	43.4592	44.0413	48.3593	52.5319	48.3463	38.2047	38.5576	57.8589	49.0092	48.0964	50.8195	46.0381	44.6759	61.9593	51.5749	60.5239
pk371	19.138	18.5981	19.7789	18.8576	23.2413	27.4631	26.9398	15.8735	21.3505	12.3721	24.9893	18.1697	22.5139	15.2155	13.0268	15.1903
pk374	30.56	27.8971	31.3297	32.1734	31.31	29.9436	35.2013	34.3502	35.9724	29.8579	36.7535	29.1697	34.2711	35.2688	32.8677	35.1547
pk378	44.7496	45.2126	64.6155	66.7249	46.407	42.4318	40.5955	54.2873	48.8586	48.0377	45.3386	45.111	41.146	58.7634	56.081	57.581
pk382	23.4668	20.4062	24.328	22.8023	28.942	24.5839	22.2253	28.5723	19.4096	23.5069	23.3554	22.0983	22.5139	37.4536	23.298	27.6681
pk383	37.9912	35.8401	36.6403	35.4302	23.4332	43.8523	40.9148	25.4174	36.8782	38.1988	32.9426	38.3957	36.7023	31.6746	43.0261	38.2471
pk388	42.3263	37.1962	37.9754	35.5344	49.2599	35.7315	38.6137	40.2128	32.5649	35.1917	43.571	40.268	37.94	33.9423	30.2289	31.104
pk390	34.2661	29.9636	38.9248	36.4837	19.7332	40.3973	40.4097	32.001	47.7475	39.0957	27.4498	31.8215	30.3937	32.5378	38.7798	41.3394
pk391	40.2809	38.8494	43.4344	43.5264	38.5455	37.7396	41.4873	43.9061	41.9247	39.8381	44.6347	40.5135	45.2153	48.9237	46.2953	46.3847
pk393	32.3219	32.2367	56.5675	56.4574	30.0822	35.1704	36.0993	56.5731	52.4058	57.4889	31.794	30.0536	29.5182	64.1783	62.629	60.5443
pk397	25.8818	25.8307	30.2617	34.2901	21.575	34.8161	32.3278	28.477	28.1439	32.1674	26.7577	27.4019	28.5176	28.3243	30.9638	33.69
pk400	32.9219	27.6388	31.4484	30.4512	35.6842	42.5234	36.3687	37.7392	36.8782	32.786	37.0514	29.8327	29.784	38.9166	35.5106	34.992
pk401	36.2047	34.754	38.5148	35.581	38.5096	39.6241	40.8995	39.3951	40.0543	45.4392	40.1576	33.6162	38.2053	42.0289	41.8134	41.7241
pk402	36.1115	40.6833	34.7119	33.1932	22.6932	48.1711	41.7567	36.0725	46.8256	46.0859	31.1405	36.0938	25.0936	30.5773	36.0743	32.5507
pk404	46.3439	46.3433	44.3628	48.5589	47.5145	35.4101	37.6365	51.4021	41.1597	40.1728	40.7065	36.5705	38.0749	43.6155	38.6826	40.6884
pk405	17.6191	20.8368	58.7432	59.6516	14.6903	23.4765	22.4498	20.1593	29.1144	24.3317	17.8769	14.9777	25.6408	18.7268	19.2897	21.4292
pk410	13.67	12.3987	70.0172	66.0401	2.10487	20.7302	32.3278	14.8576	38.8191	41.5701	3.69072	8.25002	9.38078	6.78846	14.4297	17.2519
pk411	31.2891	30.308	24.1302	19.2425	21.9258	28.349	26.9398	20.3181	25.8794	17.3209	19.9914	18.6608	23.7646	12.0944	16.033	18.9879
pk412	43.744	39.9515	40.3489	43.4879	35.9583	52.2684	35.0217	35.5566	36.8782	23.9193	30.3716	31.4287	27.5169	26.9198	15.0309	18.9879
pk418	28.2513	25.0558	56.0731	56.2842	22.6932	33.2214	26.2663	34.5248	37.3634	32.1674	19.607	18.0469	18.7616	29.2606	25.9284	30.5163
pk419	34.6306	32.4433	24.684	24.9382	28.1527	38.8026	31.789	40.1917	37.2664	32.1674	29.2951	25.9286	32.6451	37.9218	37.5774	31.8997
pk421	36.1495	30.4802	23.9324	21.744	34.4235	31.8926	35.0217	21.1117	29.1144	19.7953	41.9051	38.5492	42.5262	15.8007	21.7949	23.5993
pk422	31.8966	29.6192	15.4275	13.8546	42.9745	26.5772	25.1438	18.4132	20.7035	16.4961	29.6027	25.5358	36.8977	18.3366	18.5382	18.9879
pk423	78.4252	80.8214	20.4382	20.9101	96.2542	68.067	64.0569	29.366	25.4481	23.3695	96.433	105.99	102.876	33.4221	37.7444	37.9758
pk424	74.5774	68.8818	18.5921	15.7788	62.7077	62.4563	68.2475	17.937	25.8794	25.9813	48.633	53.5269	54.4085	15.4106	24.3	20.6154
pk425	44.5251	41.4767	22.2088	17.3182	40.0302	41.3844	38.8703	16.8713	23.0142	27.2185	38.0606	36.62	39.1312	14.0451	23.4053	22.553
pk426	64.8059	63.9453	24.2621	28.4788	79.8098	51.3825	58.3696	27.514	20.4879	21.9948	78.9405	68.2591	70.4601	25.0991	26.3877	25.1364
pk427	29.9221	28.0693	52.8096	44.4501	16.6636	35.4362	37.2667	40.6361	46.2595	36.7038	26.1426	26.2724	27.2043	36.0881	39.832	43.1297
pk428	47.9968	50.6281	58.2817	54.0072	59.3458	43.7047	46.6957	65.3988	47.4456	52.5125	51.1319	42.7233	48.9885	69.1851	59.1217	61.8463
pk429	59.7682	59.6689	60.5233	61.3834	63.3655	52.9328	61.2881	58.7319	46.583	57.5301	67.0866	63.2256	65.04	64.7635	67.514	71.4759
pk430	32.9902	34.5098	15.6649	11.3146	27.3634	36.6765	30.1726	11.2384	16.6922	12.3721	23.067	28.8751	28.8928	11.2361	15.9328	15.2988
pk431	21.2644	16.5316	12.2629	18.0879	17.9791	19.4899	25.1438	13.3337	23.2915	18.1457	18.4536	13.75	15.6346	17.5564	16.534	17.3604
pk432	43.2883	42.3623	20.7678	16.1637	41.7686	38.5369	35.6952	14.7623	19.8948	16.0837	34.0239	28.7278	32.8327	21.0676	23.6737	20.7511
pk433	38.5797	33.8669	17.5373	16.0354	36.1045	44	37.4164	23.5986	30.1927	25.8439	30.3716	31.4287	30.4354	22.3681	23.0475	19.7113
pk434	42.1491	38.2294	22.8446	26.5546	42.4264	31.8926	36.3687	30.239	24.7472	24.1255	36.9072	37.5671	36.585	27.7976	25.9284	23.5993
pk435	42.4681	43.3956	44.3838	48.0292	34.9935	33.4872	30.7114	39.2393	29.8907	39.5906	32.5245	26.2233	28.1423	33.006	23.7489	30.9232
pk436	21.872	17.5649	16.9109	15.0091	11.8399	18.604	19.5314	17.3815	15.0424	22.8883	16.7236	17.3103	25.7971	16.9712	16.534	13.834
pk437	17.0115	18.5981	16.6142	18.8576	22.3643	24.8053	17.0619	21.5879	20.7035	21.4449	19.2225	17.1875	20.0123	19.8972	14.5299	14.1053
pk438	37.6684	40.2959	15.8231	13.8546	29.3805	32.7785	30.5318	21.5879	21.3505	24.7441	26.5271	21.6072	33.1454	23.0183	18.5382	14.6478
pk439	23.6946	29.137	21.8359	26.3237	28.942	31.8926	27.4786	20.3816	26.0088	20.7851	29.5258	23.5715	27.7671	20.3654	16.8347	18.2284
pk442	34.0838	33.7865	19.4624	19.1655	34.862	23.9194	27.4786	18.7625	15.9158	18.8055	31.4865	25.192	33.3956	16.0348	17.1353	18.3911
pk443	16.9508	17.5649	36.7887	35.791	18.1545	28.7033	19.9355	21.9054	24.4561	16.826	20.991	18.5625	15.3845	14.9814	16.2334	15.6243
pk446	27.34	26.6056	13.9441	21.0705	27.6265	23.9194	28.9603	22.1435	17.4686	19.1767	21.337	13.6273	25.7971	21.0676	18.4129	17.496
pk447	19.8215	15.2401	16.3176	17.0296	19.7332	22.5906	22.2253	19.5244	15.0424	13.6093	22.202	15.4688	21.1067	18.7268	21.7949	14.6478
pk448	27.8607	24.9451	18.3096	19.4624	21.9884	24.2991	30.0186	18.7761	20.5187	17.6744	28.01	22.9401	25.1941	17.7236	17.1782	14.8803
pk450	21.2092	21.6978	27.8343	34.4265	21.2879	22.7114	23.0213	20.5201	21.8799	19.5704	25.3737	20.8929	22.855	19.6844	18.9937	18.3468
pk452	59.3668	64.0601	64.9312	68.778	80.0604	58.0901	58.8827	64.6278	44.9193	57.972	71.5078	70.9249	70.2218	63.0357	52.823	54.4062
pk453	25.3654	24.6253	15.4275	13.6621	25.2146	25.6912	30.5318	18.7307	21.3505	16.4961	21.7214	24.0626	23.7646	13.655	19.0392	18.1741
pk454	24.606	25.8307	18.9877	18.4728	18.4177	25.6912	26.0418	17.1434	20.0566	19.7953	19.9914	18.6608	23.7646	17.5564	17.0351	17.3604
pk457	17.9229	19.2869	15.0319	13.4697	25.4339	31.8926	35.9197	13.9687	22.6445	20.6201	25.3737	19.1518	27.5169	16.7761	17.5361	12.4778
pk458	23.6035	21.1812	27.4135	25.2846	22.3643	31.361	28.2868	12.3813	22.1269	16.5786	23.413	22.6876	24.39	15.2155	15.4819	19.8559
pk459	20.9606	22.3866	17.0098	15.7788	20.6102	27.4631	17.9599	14.9211	10.9988	12.3721	22.2981	21.6072	22.5139	16.3859	14.0289	17.9029
pk460	44.8831	38.2294	26.7015	23.0909	31.2442	32.557	30.9808	14.2861	21.8358	14.8465	31.4288	30.9376	32.3637	17.2638	17.2856	17.0891
pk462	43.63	46.6244	25.5147	23.9569	36.6709	39.5335	31.991	20.1196	26.2029	21.0325	30.8521	37.7512	34.9434	16.5322	19.5402	21.1579
pk463	16.7685	20.0446	32.0418	30.2491	13.1555	25.5141	29.095	8.19072	21.7387	20.2902	14.3016	13.5536	16.1349	8.42706	15.0309	14.6478
pk464	23.6946	24.1086	14.6364	14.2394	27.188	35.4362	26.9398	12.6988	31.7023	25.5689	21.1448	31.9197	26.2662	14.8254	13.0268	11.3927
pk465	20.6569	25.4863	19.7789	18.0879	17.5406	27.4631	33.2258	11.4289	16.8216	19.7953	18.0692	21.1161	19.3869	12.0944	12.0248	13.0203
pk466	29.7426	27.9911	27.1869	24.6653	20.3312	40.5906	36.2463	21.2993	30.526	23.3945	26.4222	29.7322	29.3362	22.8765	30.6085	23.2294
pk467	46.5792	47.1841	34.8108	40.2809	45.4595	32.1879	35.0217	32.5936	27.6047	24.1943	41.6488	37.6489	35.0216	32.1216	23.2145	28.2106
pk468	38.0937	38.2294	44.8585	37.8692	22.8905	50.4966	51.1856	37.7154	41.1483	43.5497	33.2165	39.7769	42.7763	37.9218	45.3935	41.0139
pk469	38.0481	39.0043	52.5129	38.966	3.28887	53.8187	40.4097	4.76205	43.1863	41.4464	12.9752	36.8305	26.2662	11.119	45.4686	35.3989
pk471	24.1503	24.2808	26.4048	29.7296	23.6798	23.255	26.9398	20.7149	21.3505	19.7953	12.9752	15.8371	16.8854	17.5564	14.6552	10.9859
pk472	44.1237	48.82	23.7346	23.1872	46.4827	39.8657	39.5117	53.7318	34.6137	40.003	28.8338	27.009	29.3931	40.8673	47.097	42.8584
pk475	51.3384	48.2173	54.9852	56.9577	43.8516	41.6375	45.7977	53.9699	51.7589	43.7146	48.8252	52.0537	55.0339	65.1536	84.6743	75.4091
pk476	57.4139	61.8788	51.1613	55.5466	64.0233	53.1543	60.4649	98.3098	64.6986	78.0815	51.3882	59.9109	55.6593	105.078	118.744	116.459
pk477	23.6946	24.7975	15.9361	16.3286	10.9002	30.7536	28.8641	19.7285	35.2145	24.0372	18.4536	16.6263	17.1534	18.894	22.5464	20.6929
pk478	17.0115	18.5981	10.6806	9.62123	11.4014	24.8053	10.7759	24.7626	23.9385	18.9705	12.6869	13.75	20.6377	26.9198	24.0495	30.3806
pk479	57.2621	59.0662	15.2297	15.394	39.9049	45.1812	51.1856	23.969	32.6728	28.0434	36.9072	43.951	49.0927	24.5789	30.8134	24.6843
pk482	20.505	22.8602	35.8986	42.8626	19.4043	25.9127	21.2151	36.7868	35.6651	41.7557	18.1653	21.73	19.4651	29.2606	34.1954	36.2126
pk483	31.8966	24.9451	25.2604	19.6273	26.6868	28.8552	28.8641	30.7492	29.6689	32.5209	26.3623	24.8342	26.5342	29.4278	27.0557	23.2505
pk484	26.4286	26.6573	60.0486	59.8056	21.575	30.0322	28.2868	38.3821	47.5534	45.2818	25.9504	24.6027	25.8909	48.2215	42.237	43.7807
pk485	23.5428	21.5256	50.8317	58.4971	18.6369	34.5503	26.9398	46.1919	62.1106	59.7983	17.6847	26.7635	20.325	53.2543	70.1444	67.5427
pk486	29.0107	27.4379	36.6568	39.1263	28.942	31.5973	33.2258	69.3671	58.8757	66.6717	26.0145	28.5641	24.39	74.9072	80.8331	75.5899
pk489	43.164	41.517	32.4733	32.2224	33.4866	42.0402	44.3282	57.1446	48.5239	48.8134	25.3737	33.4822	32.2358	60.2237	73.515	63.3259
pk491	27.8868	23.5576	18.7504	18.7037	31.31	20.7302	25.8622	30.8581	27.9498	28.2083	31.1405	23.8661	30.0185	26.6857	27.0557	20.5069
pk493	33.7193	35.388	38.371	43.3917	36.9449	29.2349	31.8788	40.1599	33.3198	40.8278	31.1405	28.3594	28.455	48.0849	44.216	44.0791
pk494	32.5476	33.9489	39.8403	44.615	31.1973	33.6011	32.5202	38.6406	35.6304	38.7069	29.3281	28.5173	31.6266	53.1707	53.5746	53.9411
pk496	29.1626	27.8971	33.0127	33.167	24.2778	35.7584	35.2667	31.949	38.2898	40.7153	33.2375	32.5447	38.3759	43.5185	48.099	43.6475
pk498	29.8917	29.8603	36.0766	31.2882	14.471	33.4872	30.9808	24.2864	40.1778	33.1571	25.2584	35.5046	29.4556	35.2298	48.8506	46.7102
pk499	29.5044	27.3805	12.9057	8.94774	14.1421	26.2449	22.2253	6.66687	17.7112	13.3	12.5427	21.3617	18.2925	5.70582	10.7096	8.95144
pk500	31.8966	34.8714	14.2408	14.1432	27.2976	38.5369	28.9603	35.2391	16.9834	27.8371	19.0303	20.2567	18.2925	15.8007	17.6614	15.4616
pk501	23.0111	28.1555	31.4484	29.441	16.1154	26.5772	21.5518	20.7149	25.2324	14.2279	15.5702	19.5201	17.3544	15.5081	15.4067	19.5304
pk502	42.6504	43.1889	48.656	43.411	23.6798	46.2442	42.0261	31.0485	45.8066	37.1162	25.3737	26.2233	28.1423	24.813	37.2768	30.2721
pk503	62.3124	55.2777	25.9598	21.3591	55.5819	37.5402	39.3995	30.358	27.6586	26.2906	48.7291	58.3763	55.8156	21.3602	27.2436	22.7855
pk504	59.0543	57.0342	68.1184	58.8819	49.9908	60.5959	45.7977	50.4777	60.1697	53.4473	50.7474	62.1698	54.0333	54.5418	65.5349	69.333
pk505	20.4138	22.731	39.8742	42.2564	13.1555	19.1355	25.8622	24.1912	28.338	29.1981	15.9162	20.0358	20.2625	20.1313	18.0371	22.7855
pk506	50.3511	49.0783	62.8968	55.1296	24.0087	37.8724	35.6952	29.5247	41.7306	38.3534	24.5087	31.6742	33.3018	20.775	37.2016	37.4333
pk507	53.4041	53.7278	59.5739	58.651	52.6219	47.8389	50.6468	52.0016	46.583	49.4883	44.75	50.0894	42.7763	43.5398	34.5712	41.0139
pk508	19.138	15.8428	14.6364	13.4697	22.3643	20.3758	26.0418	16.191	20.7035	16.4961	18.4536	18.1697	19.3869	13.655	15.532	18.9879
pk509	40.4024	37.5406	12.2629	11.9303	34.2042	29.2349	30.5318	15.556	14.2337	15.6713	18.8381	28.9733	28.7677	11.3141	13.5279	11.3927
pk510	43.8741	39.115	61.0319	69.1079	42.0975	37.208	40.4097	55.784	46.0284	48.4278	29.4928	36.8305	34.0388	63.0357	61.8416	59.2888
pk512	15.9483	14.7235	15.1308	11.8341	12.1688	30.5637	20.8783	11.9051	20.8653	19.1767	15.8586	13.6273	15.0092	9.656	14.2794	10.579
pk513	61.6061	62.6136	35.6019	33.7128	71.5657	54.7489	59.8064	59.0494	41.5365	49.4883	54.6688	55.0984	62.2884	44.242	54.1114	44.5944
pk516	23.3909	19.6313	17.4054	16.9334	16.2251	25.6912	26.9398	11.7464	13.5867	14.0217	18.8381	16.2054	18.1362	14.4352	13.0268	22.243
pk520	25.5173	26.9434	27.021	30.3735	25.1978	32.9148	27.9759	29.5247	34.7879	31.977	27.3255	24.2514	23.2355	29.2606	33.415	33.8026
pk522	42.1491	40.5542	40.2005	43.7285	49.4975	41.5268	39.7362	48.3348	39.547	41.4464	49.4499	42.9075	46.2003	56.7656	48.2869	45.9779
pk525	19.4418	22.9032	50.0405	60.0365	27.188	22.5906	21.1028	47.1443	31.0553	27.2185	21.7214	19.8884	19.3869	28.0902	23.0475	28.4819
pk526	37.4659	38.8034	43.2498	42.3334	40.4896	32.7785	36.2191	44.8691	37.9565	40.9653	41.008	39.6132	40.0246	50.0682	47.264	44.4859
pk527	21.4814	22.731	34.4152	42.5533	21.4246	22.7804	20.7821	25.4429	21.9051	17.3209	27.3509	21.6774	22.5139	22.2381	19.9697	23.7155
pk528	50.7308	54.187	37.5798	37.0738	58.688	42.6711	49.5393	51.5888	38.8191	40.9653	60.2946	55.8186	53.0535	52.9942	50.4372	48.0123
pk531	40.7821	41.3291	49.546	40.6978	29.2709	47.8389	40.7465	37.263	53.1337	41.1371	34.168	38.1195	38.2267	36.7221	47.1596	40.2815
pk533	43.744	43.8088	37.026	40.0628	58.2787	34.2845	40.9485	50.7634	40.1778	39.0957	44.75	40.6608	42.4011	48.8067	35.3227	41.8276
pk534	60.1479	60.4438	62.8968	65.5206	53.2796	45.1812	57.9206	54.5254	56.773	49.4883	53.0542	59.6653	63.3202	59.6916	74.779	72.4253
pk536	43.744	42.7067	94.0155	94.6729	29.8191	36.9127	43.7023	67.1978	77.4226	78.9063	26.7834	31.4287	26.4746	66.9743	80.8331	81.1959
pk537	28.0235	24.0225	24.0313	19.6273	19.0754	39.2013	21.5518	37.3821	37.3634	34.6418	22.7787	13.6273	17.8235	25.1641	27.0557	23.1924
pk538	27.8868	31.8234	40.1115	35.5601	16.0497	37.7396	36.0993	33.5248	41.1483	44.5394	17.7616	23.8661	18.7616	21.0676	29.7613	24.413
pk541	28.0235	30.2219	25.5147	26.5546	31.2442	27.2416	30.9808	19.7625	25.2324	16.0837	30.8521	27.9911	24.8591	21.9455	18.4129	21.9717
pk542	18.5912	21.9044	44.3838	46.4128	21.8381	30.8295	26.9398	33.5248	37.6546	39.0957	18.4536	17.0893	15.0092	39.5603	29.4607	33.2017
pk543	26.2008	26.6056	20.1744	21.3591	26.6398	31.8926	20.2049	22.3816	30.5701	19.1767	27.3921	21.73	20.1687	22.5307	24.8011	24.413
pk544	34.4484	34.9231	22.0732	19.6273	27.8896	32.9557	35.0217	34.8582	35.7136	29.693	27.2191	25.9286	24.39	27.622	30.9638	27.6681
pk546	27.1743	26.9578	26.3239	27.3943	34.0846	34.0671	32.3278	33.2477	28.4086	33.5171	33.552	26.2501	29.5068	36.9216	30.7451	32.8466
pk552	45.6881	50.5593	50.0801	48.7989	51.9202	41.8147	43.2833	52.6365	44.5126	52.6225	50.5937	53.1341	54.1583	53.9176	59.6228	56.7467
pk553	75.6406	71.8831	17.6314	12.0403	67.4688	72.5177	59.2676	22.4496	32.4417	25.8046	60.4686	74.2923	65.6654	14.7139	22.7612	22.7855
pk554	85.4049	83.101	38.9078	37.1929	92.7461	66.4429	70.2359	27.6199	34.7986	33.7581	82.4646	90.2872	91.9316	30.2638	27.0557	28.4819
pk558	50.3055	48.975	26.1081	24.2455	48.6752	41.4604	40.9485	38.6678	40.3719	43.5497	34.3699	42.7233	39.3993	29.7288	30.9638	27.9936
pk559	25.8818	26.244	56.9631	62.5765	23.943	34.5503	24.7846	51.0491	45.4184	56.9115	20.5297	19.1518	18.7616	58.2871	51.7065	45.571
[truncated: 19,970 more rows]
