# Supplementary material for: Changes in chromatin accessibility ensure robust cell cycle exit in terminally differentiated cells
Source: PLoS Biol. 2019 Sep 3;17(9):e3000378. doi: 10.1371/journal.pbio.3000378 (PMC6743789; doi:10.1371/journal.pbio.3000378)
Supplement: S2 Table — RNA-seq, RNA sequencing; RPKM, reads per kilobase of transcript, per million mapped reads. (XLSX) [file pbio.3000378.s013.xlsx]

## Sheet: wtRNA.RPKM
	rnal3	rna6h	rna18h	rna24h	rna36h	rna44h
FBgn0000008	2.98926	5.96345	4.97859	18.4997	19.704	28.331
FBgn0000017	4.21586	3.14401	3.10223	5.59678	3.40705	4.03952
FBgn0000018	7.01234	1.83042	9.77845	5.22279	3.14631	2.92637
FBgn0000022	16.3338	24.2579	34.2225	31.4156	1.0109	0.335062
FBgn0000024	0.0127176	0.506974	0.145203	0.209212	1.15196	1.1899
FBgn0000032	13.3107	20.7593	12.9376	12.6789	10.8239	13.6468
FBgn0000037	0	0.21889	0	0.0831955	7.85799	0.199018
FBgn0000042	2510.95	918.922	2548.55	876.124	1962.78	7109
FBgn0000043	729.839	377.747	1386.93	727.241	445.143	492.024
FBgn0000044	7.33512	22.1732	12.468	4.83922	4.23673	19.9658
FBgn0000045	0.0361561	1.73331	1.20552	0.493122	5.17686	60.8413
FBgn0000046	5.48743	9.40164	13.4007	5.73942	33.7039	40.1731
FBgn0000047	0	0	17.6349	3.03087	19.3433	76.1937
FBgn0000052	7.57198	2.29917	3.25033	3.42006	2.25273	4.38244
FBgn0000053	19.4579	4.84495	7.01715	3.36315	1.7391	0.519787
FBgn0000054	58.5218	75.2479	79.9864	53.7422	37.7495	41.3826
FBgn0000055	0.318376	1.1321	2.23554	0.984556	6.05933	7.18135
FBgn0000057	7.3723	4.79305	8.45337	5.64027	5.19562	7.37798
FBgn0000061	21.371	13.3549	16.3558	27.4578	9.21606	5.7776
FBgn0000063	9.66102	1.25503	8.51388	2.36127	0.123795	0.087823
FBgn0000064	116.287	399.729	32.6168	31.736	48.8347	557.289
FBgn0000071	103.48	16.8929	23.4625	5.77771	4.82927	3.59659
FBgn0000075	7.15094	121.813	11.3241	5.56606	28.2029	263.541
FBgn0000077	6.20908	4.93963	7.55779	8.82173	6.92495	10.4512
FBgn0000083	185.845	251.657	121.371	97.5884	294.233	367.241
FBgn0000084	6.78411	14.7202	4.63248	4.32372	11.8468	13.3177
FBgn0000092	0.253935	0.17858	0.677098	1.43398	0.50819	0.797729
FBgn0000097	22.5163	19.4092	21.5036	31.684	162.929	4.49108
FBgn0000099	68.2908	26.6032	110.648	81.4077	22.031	24.8767
FBgn0000100	1653.3	1070.04	810.474	699.054	536.785	508.284
FBgn0000108	0.319889	0.849194	3.40641	6.29535	6.21723	3.85283
FBgn0000109	15.2453	20.1778	18.4103	27.3553	35.8571	23.6983
FBgn0000114	0.0439807	0.197088	0.600697	1.65613	5.1139	10.7002
FBgn0000115	89.2047	89.7185	87.2145	87.5815	60.3826	63.0699
FBgn0000116	349.138	134.78	101.169	95.682	112.076	181.965
FBgn0000117	171.333	128.971	133.458	164.307	121.972	87.5784
FBgn0000119	16.4495	6.79779	17.2594	13.4101	5.36823	4.31607
FBgn0000137	0.642036	0.804268	1.28435	0.1206	0	0
FBgn0000139	38.7801	14.4293	40.8527	25.7384	15.6692	9.24435
FBgn0000140	6.40297	1.4773	6.03895	0.463646	0	0.0738347
FBgn0000147	17.3565	2.29056	23.4726	1.50897	0.108119	0.218876
FBgn0000150	4106	1632.68	2770.02	1704.67	688.341	495.442
FBgn0000152	8.56783	3.43668	7.86562	6.14999	4.40737	2.02535
FBgn0000153	1.33573	1.57818	0.069261	0.333142	1.59702	0.187589
FBgn0000157	33.0065	22.2483	44.6609	34.4034	25.2063	11.7476
FBgn0000163	4.40449	3.65834	5.99831	7.16931	5.60785	5.5743
FBgn0000173	371.682	211.881	395.207	357.777	215.434	126.937
FBgn0000179	70.2916	29.3142	45.8635	47.3766	23.8695	16.0726
FBgn0000180	15.5357	15.7005	6.16515	3.57493	0.604848	1.16231
FBgn0000181	1387.53	560.245	811.306	582.516	252.463	247.409
FBgn0000183	14.7345	19.9054	23.3488	20.4869	24.3037	30.6724
FBgn0000206	0	0.128897	1.51914	0.903107	0.687873	0.658698
FBgn0000210	273.918	169.961	2.404	1.15959	0.8225	2.44649
FBgn0000212	35.2188	14.1483	24.1433	18.566	10.1924	6.79153
FBgn0000216	65.1831	40.285	45.8967	10.1639	0	1.38574
FBgn0000221	6.54532	1.50821	6.82055	4.15608	2.35562	2.85757
FBgn0000228	9.44128	7.01695	12.0703	7.32401	6.74252	10.5354
FBgn0000229	49.2589	31.5849	69.957	66.5297	33.5543	28.1565
FBgn0000239	25.9295	14.3151	31.0302	21.1836	11.3552	12.2447
FBgn0000244	4.51931	35.1278	3.29943	4.709	73.2254	39.6737
FBgn0000246	2.47329	1.5891	3.54381	3.11701	1.91624	4.69449
FBgn0000247	3.5735	2.30775	1.96007	3.06129	1.90061	1.97754
FBgn0000250	53.684	100.967	89.7669	54.8709	34.7663	69.3623
FBgn0000253	1471.12	1098.33	1583.56	983.864	1582.38	727.176
FBgn0000256	13.6512	7.89368	13.9323	15.8376	8.2132	7.15003
FBgn0000257	4.21318	2.50447	2.98717	2.69475	2.44972	1.5554
FBgn0000259	223.417	185.919	260.017	222.605	196.768	114.016
FBgn0000261	136.014	37.0752	157.925	314.314	377.534	78.3183
FBgn0000273	37.2315	38.538	43.6472	38.2686	39.7238	20.4002
FBgn0000276	1.1343	0.716175	0.454798	1.41379	0	0
FBgn0000277	0	0	0	0.6961	1.62015	0
FBgn0000278	0	1.77857	2.79517	2.47609	0	0.500165
FBgn0000279	1.37675	0	12.7074	7.06476	2.0837	3.16966
FBgn0000280	0	0	0	0	5.42735	0
FBgn0000283	38.0187	17.4872	54.6756	25.3596	11.0343	13.345
FBgn0000286	7.21054	7.09105	5.74688	6.44147	6.57257	6.23923
FBgn0000287	39.6088	14.8034	18.8513	19.4334	8.05616	5.70235
FBgn0000289	39.6135	23.594	26.4685	22.0998	17.4364	15.477
FBgn0000299	7.50674	11.3774	0.531941	0.982434	3.76557	5.52419
FBgn0000307	16.7239	10.3471	18.435	14.4611	10.2589	11.7303
FBgn0000308	1695.45	946.342	1681.39	1359.68	785.261	926.59
FBgn0000316	27.3563	4.15878	29.5674	25.5153	12.84	3.13852
FBgn0000317	6.45431	4.75303	10.9273	9.04089	23.9463	13.2719
FBgn0000318	308.659	187.01	281.969	269.087	116.165	97.6939
FBgn0000319	56.6767	54.9276	64.8516	53.7197	47.1221	54.0322
FBgn0000320	4.31231	1.96934	0.537983	0.4325	0.273069	0.218818
FBgn0000326	10.5269	7.09666	9.72332	6.76307	11.0864	19.2827
FBgn0000330	34.4395	19.7744	37.8126	21.5014	24.4907	16.7727
FBgn0000339	63.9123	36.0536	52.5497	59.1564	25.8862	23.3978
FBgn0000346	3.05336	3.18259	5.22879	3.8494	1.69203	2.35312
FBgn0000351	4.11908	0.564448	1.95208	0.116373	0.0536625	0.246169
FBgn0000352	9.87897	5.16352	7.08524	6.42129	2.01033	1.93025
FBgn0000370	391.709	711.181	444.991	669.9	553.934	456.454
FBgn0000376	5.01529	3.14006	3.8011	3.60127	2.22096	2.13729
FBgn0000377	18.1163	11.4143	16.6359	8.86786	6.55398	9.25674
FBgn0000382	11.9356	10.2569	8.10885	11.3481	14.8628	13.9484
FBgn0000384	13.9457	12.9875	17.5252	20.6992	10.9016	8.12368
FBgn0000392	1.33832	0.576998	2.03676	1.63668	0.468948	0.539521
FBgn0000394	26.2386	17.2885	61.538	64.4694	43.5264	65.3956
FBgn0000395	6.30201	4.40332	5.77264	11.394	4.36625	2.69817
FBgn0000404	61.9301	35.5733	85.4504	39.7818	4.24124	3.21646
FBgn0000405	71.088	15.9064	80.7685	13.7454	1.7087	1.00503
FBgn0000409	199.881	236.972	101.39	85.1705	36.7101	37.7722
FBgn0000412	849.23	194.615	872.148	357.201	150.821	77.6956
FBgn0000413	26.6211	16.0072	18.569	19.6656	17.7977	10.3048
FBgn0000414	4.61907	2.18817	3.07283	4.85307	2.47839	1.58266
FBgn0000416	65.9996	65.6064	125.305	83.1629	76.9296	103.658
FBgn0000426	467.377	89.3916	330.524	263.355	51.9781	37.4282
FBgn0000447	60.1959	22.403	48.8993	31.9724	16.8743	16.1547
FBgn0000448	13.2871	20.105	0.220016	0.737734	109.07	10.9732
FBgn0000449	0.629	2.69022	0.452401	0.110757	0	0.0345524
FBgn0000451	1.4658	1740.05	33.1606	35.377	1276.44	5571.54
FBgn0000454	47.2561	62.8145	25.739	30.0926	570.448	24.7988
FBgn0000455	13.8399	14.7591	16.7675	12.2758	13.8883	16.72
FBgn0000459	1.72818	0.442912	3.11594	2.74347	1.17454	0.920509
FBgn0000463	39.8323	27.8274	37.1458	33.0639	24.2601	17.7744
FBgn0000464	6.12758	2.76134	6.28177	7.104	3.9698	3.50081
FBgn0000473	0	0.0492166	0.0814945	0.522293	1.80456	0.470495
FBgn0000477	0.0472561	1.23365	0.78152	0.557819	1.05369	0.506142
FBgn0000479	9.58892	17.2002	20.2772	23.5293	17.3801	22.6314
FBgn0000482	7.322	3.31332	3.68484	4.28744	2.94294	2.06472
FBgn0000489	5.9336	181.822	26.9875	37.1283	204.891	459.846
FBgn0000490	15.417	8.61734	12.8735	14.6221	9.2988	9.49025
FBgn0000492	22.2197	15.0482	11.1951	15.4793	8.58162	7.05056
FBgn0000497	21.532	9.88991	15.9611	17.6075	13.9403	10.8789
FBgn0000499	25.6709	11.5358	16.1669	15.9837	15.1099	8.3791
FBgn0000500	0.131923	0.197075	0.498148	0.438474	1.28699	0.470992
FBgn0000504	10.2132	6.13931	5.89571	7.48695	8.38839	1.76491
FBgn0000520	8.71448	4.63593	5.06312	3.52043	2.66631	1.71232
FBgn0000524	17.4952	11.1736	15.9627	15.9047	7.02078	6.77232
FBgn0000527	0.189697	0.600354	0.124609	1.14966	86.3983	0.549207
FBgn0000533	4.01694	6.29289	4.48402	1.25407	8.7562	3.28063
FBgn0000536	21.5276	14.7438	30.1806	33.7529	7.05537	4.87442
FBgn0000541	18.6023	12.5907	28.3011	18.7691	10.8712	13.4995
FBgn0000542	15.7331	13.8833	14.2553	19.2444	11.4584	10.2234
FBgn0000543	20.9762	13.216	17.8601	13.6809	9.28901	5.70742
FBgn0000546	14.4018	13.8771	40.3093	29.6451	25.727	54.7583
FBgn0000547	114.766	149.838	120.651	194.002	155.607	211.479
FBgn0000551	1.61719	4516.79	46.8654	5.28811	1.62785	65.2334
FBgn0000552	0.107634	1578.22	4.26105	0.238498	7.36576	25.7444
FBgn0000556	4268.19	3080.29	3542.65	2684.18	1952.46	2139.55
FBgn0000557	16.5881	61.3376	12.8379	9.93659	22.6176	80.2656
FBgn0000559	1180.12	838.694	1475.39	979.029	565.443	681
FBgn0000560	1.19853	0.901891	1.67186	4.26987	16.1324	23.7054
FBgn0000562	14.0026	9.56922	12.6968	12.8219	13.5657	19.0667
FBgn0000565	61.6812	44.3421	72.701	47.6666	20.6349	355.969
FBgn0000566	53.0787	27.9271	25.8747	21.4981	19.1782	21.1091
FBgn0000567	7.85898	15.012	18.7476	13.9566	2.48008	166.746
FBgn0000568	28.7183	15.3184	17.6256	43.8584	31.9095	129.776
FBgn0000575	184.131	108.501	206.407	193.802	144.736	121.147
FBgn0000576	11.7505	4.331	7.12142	7.7042	4.74655	2.06014
FBgn0000577	23.1575	15.1143	26.2343	25.7025	6.37204	6.75047
FBgn0000578	32.5769	19.7654	31.4125	80.0789	26.4194	10.4446
FBgn0000579	164.131	148.734	57.9614	53.8374	51.9469	60.3126
FBgn0000581	10.3341	6.3986	5.32623	6.52949	4.237	3.16662
FBgn0000588	8.11035	2.69952	4.87722	1.46536	0.333035	0.847715
FBgn0000591	31.4191	16.8861	15.3448	2.07945	0.154864	0.727492
FBgn0000611	79.3954	49.5577	117.118	80.4992	36.2321	34.9594
FBgn0000617	36.4956	11.7747	23.2869	15.4144	11.4032	8.05772
FBgn0000618	85.7918	46.2523	91.7974	88.7061	44.0545	32.1951
FBgn0000625	20.1502	2.92226	3.20768	3.75906	2.38672	1.19837
FBgn0000629	15.7568	7.18276	16.7796	11.1624	4.45318	5.3282
FBgn0000635	64.4603	54.9213	88.0168	76.3799	99.798	91.4785
FBgn0000636	299.55	180.21	394.464	231.053	343.591	468.998
FBgn0000639	0.219794	43.435	8.46704	10.0371	5.47927	8.9412
FBgn0000640	1.21736	25.1866	21.4482	35.2906	20.9209	25.9158
FBgn0000644	1.9583	0.641874	4.23022	8.08054	3.09824	1.43789
FBgn0000658	96.1445	46.2338	53.1235	60.4073	65.0822	33.9312
FBgn0000659	0	0.096968	0.100825	0.208471	1.47216	0.0146171
FBgn0000662	35.2878	33.5376	43.8678	32.2141	23.5494	30.3648
FBgn0000667	31.8985	41.4787	22.0585	17.9759	122.975	46.2781
FBgn0000709	9.56673	5.63975	5.90249	7.54742	7.57583	4.33429
FBgn0000711	31.8951	20.8037	47.0872	45.2663	47.9243	38.279
FBgn0000719	5.67749	22.8193	10.1149	11.0679	20.1798	6.34351
FBgn0000721	15.7049	12.8628	22.9154	21.9271	21.9547	99.5493
FBgn0000723	64.1923	50.7921	64.6514	71.03	289.602	46.82
FBgn0000810	11.8306	7.22307	8.89477	6.7362	3.93081	3.25426
FBgn0000826	0.491627	0.426667	0.394472	0.176681	1.00026	0.691994
FBgn0000996	15.3614	6.57932	11.7692	2.78342	1.48693	2.02797
FBgn0001075	12.1441	9.90475	11.5375	12.5741	7.77011	9.988
FBgn0001078	2.06285	150.304	3.58266	0.706978	0.390907	1.02747
FBgn0001079	5.65059	2.5033	5.89858	3.92503	1.74076	1.5144
FBgn0001083	5.61803	17.3973	5.60038	6.60163	29.7982	37.8938
FBgn0001084	11.5001	8.56959	20.1889	16.6433	9.74878	4.94283
FBgn0001085	43.2728	8.821	37.6716	36.6594	24.9662	31.2407
FBgn0001086	42.2989	9.97569	49.6769	5.93001	0.403172	0.417272
FBgn0001087	21.8838	14.5885	19.2625	16.2949	23.293	15.6163
FBgn0001089	3.38613	19.2281	6.24639	8.18125	14.1456	10.6836
FBgn0001090	213.514	125.384	13412.4	16623	1031.82	101.581
FBgn0001091	165.445	183.074	79.107	51.8799	27.8991	188.43
FBgn0001092	439.238	482.608	151.833	60.4322	98.7848	716.348
FBgn0001098	99.2888	19.3949	20.6763	27.1012	17.1313	9.34823
FBgn0001099	7.68324	4.41267	13.9952	14.6832	4.59766	4.21572
FBgn0001104	130.149	57.4922	144.089	93.3992	69.2408	41.2089
FBgn0001105	249.435	163.924	317.591	238.037	214.523	159.296
FBgn0001108	10.1286	9.20953	9.10158	8.81977	14.4022	10.4304
FBgn0001112	3.63207	1.09072	0.927597	1.4119	35.6856	149.609
FBgn0001114	9.45181	19.2825	12.7957	17.0673	20.7914	35.7426
FBgn0001122	16.5211	9.74859	25.3871	31.8087	18.5202	18.3362
FBgn0001123	88.9249	83.0836	136.248	132.875	54.6272	62.7621
FBgn0001124	56.3244	16.6474	93.7296	59.1688	29.7617	19.0917
FBgn0001125	66.6942	29.015	39.5418	15.8751	16.545	56.428
FBgn0001128	8.6969	19.2934	13.0243	10.5567	7.53352	4.78879
FBgn0001133	10.8464	6.26352	13.8409	9.45611	4.93393	6.86601
FBgn0001137	0.255922	0.340202	0.320723	0.306734	0.477065	1.10171
FBgn0001138	24.4871	8.36203	10.1905	14.6	7.99966	5.59603
FBgn0001139	131.047	46.2929	72.6761	65.5351	43.4451	25.2164
FBgn0001142	3.537	41.8968	4.49287	3.51837	3.8902	38.4279
FBgn0001145	7.55985	3.13295	2.41233	2.32084	1.65829	1.46571
FBgn0001149	871.45	336.844	940.475	1153.09	1693.22	572.162
FBgn0001150	1.08313	0.292596	0.62433	1.08837	0.308416	0.332547
FBgn0001168	37.0804	74.9118	23.6563	10.8735	7.17421	10.331
FBgn0001169	9.58677	5.99875	6.09472	9.46412	6.26826	2.78126
FBgn0001170	1.51929	0.811624	0.289756	0.171289	0.351892	0.313814
FBgn0001179	13.777	9.16539	19.2255	9.34094	6.66407	8.62359
FBgn0001185	17.1365	10.6449	18.6998	18.4927	5.27604	5.30567
FBgn0001186	61.7895	25.0891	45.2084	30.9965	28.9406	62.7117
FBgn0001189	16.3472	9.83201	24.7477	15.8881	9.79026	9.13118
FBgn0001197	808.076	190.818	890.28	350.317	60.9922	60.4648
FBgn0001202	9.77837	13.1828	18.325	18.5165	22.4836	26.763
FBgn0001206	4.75666	1.57143	5.00603	3.55478	1.32256	1.25344
FBgn0001208	0.640343	0.730231	1.95715	0.52712	0.357027	0.18089
FBgn0001215	222.604	122.228	283.524	210.922	94.9279	84.4523
FBgn0001218	360.163	286.334	386.041	404.06	989.656	217.936
FBgn0001220	48.2987	23.768	23.84	16.2235	8.43971	24.3425
FBgn0001222	19.4381	25.806	32.4757	22.7158	18.9736	34.8109
FBgn0001223	103.945	8.48615	57.1778	73.2926	47.1179	63.8799
FBgn0001224	3642.39	770.779	4899.05	2995.39	90.6229	100.78
FBgn0001225	650.846	139.809	342.053	342.418	401.466	326.375
FBgn0001226	4781.37	324.48	6676.99	5025.31	972.159	131.25
FBgn0001227	198.446	98.7452	395.413	263.281	54.7996	19.3485
FBgn0001228	12.2431	37.8323	46.8075	44.767	12.9634	9.34056
FBgn0001229	23.4714	29.0531	20.4233	27.3148	26.5682	22.4452
FBgn0001230	117.033	5.87857	11.2599	2.16789	0.489704	2.42252
FBgn0001233	743.198	65.7929	420.795	146.898	40.292	64.9618
FBgn0001234	75.1539	59.5143	77.4293	142.729	105.69	61.6142
FBgn0001235	676.096	263.529	384.251	355.675	239.8	155.227
FBgn0001247	15.7543	9.95322	19.1953	16.2798	11.0454	12.1155
FBgn0001248	311.713	343.452	316.784	228.154	195.511	457.14
FBgn0001250	9.13327	15.3382	10.9043	13.7754	53.9032	2.22118
FBgn0001253	72.2605	147.555	5.28421	13.881	353.827	142.602
FBgn0001254	2095.32	494.947	8747.84	7536.13	1472.74	642.428
FBgn0001255	150.312	16.2465	3.91351	2.62418	25.7548	50.8593
FBgn0001256	4.34774	2136.34	44.7985	157.857	2153.7	1137.97
FBgn0001257	41.3659	75.1393	314.193	139.526	58.6919	20.6646
FBgn0001258	10.6364	15.8912	1.60378	1.57815	2.33602	46.4431
FBgn0001259	7.14313	1.41466	6.92019	8.8412	20.366	2.53392
FBgn0001269	29.9733	20.0807	21.6644	18.8339	9.79929	7.70803
FBgn0001276	29.9154	22.2773	37.3237	38.2095	23.1255	24.836
FBgn0001280	221.601	62.4952	177.395	149.608	42.4583	32.7337
FBgn0001291	27.8121	25.2996	40.0326	39.0384	15.5863	16.9956
FBgn0001296	2.67121	0.886212	1.87035	2.8369	1.36068	0.766552
FBgn0001297	19.8766	17.4673	5.75109	7.91791	5.74949	7.91897
FBgn0001301	7.66073	4.56383	5.70083	5.69786	6.34527	2.19132
FBgn0001308	29.781	19.8776	30.942	26.2212	28.0893	21.4697
FBgn0001311	23.7821	92.1655	48.6133	35.1815	34.5391	90.1686
FBgn0001316	63.8969	65.4613	38.6891	88.0327	138.608	114.917
FBgn0001319	9.50682	7.66212	14.0443	17.4618	6.99442	7.55388
FBgn0001320	25.3767	12.3468	6.99127	6.85969	12.8424	9.00391
FBgn0001321	33.1492	65.5998	80.1	32.4064	6.70308	211.756
FBgn0001323	10.2607	4.43724	4.48355	4.94224	10.4508	10.5948
FBgn0001324	21.2392	11.4163	12.1403	13.2297	6.72854	5.35726
FBgn0001330	4.90857	2.05827	1.23696	1.09723	1.59875	1.49142
FBgn0001332	17.0378	6.92643	25.2642	10.5584	5.4417	3.90645
FBgn0001341	11.1174	2.01236	4.17032	1.9634	0.552088	1.34373
FBgn0001404	22.429	10.8565	24.4367	18.4972	21.7157	22.0114
FBgn0001491	61.6632	35.1009	48.242	40.1623	13.9449	14.5724
FBgn0001565	35.7129	14.7166	32.127	18.7234	11.4017	16.2176
FBgn0001612	8.90362	6.03841	8.45849	3.37741	2.28186	3.64667
FBgn0001624	25.8507	14.2786	29.032	30.2697	18.1749	16.4271
FBgn0001941	29.4909	8.32627	19.8029	13.2255	7.14115	6.70456
FBgn0001942	1424.45	1188.41	1649.6	1227.87	1092.23	923.473
FBgn0001961	44.2677	26.091	30.3656	24.6786	21.0343	28.2847
FBgn0001965	8.7645	5.12468	5.56558	5.468	3.52472	2.63828
FBgn0001967	1.69583	10.8211	9.96135	11.3811	19.8999	23.0222
FBgn0001970	6.87237	4.99711	6.28067	10.4444	4.8922	2.46132
FBgn0001974	14.1943	6.80914	14.7906	9.37775	6.2247	5.5298
FBgn0001977	27.6924	17.1219	32.7002	24.1606	11.674	16.8852
FBgn0001978	14.708	11.4108	6.1281	7.54575	8.85051	6.40426
FBgn0001981	17.1625	15.262	18.0674	11.451	12.0746	15.9443
FBgn0001986	11.5941	3.09674	6.39931	3.34755	1.42504	2.58965
FBgn0001987	25.5712	18.0376	20.3618	23.8099	5.85939	6.45233
FBgn0001989	103.752	60.0059	75.395	50.8886	39.8543	48.0058
FBgn0001990	10.3942	3.60677	8.9932	7.77314	3.73536	3.96541
FBgn0001992	0.121921	200.4	0.29611	0.103988	0.0575295	11.3272
FBgn0001994	55.5155	39.272	64.8974	53.3659	81.0733	26.2919
FBgn0001995	37.1994	14.7408	26.2612	15.2	8.5161	12.5662
FBgn0002021	13.2238	9.41515	11.8	8.56897	5.426	9.22394
FBgn0002022	75.8207	61.5996	69.3319	56.48	58.3127	41.8047
FBgn0002023	1.1586	1.49121	0.0576235	0.573296	0.652522	0.0294245
FBgn0002031	112.552	27.4455	67.5625	39.3927	17.3328	24.67
FBgn0002036	2.14264	1.89789	1.66947	1.43118	1.22043	2.27227
FBgn0002044	23.0789	22.7931	14.311	15.5517	20.7013	13.9054
FBgn0002069	92.4781	59.3396	104.756	62.5279	43.8244	32.3788
FBgn0002121	30.395	20.39	47.5229	37.5508	20.4273	14.1579
FBgn0002174	11.4569	4.89762	3.23003	4.7706	4.40163	3.57942
FBgn0002183	58.6322	14.2896	50.228	16.3445	4.28446	5.2888
FBgn0002283	24.518	21.4776	22.9505	26.3825	19.08	17.4389
FBgn0002284	202.404	96.4454	224.417	132.356	48.9363	69.9738
FBgn0002306	25.4072	73.9444	31.5316	29.6227	16.9133	82.2485
FBgn0002354	17.786	17.986	13.1491	17.7874	10.3628	13.2182
FBgn0002413	38.5799	34.1647	35.6366	34.5403	35.997	27.7581
FBgn0002431	11.8935	8.51822	15.0627	11.8588	6.36998	9.78218
FBgn0002441	5.4002	5.4319	2.6629	3.12783	2.43481	1.85445
FBgn0002466	13.6792	2.07607	19.708	1.22246	0.044889	0.137848
FBgn0002521	37.4877	36.0431	54.7069	52.9629	18.8928	19.4117
FBgn0002524	14.2314	6.17568	12.7258	7.60304	6.43376	4.49707
FBgn0002525	144.355	36.3308	95.4279	65.6311	29.2761	13.3788
FBgn0002526	25.5352	8.71504	2.42991	3.86301	4.10234	7.33753
FBgn0002531	11.5999	0.715282	18.1526	1.62135	2.11612	0.89653
FBgn0002535	10.5486	2.19469	3.00128	0.329995	0.526057	3.99162
FBgn0002542	15.2672	9.14561	18.6361	7.17848	1.45512	3.37658
FBgn0002543	10.8241	4.0585	5.67252	11.6175	3.80116	2.38273
FBgn0002552	8.19442	6.06051	7.62376	7.42301	4.76534	5.17614
FBgn0002562	0.0400388	1.00161	1.32695	3.60437	2.44973	2.0055
FBgn0002563	0.383392	4.07559	3.85112	6.15903	3.73627	5.39701
FBgn0002564	0.569535	14.7668	4.20379	3.90835	2.42602	3.13571
FBgn0002565	0.732381	20.6901	26.9689	15.1836	10.0537	15.1195
FBgn0002566	15.7794	19.3016	25.0736	27.0925	9.63245	11.6191
FBgn0002567	4.0941	10.4118	4.18587	1.23452	13.687	20.7986
FBgn0002573	2.08616	7.09651	0.853827	0.191159	0.387753	0.41461
FBgn0002577	2.97904	27.9332	4.2226	9.84047	876.651	1022.07
FBgn0002579	5624.68	6049.41	5002.28	6112.02	3612.03	2583.27
FBgn0002590	3146.37	2692.03	2707.73	2694.26	1632.53	1404.51
FBgn0002592	54.7141	77.7475	34.6276	34.6259	54.6011	38.1811
FBgn0002593	4955.95	4211.9	3953.8	4228.81	2612.3	1768.04
FBgn0002607	3986.49	3949.14	3493.39	3833.15	2287.91	1764.38
FBgn0002609	33.5204	43.1071	34.9192	35.2085	32.2829	24.4581
FBgn0002622	2535.74	2067.24	2271.56	1821.88	1271.52	1147.67
FBgn0002626	4306.43	4110.91	3067.49	3595.39	2217.28	1531.97
FBgn0002629	37.7856	25.0298	7.05689	0.192749	0	0.401382
FBgn0002631	0.676863	1.36972	1.55001	0.604422	0	0
FBgn0002632	17.2101	60.2919	10.8765	4.07031	0.346886	0.430053
FBgn0002633	32.7724	82.567	31.3335	31.1576	20.0169	12.0517
FBgn0002638	58.3824	12.5674	39.3091	8.87656	3.40691	2.10512
FBgn0002641	7.30096	4.0119	5.09752	2.12475	2.10201	4.03057
FBgn0002643	22.9159	7.23848	14.0897	27.0855	52.7336	52.2166
FBgn0002645	48.8473	19.3815	49.8941	43.258	46.1669	20.2044
FBgn0002673	2.24826	0.832355	1.90461	0.245458	0.10944	0.108151
FBgn0002707	5.76285	0.471473	3.40931	1.69758	1.04017	1.16251
FBgn0002709	2.88003	1.80175	1.29512	0.945435	0.176954	0.190493
FBgn0002715	8.19368	5.69577	12.9473	6.832	1.36341	1.47527
FBgn0002719	5.08024	63.9808	2.40741	2.87107	30.8154	38.3075
FBgn0002723	9.99663	11.943	7.57342	8.79262	13.1722	10.7058
FBgn0002732	204.231	166.315	74.3636	51.9044	74.0096	3.7269
FBgn0002733	109.909	85.1231	133.739	129.43	74.9585	89.6642
FBgn0002734	22.0344	31.2613	36.7687	27.1481	1.81612	2.54419
FBgn0002735	10.8154	10.7265	12.9253	4.08426	0.247768	0.086346
FBgn0002736	110.543	29.3867	106.048	68.6175	17.4287	6.85037
FBgn0002772	0.285079	0.298787	1.49457	1.26033	14.9504	85.939
FBgn0002773	6.41033	2.39677	33.4377	10.0565	15.0968	141.322
FBgn0002774	21.8516	13.9288	20.4078	21.7416	37.0658	15.5807
FBgn0002775	9.49627	6.96198	11.3708	7.55448	4.28611	4.48703
FBgn0002778	31.825	8.3263	7.12006	8.38495	45.6197	77.9129
FBgn0002780	228.213	95.2027	124.111	109.954	60.3888	46.6404
FBgn0002781	165.332	68.0274	146.258	103.808	51.7874	51.0466
FBgn0002783	39.3633	12.9763	27.0124	20.5052	9.00989	6.5285
FBgn0002787	126.716	77.2626	158.607	73.653	45.6538	61.2851
FBgn0002789	0.296153	2.93717	0	0.289847	0.219461	0
FBgn0002791	16.1525	6.43903	18.3427	13.0352	4.21211	3.86207
FBgn0002862	0	1.92608	0.258144	0.219584	0.359177	0.707622
FBgn0002868	15.3128	58.4543	11.5236	25.5815	691.536	78.0038
FBgn0002869	1.20371	18.7236	0.52259	2.95813	1710.41	37.1105
FBgn0002872	8.04869	3.76059	7.23306	1.81614	0.557193	0.76639
FBgn0002873	10.2305	2.97347	10.8844	2.28062	0.339355	0.0922541
FBgn0002878	2.13872	1.13915	0.777149	0.747503	0.211584	0.203295
FBgn0002887	4.20678	1.98594	4.09588	2.21943	0.976236	0.713819
FBgn0002891	2.26665	0.726043	1.04883	0.404477	0.180709	0.529017
FBgn0002899	4.57842	1.75232	3.94957	0.815249	0.500324	0.349699
FBgn0002901	4.13234	0.363675	4.05017	2.58599	0.411256	0.775656
FBgn0002905	2.25235	0.602771	2.11537	0.673647	0.11418	0.147431
FBgn0002906	3.88191	1.44371	3.33717	1.58964	0.884146	1.37976
FBgn0002909	2.49248	0.135167	0.0364932	1.73288	0.027478	0.118498
FBgn0002914	43.8793	22.0235	62.7161	35.4326	12.3444	15.0567
FBgn0002921	94.4896	49.2007	81.198	84.0905	96.1185	89.4515
FBgn0002922	0.712898	0.130255	0.0478601	0.122243	0.0665915	1.07714
FBgn0002924	28.429	8.1179	16.6233	2.79492	0.540633	0.702804
FBgn0002930	0.465819	0.322636	1.66803	3.6365	34.721	2.87017
FBgn0002931	5.46493	2.68378	18.2724	9.02409	0.370952	0.757406
FBgn0002932	3.26081	3.06882	5.55071	5.82246	5.65205	5.32329
FBgn0002938	0.327085	2.32002	0.311369	0.0579201	0.0349636	1.47291
FBgn0002945	26.734	10.5467	18.6974	24.4403	15.81	6.08514
FBgn0002948	6.78741	2.99781	6.09853	1.75097	0.343952	0.271678
FBgn0002973	36.3484	23.5972	46.6606	59.0644	23.9195	20.1053
FBgn0002985	3.6397	2.24503	0.833333	0.475093	0.794138	0.786199
FBgn0002989	4.20427	1.45131	3.88772	1.35105	0.745285	0.813412
FBgn0003002	3.84497	2.50005	1.86475	2.10567	1.25984	0.724247
FBgn0003008	34.9504	40.618	46.2536	54.9506	34.6737	40.7812
FBgn0003016	6.70742	46.8972	11.2402	24.7312	58.6394	141.005
FBgn0003028	34.9087	13.5857	29.9357	35.691	17.0279	1.95799
FBgn0003041	20.7285	5.67465	23.6317	3.7094	0.725065	1.15299
FBgn0003042	7.44022	5.13391	11.6882	7.06006	5.94991	4.45829
FBgn0003044	22.0449	6.50112	14.4175	13.7155	7.6135	4.23137
FBgn0003046	1.45498	0.613336	0.721388	0.484162	0.31406	0.809567
FBgn0003048	2.69193	2.76564	1.87445	3.04067	2.73995	2.33794
FBgn0003053	1.6836	1.52309	2.37478	2.03701	2.02303	1.15954
FBgn0003062	144.309	28.5279	16.3443	15.8157	7.98676	9.05899
FBgn0003065	1.75235	8880.06	7.63836	7.27818	37.2668	74.3778
FBgn0003071	21.9362	27.9075	9.48054	6.2597	5.24929	15.3486
FBgn0003074	33.0209	72.0177	17.7122	11.1995	17.4459	123.695
FBgn0003076	12.4316	13.0299	6.39255	4.27095	2.96983	15.1241
FBgn0003079	10.5426	6.28789	17.1772	10.5461	5.00021	6.62734
FBgn0003082	15.5303	6.07599	14.4585	7.87899	3.31624	3.59591
FBgn0003087	42.5782	24.0393	48.4583	21.797	2.3969	1.87795
FBgn0003089	11.1733	208.356	22.9745	31.9799	142.547	150.986
FBgn0003090	10.8864	4.63491	10.6468	20.3956	18.83	26.3857
FBgn0003091	0.648204	1.73925	0.985984	0.38968	0.785074	1.21865
FBgn0003093	31.3641	24.9427	31.6284	45.7213	36.9834	29.2457
FBgn0003116	2.76863	1.55629	1.89102	1.76873	1.53434	1.70279
FBgn0003117	7.92291	2.47004	0.652358	0.632108	0.456402	0.700759
FBgn0003118	7.72013	5.76083	16.7528	15.673	9.54221	9.22616
FBgn0003124	85.3932	20.0638	134.066	31.0785	0.884912	0.793096
FBgn0003130	3.63307	1.74363	2.63606	2.32175	1.02841	1.0202
FBgn0003134	39.4828	29.402	38.1238	32.31	33.7069	26.391
FBgn0003137	37.7555	3.18221	5.91923	7.45134	7.61428	8.21881
FBgn0003139	34.5573	22.4969	37.8297	26.6292	17.1664	21.3531
FBgn0003141	54.8362	42.8996	54.4367	62.1553	38.6561	32.1073
FBgn0003149	0.147591	0.146629	0.216022	0.0426849	2.28615	8.07139
FBgn0003159	0.860865	11.9626	3.45597	8.86725	15.3084	42.0279
FBgn0003162	3.84197	0.205422	0.373395	13.6569	69.6846	5.7485
FBgn0003165	53.3336	18.2145	39.7953	73.6303	527.216	112.691
FBgn0003169	27.9257	18.2484	41.728	33.3414	17.2935	13.2887
FBgn0003174	7.71148	50.3276	12.4593	17.5931	40.983	104.237
FBgn0003175	9.70223	6.38823	5.94756	6.84328	8.22137	2.64278
FBgn0003187	0.26507	10.1862	5.1973	6.20015	27.4134	136.611
FBgn0003189	9.33163	3.76244	1.86764	3.3575	1.82529	2.19364
FBgn0003204	43.1651	15.6574	10.3789	11.4906	7.38295	10.7958
FBgn0003205	89.4653	59.8164	141.639	115.248	57.0813	58.8556
FBgn0003206	29.4555	41.1656	40.3261	51.2555	51.7482	74.3941
FBgn0003209	8.80793	4.89408	5.84647	5.45372	6.26129	11.8773
FBgn0003210	28.841	18.0422	22.3541	21.4497	28.8549	20.604
FBgn0003218	0.725852	3.6084	1.38606	3.28752	7.48198	6.15852
FBgn0003227	2.63239	2.18327	1.3679	1.64033	1.79817	2.79635
FBgn0003231	27.2645	22.5363	41.8126	31.9236	29.2336	27.9216
FBgn0003255	0.69702	7.01238	0.130395	0.0207371	0.043035	0.290942
FBgn0003256	32.4192	40.9046	50.1946	55.0247	23.2542	27.592
FBgn0003257	27.7752	3.46895	4.99904	5.0036	2.38077	1.99398
FBgn0003261	390.301	181.596	156.025	214.565	171.824	110.752
FBgn0003268	7.2462	1.68659	7.74416	1.14624	0.143281	0.140516
FBgn0003274	5317.86	5334.45	4170.42	4739.09	2933.53	2472.62
FBgn0003275	289.222	106.066	201.688	205.226	79.0302	52.8214
FBgn0003277	18.9926	12.0601	13.108	10.6202	7.35917	5.25122
FBgn0003278	8.43174	3.15919	4.03984	3.06354	1.08801	1.81486
FBgn0003279	1282.24	851.6	496.297	577.624	539.022	355.061
FBgn0003285	10.9218	18.6878	19.9347	18.739	15.2855	16.3926
FBgn0003292	6.02641	27.9089	3.94972	6.10813	112.363	21.3264
FBgn0003295	0.212713	4.09408	3.66817	1.77024	1.57977	11.2774
FBgn0003301	3.67512	1.51967	4.03203	5.1939	3.70301	5.72849
FBgn0003302	11.5094	6.83312	17.1053	16.1741	8.27366	7.66686
FBgn0003310	9.39709	4.75436	10.3377	11.9792	5.76195	5.21226
FBgn0003312	0.702167	1.57817	0.619003	0.239414	0.395801	0.256041
FBgn0003317	20.3188	9.43764	25.9881	18.9986	11.9037	7.27964
FBgn0003319	31.7426	33.5452	8.99916	34.0637	176.188	102.919
FBgn0003321	24.0438	18.914	28.5974	23.5843	16.0464	20.3594
FBgn0003326	16.5782	50.9441	10.049	4.02196	1.15131	1.02384
FBgn0003328	5.17371	18.7958	5.6851	4.10701	3.51945	8.30348
FBgn0003330	19.9355	11.1351	14.972	11.3445	9.96168	10.6578
FBgn0003334	7.99558	5.77531	7.0696	5.39229	3.62134	4.2459
FBgn0003345	158.133	58.5949	264.029	216.053	86.6743	41.368
FBgn0003346	70.8603	9.6334	61.2579	13.0114	2.53782	3.66248
FBgn0003353	5.89276	4.66045	9.226	5.43098	1.19664	2.16996
FBgn0003360	811.626	911.451	498.129	419.51	322.007	245.921
FBgn0003371	38.6999	28.7587	39.8725	36.2225	33.7912	29.6089
FBgn0003377	8.05953	0.59479	1.96975	3.97006	5.10485	1.83718
FBgn0003378	2.60344	0	0.75791	0	0	0.7069
FBgn0003380	0.417502	0.965843	0.883375	2.01548	3.97951	6.77331
FBgn0003382	0.053401	0.705167	2.54246	6.50772	94.4586	115.026
FBgn0003386	0.023221	0.0863387	0.102098	0.391394	0.857287	1.73359
FBgn0003388	0.462257	0.101212	2.46045	6.39394	1.57243	0.454599
FBgn0003390	61.3436	27.7418	102.597	119.862	15.3477	29.927
FBgn0003391	59.1681	39.7415	61.3989	61.7743	39.3259	51.1624
FBgn0003392	35.7882	23.1611	41.8677	33.6778	20.9979	21.7063
FBgn0003396	7.63279	4.69961	7.88086	6.39583	2.49961	2.3491
FBgn0003401	7.42535	5.199	2.87386	0.466842	0.0498229	0.116048
FBgn0003410	38.74	21.6133	32.8678	29.5165	27.6316	30.3326
FBgn0003415	9.45847	7.41685	7.20416	9.92022	10.4694	8.78372
FBgn0003416	2.26088	1.91938	2.64215	2.35899	1.81154	2.15668
FBgn0003423	45.6698	44.6009	14.2962	11.6514	7.29676	15.1229
FBgn0003429	0.0183589	0.123062	0.0818011	0.13917	0.509792	3.13104
FBgn0003430	0	0.24396	0.712566	1.16926	1.22688	0.912443
FBgn0003435	9.98199	21.8753	13.7737	16.3664	49.1184	63.5551
FBgn0003444	16.6229	8.87988	18.8926	13.6234	5.22307	4.64084
FBgn0003447	122.233	69.3077	127.8	94.1327	298.423	702.23
FBgn0003449	167.463	88.4984	202.131	156.247	59.039	48.7097
FBgn0003459	3.28465	3.29076	4.578	3.32445	1.98186	3.23718
FBgn0003460	3.34987	2.04912	0.356893	0.519192	0.439557	0.261917
FBgn0003462	422.638	150.071	504.433	468.012	223.446	145.904
FBgn0003463	30.4047	6.4409	35.7944	72.1263	47.4141	28.8883
FBgn0003464	10.1049	6.35913	3.97302	6.3728	4.02871	3.01316
FBgn0003475	1.23054	21.14	13.2568	17.5688	25.3213	25.5875
FBgn0003479	14.9209	7.43454	11.2053	6.76108	5.35844	4.84396
FBgn0003480	2.23514	0.642972	0.774532	0.438799	0.388747	0.340248
FBgn0003482	3.57287	1.33913	0.520907	0.629254	0.106611	0.216477
FBgn0003495	1.44866	26.2273	11.4459	10.9177	1.48354	31.1791
FBgn0003499	2.13508	1.01534	0.831465	1.76354	1.0699	0.841893
FBgn0003502	33.614	47.4494	44.1068	34.5532	18.7422	72.8885
FBgn0003507	0.449894	1.58394	0.666986	0.849478	1.05452	0.749325
FBgn0003510	2.50816	0.500032	2.42216	1.20266	0.158776	0.159469
FBgn0003511	15.4525	6.07939	10.3025	8.82339	5.8357	6.01947
FBgn0003512	21.4361	10.0587	14.7769	9.83457	4.87787	5.99287
FBgn0003513	13.0611	4.20875	7.49075	6.56288	7.66824	4.49359
FBgn0003514	218.786	226.005	298.488	212.218	172.422	239.351
FBgn0003517	2883.66	1668.68	1345.15	1099.53	1072.36	894.381
FBgn0003520	24.2827	16.4706	23.3008	29.1453	29.0329	14.202
FBgn0003525	96.0957	19.4378	243.913	327.104	43.5386	6.57044
FBgn0003545	18.8371	4.25964	14.6735	0.642354	0	0.183049
FBgn0003557	10.4809	9.68125	9.62397	10.0945	10.1791	8.30071
FBgn0003559	26.6425	8.27826	32.7225	18.4674	9.63804	9.44394
FBgn0003567	39.5692	26.3174	49.0968	32.174	25.6375	27.4499
FBgn0003575	10.1965	10.474	7.3532	9.89278	6.44613	8.30104
FBgn0003598	12.3241	6.67028	13.4123	8.00724	4.2221	5.5687
FBgn0003607	537.127	135.943	673.451	365.454	110.058	35.7397
FBgn0003612	33.5067	19.4396	35.4937	24.9601	15.9863	14.1893
FBgn0003638	33.5136	17.7346	15.0524	21.0916	10.9578	9.92994
FBgn0003651	7.9679	3.85869	1.9266	3.20564	9.20752	5.88464
FBgn0003654	3.77073	3.89513	2.16305	2.47876	2.51623	2.70051
FBgn0003656	12.9575	4.51795	10.2812	12.4938	7.6803	6.79929
FBgn0003660	289.712	273.603	403.763	388.108	277.629	183.62
FBgn0003676	166.722	66.6253	101.213	47.6617	36.7404	45.8671
FBgn0003687	21.6409	8.81926	20.6741	9.80552	3.47877	6.34471
FBgn0003701	4.22282	1.70084	4.21131	1.20595	0.326331	0.0551362
FBgn0003710	0.0303755	0.966514	0.32453	0.742066	1.00184	1.28377
FBgn0003714	88.2481	49.7861	68.8789	68.1369	21.6719	23.4298
FBgn0003716	75.4632	30.3359	172.124	208.431	97.2721	91.8448
FBgn0003719	8.27638	0.364171	4.48005	2.61212	0.186339	0.166264
FBgn0003721	424.053	167.938	464.207	401.654	388.94	245.037
FBgn0003731	27.8005	23.067	31.5232	32.2998	25.2744	41.6491
FBgn0003732	68.7824	12.6778	74.6974	26.9233	4.67155	5.79082
FBgn0003741	44.5898	26.3654	66.865	47.8203	15.9933	32.8982
FBgn0003742	34.6416	17.7699	44.2272	29.7538	9.82774	9.96916
FBgn0003744	22.478	21.8384	32.9128	22.4426	18.7159	20.969
FBgn0003748	14.1494	30.0153	21.1226	10.7908	14.1598	44.0092
FBgn0003751	0	0.146179	0.185658	0.078963	0.109246	2.92028
FBgn0003862	8.0119	7.04044	11.8968	9.80934	7.09049	10.3907
FBgn0003866	31.6462	11.9436	8.10393	7.29859	3.69429	4.33986
FBgn0003867	41.401	5.91568	48.9128	42.568	25.9844	3.59172
FBgn0003870	36.1748	20.462	48.8877	78.0153	34.9554	19.5176
FBgn0003882	24.3378	14.9811	28.9855	25.1592	13.434	15.9684
FBgn0003884	1987.35	1925.09	1420.13	1015.52	2130.47	1546.41
FBgn0003885	89.165	32.1489	48.3841	28.3304	18.4618	21.1855
FBgn0003886	0.258842	2.53261	5.37064	4.05412	5.26579	11.3466
FBgn0003887	1945.56	1946.53	1438.21	849.781	1016.23	1278.71
FBgn0003888	102.538	124.489	37.9374	49.249	96.0113	115.225
FBgn0003890	8.71656	15.9797	7.58312	13.8767	27.4968	24.6338
FBgn0003891	25.1033	35.2702	33.0749	32.4796	54.4691	75.046
FBgn0003892	11.8021	9.2286	6.14078	5.90193	3.09038	3.49036
FBgn0003896	9.06601	1.41601	0.424694	0.34641	0.135246	0.372314
FBgn0003900	9.46818	6.8049	1.09702	0.159823	0.0442205	0.278894
FBgn0003930	16.2	10.2283	0	16.5754	41.0074	0
FBgn0003931	0	0	0	5.65955	17.0875	6.4523
FBgn0003933	39.6544	0	0	13.5244	0	14.0817
FBgn0003934	20.1957	0	0	42.1728	0	0
FBgn0003935	24.3128	0	0	0	13.5635	9.4536
FBgn0003938	112.677	123.026	242.413	249.391	180.349	90.3306
FBgn0003941	3794.05	3910.55	3139.34	3464.25	2445.97	1557.94
FBgn0003942	7083.16	7298.51	5413.4	6623.03	4120.12	2725.68
FBgn0003943	37.5387	40.7737	77.6473	52.7079	26.7913	27.291
FBgn0003944	4.54315	5.21689	5.04399	5.83784	3.75739	0.364235
FBgn0003963	7.95092	4.59278	2.53267	4.43335	2.4148	1.54739
FBgn0003964	15.3522	16.327	10.4317	11.4778	17.7004	14.239
FBgn0003969	22.3135	10.8036	31.2728	26.5676	7.19395	7.30591
FBgn0003975	66.6764	39.9552	58.5082	70.9762	28.5423	26.7127
FBgn0003977	5.51603	2.02969	3.10153	3.01745	1.73436	0.813299
FBgn0003978	21.766	5.27541	12.742	6.50291	2.22019	3.57428
FBgn0003984	7.25143	3.09307	7.11393	6.12725	20.0918	4.02461
FBgn0003997	55.0394	31.0804	89.2546	99.0239	20.3849	6.25786
FBgn0004003	177.665	26.2441	98.5003	260.519	551.892	119.464
FBgn0004009	21.5169	14.1491	26.9975	22.266	12.4492	9.48438
FBgn0004028	0.377156	1.22599	2.16626	1.73519	10.4623	65.4096
FBgn0004047	0.0291114	0.056329	0.240609	2.35088	3.43691	0.503262
FBgn0004049	26.5611	13.0412	33.5549	28.9919	35.153	20.3575
FBgn0004050	21.6574	7.96302	10.3577	12.7192	3.55747	2.98246
FBgn0004055	13.3507	5.19139	13.7703	14.4725	12.0534	6.27314
FBgn0004057	6.95989	13.5686	3.72679	3.18468	4.05807	27.638
FBgn0004066	197.911	71.618	209.329	95.9462	33.2726	42.0046
FBgn0004087	94.7866	47.24	88.77	89.1283	28.8857	28.0644
FBgn0004101	16.2643	9.31771	42.4134	86.9715	50.0419	25.5375
FBgn0004103	262.971	148.579	337.03	213.374	128.463	136.434
FBgn0004106	132.36	76.2353	173.905	87.7134	20.4772	34.133
FBgn0004107	54.2009	22.5003	66.4849	20.0429	2.51812	2.16307
FBgn0004108	14.7622	7.3477	68.0622	54.9774	41.0412	11.9041
FBgn0004117	0.367264	0.259082	0.257564	0.378995	3.60417	38.6001
FBgn0004132	139.94	45.2952	131.081	187.684	141.914	97.0818
FBgn0004133	35.9626	32.4594	20.9883	14.6228	16.6047	2.59337
FBgn0004167	11.3337	25.6726	8.45847	7.58704	17.9517	54.2221
FBgn0004169	1.41095	1.74936	1.31763	1.90721	16.067	97.4079
FBgn0004170	17.9243	18.8205	23.3934	25.5166	0.940557	0.288731
FBgn0004174	0	0	0.389489	1.54976	0	0
FBgn0004177	465.757	212.238	592.335	405.682	283.812	194.655
FBgn0004179	60.635	37.3377	67.1214	53.8573	43.6743	28.4674
FBgn0004183	16.3812	6.40145	12.1955	19.5529	10.4403	3.60041
FBgn0004187	19.5023	4.66256	0	0	9.56815	7.8846
FBgn0004191	10.9984	6.49793	9.30921	18.9053	20.1802	20.0348
FBgn0004197	20.2222	7.01453	13.6979	15.1	11.0458	7.7611
FBgn0004198	3.75928	2.57729	6.93935	7.19163	3.43123	1.90351
FBgn0004227	70.1522	27.5694	89.6835	60.9528	43.462	24.8286
FBgn0004237	300.947	90.3196	272.763	145.668	81.8802	45.7002
FBgn0004240	0	0.583442	0.64311	0.729395	4.19811	1.22932
FBgn0004242	6.62662	14.3392	5.64515	14.36	13.1876	8.26908
FBgn0004244	0.0477545	0.144554	0.451294	0.657243	5.04739	6.78458
FBgn0004359	12.7991	5.70162	2.93393	13.564	26.1762	10.8825
FBgn0004360	17.4523	28.8262	37.4662	36.7008	42.4971	21.4923
FBgn0004362	1774.57	456.185	1696.72	706.303	193.83	108.656
FBgn0004363	558.311	281.942	458.442	319.949	372.019	146.675
FBgn0004364	17.4055	17.2898	15.624	22.0025	15.7456	13.4285
FBgn0004367	1.63213	0.139975	0.765054	0.488349	0.053594	0.166186
FBgn0004368	7.04089	10.5056	3.958	5.49533	3.71865	3.84661
FBgn0004369	14.8111	4.35046	16.9295	16.3921	8.81995	5.43085
FBgn0004370	8.83945	23.1561	10.9722	11.2043	8.44467	66.7081
FBgn0004373	8.51337	10.3004	13.6488	9.17853	7.2482	9.14757
FBgn0004374	3.641	0.790616	1.63236	0.364071	0.0438692	0.067598
FBgn0004378	23.6483	5.6837	32.4537	5.03017	0.0442286	0.153974
FBgn0004379	17.3966	3.15823	27.0062	4.4556	0.22514	0.275622
FBgn0004380	4.48554	9.0201	10.1956	8.94455	6.6212	10.17
FBgn0004381	1.58004	2.78846	3.33956	1.93196	2.39037	3.66064
FBgn0004387	6.03217	7.43738	10.6396	13.8287	8.43411	5.22492
FBgn0004390	7.45354	5.69111	16.2033	13.2131	5.42954	6.73762
FBgn0004391	4.02276	2.11433	2.36451	1.56208	0.535249	0.436702
FBgn0004394	12.1699	6.61042	41.7711	48.2959	20.2719	8.13119
FBgn0004395	18.2605	17.7994	23.443	18.9826	13.3918	31.4145
FBgn0004396	74.6626	78.6249	49.5746	63.2799	199.601	44.6519
FBgn0004397	11.1604	4.43647	10.0893	13.7605	9.48051	2.41627
FBgn0004400	0.389941	2.22241	0.180029	0.196371	1.91677	0.517892
FBgn0004401	246.5	88.9694	148.96	105.776	68.2743	46.9219
FBgn0004403	2157.15	2081.35	1710.6	1909.6	1383.89	1132.47
FBgn0004404	419.023	354.841	397.957	470.229	310.46	252.588
FBgn0004406	2.64667	0.653554	0.855774	0.684353	0.488089	0.5732
FBgn0004407	18.1457	10.596	29.234	17.8168	10.3904	11.209
FBgn0004419	178.521	125.704	195.154	148.552	62.5255	52.8581
FBgn0004425	0	0	0	0	2.81413	0.82343
FBgn0004427	0	0	0	0	1.38242	0
FBgn0004428	0	0	0.166834	0.141914	1.08907	0
FBgn0004430	0	0	0	0	1.51187	0.57742
FBgn0004431	0	0.474092	0	0.148172	62.3942	0.168928
FBgn0004432	1630.62	585.676	1428.12	1300.11	630.297	239.322
FBgn0004435	22.8151	27.8545	30.6707	31.7704	18.0571	27.3483
FBgn0004436	69.9721	95.9912	97.4263	95.7338	61.4816	84.679
FBgn0004449	10.8707	6.89671	12.6835	19.0637	18.3429	8.8967
FBgn0004456	26.7735	23.917	34.1215	34.3284	64.2909	61.4019
FBgn0004462	4.3486	4.23994	4.03439	2.88257	2.2787	4.12929
FBgn0004463	9.36445	1.47878	7.45926	2.94949	1.52482	0.875356
FBgn0004465	22.4959	9.20541	18.2384	9.10258	10.2157	8.00113
FBgn0004507	32.4703	32.0463	4.83551	2.283	6.08074	15.9101
FBgn0004509	12.8238	10.4454	9.80149	13.9692	23.0231	13.5423
FBgn0004510	12.1508	7.4222	14.0878	8.51824	3.82066	4.18224
FBgn0004511	2.02881	213.031	2.41236	9.06302	1137.29	462.959
FBgn0004512	6.30641	0.788594	5.50287	9.6648	10.4854	1.08227
FBgn0004513	0.0770739	0.778297	0.313215	0.409479	0.828655	2.50739
FBgn0004552	0.434777	0.216499	0.943795	2.4026	1.23219	1.53636
FBgn0004554	4.32641	204.7	22.9733	2.36992	0.910667	3.16111
FBgn0004556	9.64661	4.0772	5.42539	4.49136	1.98395	2.48488
FBgn0004569	5.34012	9.23713	11.088	8.51743	11.6563	8.56422
FBgn0004574	20.393	20.5514	28.3056	24.9441	24.7273	34.9338
FBgn0004577	0.851741	6.6158	3.36488	5.85266	8.91783	211.473
FBgn0004583	26.7674	17.8486	32.2072	23.391	10.7058	26.5613
FBgn0004584	69.8439	11.969	82.0662	15.8531	3.14775	1.71153
FBgn0004587	365.276	121.69	301.06	166.422	108.169	110.442
FBgn0004588	0	2.36004	0.569265	2.11855	0	1.45342
FBgn0004589	0	1.3339	0	0.480362	0	0
FBgn0004590	0	0.620189	0	1.06269	0	0
FBgn0004593	0	2.02686	0	0	0.339884	0
FBgn0004594	0	1.02652	1.69975	0.50754	0.766186	0
FBgn0004595	0.0664312	0.945305	1.41136	1.35976	1.88742	1.00367
FBgn0004597	24.3248	14.3298	38.0128	22.5748	9.84116	10.164
FBgn0004598	13.2982	41.184	13.3999	14.8222	8.24147	2.69414
FBgn0004606	5.60267	4.62993	1.47947	3.64614	3.93197	3.06282
FBgn0004607	13.2062	4.35072	13.691	11.2189	3.53765	3.75041
FBgn0004611	4.59953	2.73428	3.34724	3.18587	4.46775	1.17809
FBgn0004629	11.279	31.4614	166.216	122.449	722.303	81.5783
FBgn0004635	5.49864	7.96231	16.5119	23.7389	11.5416	10.2797
FBgn0004636	191.125	77.9527	204.094	171.629	114.073	64.3911
FBgn0004638	49.7108	29.355	103.319	91.2198	27.7303	30.0528
FBgn0004643	18.131	7.72022	11.1589	8.25967	5.36852	3.96528
FBgn0004644	37.8466	30.6423	41.8859	39.2359	27.486	17.0365
FBgn0004646	278.033	287.764	456.611	531.074	329.8	210.369
FBgn0004647	68.4425	45.6264	40.6095	54.8764	44.1895	20.1554
FBgn0004648	12.4909	11.7762	14.6665	13.4472	42.8	20.5648
FBgn0004652	29.0502	2.97732	0.655754	10.0017	234.571	19.5984
FBgn0004654	22.0035	29.146	12.4197	16.8757	30.0105	25.8118
FBgn0004655	6.09884	5.53291	3.76455	4.93154	3.90654	3.22426
FBgn0004656	65.0523	30.0127	31.8611	35.3995	29.5187	14.1239
FBgn0004657	31.4532	61.5104	42.1883	38.8466	59.5109	67.4099
FBgn0004687	183.019	214.563	235.51	209.95	161.476	79.2321
FBgn0004698	30.0098	14.9604	22.8441	12.4224	11.1301	10.845
FBgn0004777	0.0541665	2.05311	0.550171	0	0	0.0684175
FBgn0004778	0	8.37083	0.166834	0	0	0.147761
FBgn0004779	0	1.04899	0	0	0	0
FBgn0004780	0.090899	41.499	1.37296	0.468743	0.304058	0.554157
FBgn0004782	0	13.2156	0.569015	0	0.961682	1.12023
FBgn0004783	0.172125	38.8419	1.61358	0.095349	0.311927	0.515243
FBgn0004797	13.0808	7.49674	10.4424	13.2637	48.6925	5.18105
FBgn0004811	35.7512	12.1278	45.1508	33.1803	9.68075	10.4069
FBgn0004828	623.964	440.875	472.925	489.077	497.889	412.048
FBgn0004832	21.4913	9.41704	17.8468	11.1181	3.78011	4.05983
FBgn0004837	7.53087	2.62859	24.7737	15.8466	7.99862	4.86412
FBgn0004838	525.208	243.353	261.073	261.726	265.01	175.406
FBgn0004839	9.5748	4.73654	8.91038	7.07009	3.28877	1.0756
FBgn0004854	1.63041	0.218502	0.572836	0.437636	0.729626	0.14054
FBgn0004855	82.4617	26.1124	79.0173	60.547	20.5748	17.1022
FBgn0004856	26.8731	16.4302	14.7962	12.4151	13.8888	12.1512
FBgn0004858	36.1514	30.7627	28.6668	25.3124	11.3483	14.4609
FBgn0004859	46.6996	22.7609	92.1878	74.0261	11.6622	10.6731
FBgn0004860	6.00056	3.62406	5.62491	6.18745	2.99499	3.69096
FBgn0004861	9.12922	8.13314	6.59657	7.72158	4.4374	5.50157
FBgn0004863	5.423	1.59776	0.492636	0.551086	0.134836	0.421961
FBgn0004864	8.35766	5.1589	5.67458	6.00982	3.88741	3.84574
FBgn0004865	18.0607	1.74541	4.40646	20.1978	121.522	13.7651
FBgn0004867	2772.49	1642.57	1305.01	1017.06	905.903	797.053
FBgn0004868	207.065	156.059	184.821	155.13	178.135	120.172
FBgn0004875	9.77451	4.32378	4.89564	6.9493	4.55757	2.2449
FBgn0004876	8.75444	15.3449	13.9947	12.1561	30.3355	19.1117
FBgn0004880	0.595957	2.00922	2.79237	1.95514	1.12409	0.894114
FBgn0004885	24.8335	5.50862	8.24553	12.3551	2.63357	1.04107
FBgn0004888	108.377	76.8089	74.3383	52.126	40.8845	51.075
FBgn0004889	52.8869	16.776	58.3421	40.5647	12.1859	10.8398
FBgn0004892	8.8473	3.04016	1.10127	1.52305	1.13939	0.746524
FBgn0004893	78.7203	50.5237	82.234	85.3789	49.8874	24.6087
FBgn0004898	0	0.78556	6.79779	6.58993	1.29648	0.201343
FBgn0004901	24.3252	11.327	11.3979	10.119	9.71206	11.885
FBgn0004903	28.1899	19.9709	26.0967	28.165	23.375	16.5099
FBgn0004907	613.489	236.367	675.349	543.774	297.717	171.702
FBgn0004908	51.5971	82.3108	56.8496	67.0941	46.8695	56.1129
FBgn0004910	0.379885	0.720997	0.06739	0.162757	0.853509	9.20589
FBgn0004913	22.0341	8.19261	17.2048	5.62892	2.71913	4.15784
FBgn0004914	11.7808	8.70951	7.73546	9.22491	11.0821	9.68985
FBgn0004915	45.585	28.6303	56.9849	42.8817	17.3172	19.7414
FBgn0004921	480.175	432.158	725.387	839.939	527.801	370.93
FBgn0004924	63.7073	43.7775	58.971	48.4758	55.8894	35.4267
FBgn0004926	471.281	226.29	319.261	243.229	220.638	119.647
FBgn0004956	1.76113	1.27093	7.2987	16.8914	4.75387	1.50406
FBgn0004957	10.4852	3.73733	5.6666	6.702	3.94123	2.04494
FBgn0004959	0.513204	0.308907	1.96089	1.26602	0.131792	0.118012
FBgn0005198	3.73043	2.91998	2.52066	3.48305	1.7569	1.71589
FBgn0005278	108.195	20.0943	88.0949	104.029	22.1923	13.6601
FBgn0005322	33.3739	14.9787	30.937	21.9117	12.3435	13.3705
FBgn0005355	32.2398	16.4684	33.1108	21.3361	16.8924	22.0478
FBgn0005386	3.51405	4.17537	4.08554	2.6261	3.35087	4.72618
FBgn0005411	105.402	57.8623	151.065	99.3344	43.1992	56.2962
FBgn0005427	18.4036	10.156	21.5747	22.5045	10.8223	6.55478
FBgn0005533	4393.5	4530.32	3567.26	4290.79	2620.41	1885.21
FBgn0005536	16.1778	14.5071	18.1014	16.0161	17.0591	21.9345
FBgn0005561	0.068929	0.780205	3.50612	3.45289	1.48503	0.82425
FBgn0005585	1052.84	446.974	1109.72	985.777	1131.77	641.081
FBgn0005592	2.00387	0.823581	0.220481	0.158299	0.387483	0.426002
FBgn0005593	3017.51	2370.73	2726.49	2343.08	1373.5	1134.27
FBgn0005596	5.57754	2.43118	3.20654	3.17814	2.6212	1.54252
FBgn0005612	6.83092	10.4107	11.511	11.3581	3.58632	4.4702
FBgn0005613	16.6174	7.90485	6.5994	5.75357	3.5718	3.24005
FBgn0005616	3.89279	2.10367	2.36088	2.72781	2.05015	1.82849
FBgn0005617	7.6919	3.27101	9.3028	4.68456	2.036	2.20077
FBgn0005624	14.4866	9.96856	8.91376	11.5859	7.72457	4.25542
FBgn0005626	0.830827	50.0423	0.491922	0.600556	0.224572	0.735512
FBgn0005630	116.219	102.635	118.865	97.2739	115.528	122.26
FBgn0005631	9.84308	7.19848	9.96513	11.3606	9.03126	4.65669
FBgn0005632	13.9808	6.58561	12.939	10.9989	6.16531	5.50392
FBgn0005633	0.058685	0.184589	0.145162	0.540238	2.51078	10.0545
FBgn0005636	3.94875	1.29347	0.0805949	0.432258	0.810687	0.348557
FBgn0005638	0.0866131	28.915	0.20441	0.020798	1.53606	0.312441
FBgn0005640	13.393	10.0773	19.3075	16.8533	6.78327	7.20338
FBgn0005642	8.8148	3.53696	5.63706	4.17115	2.43739	1.44568
FBgn0005648	312.781	248.115	244.242	188.326	117.429	86.0204
FBgn0005649	82.5961	48.8833	52.8921	56.4006	53.1878	38.6663
FBgn0005654	3.35147	0.957755	3.35866	0.917674	0.544843	0.467826
FBgn0005655	252.411	67.126	275.9	20.7163	0.700729	2.52853
FBgn0005659	5.50558	24.7205	9.79314	17.0201	296.068	38.7364
FBgn0005666	0.0877023	0.749166	0.167983	0.190912	0.746965	3.20866
FBgn0005671	45.5622	65.0547	35.3839	27.364	39.6009	85.7498
FBgn0005672	118.256	63.4573	182.42	145.642	147.625	45.2058
FBgn0005674	45.4785	57.751	37.6711	33.0651	17.4317	25.6468
FBgn0005677	3.1477	0.762122	3.38463	3.55242	1.10814	0.465579
FBgn0005683	4.34291	1.59535	3.07223	1.34155	0.440997	0.343608
FBgn0005694	11.3513	15.6342	13.2446	12.0928	18.9336	29.2358
FBgn0005695	4.54472	19.3128	8.17068	5.57437	1.44345	4.15045
FBgn0005696	6.08731	3.62295	2.96157	0.383674	0.213961	0.278695
FBgn0005771	49.2137	43.982	35.1758	46.5663	29.8311	19.5629
FBgn0005775	0.921261	0.959535	5.6433	8.60584	7.38279	6.39095
FBgn0005777	26.9064	12.1138	22.4428	15.6121	9.3873	8.12709
FBgn0008635	41.2531	37.1771	21.6709	27.4372	32.0391	16.0424
FBgn0008646	13.72	5.47272	5.2008	9.45724	5.71058	3.09413
FBgn0008651	0.0302835	0.310631	1.14419	0.770646	0.278581	0.149721
FBgn0010014	0.0512415	0	1.50155	4.0602	2.53561	2.96256
FBgn0010019	0.14592	0.0348861	0.538293	1.4531	0.071591	2.48862
FBgn0010038	0.842253	2.03844	2.56168	11.4489	6.62622	2.53594
FBgn0010039	101.397	146.959	182.277	207.489	177.772	54.1035
FBgn0010040	0.0926345	0	1.86961	1.60662	1.6913	0.340871
FBgn0010041	0	0	2.79921	6.21821	14.6712	1.73138
FBgn0010044	0	0.119455	0	0	3.55448	0
FBgn0010051	3.59382	13.1095	2.14216	3.22221	4.19799	5.8178
FBgn0010053	6.17332	1.8322	1.67204	1.11375	1.97395	1.63871
FBgn0010078	7258.68	7943.39	4989.49	6796.01	4044.04	2522.07
FBgn0010100	59.8178	21.9718	35.1624	30.0037	37.2049	18.1008
FBgn0010105	5.70683	4.73829	5.90754	4.71122	6.55639	2.46109
FBgn0010109	6.37163	1.71286	10.1111	7.75047	0.361237	0.283251
FBgn0010113	74.2844	110.344	61.1955	30.4634	4.31179	32.9774
FBgn0010173	56.2978	19.9062	62.953	25.8646	5.60949	4.82085
FBgn0010194	19.5666	13.9699	23.4891	23.1225	25.3937	27.7459
FBgn0010198	2172.68	2306.07	1778.21	2179.12	1253.39	945.42
FBgn0010213	129.685	39.1859	155.331	101.233	39.1911	36.4026
FBgn0010215	80.7767	52.3877	118.343	108.597	60.6255	39.2511
FBgn0010217	506.315	330.339	523.333	457.847	238.619	181.683
FBgn0010220	19.9067	7.55832	13.9334	10.8895	5.32716	7.13987
FBgn0010222	34.4015	6.53855	20.3634	13.9986	3.08534	217.156
FBgn0010225	15.8482	19.715	47.3325	38.2326	70.9428	71.1882
FBgn0010226	389.66	216.852	572.847	285.738	72.5761	64.802
FBgn0010228	921.242	588.713	1167.78	1109.8	517.244	308.569
FBgn0010235	47.0879	50.3931	75.4616	62.0228	51.882	91.4852
FBgn0010238	159.398	60.1103	395.809	353.249	179.005	97.8013
FBgn0010246	9.30939	8.96984	2.30371	1.97778	5.33996	5.52769
FBgn0010247	29.7604	20.5482	24.7557	24.1147	11.5894	9.04867
FBgn0010258	0.886162	0.620015	1.35621	1.33468	0.561097	0.357017
FBgn0010263	0.0860241	0.369142	0.47723	0.733882	1.61416	3.77486
FBgn0010265	5221.28	4191.36	4060.36	4435.6	2472.18	1776.54
FBgn0010269	24.4309	8.74582	26.7845	16.8143	8.93846	11.0893
FBgn0010278	133.777	15.1714	72.5249	19.1204	7.18821	7.72098
FBgn0010280	26.5551	17.7982	18.9953	18.081	13.6654	12.4996
FBgn0010282	115.688	45.0735	76.9908	50.8516	74.3225	26.2658
FBgn0010287	16.1789	8.24717	14.0541	8.78648	2.97587	5.71319
FBgn0010288	153.204	58.0654	205.948	140.431	37.5453	55.1103
FBgn0010292	37.9999	10.4675	14.6544	10.9485	5.35137	6.99657
FBgn0010300	33.5329	3.9101	51.635	48.4188	18.7756	2.95988
FBgn0010303	25.8719	13.4119	11.1618	13.8163	15.7583	6.48049
FBgn0010309	3.06202	1.8586	2.64824	2.39134	2.59057	2.16382
FBgn0010313	31.4047	24.8297	30.0947	39.1944	50.9377	11.9553
FBgn0010314	72.7807	9.81392	55.3884	4.84265	0.250246	0.295905
FBgn0010315	24.7684	9.78935	26.6603	23.6237	7.17744	5.15722
FBgn0010316	25.2264	12.8407	41.6456	13.7116	5.35234	9.3452
FBgn0010328	32.3109	10.667	14.3704	12.3396	4.36809	4.22039
FBgn0010333	117.935	52.8546	110.718	70.1913	62.4567	49.4579
FBgn0010339	76.4394	31.3545	64.0376	37.3064	22.4576	24.002
FBgn0010340	16.7185	4.72442	13.4446	12.7598	5.71359	4.25019
FBgn0010341	228.109	109.465	271.224	235.789	168.441	96.3194
FBgn0010342	85.9407	31.7253	114.105	46.0786	17.1339	14.4029
FBgn0010348	498.631	472.857	741.328	629.434	377.334	293.462
FBgn0010350	11.5359	17.6331	22.3137	25.9066	76.0012	33.7276
FBgn0010352	14.9872	10.7623	10.3161	11.0596	43.9192	60.4267
FBgn0010355	9.37266	5.17212	7.2634	7.32705	4.34084	3.75332
FBgn0010356	11.2136	9.33117	14.3079	7.61568	4.80112	6.77124
FBgn0010379	33.298	27.8212	42.7797	37.0125	23.1378	29.8928
FBgn0010380	22.8665	20.3727	14.5443	16.5603	17.1283	15.8633
FBgn0010381	0	6.28275	5.91146	4.04702	1.27271	2.88035
FBgn0010382	9.44394	6.40718	5.78292	2.81722	2.02908	1.53657
FBgn0010383	0.868765	123.413	2.93106	1.57059	14.1837	34.0057
FBgn0010385	7.0468	2.24129	37.2286	13.731	4.85266	5.89876
FBgn0010387	0.98262	1.3217	0	1.18845	4.38724	2.72336
FBgn0010388	0	0.469299	10.6763	8.22025	1.62015	2.7088
FBgn0010389	5.2033	2.34567	0.90437	0.655872	0.58353	0.97101
FBgn0010391	54.9679	75.5296	27.5599	30.2698	54.1298	38.61
FBgn0010397	10.3584	19.6604	0.971517	1.83496	13.7924	18.0596
FBgn0010398	4.92797	4.14976	5.72802	4.33643	1.84833	2.62965
FBgn0010401	7.03169	6.20082	2.15605	5.89519	10.6517	9.80997
FBgn0010406	16.1111	28.7184	25.6586	39.9006	50.9433	49.0551
FBgn0010407	0.251905	0.511679	1.93237	0.942103	0.320223	0.426191
FBgn0010408	3327.42	2892.7	2586.59	2651.74	1673.29	1197.59
FBgn0010409	4230.8	3476.51	3650.89	3763.59	2101.93	1532.9
FBgn0010411	4338.62	4113.35	3674.64	4127.4	2490.05	1716.93
FBgn0010412	3856.14	3345.63	3121.56	2982.11	1931.72	1631.88
FBgn0010415	262.594	167.913	383.207	408.647	433.469	173.11
FBgn0010416	22.0242	9.99025	25.2009	17.5202	6.18393	7.36663
FBgn0010417	14.6332	7.75011	11.4655	9.46176	4.65963	4.19857
FBgn0010421	36.8005	21.5286	42.2118	35.2597	22.0786	19.203
FBgn0010422	97.5831	33.0205	97.2174	66.6414	31.5149	19.8377
FBgn0010424	0.797005	1.40334	1.02961	1.51309	9.3938	21.1227
FBgn0010434	51.7647	20.8141	26.1572	42.5851	76.1546	28.7022
FBgn0010435	46.017	103.155	99.7434	72.6245	103.838	211.577
FBgn0010438	133.149	26.379	64.8875	41.6818	11.1265	9.33972
FBgn0010441	12.4584	9.76786	13.9086	8.45034	11.4917	41.1853
FBgn0010452	39.6975	18.6475	52.6298	40.4676	36.7122	24.5947
FBgn0010453	7.34384	8.77753	14.4265	28.6486	34.2767	23.5588
FBgn0010470	207.906	1206.43	104.887	157.859	599.269	3215.99
FBgn0010473	12.6192	5.74147	16.6219	26.4722	20.3945	5.85407
FBgn0010482	0.0150139	0.0792729	0.065423	0.0980212	0.930176	10.1509
FBgn0010488	89.7829	87.2184	69.8662	96.9025	128.507	107.799
FBgn0010497	4.39356	8.63038	2.38855	1.62465	1.34661	3.51944
FBgn0010501	59.6837	13.3783	58.3839	54.6525	27.9405	9.81982
FBgn0010504	14.7416	27.1253	24.3012	20.3091	55.6083	119.426
FBgn0010516	78.9337	67.6941	92.5082	57.9896	50.0043	71.4047
FBgn0010520	41.578	17.48	18.6449	20.9823	9.98401	9.46734
FBgn0010531	20.1307	10.7194	23.3978	15.825	8.1054	9.87354
FBgn0010548	39.9153	58.9316	52.0718	33.6107	16.2625	32.4884
FBgn0010549	1.4923	0.26468	0.130549	0.195466	0.0594247	0
FBgn0010551	158.359	38.6408	117.106	75.6643	26.8804	39.6388
FBgn0010575	80.2027	34.4002	59.469	69.1894	45.5466	38.3083
FBgn0010583	10.8584	16.8011	11.9748	10.8536	11.8864	22.858
FBgn0010590	239.602	121.189	254.007	154.892	60.8419	78.436
FBgn0010591	16.3901	10.2252	17.0286	12.1042	7.79753	9.91102
FBgn0010602	314.174	123.754	382.897	163.359	82.8247	71.3023
FBgn0010607	44.6881	26.2286	33.7223	23.7344	8.79871	8.34873
FBgn0010611	19.5206	145.316	7.88518	9.88002	150.917	121.924
FBgn0010612	873.451	676.105	674.254	787.687	370.155	232.166
FBgn0010620	149.43	66.1899	90.2468	46.172	7.03599	9.60856
FBgn0010621	188.948	63.266	75.6951	51.2595	36.084	42.9301
FBgn0010622	35.4426	25.8974	38.6988	30.3942	35.5969	31.0512
FBgn0010638	475.358	902.563	394.231	521.929	720.241	357.696
FBgn0010651	30.4245	27.3908	57.8368	11.3828	11.123	2.67417
FBgn0010660	15.4757	4.75711	7.41089	5.70409	2.64962	2.53645
FBgn0010741	218.709	217.497	173.768	165.245	158.391	135.288
FBgn0010747	58.3436	80.1903	55.6431	47.9492	66.5891	73.7397
FBgn0010750	30.6855	6.37578	33.2533	14.6851	6.40161	6.36877
FBgn0010762	14.3845	8.13669	8.58503	11.5039	16.2905	16.0039
FBgn0010768	4.84416	2.76968	1.82739	2.14844	0.831827	1.22061
FBgn0010770	30.8937	5.58731	8.32549	4.72623	2.25811	6.41307
FBgn0010772	41.6035	34.6403	52.2407	41.9864	32.3021	42.5279
FBgn0010774	180.006	94.8045	140.416	102.685	71.9295	56.864
FBgn0010786	9.04869	43.3951	5.33725	8.10068	16.511	39.2816
FBgn0010803	25.1831	19.1853	22.758	16.7655	17.5764	17.3146
FBgn0010808	65.677	39.6101	64.1672	48.2251	21.0903	33.7068
FBgn0010812	11.1891	11.6935	11.7181	8.35491	6.37354	20.3271
FBgn0010825	15.8337	12.3972	8.93435	15.2594	12.9052	8.64349
FBgn0010830	11.7919	5.90522	7.68433	7.02449	6.27728	4.30127
FBgn0010877	11.3528	16.0454	8.23526	10.4503	10.7142	7.46747
FBgn0010894	65.1787	41.1767	83.0502	82.2374	57.8152	29.0373
FBgn0010905	5.963	10.0465	9.03952	25.046	67.0127	5.9472
FBgn0010909	36.9476	32.8708	28.2127	42.033	30.4478	27.7902
FBgn0010926	17.4267	4.14982	7.7481	4.77043	2.37902	2.9912
FBgn0011016	298.259	484.095	310.827	341.769	406.445	289.654
FBgn0011020	9.95097	3.2104	11.1004	3.55788	0.920474	0.670179
FBgn0011202	6.90822	4.42171	5.15348	5.86219	8.4704	6.10883
FBgn0011204	5.74228	4.25274	8.57954	4.96234	5.22355	14.1128
FBgn0011205	17.536	15.8142	18.5053	14.8025	19.526	42.0933
FBgn0011206	0.570778	3.14269	1.49308	0.958482	51.6748	11.6088
FBgn0011207	18.0681	6.75274	17.4951	16.5465	5.45807	7.08402
FBgn0011211	289.689	145.02	118.615	130.202	105.181	72.5132
FBgn0011217	362.584	350.086	523.879	481.477	255.523	210.591
FBgn0011224	213.837	40.2993	352.229	277.33	129.518	55.6144
FBgn0011225	44.3652	9.00816	63.0151	69.7137	54.6669	13.0195
FBgn0011227	491.237	516.075	282.308	411.584	266.161	211.344
FBgn0011230	7.29486	2.86339	11.2518	8.34727	4.23825	4.07173
FBgn0011232	4.89893	5.0575	4.36713	4.3441	5.21008	4.57148
FBgn0011236	6.01152	138.749	14.2926	5.78219	0.787362	78.0066
FBgn0011241	22.5461	26.3513	21.2221	31.6868	18.7965	22.3671
FBgn0011259	6.66236	5.52329	5.6608	8.53505	5.68517	4.68194
FBgn0011260	88.5906	48.1215	160.454	149.917	79.881	66.4522
FBgn0011272	2609.42	1649.81	1690.08	1196.13	974.304	897.664
FBgn0011274	0.489522	40.1692	4.03439	3.0955	1.21166	4.0743
FBgn0011283	0.129805	0	0	0.52556	2.55132	0.149738
FBgn0011284	2701.17	1762.59	2332.09	1643.43	1166.64	1125.79
FBgn0011288	0.644657	0.0356759	0.152388	0.457973	1.47796	1.8744
FBgn0011289	50.4537	64.1609	57.4001	36.499	30.364	105.702
FBgn0011290	71.2985	46.3827	91.933	82.1472	50.364	60.0074
FBgn0011291	43.7244	26.842	55.2492	54.5026	26.4625	15.4588
FBgn0011296	0.473558	0.825418	0.69379	0.0999265	0.628102	5.21028
FBgn0011297	5.052	1.07262	2.77911	2.14372	2.35805	2.73998
FBgn0011300	19.0126	18.8002	21.3092	33.0938	16.7185	17.2146
FBgn0011305	182.855	78.5295	126.736	130.971	105.993	62.632
FBgn0011327	127.864	31.876	124.353	61.1205	18.3528	12.611
FBgn0011335	22.2897	11.134	22.1425	16.7074	7.47548	6.68808
FBgn0011336	99.3254	27.0273	68.7768	58.7308	56.9783	33.5186
FBgn0011361	225.43	174.717	209.619	192.382	80.0125	86.933
FBgn0011455	146.199	99.8946	127.796	138.022	72.0453	85.5018
FBgn0011474	12.9886	7.66737	19.5133	12.5624	7.16749	6.79228
FBgn0011476	35.9607	20.4909	25.2969	35.9135	13.265	15.8839
FBgn0011481	59.1825	26.1762	31.6248	35.8536	36.1857	15.3003
FBgn0011509	61.8209	123.378	57.249	74.6141	126.469	75.1418
FBgn0011566	7.86342	7.84331	10.1814	8.80232	10.7027	10.076
FBgn0011570	84.0562	55.1624	111.843	66.7267	50.5568	67.0087
FBgn0011571	263.009	116.659	197.124	176.146	102.323	72.8371
FBgn0011573	71.8541	28.1487	74.8204	43.0626	21.5718	32.7321
FBgn0011584	79.1449	346.404	95.094	149.454	405.207	304.995
FBgn0011586	106.173	33.6291	126.277	121.226	62.5303	31.1224
FBgn0011589	0.0510965	0.0822893	0.0367597	0.0706242	0.0773434	2.89561
FBgn0011591	83.9839	75.2352	133.476	128.744	90.1711	114.564
FBgn0011592	17.6286	6.06864	15.791	21.8318	5.06692	22.8543
FBgn0011603	0.65571	10.7627	2.47454	1.3827	22.0751	33.1452
FBgn0011604	45.636	14.242	60.0907	29.2411	10.1593	13.3531
FBgn0011606	15.1141	4.78627	13.8445	7.50778	3.50678	1.98569
FBgn0011638	146.29	26.5237	57.02	23.9554	13.9794	15.2218
FBgn0011640	141.886	55.9635	94.6495	66.3872	41.5472	34.6512
FBgn0011642	69.3974	66.0804	107.391	118.02	50.364	69.7538
FBgn0011648	20.1287	13.6657	48.7437	36.5605	11.3714	9.4131
FBgn0011653	18.3131	6.98024	20.9872	36.1814	155.941	19.1699
FBgn0011655	16.9552	8.27994	13.3846	17.3362	11.8815	8.35386
FBgn0011656	7.80069	11.5249	21.0174	6.38668	4.03015	6.87526
FBgn0011659	5.394	1.71171	2.31425	0.938712	0.340246	0.646227
FBgn0011660	9.81716	4.54258	9.33948	3.59185	1.38176	1.01484
FBgn0011661	421.423	289.87	199.864	119.509	441.854	358.746
FBgn0011666	51.3719	31.6706	36.4115	23.7963	5.19307	22.3848
FBgn0011672	9.33673	15.7651	11.2973	9.83576	10.1552	13.4929
FBgn0011674	0.898232	0.710007	0.402875	1.27238	1.59763	0.302788
FBgn0011692	26.742	8.10786	30.5634	2.28602	0.0832536	0.152513
FBgn0011693	0	0.101722	1.41548	0.275699	0.51316	0
FBgn0011695	1.76533	15.0404	101.886	100.545	475.182	825.136
FBgn0011701	0.0737609	0.291463	0.752885	0.883421	0.87848	1.08519
FBgn0011703	50.908	15.7379	52.4932	5.14303	0.34159	0.973722
FBgn0011704	82.3603	35.5189	68.6132	6.04095	0.733664	1.3768
FBgn0011705	29.5049	11.0798	7.72067	12.1855	3.28701	1.09157
FBgn0011706	10.9527	45.556	19.4301	24.3921	3.87534	1.42809
FBgn0011708	21.7117	34.9573	26.3816	25.6496	28.4358	37.9751
FBgn0011710	81.2987	39.6928	99.7027	50.686	30.0679	31.974
FBgn0011715	67.2796	24.326	74.9329	31.1209	16.3428	14.8249
FBgn0011725	39.3605	47.724	40.4305	33.898	31.9601	53.9173
FBgn0011726	1876.47	1341.94	2093.24	1770.81	940.524	1074.81
FBgn0011737	10.5175	5.9809	12.0282	5.77932	2.78491	4.02291
FBgn0011739	14.4493	9.77248	11.2266	17.7327	13.7031	8.9871
FBgn0011740	15.8757	3.82525	18.8133	13.09	5.83113	3.61869
FBgn0011741	47.3642	22.3676	61.0401	32.6341	17.3347	19.6894
FBgn0011742	49.4582	38.4089	62.1391	52.8268	52.0986	27.7994
FBgn0011745	88.4252	73.728	128.968	82.4864	63.98	67.8878
FBgn0011746	24.6934	6.20277	14.4213	1.73965	0.773551	1.50386
FBgn0011747	38.9784	39.5571	58.9288	54.161	27.4712	34.2131
FBgn0011754	34.444	13.0386	29.0941	19.0788	30.6962	36.359
FBgn0011758	1.81894	0.244148	0.438729	0.398087	1.37411	0.376439
FBgn0011760	430.634	197.268	516.13	457.221	228.998	296.175
FBgn0011762	9.69103	3.99892	9.49296	1.6993	0.182952	0.21627
FBgn0011763	68.9808	27.6143	75.3538	32.3456	18.3154	18.8107
FBgn0011764	82.947	44.713	91.1659	62.5793	26.494	17.8737
FBgn0011766	83.9998	62.1968	60.4305	64.9685	46.2505	23.3391
FBgn0011768	109.786	52.3179	50.7301	36.8972	42.2385	50.8732
FBgn0011769	18.1647	5.95605	12.1369	10.7896	3.59992	4.57367
FBgn0011770	31.4318	33.7323	22.8468	25.0256	24.6332	32.1294
FBgn0011771	14.1835	8.19946	25.0204	17.6718	8.86267	8.42052
FBgn0011774	5.29287	1.72202	2.92747	0.985629	0.391805	0.836936
FBgn0011785	10.6401	6.11566	6.26962	6.92689	4.00906	2.13238
FBgn0011787	109.797	40.0069	69.5136	37.6924	20.9753	32.0874
FBgn0011802	5.33379	2.46866	5.54573	4.29339	1.1681	1.18169
FBgn0011817	137.247	38.3062	220.583	143.498	63.0953	28.0973
FBgn0011818	8.29181	4.28292	5.1483	3.65347	2.89153	3.28794
FBgn0011824	205.244	55.1178	41.1801	39.8686	13.7881	14.6759
FBgn0011826	16.7328	11.7357	8.09114	9.63523	11.6677	9.46018
FBgn0011828	2.09341	2.09156	0.842981	1.7872	1.70562	2.233
FBgn0011829	0.110733	0.276014	0.884208	1.06458	4.47536	9.36224
FBgn0011836	19.6175	3.66697	18.8614	10.0462	4.41084	2.49718
FBgn0011837	99.8683	182.954	51.8727	41.9243	6.61773	3.53762
FBgn0012034	1.88752	1.51344	0.661757	0.717479	0.529555	0.960164
FBgn0012036	7.53155	2.7511	47.7991	18.7746	4.26753	5.54443
FBgn0012037	197.072	10.2375	14.0799	13.1438	22.4251	16.3122
FBgn0012042	0	0.169018	1.56671	0.182601	0.149341	0.285187
FBgn0012051	13.5062	16.9108	23.6033	28.1625	34.575	59.9911
FBgn0012058	13.1195	10.6436	16.9242	11.6591	10.9825	17.0258
FBgn0013263	67.7023	27.4187	62.9793	37.7367	40.4211	27.1807
FBgn0013269	330.308	61.8877	167.496	56.1015	21.0192	26.3644
FBgn0013272	166.338	199.966	226.241	182.439	137.262	278.755
FBgn0013278	4.97272	0.067561	0.0294524	0	0.466481	0.387488
FBgn0013279	9.63537	0.327288	0.17356	0.098423	0.393083	0.470886
FBgn0013303	79.3163	91.6857	96.4049	111.4	58.5525	78.107
FBgn0013305	33.5211	37.0011	33.8787	33.7073	48.2899	65.9454
FBgn0013323	0.102844	1.72593	0.525225	0.758221	0.501652	0.827176
FBgn0013325	2923.91	2617.32	2279.99	2281.12	1320.48	988.78
FBgn0013334	9.86215	11.3087	7.83802	11.657	23.233	20.018
FBgn0013342	0.400662	0.189816	3.13575	2.81641	3.92268	5.61527
FBgn0013343	55.6661	46.7313	83.3882	74.7762	52.7361	59.5956
FBgn0013347	285.154	192.019	321.945	337.954	154.905	119.714
FBgn0013348	0	0.32113	0.601508	0	2.17171	40.8125
FBgn0013432	50.3915	24.255	53.1648	73.0338	24.0559	25.8071
FBgn0013435	17.1777	3.96739	17.5387	15.6278	6.57107	1.20338
FBgn0013467	0.120212	8.66572	0.943234	1.56499	1.15151	3.66984
FBgn0013469	19.7351	11.5729	24.0906	35.4177	19.1338	10.6276
FBgn0013531	21.9389	7.96137	25.1059	22.3701	7.03133	7.25102
FBgn0013548	6.20789	3.12136	2.20596	1.18999	0.706083	0.301122
FBgn0013563	1.91876	2.17448	3.88672	2.31786	1.26433	2.47274
FBgn0013576	72.1361	69.6883	69.1585	68.6464	58.7135	51.6695
FBgn0013672	1685.96	2054.68	1727.21	2011.06	1130.48	840.684
FBgn0013673	351.387	618.048	584.434	951.051	366.969	210.575
FBgn0013674	2339.8	3364.59	2699.76	3679.45	2573.16	2417.06
FBgn0013675	2477.29	2874.02	2579	3372.59	2439.58	1956.12
FBgn0013676	4068.7	5970.59	4511.05	6408.8	4508.93	4159.84
FBgn0013678	992.432	1598.98	1274.6	1790.02	1414.34	1539.88
FBgn0013679	736.232	1101.05	717.605	1288.3	876.905	717.73
FBgn0013680	51.5954	115.181	53.9849	113.596	54.9053	43.4335
FBgn0013681	1340.24	1765.68	1108.64	2129.86	1697.62	989.324
FBgn0013683	49.2143	94.8016	47.4842	123.567	55.9688	54.5853
FBgn0013684	148.993	277.446	165.953	300.596	195.782	191.984
FBgn0013685	40.2636	91.8816	58.1088	101.322	64.5148	50.2948
FBgn0013686	34860.4	42137.1	32183.8	42602.2	31704	27374.2
FBgn0013688	40.2955	78.3881	37.0581	68.8948	68.0343	75.4922
FBgn0013689	1011.75	552.62	272.887	1358.2	856.176	174.646
FBgn0013690	85.0275	0	0	94.202	0	107.397
FBgn0013691	0	97.3265	0	0	0	0
FBgn0013693	144.536	256.178	0	665.266	0	0
FBgn0013694	72.268	916.754	188.251	1278.13	594.245	698.585
FBgn0013695	68.587	102.459	0	0	0	0
FBgn0013697	1777.95	538.991	1072.45	651.82	178.908	123.396
FBgn0013698	307.025	215.916	272.887	665.266	261.93	83.365
FBgn0013699	0	0	0	75.9875	124.294	0
FBgn0013703	0	88.044	0	0	90.3385	0
FBgn0013704	381.088	924.397	952.665	701.626	371.774	560.922
FBgn0013706	0	0	0	277.697	0	0
FBgn0013708	206.814	0	0	0	0	0
FBgn0013709	0	0	0	303.95	0	0
FBgn0013710	0	0	169.655	0	0	0
FBgn0013717	23.736	4.20829	25.3548	23.2721	10.358	7.08397
FBgn0013718	45.0711	56.9137	68.0683	65.3068	41.7212	209.791
FBgn0013720	114.128	48.888	123.215	96.8427	78.1167	73.8175
FBgn0013725	1.96218	3.55427	1.1265	0.469674	0.5615	0.777839
FBgn0013726	85.802	36.7308	46.2372	35.7445	56.0683	40.627
FBgn0013732	7.64582	3.42553	9.02393	6.39408	2.33591	2.45192
FBgn0013733	17.4033	19.0395	11.0051	14.1835	18.2282	9.36754
FBgn0013746	67.2368	15.7917	84.9921	68.8507	20.9846	12.9809
FBgn0013749	182.48	262.015	202.136	236.886	158.018	125.685
FBgn0013750	72.7166	84.9128	88.0036	91.1378	57.9344	49.4166
FBgn0013751	1.33641	0.4291	0.801017	0.88896	0.378956	0.382816
FBgn0013753	50.6746	26.3746	89.865	55.3554	20.1301	21.4912
FBgn0013756	17.0007	7.56776	12.4391	9.83008	4.08526	3.50678
FBgn0013759	12.8413	7.48528	8.79503	12.4203	5.60543	4.98996
FBgn0013762	12.5701	6.88746	12.1435	10.2285	5.06196	6.94569
FBgn0013763	8.599	1.61485	0.782864	0.855003	1.8877	3.47101
FBgn0013764	21.4191	12.748	13.2669	13.346	9.7857	7.98356
FBgn0013765	8.80583	4.39424	8.31271	4.57939	4.87619	2.39302
FBgn0013770	126.345	120.99	257.762	219.503	241.601	354.839
FBgn0013799	27.0837	15.1492	23.1419	19.0672	18.7118	19.6705
FBgn0013954	1558.4	740.078	1572.06	1289.2	591.152	393.002
FBgn0013981	2847.91	3163.96	2924.2	3703.07	2009.12	1351.08
FBgn0013983	13.4951	7.55082	28.0793	25.9609	20.4921	12.8892
FBgn0013984	20.8522	6.33334	9.46691	9.29779	26.1964	6.67405
FBgn0013987	56.7144	29.3203	79.8843	56.3192	44.5917	35.4721
FBgn0013997	35.9304	25.1416	65.3719	56.7326	38.9707	39.9462
FBgn0014000	0.436367	0.312976	1.06399	1.90474	2.18995	0.77094
FBgn0014002	518.928	312.111	375.082	481.757	1202.37	375.776
FBgn0014006	11.3691	7.79889	10.6784	8.56375	6.5647	7.75068
FBgn0014007	8.94195	3.02015	16.7309	12.6887	4.12472	2.90783
FBgn0014009	51.9055	54.9359	71.182	67.3405	52.4785	77.2052
FBgn0014010	94.41	133.708	146.645	140.077	102.305	170.109
FBgn0014011	61.5534	109.357	70.1051	89.0525	109.985	97.0687
FBgn0014018	12.3471	14.8901	16.0331	12.3776	12.1961	33.3201
FBgn0014019	0.0846945	0.150112	1.2112	0.281504	0.129819	0
FBgn0014020	272.606	238.302	407.999	403.831	203.607	192.649
FBgn0014022	15.5934	9.33912	13.8338	12.3924	4.68537	6.56398
FBgn0014023	47.0414	23.3988	36.4669	23.8451	10.5412	14.3291
FBgn0014024	33.7526	9.49399	23.2704	14.1349	8.871	5.90637
FBgn0014026	2755.82	1750.77	2086.68	1397.27	1034.3	1091.12
FBgn0014028	54.7518	41.0587	31.7105	25.5053	23.7134	26.8477
FBgn0014029	70.8543	31.8997	81.4901	50.669	33.3766	46.5429
FBgn0014031	0	0.404519	1.3958	0.696195	0.648931	0.434334
FBgn0014032	29.9003	50.4944	28.3185	28.4175	64.327	156.129
FBgn0014033	2.49337	4.28928	1.76559	2.37326	4.62397	3.51381
FBgn0014037	53.3859	106.111	53.3368	64.4558	63.0847	66.7331
FBgn0014073	1.15627	28.173	2.54648	3.5583	23.7704	52.4039
FBgn0014075	23.7125	6.28363	35.0255	26.3658	17.2092	9.20965
FBgn0014092	42.386	14.7167	37.949	29.6661	11.8103	10.3381
FBgn0014127	27.3337	10.5732	39.624	16.4366	4.64822	5.61473
FBgn0014133	30.3729	14.2151	17.7824	24.6491	18.2868	7.71621
FBgn0014135	2.92287	5.55685	1.88856	1.69481	5.47044	3.73772
FBgn0014141	28.551	0.965908	5.89097	13.0958	78.5259	162.108
FBgn0014163	1711.46	939.236	1790.03	1314.88	452.04	1082.68
FBgn0014179	0.14894	0.471374	1.79185	0.638536	0.257143	0.483184
FBgn0014184	409.75	477.887	583.298	671.852	868.663	692.457
FBgn0014189	257.479	67.8649	315.394	120.041	40.9872	49.4241
FBgn0014269	34.9885	17.7099	41.1037	21.5953	19.2209	13.9917
FBgn0014340	5.21701	1.33615	2.30934	1.26661	0.928084	0.797763
FBgn0014342	5.4917	0.61073	5.81177	1.38124	3.1945	0.360685
FBgn0014343	40.842	11.4283	9.14668	14.5256	7.89685	4.25251
FBgn0014366	39.0639	9.9575	35.7054	18.15	5.64586	10.5218
FBgn0014380	22.3754	48.4111	48.5255	60.2946	33.9026	166.424
FBgn0014388	52.4849	20.8889	55.3049	70.6969	130.832	36.2719
FBgn0014391	761.938	750.02	566.855	724.188	328.461	176.721
FBgn0014411	29.151	16.3096	29.9638	24.0496	19.4124	21.31
FBgn0014427	133.675	24.6892	176.436	118.575	30.1222	10.0832
FBgn0014455	83.7918	13.7471	30.1745	16.1622	12.4585	13.8208
FBgn0014469	16.5296	13.5576	9.05573	18.9552	21.0956	11.772
FBgn0014850	0	0.852051	4.25662	1.77208	1.30677	0.277272
FBgn0014851	0	0.408181	0	1.02628	0	0
FBgn0014857	346.423	143.316	346.859	123.784	76.6868	75.7817
FBgn0014861	23.3126	9.07375	16.4739	1.71833	0.295903	0.586026
FBgn0014863	0.282942	0.145231	0.390995	0.204657	1.1421	3.98743
FBgn0014865	0	0	1.59455	0	0	0.743615
FBgn0014868	137.786	30.6114	63.2834	72.4811	62.1476	51.0913
FBgn0014869	63.6059	95.1367	27.1758	21.7578	50.3959	148.392
FBgn0014870	50.3364	20.3312	21.0816	31.6766	23.4306	8.24582
FBgn0014877	29.4689	15.9042	21.3151	17.2094	7.39851	9.79292
FBgn0014879	342.536	72.3033	442.75	235.756	52.7025	37.7013
FBgn0014903	5.7958	2.66805	2.39777	1.04041	2.28774	2.709
FBgn0014906	9.20523	7.07914	11.3861	9.60088	7.67424	12.2838
FBgn0014930	19.8972	21.2166	19.0536	21.3815	28.5771	17.6876
FBgn0015000	14.6667	7.27525	13.0501	10.3195	5.50831	5.34255
FBgn0015010	1.09703	0.554341	1.51656	3.1797	4.54644	1.6542
FBgn0015011	0.507004	0.23501	1.06696	1.30318	2.10321	5.72929
FBgn0015019	133.099	46.0847	51.4406	37.4406	31.8782	22.6679
FBgn0015024	319.973	216.764	398.543	345.524	334.012	212.977
FBgn0015025	2.86594	1.99588	5.10935	4.64131	2.02336	2.37271
FBgn0015031	823.439	602.452	577.616	680.808	373.447	247.274
FBgn0015034	0.447815	6.51623	1.57283	2.2432	7.18593	10.4359
FBgn0015039	0.512997	0.253135	4.09527	24.2935	78.5613	1.47454
FBgn0015040	19.9083	21.0668	14.688	13.983	12.6456	27.3922
FBgn0015075	18.7627	2.25923	9.12945	8.84154	4.25364	3.03426
FBgn0015218	279.077	201.473	314.276	287.796	198.492	214.305
FBgn0015221	164.438	164.224	257.33	305.435	284.3	318.939
FBgn0015222	150.715	171.498	251.655	223.811	247.184	232.65
FBgn0015229	39.7579	29.4596	231.04	433.219	203.724	178.089
FBgn0015239	44.1598	22.1236	81.5587	64.5765	40.2386	27.8664
FBgn0015240	3.44552	2.58994	2.50798	2.55644	1.99838	3.36884
FBgn0015245	96.2993	16.4515	16.9014	19.0453	7.83615	12.0453
FBgn0015247	14.248	16.2896	10.5019	9.72603	13.7156	17.2703
FBgn0015268	493.913	117.395	305.668	162.38	74.9105	62.1794
FBgn0015269	2.83727	1.24371	4.06059	3.34075	2.58995	3.1708
FBgn0015270	8.73488	2.13076	7.00968	0.19943	0.049021	0.130743
FBgn0015271	13.3699	4.75303	9.49182	2.95043	1.39274	1.13543
FBgn0015277	2.72618	2.38626	1.50554	2.07276	2.33277	1.3214
FBgn0015278	9.16185	5.27508	10.0931	8.49487	5.54009	5.91019
FBgn0015279	9.18634	6.72727	14.9942	8.83175	4.58572	7.49611
FBgn0015282	185.843	103.006	203.308	105.328	66.1331	76.311
FBgn0015283	123.195	80.7776	142.516	74.3645	60.4363	70.825
FBgn0015286	35.8781	23.188	31.9119	25.5506	34.5795	93.8679
FBgn0015288	1533.05	993.741	488.726	664.878	760.14	399.962
FBgn0015295	7.67239	5.66729	5.93679	5.25284	3.63974	5.36001
FBgn0015296	29.6509	12.2983	29.0858	18.5185	9.30685	12.7577
FBgn0015298	109.38	218.812	103.361	106.666	137.339	90.155
FBgn0015299	221.822	49.1282	158.933	75.2134	9.11012	10.507
FBgn0015316	2.08599	1.15302	2.781	1.54154	0.851278	0.565078
FBgn0015320	88.6775	37.9204	74.3696	52.9907	32.5878	31.5596
FBgn0015321	104.233	49.6553	92.8938	67.2445	54.0245	25.8056
FBgn0015324	68.6034	94.3154	69.9457	68.3611	55.1587	118.219
FBgn0015331	8.15355	2.08969	10.6238	7.02365	3.73617	2.94467
FBgn0015338	53.0314	36.4264	47.053	54.1775	27.6068	22.7691
FBgn0015351	6.69846	3.28369	4.37742	3.82933	1.28224	1.79165
FBgn0015359	34.1768	13.861	27.2657	14.4931	8.96401	19.2421
FBgn0015360	2.98351	2.4504	2.05732	2.43158	1.73812	2.79188
FBgn0015371	13.7477	38.375	2.56926	2.32796	2.00427	2.3471
FBgn0015372	8.96921	8.11061	11.5471	9.99039	5.48287	4.94035
FBgn0015376	5.28287	1.39062	2.7067	0.536251	0.106966	0.194949
FBgn0015379	93.4337	22.3511	95.7933	47.2004	22.6279	14.2907
FBgn0015380	108.951	23.0965	81.7653	108.617	58.4963	38.3606
FBgn0015391	23.7855	7.71244	17.9003	4.0348	1.06757	1.71017
FBgn0015393	411.678	63.0177	104.042	55.0495	13.6237	15.0763
FBgn0015396	23.3483	36.4029	46.1658	20.6297	0.64139	0.820898
FBgn0015399	77.3197	50.8862	51.9012	58.1949	45.0583	16.1861
FBgn0015402	5.18028	5.24798	4.06901	3.82819	2.54053	2.98067
FBgn0015477	6.84884	4.72011	8.9385	5.3719	3.10708	5.51776
FBgn0015509	51.7055	63.7925	82.7819	50.7884	40.5217	54.1757
FBgn0015513	5.27513	2.84565	7.36902	5.98846	4.68417	5.70639
FBgn0015520	11.9276	4.22539	15.3411	13.8434	3.74898	3.57519
FBgn0015521	6058.93	6693.27	3964.63	5450.92	3267.22	2108.51
FBgn0015522	0.824275	6.97417	2.15968	2.05064	9.01379	4.21462
FBgn0015527	30.563	9.2744	9.58961	7.35349	2.99751	5.19773
FBgn0015541	12.6542	16.4348	0.820681	1.31905	6.33793	2.84952
FBgn0015543	0	72.7215	126.808	161.798	176.438	179.131
FBgn0015544	14.7202	4.11528	13.8178	6.25773	2.4531	3.73554
FBgn0015546	13.5577	3.9898	8.98972	4.68569	2.73365	2.32464
FBgn0015553	3.91724	1.01373	2.67896	0.727444	0	0.107148
FBgn0015568	0	0.570252	0.322221	0.223784	1.86854	1.67659
FBgn0015569	0.812004	13.8879	0.631908	1.48292	30.4768	25.0831
FBgn0015571	2.33873	3.84104	4.52257	4.64452	3.30578	2.65733
FBgn0015582	10.3723	5.47255	10.4056	6.68371	11.0481	10.4646
FBgn0015589	2.54517	1.13704	2.35656	2.54045	3.49849	2.17209
FBgn0015591	0.154311	3.66752	0.140739	0.126074	0.611211	1.8688
FBgn0015600	9.59614	8.16339	12.4661	10.8694	16.7323	38.3479
FBgn0015602	80.6205	38.1369	91.2343	59.7436	21.7541	25.6191
FBgn0015609	2.99269	3.22463	23.6939	31.9408	29.2028	6.42783
FBgn0015614	55.977	60.5838	83.978	96.5572	116.325	99.0231
FBgn0015615	13.9253	8.25005	17.9526	7.13185	3.94567	5.83365
FBgn0015618	11.2066	4.66441	14.1518	10.3094	5.27145	4.22916
FBgn0015621	16.5757	2.61759	9.04742	4.26311	2.68616	2.68614
FBgn0015622	68.2775	41.4184	84.8308	73.2808	99.7652	91.9328
FBgn0015623	27.0254	26.0479	35.7341	34.3702	20.3637	33.7815
FBgn0015625	18.8217	7.84539	10.5865	4.59084	0.907844	0.497895
FBgn0015663	4.13619	0.774533	4.71597	4.58437	1.29135	0.472984
FBgn0015664	31.4772	14.8843	31.0327	9.07042	5.11267	6.30445
FBgn0015714	2.32637	87.8281	2.17084	3.93888	7.48638	3.0255
FBgn0015721	0.137314	0.232824	1.07379	0.202645	0.26226	0.177646
FBgn0015737	84.0071	54.3965	48.7084	72.1915	104.481	73.6369
FBgn0015754	34.7567	29.1047	62.0129	54.9601	56.825	35.0353
FBgn0015756	2851.38	2668.05	2368.72	2581.55	1443.62	1112.37
FBgn0015765	12.3424	14.1802	8.10055	10.3752	9.17394	9.54917
FBgn0015766	123.322	275.451	51.027	43.2919	49.7467	558.388
FBgn0015772	6.55018	10.7731	9.14189	8.7844	15.5929	26.2731
FBgn0015773	5.59987	9.37922	16.6058	30.8386	17.547	7.31134
FBgn0015774	9.10009	19.1769	12.2783	13.8666	10.7423	11.4191
FBgn0015776	29.4277	23.9988	26.795	33.4496	37.0346	25.2523
FBgn0015777	77.6577	27.2921	143.992	106.91	111.343	54.3629
FBgn0015778	328.976	72.298	186.772	154.025	97.2478	29.0141
FBgn0015781	25.5014	15.1123	15.9473	9.10692	8.91858	10.241
FBgn0015789	21.9732	14.8006	27.6332	19.0847	13.378	12.9258
FBgn0015790	172.234	163.75	230.293	218.975	162.308	160.749
FBgn0015791	43.4059	50.6985	64.0956	72.137	79.8529	121.428
FBgn0015793	14.4921	14.1809	18.7626	25.9358	21.652	17.1382
FBgn0015794	40.8469	40.2921	39.7837	51.0177	43.9507	54.76
FBgn0015795	81.135	168.152	158.94	168.202	111.379	187.405
FBgn0015797	48.1347	47.4427	90.9773	79.4159	66.2327	54.8333
FBgn0015799	18.6608	7.34763	7.52252	5.194	2.74239	1.47458
FBgn0015801	16.7288	143.228	12.5129	8.37031	153.536	150.832
FBgn0015803	8.0486	5.60255	7.87364	9.7136	6.31358	6.16256
FBgn0015805	145.577	50.5277	165.042	62.2345	21.4796	40.241
FBgn0015806	54.341	31.1199	34.9501	28.8819	34.0932	26.6534
FBgn0015808	18.1066	17.7526	20.0516	14.2243	16.9128	30.6346
FBgn0015818	30.1044	8.48386	15.9126	7.97978	2.59377	3.67659
FBgn0015828	18.8208	5.58185	15.1916	9.54446	5.67372	6.2857
FBgn0015829	30.3371	23.0012	39.2531	47.1513	42.9103	28.9266
FBgn0015834	298.105	210.757	353.725	292.826	163.763	150.037
FBgn0015838	50.7664	18.2309	59.563	45.6613	45.9363	16.9018
FBgn0015872	20.046	1.77729	3.72006	1.09964	3.45574	327.756
FBgn0015903	5.02916	0.639586	2.17631	1.74665	0.927063	1.74385
FBgn0015904	21.8417	11.1138	11.1499	15.0586	7.19825	5.64362
FBgn0015905	6.48395	3.63105	6.65935	2.8353	1.43297	2.2106
FBgn0015919	16.0325	6.57916	6.51078	8.07702	4.41343	4.01077
FBgn0015924	10.534	20.6833	15.4094	16.9315	9.45967	13.3557
FBgn0015925	18.3626	2.80683	16.7683	9.50662	2.23923	2.2418
FBgn0015926	8.44529	1.79412	6.56003	0.742733	0.0409516	0.0546104
FBgn0015929	29.4638	9.95278	15.1737	2.304	6.56592	0.674003
FBgn0015946	5.39395e-08	0.378164	3.77137	0.550882	0	1.24444e-07
FBgn0015949	38.8635	17.7693	46.446	33.6226	24.3849	19.3636
FBgn0016013	1.11357	0.927652	4.9573	10.0899	19.3498	13.1614
FBgn0016031	7.78627	6.39438	40.9492	42.4819	9.26211	11.8453
FBgn0016032	2.28539	3.53064	2.63099	2.0959	1.20857	2.18707
FBgn0016034	1.84489	0.348598	0.361025	0.33121	0.047744	0.0393408
FBgn0016038	41.9243	18.92	64.3171	53.0434	24.1908	28.7676
FBgn0016041	43.0147	12.5561	17.77	10.6309	6.85597	8.78887
FBgn0016047	0.0680095	0.177654	2.19625	8.05929	10.9828	8.08558
FBgn0016054	6.68811	1.98052	2.56211	0.830995	0.272332	0.193777
FBgn0016059	40.9203	37.3124	76.6661	73.37	49.0532	40.7161
FBgn0016061	1.54851	2.50435	0.705729	0.59084	0.821411	0.837655
FBgn0016070	5.99641	5.20208	5.80767	4.8934	7.4123	6.3725
FBgn0016075	4.24709	6.11982	0.26175	0.416357	1.96308	2.90891
FBgn0016076	5.50187	1.3073	16.3089	5.1031	78.9501	76.1801
FBgn0016078	16.7212	21.8809	66.9754	43.7011	32.4162	35.0458
FBgn0016081	2.92966	2.82843	2.28628	3.27552	2.27096	1.28527
FBgn0016119	473.978	434.11	439.719	478.748	292.329	270.236
FBgn0016120	443.738	234.892	419.679	325.748	150.577	128.127
FBgn0016122	0.562454	0.845849	0.86763	0.941521	1.34255	4.4874
FBgn0016126	46.6378	56.9845	81.7785	91.2061	40.5941	54.5958
FBgn0016131	47.108	48.7323	59.5521	45.0806	23.8088	27.0373
FBgn0016641	3.80189	2.74758	3.65929	3.78439	2.19789	2.99919
FBgn0016660	0.111271	0.212622	1.1984	0.629919	0.123263	0.153938
FBgn0016672	23.199	27.8165	13.676	13.6919	12.9077	20.4211
FBgn0016684	0.621473	0.538439	0.799076	1.18681	0.516826	0.270783
FBgn0016685	1053.05	190.5	937.693	581.964	83.7271	63.3475
FBgn0016687	255.708	107.277	223.367	149.807	91.6201	90.5211
FBgn0016691	306.615	155.936	259.42	205.524	112.101	95.5544
FBgn0016693	28.1066	24.2316	24.1702	19.8209	56.9197	62.3665
FBgn0016694	17.872	361.789	1.42711	1.66597	4.98226	12.5158
FBgn0016696	64.5387	49.3051	63.2187	50.9713	40.6848	45.0288
FBgn0016697	232.196	97.3598	252.954	124.971	50.4612	58.4285
FBgn0016698	20.5857	10.1728	21.7312	12.4699	5.52682	9.14827
FBgn0016700	137.625	153.045	243.524	247.7	167.626	100.799
FBgn0016701	52.5864	52.2225	63.2774	74.0693	54.758	70.5389
FBgn0016715	8.0574	3.87787	2.80806	2.41414	2.87657	0.680155
FBgn0016726	11926.5	12851.7	7859.37	11025.8	6825.03	4054.83
FBgn0016754	5.74134	19.2899	5.82096	7.1993	16.8848	36.0592
FBgn0016756	20.9643	13.4497	13.3991	13.4658	9.03932	14.4832
FBgn0016762	9.55964	12.3218	7.50525	9.79036	4.46373	8.44239
FBgn0016792	9.22294	4.9234	10.5498	5.35774	1.55686	3.06026
FBgn0016794	8.79908	6.56638	7.43917	9.46382	8.51582	5.3364
FBgn0016797	78.7663	20.822	38.0932	56.9712	50.4096	35.2318
FBgn0016917	28.2598	18.5306	33.4373	26.2442	11.2954	24.084
FBgn0016919	0.0635945	0.080317	0.821157	1.02481	0.807936	0.450657
FBgn0016926	22.9866	32.7597	74.6338	31.3422	36.1977	37.071
FBgn0016930	16.6554	14.989	41.624	37.6802	17.0343	22.5203
FBgn0016970	15.894	8.58901	9.77103	9.94466	5.95636	7.89876
FBgn0016977	36.251	14.1334	33.4209	30.5602	29.9132	16.7923
FBgn0016978	32.7972	15.8685	17.7716	19.258	9.42713	5.11337
FBgn0016983	47.4909	11.8711	44.2852	17.132	4.49638	5.90522
FBgn0016984	15.3673	15.0793	10.5409	10.7356	10.3193	12.379
FBgn0017414	14.5005	17.6938	30.9028	30.8604	15.9184	21.7655
FBgn0017418	11.1289	11.3018	12.8704	12.1769	11.3201	11.35
FBgn0017429	10.4354	6.3858	9.95644	6.3218	8.27083	9.34467
FBgn0017430	18.0174	14.5018	22.4268	19.9628	9.39502	9.83363
FBgn0017457	64.4283	25.6803	54.3672	26.8146	17.9325	18.9737
FBgn0017482	2.6771	0.520024	2.81465	3.07273	1.66206	0.841436
FBgn0017545	3223.34	3538.64	2968.25	3627.92	1934.86	1414.58
FBgn0017550	44.9047	30.6993	25.3418	29.2415	22.5037	19.7532
FBgn0017551	19.1147	9.30368	20.2731	8.88783	4.14042	5.84194
FBgn0017558	13.7817	2.94989	44.6885	13.5863	5.48903	7.0887
FBgn0017566	27.6323	21.5465	12.4108	15.5649	11.6377	12.1608
FBgn0017567	66.8394	43.7743	60.4437	60.9496	27.8481	36.1762
FBgn0017572	59.1388	29.5362	67.5181	45.3315	37.0576	25.9709
FBgn0017577	26.7197	7.63266	20.58	1.24762	0.0660885	0.158656
FBgn0017578	59.5878	59.2169	47.1105	62.8588	29.4814	23.7124
FBgn0017579	3900.74	3768.22	3119.82	3537.35	2062.71	1466.18
FBgn0017581	118.244	72.7471	115.626	125.543	84.2182	65.4355
FBgn0017590	0.0378024	0.11518	0.623518	0.432264	1.26801	1.2568
FBgn0019624	357.062	231.603	313.145	239.472	146.596	174.955
FBgn0019637	28.8888	5.76241	13.6845	11.5143	12.0013	6.05708
FBgn0019643	0.069978	4.05853	2.83622	2.22604	39.5369	14.1444
FBgn0019644	244.463	134.811	188.44	124.871	101.318	89.1776
FBgn0019660	3.34399	2.05986	3.50549	0.993622	0.274076	0.191037
FBgn0019661	27.2435	7.7221	22.3813	8.84151	1.99807	1.08164
FBgn0019662	7.2412	6.72429	13.3032	14.1878	13.3399	5.02433
FBgn0019686	18.809	8.52668	21.6397	9.80997	3.71792	6.03493
FBgn0019830	44.9436	43.0744	35.0499	30.0691	43.1773	43.6234
FBgn0019886	12.7424	16.1107	12.6329	10.9467	7.72809	12.5211
FBgn0019890	21.2559	20.2812	25.9494	26.6393	17.5946	23.4574
FBgn0019925	86.4446	233.32	85.4219	79.2019	126.748	287.288
FBgn0019932	22.9905	16.5455	22.3134	28.3363	8.99913	11.4779
FBgn0019936	3579.58	3212.91	2449.34	2817.63	1750.04	1155.75
FBgn0019938	11.7374	4.31025	4.27447	2.75143	0.992902	2.38156
FBgn0019947	46.7455	43.3267	55.8227	41.8719	39.4899	75.6928
FBgn0019948	45.0575	31.9485	73.0131	55.5823	50.3054	54.2424
FBgn0019949	19.6544	16.4274	28.0885	19.6029	14.0534	21.8551
FBgn0019952	3.96012	1.5494	2.46009	5.12668	6.1417	5.17553
FBgn0019957	70.3392	44.5391	67.2521	41.2893	28.1118	36.0461
FBgn0019960	26.4973	14.9324	13.2385	11.6501	5.49894	5.49181
FBgn0019968	5.52837	5.19463	6.02902	5.95031	3.76066	4.21375
FBgn0019972	40.047	24.9829	52.1622	26.4009	17.2814	18.7194
FBgn0019982	17.6222	7.52961	16.7978	8.10313	9.30113	7.11295
FBgn0019985	0.0273662	0.0125849	0.252994	2.89333	4.54731	2.00104
FBgn0019990	5.35196	1.92999	5.54631	5.36212	2.70354	3.6906
FBgn0020018	10.4106	1.99276	8.73596	6.27412	1.45591	3.07065
FBgn0020224	13.5945	11.6516	19.6721	16.3501	19.3248	14.1856
FBgn0020235	253.565	113.051	203.388	111.488	74.7383	81.102
FBgn0020236	26.8875	79.3842	19.138	19.5004	31.9158	45.776
FBgn0020238	1029.08	320.505	1430.48	805.025	353.909	222.922
FBgn0020249	50.5591	68.1111	56.7058	41.2632	83.367	77.3439
FBgn0020251	3.62912	4.15928	5.87883	6.36453	3.70298	5.11595
FBgn0020255	693.396	215.489	542.212	289.281	127.877	157.69
FBgn0020257	64.4741	22.8974	29.6106	33.9318	15.8232	6.37377
FBgn0020258	0.767057	1.00536	1.55394	0.134456	0	0.155604
FBgn0020261	9.5358	4.16948	3.74713	4.40257	2.49523	1.69148
FBgn0020269	0.40418	0.933086	0.496666	0.754367	0.954179	1.66597
FBgn0020270	26.3658	11.7138	22.0896	11.5604	4.66589	5.81753
FBgn0020272	9.36094	6.07395	3.54678	1.34302	3.13708	6.01967
FBgn0020278	6.08544	10.0555	7.85806	7.36018	12.8605	7.7742
FBgn0020279	84.1109	29.384	40.0641	51.3229	34.2719	21.1878
FBgn0020294	23.0128	34.6255	18.0968	12.2473	8.67726	92.4286
FBgn0020299	6.00385	2.62776	1.00973	0.691287	1.00994	2.62154
FBgn0020300	10.3379	76.1848	8.25488	12.2406	7.85426	89.2846
FBgn0020304	24.536	31.6815	14.6795	20.9263	32.3531	86.1758
FBgn0020305	40.8779	13.4649	35.9719	18.9403	10.0843	11.5455
FBgn0020306	27.9135	14.4935	13.0374	10.3614	4.95116	3.76189
FBgn0020307	10.6444	5.91746	3.53688	2.79094	0.329387	0.455041
FBgn0020309	84.5366	18.9115	59.3556	56.7807	42.7707	12.7072
FBgn0020312	12.6342	10.6128	19.2689	12.3604	7.87138	5.85775
FBgn0020369	129.149	97.8124	178.564	115.938	58.5315	71.9425
FBgn0020370	24.6863	12.5656	20.3121	18.7057	18.0934	9.08242
FBgn0020372	0.150664	1.14315	2.65945	2.40388	4.58976	13.3117
FBgn0020378	1.24385	3.57861	9.87014	9.8572	5.38786	1.5476
FBgn0020379	1.75325	0.943071	1.26161	1.77336	0.903707	0.611223
FBgn0020381	29.9834	18.8951	44.3295	30.6738	20.4906	20.1741
FBgn0020385	7.24094	1.50656	9.33984	13.0846	12.7525	1.14702
FBgn0020386	21.0071	16.7714	22.868	19.4216	19.5533	19.7632
FBgn0020388	12.0716	6.35113	10.9166	8.4642	6.75552	7.29033
FBgn0020389	8.50322	23.2805	4.49322	15.0551	30.3624	11.0979
FBgn0020391	0.728418	0.964055	1.37532	2.02297	0.521598	0.722128
FBgn0020392	57.5882	9.70801	56.7167	31.9623	6.59602	7.86897
FBgn0020407	5.5518	1.7553	3.41558	2.50126	1.62607	1.78076
FBgn0020412	21.9506	25.3656	19.4014	16.498	31.0178	23.1
FBgn0020414	0.979932	1.25076	1.36603	0.926778	0.518476	2.21069
FBgn0020415	0.69694	1.84236	3.32778	1.99539	0.706584	7.21825
FBgn0020440	9.61196	9.77047	14.6686	12.4369	8.24719	9.37902
FBgn0020443	62.2172	38.9228	35.0247	35.0921	41.962	24.8817
FBgn0020445	2.08493	21.2483	1.77256	1.61758	13.6768	7.18217
FBgn0020493	30.9381	14.0375	32.6014	25.2951	13.9093	4.80361
FBgn0020496	345.856	205.431	330.697	209.411	131.306	119.305
FBgn0020497	73.4149	28.3499	70.7001	38.947	24.1457	22.0038
FBgn0020503	12.6321	25.2692	17.0669	13.0233	73.8783	52.793
FBgn0020510	22.0194	15.2866	19.213	19.2935	18.8649	12.1476
FBgn0020513	62.2689	12.7342	57.987	32.91	13.3207	6.89687
FBgn0020518	126.428	0	248.346	0	70.531	89.7925
FBgn0020521	129.782	51.74	105.26	185.008	123.422	18.0997
FBgn0020545	16.0877	11.9146	8.60679	9.00914	15.4485	48.584
FBgn0020616	15.6542	8.0564	23.4244	12.483	4.72438	5.23727
FBgn0020618	1766.99	1190.78	1409.39	875.997	690.523	728.485
FBgn0020620	17.5428	17.8493	23.2854	21.7129	27.7834	23.3712
FBgn0020621	17.1647	13.9189	16.7696	19.1419	24.6247	19.9141
FBgn0020622	17.9835	10.5416	20.4068	17.815	16.4201	13.2687
FBgn0020626	11.4594	12.5397	5.56832	8.10737	11.9307	9.70695
FBgn0020633	43.4365	12.535	38.3304	2.65624	0.183373	0.491611
FBgn0020637	0.70979	686.227	6.09996	0.73204	0.474849	9.89387
FBgn0020638	0	8.34842	1.36045	0	0	0
FBgn0020639	0.64864	3.87735	0	0	0	0
FBgn0020640	0	100.723	0.896696	0.195619	0	1.31878
FBgn0020641	2.88177	16742.7	21.0694	2.46095	2.305	155.142
FBgn0020642	0	37.7861	0	0	0	0.201733
FBgn0020647	5.96286	6.82012	7.40473	15.1873	23.9431	9.33422
FBgn0020653	124.633	39.7002	51.0694	51.5789	38.7076	31.4356
FBgn0020655	22.5214	23.4063	15.1106	14.5935	24.4008	16.5159
FBgn0020660	27.51	27.0004	27.6905	31.2133	27.2851	18.7599
FBgn0020762	1.13684	4.86118	5.63642	8.8387	7.75338	2.52581
FBgn0020764	14.6941	26.325	8.45275	11.948	17.3603	23.193
FBgn0020765	0	0.175168	0.152724	1.20934	7.27264	2.96899
FBgn0020766	8.6875	7.10013	13.235	6.24022	4.49742	8.39696
FBgn0020767	20.9602	23.0103	17.9563	22.002	29.3112	34.0244
FBgn0020887	11.5599	5.54492	6.41981	5.5454	3.49475	2.93855
FBgn0020908	0	0.404917	0.799187	0.250961	3.24028	72.658
FBgn0020909	21.5576	5.46714	10.1919	6.32862	1.77096	3.8651
FBgn0020910	2230.91	1423.01	1710.37	1031.64	892.438	960.287
FBgn0020930	9.66094	7.96899	5.81327	5.99472	5.76771	4.83338
FBgn0021742	0.147823	6.14169	0.286073	3.02111	386.23	51.0457
FBgn0021750	11.1302	3.1889	8.10589	3.90685	3.38049	4.29588
FBgn0021760	10.2064	9.90377	11.7074	8.22275	9.02441	7.03113
FBgn0021761	21.0679	5.20216	21.8677	6.98712	1.398	1.65983
FBgn0021764	13.3903	9.50503	18.7843	25.9617	10.8946	7.37341
FBgn0021765	111.034	44.7282	56.8549	47.2285	32.9667	33.2704
FBgn0021768	93.8449	20.9057	62.965	55.5888	14.1285	25.3604
FBgn0021776	0.562013	1.95652	3.16587	0.352549	0.199941	0.0455292
FBgn0021795	352.81	526.211	260.312	350.851	498.323	275.252
FBgn0021796	7.27146	2.71061	7.38591	4.5305	2.59776	3.54143
FBgn0021800	14.7386	5.5087	25.3451	23.4978	28.8653	32.4435
FBgn0021814	56.7105	40.4646	64.2268	56.7568	41.502	36.3394
FBgn0021818	7.49483	6.78173	6.18889	5.44907	4.93959	3.66236
FBgn0021825	56.4224	41.9126	55.238	31.1046	29.4702	38.2227
FBgn0021847	4.57484	4.32949	5.68023	4.78057	2.97542	6.66964
FBgn0021856	49.0944	28.8812	42.1731	35.6391	17.1901	21.4732
FBgn0021872	73.5653	96.7173	51.5091	95.6674	124.505	69.344
FBgn0021874	23.522	6.0648	9.16184	6.27323	2.35735	3.86421
FBgn0021875	22.6184	9.97003	16.73	10.84	8.6195	11.9853
FBgn0021895	94.2244	36.4428	42.2772	23.2741	26.2789	18.4956
FBgn0021906	88.249	67.8046	47.0986	44.1655	42.3653	43.3511
FBgn0021944	27.6686	4.50148	11.7826	7.33013	8.13705	15.0083
FBgn0021953	6.16682	9.73217	11.0755	6.55236	56.3898	95.2753
FBgn0021967	158.875	117.487	124.978	154.543	75.3107	93.1692
FBgn0021979	106.678	44.9943	61.5819	45.6635	63.436	51.3588
FBgn0021995	37.2051	8.01673	11.1522	5.91506	2.93086	4.30397
FBgn0022023	284.752	207.752	341.808	261.995	181.786	151.386
FBgn0022027	61.3486	35.3192	45.5588	41.5642	18.5663	17.6401
FBgn0022029	28.0513	6.97429	21.3065	15.9497	12.1919	5.75394
FBgn0022069	34.0421	10.2348	21.4301	12.7127	5.35819	6.34164
FBgn0022097	65.5702	107.038	67.6518	80.3185	67.8642	76.0044
FBgn0022153	10.2146	4.39811	8.1766	7.51197	5.61869	4.48198
FBgn0022160	1.81488	3.77461	0.354642	0.481996	1.17237	4.96198
FBgn0022213	47.155	7.9703	50.2216	19.4297	3.08542	5.22956
FBgn0022224	229.531	176.167	209.322	282.765	149.101	93.3078
FBgn0022238	182.681	275.527	177.243	223.618	260.417	322.85
FBgn0022246	35.5971	9.41841	23.6915	16.3124	3.84189	5.60152
FBgn0022288	46.2713	12.367	24.4066	12.2481	5.53765	10.9386
FBgn0022338	42.1912	16.9801	21.7639	4.82721	3.75977	2.51722
FBgn0022343	189.918	109.963	169.274	107.584	95.442	74.041
FBgn0022344	50.25	42.2105	43.7606	42.6159	21.4699	18.0676
FBgn0022349	104.039	46.0145	103.653	39.4929	22.0746	24.0728
FBgn0022355	2.61848	0.897208	190.843	379.247	178.697	77.0807
FBgn0022361	30.5875	47.4548	49.6949	75.6372	53.0808	30.6948
FBgn0022382	11.2545	17.4815	10.1826	9.64857	18.2688	31.6848
FBgn0022699	8.14931	2.11067	4.29928	5.47703	2.92691	1.73398
FBgn0022702	49.0699	53.3657	38.0548	55.862	62.0819	42.4368
FBgn0022708	147.994	106.195	129.374	93.6805	34.4085	13.4488
FBgn0022709	5.91951	4.53036	7.13127	6.84238	2.5814	12.309
FBgn0022710	2.12222	0.531084	1.07348	2.02565	1.07717	0.708078
FBgn0022720	42.1106	11.2939	51.6854	23.983	8.54743	9.0236
FBgn0022724	15.2788	5.26668	14.0253	8.20921	3.50055	3.75744
FBgn0022764	22.8033	13.2901	18.5507	16.7229	10.8592	9.68508
FBgn0022768	12.3311	8.31535	5.30593	7.07734	11.7605	6.55243
FBgn0022770	1.09964	79.6008	0.292469	0.103696	0	1.08213
FBgn0022772	4.40587	1.79537	2.21844	0.321637	0.259011	0.155355
FBgn0022774	1.58597	5.17514	2.52303	2.96055	2.66374	1.28973
FBgn0022786	8.12693	1.78635	4.34448	2.73601	1.41192	0.880944
FBgn0022787	9.76466	7.00457	11.0996	9.16953	5.44642	4.99079
FBgn0022800	12.279	75.821	19.634	18.6964	43.7548	125.028
FBgn0022893	2136.8	451.834	3103.3	1691.83	657.99	328.31
FBgn0022935	10.7041	6.97096	6.15239	6.89534	4.68649	3.76577
FBgn0022936	26.5346	10.3872	25.3969	17.1902	8.83892	10.3974
FBgn0022942	32.8267	8.57897	33.8515	15.9428	7.3749	7.93598
FBgn0022943	116.436	83.9827	120.708	109.518	60.8775	39.9749
FBgn0022959	225.744	72.9638	92.8543	95.8006	52.4025	33.6968
FBgn0022960	16.1592	9.2453	22.6162	13.7393	9.49882	4.26611
FBgn0022981	5.24496	0.804909	5.99459	8.87173	3.32778	0.404848
FBgn0022984	61.132	55.6311	99.0965	114.168	49.7728	42.4171
FBgn0022985	22.5811	13.0165	8.46459	10.0987	10.2452	10.7693
FBgn0022986	68.6336	29.0132	86.5486	70.4565	36.4558	23.1044
FBgn0022987	12.1564	22.3278	20.4038	18.202	15.1014	80.5215
FBgn0023000	57.3975	61.5722	86.7134	93.0756	40.0859	28.8398
FBgn0023001	13.1488	15.0468	16.5011	21.6729	17.0363	10.4438
FBgn0023023	3.76797	4.11663	22.4565	48.059	73.1269	60.0277
FBgn0023081	10.5781	7.73581	17.2058	11.4331	8.55782	9.82217
FBgn0023083	12.6301	4.46877	18.9267	11.9356	9.45576	7.34956
FBgn0023090	0.191227	0.315694	0.451852	0.480814	1.26016	0.625016
FBgn0023094	30.4932	25.9261	43.9705	36.6249	24.6468	18.2727
FBgn0023095	10.7132	8.09665	7.73303	8.33621	12.3659	5.81456
FBgn0023097	13.9376	14.2635	10.5418	11.7251	8.52576	14.5197
FBgn0023129	2.74893	72.6984	4.3781	5.13298	9.04539	10.5051
FBgn0023130	6.91162	3.93727	4.15093	3.52765	2.20278	1.87725
FBgn0023143	97.368	35.7428	86.8361	57.5372	32.8333	26.1046
FBgn0023167	499.784	78.7879	314.583	166.397	48.0132	18.8539
FBgn0023169	15.5412	13.805	11.7179	13.4842	13.2006	9.16479
FBgn0023170	17635.8	19904.7	11093.9	18183.5	12784.2	6583.8
FBgn0023171	24.8983	11.1311	22.8292	16.4409	10.3183	3.56275
FBgn0023172	12.4937	13.926	13.3712	12.2673	7.50478	13.894
FBgn0023174	223.458	130.549	280.375	159.634	49.4715	67.286
FBgn0023175	240.688	117.367	224.724	110.722	63.3404	85.9196
FBgn0023177	55.254	21.4748	45.127	28.3262	16.3477	11.257
FBgn0023180	9.66034	4.00553	8.00821	0.952307	0.0964905	0.224746
FBgn0023181	10.8423	4.81522	10.6051	4.16397	2.76953	2.67868
FBgn0023212	66.6539	58.0674	94.8094	68.1258	49.0449	81.5129
FBgn0023213	83.5821	68.4569	87.5661	71.1533	45.4635	46.9566
FBgn0023214	37.1838	22.4541	60.6523	88.2893	128.707	140.806
FBgn0023215	32.9274	28.0251	43.5425	43.6314	36.2826	16.1668
FBgn0023216	7.31508	3.55678	7.95507	5.7062	3.35064	3.4994
FBgn0023388	7.41438	8.73017	7.98221	8.8154	9.35916	10.6707
FBgn0023395	2.33256	1.43799	1.66085	0.430918	0.025962	0.0623263
FBgn0023407	6.63246	5.07212	8.70148	10.8805	5.2977	2.62215
FBgn0023415	0.071066	0.649954	6.06923	12.5773	11.3959	40.4798
FBgn0023416	1.57896	0.313643	2.41261	1.96285	0.749644	0.423314
FBgn0023423	27.0717	20.3038	36.4243	24.4699	17.6304	15.5817
FBgn0023441	18.8628	26.027	24.2238	37.0373	45.6694	37.2343
FBgn0023458	3.60688	3.5966	2.08142	3.17354	2.71629	1.20077
FBgn0023477	159.944	51.4434	137.905	82.8507	41.8858	120.32
FBgn0023479	0.287911	2.74681	0.564786	0.975921	0.408782	0.347604
FBgn0023496	0.813899	217.513	0.046098	0	0	0.089415
FBgn0023506	6.2549	4.20178	6.02588	4.68304	2.72236	4.88434
FBgn0023507	3.76728	0.795975	0.635378	0.657362	2.21115	2.13908
FBgn0023508	5.61297	3.8449	4.44387	4.31669	3.2669	4.69752
FBgn0023509	13.8519	7.61083	8.00086	8.19107	4.57518	5.22987
FBgn0023510	3.92609	4.40881	2.93285	4.56744	4.56844	3.53487
FBgn0023511	8.89479	4.65048	5.83927	5.619	4.94041	4.34258
FBgn0023512	14.4339	8.8086	11.0371	7.43598	8.52603	8.62255
FBgn0023513	5.51709	1.90258	1.91959	0.675931	0.561592	0.509213
FBgn0023514	21.3696	8.94149	21.2872	9.50109	6.08408	6.29209
FBgn0023515	8.51433	1.93445	7.8946	1.82625	0.195379	0.145638
FBgn0023516	7.37579	5.03155	3.13288	3.6888	5.31599	4.42616
FBgn0023517	46.5841	29.8365	41.2722	15.6546	16.2077	43.6912
FBgn0023518	3.69403	2.58867	1.74805	2.79756	1.65924	1.17896
FBgn0023519	44.5135	16.629	33.2846	15.7594	6.58448	12.4177
FBgn0023520	5.7526	2.3317	5.69332	3.73604	2.11754	1.53691
FBgn0023521	22.9983	3.73691	18.1624	11.8376	6.78648	5.44921
FBgn0023522	27.8316	9.6626	21.3799	18.3682	7.2034	6.80114
FBgn0023523	0.614471	0.390783	0.693625	1.19128	0.152288	0.162541
FBgn0023525	0.724792	0.347627	1.00472	0.308459	1.58719	1.03466
FBgn0023526	47.0035	66.0815	61.9583	47.9308	80.9087	73.2977
FBgn0023527	14.3994	4.25989	4.98197	3.26566	1.95038	2.41281
FBgn0023528	31.9439	27.8695	48.5227	44.2946	26.2826	29.2498
FBgn0023529	144.345	86.0951	136.965	132.946	202.172	96.6795
FBgn0023530	22.9625	13.8868	19.6849	11.0243	9.54254	5.79021
FBgn0023531	1.4129	0.840967	0.912824	1.80818	1.1239	0.579607
FBgn0023534	4.52325	1.23288	16.0047	17.5013	6.86452	2.111
FBgn0023535	0.55891	1.92935	1.96517	0.446584	0.382983	0.440025
FBgn0023536	3.96545	3.55262	4.99277	3.68165	3.20824	8.4573
FBgn0023537	53.8092	9.15838	45.4385	32.4475	24.6847	4.96632
FBgn0023540	25.0661	8.17036	24.4652	7.63929	14.8071	22.1512
FBgn0023542	26.5774	9.4336	13.0679	8.5729	4.53015	7.10629
FBgn0023545	31.1971	9.07409	36.7013	26.1332	16.6943	18.4385
FBgn0023549	0.362847	2.68961	0.883499	1.76502	2.08651	1.28337
FBgn0024179	9.60958	4.394	9.00037	8.79368	9.25724	8.08386
FBgn0024182	1.08238	0.331791	0.206966	0.322342	1.59387e-92	0.219061
FBgn0024183	76.6671	23.3012	31.0742	31.7967	27.4334	22.4995
FBgn0024187	4.30298	4.84429	4.70941	6.46654	7.33678	7.13406
FBgn0024188	111.12	43.596	104.542	79.4749	28.5316	31.8509
FBgn0024189	2.38213	5.47354	2.30024	3.78924	3.03034	0.770901
FBgn0024191	4.4819	1.68242	2.35243	2.08394	1.21328	0.675922
FBgn0024194	18.3418	2.61449	17.0605	13.1379	3.26232	1.26032
FBgn0024196	244.997	259.675	291.494	382.996	187.792	146.925
FBgn0024222	6.13009	6.54251	7.09969	8.38642	5.2199	4.62247
FBgn0024227	56.8582	10.5065	68.2476	5.0633	0.179126	0.591765
FBgn0024230	12.1542	9.87585	19.163	22.7876	10.2696	8.83764
FBgn0024234	66.9314	30.5233	50.6641	51.2193	42.5775	42.3106
FBgn0024236	14.6571	5.75615	12.0513	9.40754	5.64368	6.63722
FBgn0024238	54.5678	59.2653	49.8877	31.4123	33.9592	82.6169
FBgn0024244	33.6274	25.5959	10.2428	10.6137	8.37713	9.13049
FBgn0024245	17.8814	4.70218	19.9612	15.224	15.7826	11.6078
FBgn0024248	10.1908	8.63941	15.4481	13.2451	6.26161	6.92664
FBgn0024249	0.59355	3.50922	4.08183	0.384607	0	0
FBgn0024250	11.577	4.2329	14.5855	16.9058	3.18179	1.09532
FBgn0024251	6.21251	7.92403	4.81264	4.10675	4.86433	8.35013
FBgn0024273	5.82322	6.70409	5.0739	6.99886	5.76335	22.4883
FBgn0024277	20.3466	11.8089	15.3568	16.345	10.1448	7.02655
FBgn0024285	65.1548	25.5734	70.1008	29.4958	15.2871	15.5027
FBgn0024288	1.39796	0.107717	0.0684045	0.08728	0.0878393	0.0937531
FBgn0024291	14.7434	17.3068	20.1431	16.2168	11.6762	17.3845
FBgn0024294	233.877	127.653	2023.54	5547.78	555.801	85.0352
FBgn0024314	31.5265	8.18062	19.0132	13.5077	7.0433	6.12101
FBgn0024315	0.360842	0.236372	0.088919	0.100854	3.47582	1.41624
FBgn0024320	14.1215	30.7611	30.7183	28.5898	13.7314	42.653
FBgn0024321	9.9513	3.11469	13.6274	12.7472	8.32925	6.05075
FBgn0024326	20.639	11.9316	23.3569	14.6057	7.36202	8.13761
FBgn0024329	12.9489	4.28481	12.1414	10.0035	11.8475	7.66676
FBgn0024330	21.0824	13.5364	28.0028	21.4264	11.9848	8.69703
FBgn0024332	16.9548	6.04989	7.29206	1.38518	0.103716	0.248356
FBgn0024352	142.183	31.0922	127.867	64.0177	24.2516	38.957
FBgn0024360	6.51344	1.83672	2.24108	1.97308	1.16932	2.17148
FBgn0024361	0.393664	0.102257	0.14988	0.781845	8.94725	0
FBgn0024362	26.6514	15.1408	26.5139	19.3108	15.635	21.2794
FBgn0024364	28.0007	3.5839	4.23519	3.60499	3.06582	2.38568
FBgn0024365	10.4917	4.18991	5.05041	6.31458	5.49166	2.59874
FBgn0024366	1.9805	27.7734	4.29936	3.49113	9.39329	98.5275
FBgn0024371	29.7654	16.0232	40.9002	25.5699	6.4992	7.67891
FBgn0024432	189.367	133.746	184.546	166.557	141.001	113.529
FBgn0024491	136.696	74.8607	150.311	123.016	51.0181	23.852
FBgn0024509	85.7219	56.9199	53.4579	44.6602	62.0585	48.2463
FBgn0024510	1.85156	0.851636	2.24721	1.0226	0.903134	1.06207
FBgn0024542	26.85	8.94943	32.7731	20.1473	14.355	11.5163
FBgn0024555	23.643	15.5501	30.3108	20.0751	11.9203	14.6974
FBgn0024556	45.5312	17.2132	18.3027	17.3939	11.8334	15.0367
FBgn0024558	61.6842	16.5506	27.8898	11.5797	3.18155	6.97903
FBgn0024689	14.3718	8.0344	16.6299	12.612	7.7905	9.2515
FBgn0024698	7.32109	1.72259	6.92737	3.58537	1.11266	1.87353
FBgn0024728	36.0671	34.3111	45.3782	50.2851	23.643	25.193
FBgn0024732	9.03424	4.47241	14.4418	12.2421	6.6285	5.21601
FBgn0024733	3535.15	3799.14	3109.88	3750.49	2338.61	1476.05
FBgn0024734	79.66	77.7335	109.946	95.8449	96.4556	71.3367
FBgn0024754	29.6444	5.10656	26.2499	34.843	33.9506	6.39945
FBgn0024804	90.6731	65.1779	72.0137	89.192	39.3618	38.2973
FBgn0024806	10.6551	7.62187	20.0834	15.158	8.08457	7.61454
FBgn0024807	50.4097	51.8937	55.832	57.6801	45.5166	122.817
FBgn0024811	186.077	190.504	205.295	245.258	129.549	131.118
FBgn0024814	237.714	236.916	295.319	230.797	197.38	154.576
FBgn0024833	34.3576	28.1335	46.6597	34.23	22.1848	24.2684
FBgn0024836	5.11543	4.99239	9.03708	10.0006	9.02462	11.3429
FBgn0024841	102.335	53.8909	108.332	100.816	79.3249	32.4611
FBgn0024846	19.736	10.1175	21.5598	12.6677	9.77375	10.1187
FBgn0024887	22.7672	20.396	34.5204	28.0226	14.5331	16.7914
FBgn0024889	22.2672	18.0375	21.7851	16.7713	17.1404	31.7868
FBgn0024897	0.131422	31.7793	0.450016	0.323321	2.26491	2.33937
FBgn0024909	11.3301	6.04176	15.9023	13.9068	4.72434	7.06397
FBgn0024912	9.2472	1.5838	9.93036	2.80024	0.990074	2.24888
FBgn0024920	36.2539	11.5429	22.2477	1.97093	0.0795595	0.250881
FBgn0024921	29.71	15.4878	30.5657	20.0361	18.1647	21.1131
FBgn0024941	0.125343	0.248051	0.427194	0.770159	0.803387	1.02833
FBgn0024945	14.5717	5.32662	16.2706	9.06795	4.77452	6.42453
FBgn0024947	11.9062	10.2659	12.7051	16.8386	24.9575	41.4048
FBgn0024956	34.8677	6.43325	27.1897	15.5094	5.43422	4.1722
FBgn0024957	20.645	47.4584	16.2148	17.4313	29.163	56.2563
FBgn0024958	16.3716	6.44096	9.69438	7.72484	6.20828	7.93431
FBgn0024963	0.00889225	0.0312122	0.0219958	0.242769	0.702726	1.22392
FBgn0024973	14.0865	5.8353	6.21717	7.23511	5.56221	4.50139
FBgn0024975	5.32648	1.79676	3.94635	2.868	1.53591	1.56799
FBgn0024980	0.0331033	0.728698	0.494827	0.466648	0.38381	1.10338
FBgn0024983	21.3011	6.47437	14.1112	9.77512	8.63002	6.5454
FBgn0024984	1.10755	0.315242	0	0	0	0
FBgn0024985	11.9855	11.504	9.57879	10.6799	9.773	13.2366
FBgn0024986	39.9751	47.495	56.8526	45.3616	20.6816	18.7757
FBgn0024987	30.6636	20.653	33.0767	24.3745	14.7376	17.4976
FBgn0024989	26.196	534.793	51.4007	8.50505	6.22668	239.201
FBgn0024991	7.57378	1.80488	2.84668	1.30539	1.16593	1.86791
FBgn0024992	6.55699	2.87925	1.70267	1.88042	1.53056	1.8237
FBgn0024993	7.62368	2.69398	4.3072	2.21904	1.83607	1.07927
FBgn0024994	11.9013	7.51649	6.67016	7.55856	12.6575	4.176
FBgn0024996	33.0206	24.6199	33.7907	20.4617	17.7876	23.7685
FBgn0024998	13.0088	6.09251	6.34462	5.11993	4.74327	3.52548
FBgn0025109	8.472	6.01276	7.86066	6.79364	6.11381	5.98438
FBgn0025111	5.04751	3.36797	6.55722	5.82889	4.18949	1.88454
FBgn0025115	0	0.31813	0	0	0.518845	2.23687
FBgn0025117	101.136	27.0287	81.581	51.0005	26.0092	32.9141
FBgn0025185	6.53131	3.50176	7.70203	6.53078	2.00855	2.5251
FBgn0025186	11.8602	3.65544	18.6674	17.6235	7.56794	3.95378
FBgn0025286	4731.65	5050.43	4128.58	5148.29	3113.3	2216.88
FBgn0025335	7.86736	7.73722	6.51393	6.01015	8.17877	9.3166
FBgn0025336	25.5164	14.5814	28.7494	19.4487	11.2259	15.933
FBgn0025352	61.0033	42.0849	29.5279	34.0251	35.446	38.3953
FBgn0025355	3.294	2.10267	2.83876	2.27214	2.6732	1.64241
FBgn0025360	8.04612	4.2235	6.7751	6.28726	5.41456	1.84284
FBgn0025366	379.328	277.439	377.283	465.506	224.528	131.137
FBgn0025373	48.4701	24.0221	101.213	71.3445	51.6617	148.859
FBgn0025381	20.9438	19.4082	13.2464	12.5549	19.3459	37.2054
FBgn0025382	5.25974	1.49586	2.15683	0.682822	0.139039	0.0885045
FBgn0025388	4.84533	1.76036	3.7515	1.54567	0.809833	0.515386
FBgn0025390	0.218419	0.163978	0.294679	1.09395	10.8828	5.52374
FBgn0025393	0.189682	0	8.10081	10.2819	1.26897	0.916786
FBgn0025394	35.2031	25.8599	56.5224	34.9424	19.748	22.9295
FBgn0025455	21.9998	16.0593	16.1748	18.4856	18.0445	11.7311
FBgn0025456	16.3795	26.8245	43.0341	58.2057	32.9331	15.0787
FBgn0025457	107.656	25.3745	118.963	63.9838	15.0912	14.9481
FBgn0025463	75.2909	24.8929	39.3877	30.8666	14.4702	13.8049
FBgn0025469	15.2907	11.1801	19.4078	14.1746	11.6124	9.38376
FBgn0025519	23.9367	14.1341	29.0919	20.0482	7.2283	9.51483
FBgn0025525	5.73487	1.6985	3.2424	3.48778	2.45138	0.920287
FBgn0025549	30.203	30.3887	48.1656	50.308	30.7352	25.464
FBgn0025558	107.433	51.4755	79.0127	80.4687	26.0194	22.4771
FBgn0025571	40.578	16.8744	17.1542	23.3868	13.1541	6.45866
FBgn0025574	22.3237	15.6944	39.2904	46.7064	9.55003	14.1239
FBgn0025578	1.5716	0	0	0	0.455807	0.290141
FBgn0025582	182.445	103.031	189.326	146.164	70.9019	76.1999
FBgn0025592	12.2312	6.12838	10.5392	9.20394	5.66657	9.56346
FBgn0025608	18.8756	13.9058	21.6129	18.0006	13.0224	24.6109
FBgn0025615	86.8744	18.8343	124.668	103.448	41.9896	40.3884
FBgn0025620	0.147058	0.070994	0	0.293548	5.53731	0.171094
FBgn0025621	6.05677	4.52848	3.2963	2.85232	4.61008	2.69334
FBgn0025624	10.9746	4.96742	11.7515	8.24897	7.05718	7.29641
FBgn0025626	19.8151	9.81769	15.9479	11.0014	6.23058	7.14421
FBgn0025627	1.21858	1.15207	2.42656	18.933	4.34072	1.5024
FBgn0025628	32.4725	20.0285	14.2651	19.7473	18.4963	12.5764
FBgn0025629	60.1657	15.1914	30.5676	14.9686	7.33628	13.4657
FBgn0025630	18.9276	6.7637	10.6784	7.06459	3.22557	2.61328
FBgn0025631	1.16363	2.33571	1.21643	2.96804	5.70753	2.93689
FBgn0025632	2.69774	2.16447	4.10255	3.10405	1.65064	1.49389
FBgn0025633	15.6382	12.4559	18.8426	13.5614	13.5252	14.5822
FBgn0025634	19.5117	7.90831	12.0064	10.8511	8.5335	6.83661
FBgn0025635	9.92263	4.05154	9.26031	5.73058	2.92645	2.94238
FBgn0025637	442.975	377.756	506.748	455.623	345.056	264.792
FBgn0025638	418.555	311.923	506.565	424.122	219.831	187.191
FBgn0025639	14.8267	8.8624	11.4926	13.0163	6.24129	4.89217
FBgn0025640	9.2782	4.56592	3.2444	6.00925	11.5141	10.0168
FBgn0025641	6.03773	22.9264	1.79031	1.56498	5.16248	17.7177
FBgn0025642	0.0623035	0.535199	1.03074	0.413861	0.095498	0.275282
FBgn0025674	30.2905	21.2523	39.8323	25.4001	16.6351	20.5794
FBgn0025676	18.8635	21.632	24.6059	26.8604	12.2644	13.4797
FBgn0025678	176.93	62.2787	114.812	114.874	87.1083	43.1637
FBgn0025680	0	0.0855395	2.18852	2.59524	1.80773	0.372703
FBgn0025681	9.49338	10.5493	6.99313	7.83474	10.884	10.7664
FBgn0025682	43.8079	26.5311	39.5602	44.629	141.005	73.2604
FBgn0025683	31.6472	16.9043	95.212	78.3273	68.8466	58.3933
FBgn0025684	7.36582	8.52518	10.2533	9.57222	18.408	9.82873
FBgn0025687	2.06682	1.48259	1.65248	1.55933	2.16226	0.893648
FBgn0025692	0.335226	0.177054	0.63702	1.10611	2.6795	0.152974
FBgn0025693	5.80321	2.28675	8.50158	17.9306	5.09644	1.67325
FBgn0025697	0.0293976	0.293002	0.2978	0.289394	2.13433	3.47014
FBgn0025700	283.87	476.139	291.797	341.313	449.525	269.714
FBgn0025702	0.206847	0.21641	0.952869	1.09236	0.658768	0.661737
FBgn0025712	0	0.180148	1.40417	0.693037	1.65832	5.87991
FBgn0025716	71.9754	13.769	88.7057	35.0444	10.4437	8.01764
FBgn0025720	29.8479	10.5885	31.0097	20.656	10.3852	9.89841
FBgn0025724	42.9122	34.7505	34.4281	29.2283	33.5215	20.4643
FBgn0025725	26.6488	26.0548	16.3252	17.8564	22.7347	11.7841
FBgn0025726	7.63224	10.9149	12.7899	18.2203	7.32447	7.5881
FBgn0025739	13.8118	5.07101	11.7302	2.34113	0.445194	0.437559
FBgn0025740	3.39722	2.17686	4.49648	4.27922	2.27146	3.29066
FBgn0025741	31.079	28.9613	47.2516	41.6651	20.4172	26.262
FBgn0025742	13.3532	11.2283	7.27782	7.37315	7.18597	7.10223
FBgn0025743	19.774	10.0831	11.2048	10.8311	12.1663	9.57696
FBgn0025777	17.6651	9.14075	31.8575	26.1115	12.2721	14.2628
FBgn0025781	12.6798	2.79488	15.3323	7.86622	1.50741	1.62504
FBgn0025790	38.1567	24.4347	33.5632	28.5649	28.1758	29.7672
FBgn0025800	49.059	14.5993	28.7754	27.2111	26.6228	11.6838
FBgn0025802	1.90257	1.56795	3.5215	2.67063	1.62004	1.82034
FBgn0025806	98.5761	105.909	158.367	159.863	71.7868	41.1803
FBgn0025807	8.42433	2.4078	5.92173	4.9226	1.13165	1.55553
FBgn0025808	6.72268	2.29391	8.99975	8.41761	3.31935	2.23814
FBgn0025809	93.7792	46.709	107.43	98.6856	63.257	38.7531
FBgn0025814	66.0302	29.8123	57.8948	38.2685	12.0733	106.497
FBgn0025815	31.2089	9.10344	12.946	2.09357	0.433642	0.767984
FBgn0025820	27.0489	25.0205	33.7741	45.3569	22.6227	27.4532
FBgn0025825	32.0562	11.2906	41.7408	18.6299	7.81118	10.0646
FBgn0025827	0	0	1.99618	4.70806	1.96692	0.140351
FBgn0025830	7.05248	3.76394	6.08229	4.05824	3.21109	3.10406
FBgn0025832	27.9701	4.8797	22.1207	4.95521	1.22979	1.18671
FBgn0025835	0.233166	19.5042	0.848962	5.29459	8.95705	72.8349
FBgn0025836	19.5142	17.3591	30.786	22.8045	10.0152	17.0267
FBgn0025839	82.6996	67.6914	68.4792	73.8799	43.6561	55.5344
FBgn0025864	8.88555	8.14951	5.66024	8.39396	6.62985	6.36976
FBgn0025865	48.8693	29.9797	65.364	37.7441	99.5473	37.9028
FBgn0025866	5.75598	6.56328	4.44034	4.04842	4.88518	6.34804
FBgn0025874	7.67987	8.34861	9.88084	11.8782	8.26195	7.22375
FBgn0025878	0.054649	0.397817	3.10642	4.00922	1.77086	0.823925
FBgn0025879	4.2321	10.7212	5.00551	4.52914	16.3844	17.3331
FBgn0025881	80.7604	0	27.5602	45.1112	74.5387	14.0731
FBgn0025885	32.6968	7.13093	46.1611	19.1833	0.746401	1.19611
FBgn0025936	61.4368	48.76	80.4922	93.212	60.557	46.072
FBgn0026015	13.7119	5.13696	5.22342	6.8102	6.16142	3.46442
FBgn0026056	11.2616	7.51432	9.02788	6.8312	4.96826	4.11723
FBgn0026059	9.61364	12.6167	12.3553	15.84	28.6353	98.9262
FBgn0026060	13.2393	7.27358	8.53569	10.9079	7.10846	5.97959
FBgn0026061	0.525914	0.184925	3.4497	6.1048	4.45889	2.94768
FBgn0026063	15.6463	9.51803	16.9133	20.3692	11.1903	3.65687
FBgn0026076	35.8561	47.685	51.4427	55.447	40.6767	44.7561
FBgn0026077	70.5279	3278.34	105.08	25.074	132.376	3431.09
FBgn0026079	14.7569	7.94585	4.7558	4.92418	3.91692	3.55769
FBgn0026080	13.4657	8.49037	14.2197	8.2578	4.132	6.22215
FBgn0026083	15.9777	10.3709	8.79262	11.645	8.9449	6.2682
FBgn0026084	1256.71	897.931	2053.15	2496.72	3745.87	1098.43
FBgn0026085	24.5954	7.45973	27.6127	5.81208	0.617722	0.691931
FBgn0026086	19.9413	9.94873	23.979	28.4417	11.7535	10.5992
FBgn0026088	85.7926	105.717	71.3685	116.74	96.2294	116.345
FBgn0026089	82.7514	72.9915	70.7607	75.6246	44.3084	65.6129
FBgn0026090	41.8584	19.2536	40.609	35.9059	12.7973	7.08106
FBgn0026143	14.0869	5.40323	7.1887	1.33347	1.42128	1.33203
FBgn0026144	195.692	196.392	183.484	209.145	256.49	114.293
FBgn0026147	10.0106	6.69083	8.463	8.45299	8.39634	6.34476
FBgn0026148	15.9708	11.7302	24.6031	24.9718	8.07296	9.67206
FBgn0026149	31.2476	8.38136	38.3053	16.3158	6.56955	4.26318
FBgn0026150	32.6791	19.7838	37.8334	21.1362	12.2942	13.2884
FBgn0026160	173.548	88.9082	88.3342	107.858	134.367	61.8627
FBgn0026169	56.2906	27.0206	13.2649	33.5949	16.4396	0
FBgn0026179	4.88596	10.0398	3.50859	4.89079	5.64238	10.8137
FBgn0026181	9.53979	5.63188	7.64376	8.98817	6.02036	4.41242
FBgn0026189	35.5135	23.5495	55.4629	45.2002	32.6225	23.8966
FBgn0026192	27.6968	18.605	35.7969	32.7253	35.1529	22.08
FBgn0026196	251.609	48.6829	54.4496	26.4107	17.0131	14.9013
FBgn0026197	35.2619	41.7052	59.1711	74.0559	113.062	89.2395
FBgn0026199	16.4615	15.6268	32.7773	36.36	19.5189	14.2358
FBgn0026206	16.7904	7.27806	11.679	12.1004	11.5064	6.1082
FBgn0026207	20.6055	4.79795	23.5876	10.388	3.68339	3.66599
FBgn0026238	78.9734	98.4744	122.902	125.338	53.05	58.4133
FBgn0026239	12.2691	4.79338	9.42751	24.2334	11.5747	4.23202
FBgn0026250	345.976	439.908	490.609	496	352.647	425.059
FBgn0026252	58.9235	16.8411	48.4358	25.022	13.0662	11.777
FBgn0026257	17.8215	7.59727	15.701	5.66915	2.02607	2.5431
FBgn0026259	87.7563	49.3068	31.9864	35.6623	63.8172	34.0126
FBgn0026261	48.4597	25.4637	42.2718	36.1059	10.2769	13.435
FBgn0026262	74.1976	59.9868	91.3718	95.0699	56.1953	47.5959
FBgn0026263	96.8246	3.92881	316.945	201.333	32.9658	3.03251
FBgn0026309	25.7613	7.62007	36.7311	21.9879	3.73549	4.04655
FBgn0026313	6.38712	4.42135	7.39025	7.25424	4.77436	6.73813
FBgn0026316	68.9692	50.6131	91.6948	88.7257	60.7201	55.1419
FBgn0026317	7.94998	5.88934	7.36231	6.60614	4.42774	4.71228
FBgn0026319	4.80175	16.42	33.3618	41.426	7.33029	12.093
FBgn0026320	168.012	54.9274	150.845	153.644	22.6472	6.26217
FBgn0026323	11.2491	6.37688	11.0918	7.19466	4.56719	6.73187
FBgn0026324	118.094	54.0222	128.284	104.092	51.4353	32.4586
FBgn0026326	22.6635	5.28876	32.3664	19.5936	5.08617	5.55213
FBgn0026361	19.226	6.35947	20.9632	27.0771	11.3678	6.04607
FBgn0026369	6.24796	6.50251	6.21472	6.04929	4.61637	6.69433
FBgn0026370	45.7663	27.2526	33.0572	32.9119	45.0594	24.8224
FBgn0026371	8.14921	3.97947	12.9431	4.80204	1.03901	0.516238
FBgn0026372	2062.59	1365.15	1054.25	970.243	1011.16	852.962
FBgn0026373	56.7251	15.332	49.9517	24.3604	9.91349	7.58803
FBgn0026374	20.5567	39.8601	36.9034	27.2477	28.6898	68.0441
FBgn0026375	39.9627	29.5733	23.2701	31.4367	45.5264	18.5296
FBgn0026376	5.67687	14.4586	17.1542	13.6679	27.4614	30.6817
FBgn0026378	9.04362	8.61341	9.18215	10.1915	5.36559	4.02599
FBgn0026379	22.971	18.768	37.7898	35.1525	14.1347	16.8061
FBgn0026380	235.42	102.313	260.881	178.025	64.8777	71.5838
FBgn0026393	5.07805	1.95227	6.10035	5.89698	2.02196	3.03971
FBgn0026400	59.2525	32.6666	50.2605	36.0084	25.4036	20.3007
FBgn0026401	28.5759	23.6904	40.422	38.5945	17.295	16.3357
FBgn0026402	22.6105	13.5673	23.8752	20.1377	6.74036	7.96652
FBgn0026403	0.031544	0.511972	0.399802	0.368656	2.58944	3.73416
FBgn0026404	33.2233	19.723	51.9484	39.1153	18.7809	22.2915
FBgn0026409	154.022	137.733	89.2906	89.4042	124.755	52.9676
FBgn0026411	0.0193566	0.585339	2.08798	1.98729	1.22695	0.731565
FBgn0026415	136.767	1.91723	2.23615	1.0631	0.727205	1.91468
FBgn0026417	5.68095	4.64301	8.92059	5.1028	2.42163	3.96062
FBgn0026418	137.083	32.6748	92.0998	58.6512	53.9874	40.7176
FBgn0026427	9.56938	4.22362	13.6525	7.74909	1.95646	2.69955
FBgn0026428	7.55201	2.20864	4.35074	6.98416	15.747	2.74331
FBgn0026430	13.0171	6.25495	14.1466	7.71978	5.22438	5.01058
FBgn0026431	12.1785	10.4981	11.9934	10.2912	3.08553	6.26353
FBgn0026432	2.38618	3.31757	4.17839	3.48439	2.3325	3.32518
FBgn0026433	5.92927	2.8133	4.00936	2.33251	2.66577	3.3301
FBgn0026441	8.1671	4.41983	4.82566	4.968	6.25475	5.23483
FBgn0026479	26.2456	14.0487	18.8875	14.5732	10.0332	6.3491
FBgn0026533	79.4771	32.2815	96.7961	46.4793	28.2675	30.0573
FBgn0026562	47.0288	31.1774	28.0002	48.597	204.277	157.743
FBgn0026565	0	0	0	0	2.8942	0
FBgn0026566	71.1227	26.7679	77.5172	40.453	19.6025	27.0896
FBgn0026570	10.5893	1.55523	16.7058	16.3863	5.13588	0.69579
FBgn0026573	23.4729	12.1176	21.1174	15.957	12.6515	10.1163
FBgn0026575	31.786	45.5615	19.3501	24.8618	18.7438	11.6418
FBgn0026576	3.96498	1.96181	2.96538	1.93341	1.53016	1.83401
FBgn0026577	18.5246	9.28891	11.9359	12.1509	11.1899	6.60895
FBgn0026582	7.75839	2.63135	10.4056	7.38482	2.50246	2.9144
FBgn0026592	0	0.0583675	2.19309	2.77919	2.21666	1.67367
FBgn0026597	16.9663	11.4721	13.5134	14.949	8.71457	7.08144
FBgn0026598	9.84948	4.37459	14.9046	6.3544	1.39437	1.22521
FBgn0026602	17.4902	11.8486	7.66383	12.8645	13.189	2.42579
FBgn0026616	3.39829	5.57505	8.78069	7.04992	5.16832	3.35557
FBgn0026619	13.4187	9.55163	12.8522	6.20811	18.9669	12.7745
FBgn0026620	73.3265	64.3936	81.5367	95.4724	106.01	57.6501
FBgn0026630	16.3514	12.6602	17.5708	14.54	8.27745	10.2708
FBgn0026634	7.53397	2.09847	12.0609	9.45435	6.69859	2.10839
FBgn0026666	16.7414	15.9777	13.5491	17.459	18.5787	23.1521
FBgn0026679	6.80903	2.90142	2.98435	2.11096	1.70681	1.19514
FBgn0026702	3.47671	1.08571	0.289257	0.305613	0.0288525	0.0909792
FBgn0026713	18.3259	4.98297	7.13957	7.82744	7.24925	4.08237
FBgn0026718	0.244777	0.244588	0.305527	0.07594	1.65996	0.323835
FBgn0026721	2.01603	15.3537	2.77338	4.69155	9.18469	8.81981
FBgn0026722	6.03573	2.55771	7.43636	5.5737	2.33706	2.37326
FBgn0026737	42.297	29.105	41.4227	30.4026	12.4352	18.64
FBgn0026738	17.3201	14.1227	18.8182	21.2888	12.219	9.74612
FBgn0026741	32.6364	15.7108	23.2301	16.5369	8.99972	11.6982
FBgn0026749	41.1805	29.4518	70.9855	75.2778	31.8702	22.1698
FBgn0026751	13.6235	4.2878	12.5993	3.42131	2.0404	4.17417
FBgn0026753	211.395	301.886	165.097	201.329	172.612	285.058
FBgn0026761	18.6836	5.9063	9.11826	4.68297	3.57146	7.83003
FBgn0026777	78.5062	90.2935	116.427	106.909	56.2081	71.6296
FBgn0026778	6.31522	2.12431	3.60555	1.84085	0.690615	0.322012
FBgn0026787	5.40396	6.04948	6.7413	8.26142	7.72473	5.5144
FBgn0026869	8.56952	14.2844	15.6317	13.6392	11.1099	20.1856
FBgn0026872	7.59442	6.08739	3.55771	4.36018	4.34472	3.55677
FBgn0026873	63.3586	33.4125	67.6268	58.7816	26.7425	26.4425
FBgn0026874	0.257174	0.140321	0.252587	1.29892	2.7585	2.42421
FBgn0026876	7.09477	2.73111	2.73305	1.43118	0.498049	0.305282
FBgn0026879	1036.09	586.465	746.239	841.614	504.03	325.495
FBgn0027052	37.1105	36.873	45.0363	45.6429	22.0155	24.3093
FBgn0027053	65.6504	15.9489	76.4902	50.1224	16.5602	17.5136
FBgn0027054	46.2458	15.3625	54.0632	23.8498	13.5546	14.9627
FBgn0027055	31.3405	10.0605	40.6615	26.1142	8.02243	9.06764
FBgn0027057	33.7043	14.3168	44.5636	21.0493	9.94928	11.484
FBgn0027066	203.409	129.547	239.336	198.388	174.774	112.489
FBgn0027074	0	0.201893	0.0427365	1.25714	2.82619	0.041445
FBgn0027079	17.0589	15.4827	6.78787	7.59518	22.5376	18.0628
FBgn0027080	42.8379	47.1697	44.655	36.155	35.2404	33.5166
FBgn0027081	71.3071	22.7366	42.1178	29.7462	22.059	15.0599
FBgn0027082	9.01263	1.20415	6.74411	3.69329	1.47882	1.33262
FBgn0027083	2.80071	0.250744	1.49243	0.950395	0.62374	0.904449
FBgn0027084	74.5171	25.661	45.0981	20.0183	19.7415	17.7697
FBgn0027085	4.0099	2.12963	4.07754	1.75908	0.957305	1.23004
FBgn0027086	30.8124	15.4401	20.9084	13.3486	7.68861	10.7994
FBgn0027087	32.715	31.0309	13.5345	15.3364	31.8299	48.2819
FBgn0027088	59.3969	40.9841	59.3128	34.8398	22.7575	34.6517
FBgn0027090	30.4991	12.0489	25.2179	15.4897	10.7722	11.6345
FBgn0027091	22.2484	10.0289	22.7821	11.2032	8.02788	8.16999
FBgn0027093	34.3355	19.0346	25.8943	21.9079	9.57217	8.23456
FBgn0027094	65.8967	55.5332	35.3682	34.2593	43.2823	56.9539
FBgn0027095	221.665	175.075	250.132	396.537	525.76	171.28
FBgn0027101	22.8313	25.0397	45.9235	49.2039	16.6667	27.7943
FBgn0027106	0.558809	2.2805	2.15207	2.42661	2.36537	1.69074
FBgn0027108	486.322	229.175	775.036	690.003	412.829	212.052
FBgn0027111	50.4819	9.15116	58.586	28.0055	9.01218	8.30387
FBgn0027259	22.4887	7.88123	24.9796	9.95964	1.30897	0.802049
FBgn0027279	6.88769	3.80539	5.74562	4.90906	5.51211	4.36466
FBgn0027280	11.1842	24.3153	23.0997	20.8917	22.2843	10.8681
FBgn0027287	2.60719	2.98056	1.49605	2.41281	2.93481	2.26011
FBgn0027291	68.3012	39.1913	44.7948	25.2565	15.0325	27.1634
FBgn0027296	3.28724	1.83556	3.78389	2.82427	3.79254	4.71542
FBgn0027329	141.809	46.3095	71.6477	42.9657	34.7091	34.2837
FBgn0027330	18.6882	3.56204	3.12299	1.63954	1.01917	1.10609
FBgn0027334	30.0049	7.20887	5.41506	6.83594	5.98372	7.44244
FBgn0027335	22.0351	39.3325	13.7404	17.3965	43.4888	36.2818
FBgn0027338	108.479	76.407	147.066	97.9176	59.5803	68.4181
FBgn0027339	86.6119	46.104	40.1557	33.9323	34.3237	35.2241
FBgn0027341	109.192	949.756	117.389	73.5093	136.228	129.575
FBgn0027342	12.6457	3.56997	12.8614	11.593	8.43299	3.89624
FBgn0027343	14.8071	2.23727	13.357	15.3459	7.25905	3.39154
FBgn0027348	0.450129	0.151983	0.0274802	0.41936	4.3549	0.227296
FBgn0027356	9.92989	100.493	11.7377	14.62	106.279	115.455
FBgn0027359	119.835	47.1408	84.4698	93.9368	35.4028	24.738
FBgn0027360	0.000300026	2.23579	3.39688	0.937452	0.000215104	0.000179828
FBgn0027363	12.9742	8.86489	9.79231	9.68179	6.99036	7.40416
FBgn0027375	9.07298	3.29691	7.51342	4.64787	2.90664	2.02279
FBgn0027378	30.2784	9.132	37.2161	16.4813	4.91993	6.56601
FBgn0027453	11.5392	7.94681	14.5293	11.2193	5.25429	8.39111
FBgn0027490	3.6384	1.75198	3.67118	1.37843	0.645243	0.882595
FBgn0027491	1.14833	0.634464	2.78691	3.70762	1.94931	2.21267
FBgn0027492	61.5166	37.5369	78.636	56.5117	56.5119	54.2572
FBgn0027493	47.7739	19.6297	16.7699	13.7447	40.8713	23.99
FBgn0027494	0.12046	2.38213	0.297969	0	0	0
FBgn0027495	19.9886	11.5331	25.5577	12.9868	6.86768	8.4873
FBgn0027496	64.6355	64.3501	61.5144	47.4973	62.7336	49.5712
FBgn0027497	12.4848	5.61247	6.4914	7.85309	5.88199	4.79023
FBgn0027498	11.8953	2.06955	9.02022	5.4189	1.82715	2.06796
FBgn0027499	18.6609	12.9732	18.612	13.8673	7.30949	7.60015
FBgn0027500	8.13647	2.44571	3.39793	0.615942	0.0252336	0.219487
FBgn0027503	5.95749	3.81174	5.00807	4.14407	3.21857	5.09906
FBgn0027504	15.9302	10.9178	18.0568	13.4985	8.1987	8.63039
FBgn0027505	3.29056	3.24431	3.6143	3.04415	3.13797	4.38652
FBgn0027506	9.50295	9.00147	12.0624	9.8667	12.273	8.76286
[truncated: 7,697 more rows]
