# Supplementary material for: Changes in chromatin accessibility ensure robust cell cycle exit in terminally differentiated cells
Source: PLoS Biol. 2019 Sep 3;17(9):e3000378. doi: 10.1371/journal.pbio.3000378 (PMC6743789; doi:10.1371/journal.pbio.3000378)
Supplement: S3 Table — RNA-seq, RNA sequencing. (XLSX) [file pbio.3000378.s014.xlsx]

## Sheet: E2FvsCtr_24h_RNAsignificant
X	baseMean	log2FoldChange	lfcSE	stat	pvalue	padj
FBgn0000046	244.039	2.05548	0.508495	4.04228	5.29337e-05	0.000492052
FBgn0000063	179.204	1.95399	0.237185	8.23827	1.74716e-16	6.37518e-15
FBgn0000064	10554	-1.06005	0.296348	-3.57705	0.000347489	0.00257236
FBgn0000140	552.125	3.73147	0.309905	12.0407	2.17102e-33	2.04138e-31
FBgn0000147	87.8405	2.82409	0.371037	7.61135	2.71251e-14	8.5018e-13
FBgn0000246	106.214	1.25598	0.302901	4.1465	3.37602e-05	0.000334151
FBgn0000299	1188.75	1.05949	0.252101	4.20264	2.63816e-05	0.000267343
FBgn0000339	238.92	1.03578	0.260489	3.97629	6.99998e-05	0.000632067
FBgn0000351	14.2249	2.42645	0.677299	3.58255	0.000340262	0.00253614
FBgn0000376	723.618	1.2563	0.174005	7.21992	5.20172e-13	1.47016e-11
FBgn0000404	1002.04	1.93697	0.165286	11.7189	1.01995e-31	8.98568e-30
FBgn0000405	1196.34	1.62492	0.184755	8.79501	1.4304e-18	5.95229e-17
FBgn0000409	631.064	1.6372	0.240001	6.82165	8.99977e-12	2.32213e-10
FBgn0000412	4610.26	1.04931	0.165074	6.35661	2.06251e-10	4.64731e-09
FBgn0000448	944.319	2.88137	0.455156	6.33053	2.44328e-10	5.46747e-09
FBgn0000533	136.81	3.11384	0.296301	10.5091	7.84738e-26	5.01566e-24
FBgn0000588	162.577	2.12712	0.281241	7.56333	3.92892e-14	1.2082e-12
FBgn0000826	34.58	4.05514	0.646936	6.26822	3.65205e-10	7.97175e-09
FBgn0000996	785.912	2.54854	0.174849	14.5757	4.01259e-48	7.13438e-46
FBgn0001086	502.81	3.37355	0.277565	12.1541	5.4566e-34	5.50104e-32
FBgn0001137	34.1824	3.67819	0.561362	6.55226	5.66717e-11	1.34513e-09
FBgn0001150	48.2446	1.1801	0.437075	2.7	0.00693397	0.030934
FBgn0001197	3293.03	1.53978	0.127674	12.0603	1.71191e-33	1.64125e-31
FBgn0001233	2619.95	1.76322	0.588978	2.99369	0.0027563	0.0147871
FBgn0001255	257.518	1.04265	0.30137	3.45971	0.000540758	0.00379345
FBgn0001257	2544.04	-1.54162	0.345299	-4.46458	8.02256e-06	9.06967e-05
FBgn0001258	905.31	-1.03484	0.353214	-2.92978	0.00339206	0.0174676
FBgn0001612	212.522	1.50048	0.23831	6.29634	3.04756e-10	6.72734e-09
FBgn0002174	195.133	1.16936	0.370601	3.15531	0.00160328	0.00943348
FBgn0002183	1666.59	2.03833	0.182838	11.1482	7.30302e-29	5.32957e-27
FBgn0002466	662.655	4.34866	0.223987	19.4148	5.78895e-84	4.71751e-81
FBgn0002525	5442.01	1.01177	0.152302	6.64317	3.07e-11	7.5812e-10
FBgn0002542	542.056	1.56388	0.19927	7.84806	4.22529e-15	1.38191e-13
FBgn0002592	914.531	-1.00334	0.209489	-4.78946	1.6723e-06	2.16889e-05
FBgn0002632	11.2264	-2.81559	0.781319	-3.60364	0.000313789	0.00236042
FBgn0002638	944.658	3.00414	0.167737	17.9099	9.87919e-72	4.20037e-69
FBgn0002673	86.8354	4.33321	0.428375	10.1155	4.71804e-24	2.56321e-22
FBgn0002707	237.125	2.05783	0.230245	8.93757	3.97839e-19	1.70634e-17
FBgn0002716	71.1672	-1.33981	0.338448	-3.95868	7.53649e-05	0.000674285
FBgn0002732	175.935	-1.69763	0.257556	-6.59131	4.35971e-11	1.05529e-09
FBgn0002736	504.499	1.85205	0.180171	10.2794	8.7302e-25	5.1741e-23
FBgn0002773	281.292	-1.01153	0.346538	-2.91896	0.00351207	0.0179532
FBgn0002872	344.644	2.2411	0.185599	12.0749	1.43265e-33	1.38712e-31
FBgn0002873	509.126	1.31462	0.198684	6.61665	3.67424e-11	9.00512e-10
FBgn0002878	524.967	2.83223	0.262074	10.807	3.18975e-27	2.19666e-25
FBgn0002891	276.46	1.88894	0.186503	10.1282	4.14239e-24	2.28861e-22
FBgn0002899	209.975	3.40157	0.329847	10.3126	6.18274e-25	3.70926e-23
FBgn0002905	215.519	1.29075	0.215733	5.98306	2.18978e-09	4.41522e-08
FBgn0002906	376.402	1.41223	0.204064	6.9205	4.5006e-12	1.1895e-10
FBgn0002924	629.181	2.96473	0.258108	11.4864	1.54401e-30	1.27956e-28
FBgn0002940	13.2022	-5.21419	1.8178	-2.8684	0.00412549	0.0205293
FBgn0002948	129.264	1.22853	0.267561	4.5916	4.39869e-06	5.26497e-05
FBgn0002989	144.551	2.4788	0.300253	8.25569	1.51033e-16	5.53167e-15
FBgn0003041	498.356	2.34067	0.180511	12.9669	1.88463e-38	2.25457e-36
FBgn0003082	68.6579	3.06217	0.367389	8.33495	7.7533e-17	2.92739e-15
FBgn0003087	49.9127	1.79957	0.358121	5.02503	5.03352e-07	7.05198e-06
FBgn0003124	912.639	1.40011	0.18921	7.39977	1.36417e-13	4.06714e-12
FBgn0003162	162.331	1.10263	0.406249	2.71418	0.00664404	0.0300241
FBgn0003268	321.932	3.09757	0.282911	10.9489	6.72414e-28	4.6635e-26
FBgn0003328	722.068	1.00092	0.226757	4.41407	1.01444e-05	0.000112346
FBgn0003339	28.6563	2.98889	1.10304	2.70968	0.00673489	0.0302668
FBgn0003346	467.436	3.58353	0.24324	14.7325	3.98602e-49	7.643e-47
FBgn0003373	40.576	2.39061	0.703837	3.39653	0.000682459	0.00461214
FBgn0003401	30.5818	3.25967	0.585469	5.56762	2.58246e-08	4.53391e-07
FBgn0003479	103.567	1.04185	0.288375	3.61281	0.000302893	0.00228725
FBgn0003480	13.8474	3.89396	0.898504	4.33382	1.46541e-05	0.000157648
FBgn0003483	338.578	5.34923	0.306909	17.4293	4.94086e-68	1.7895e-65
FBgn0003499	92.0948	1.60311	0.320229	5.00613	5.55365e-07	7.72534e-06
FBgn0003545	248.386	5.02771	0.34536	14.5579	5.20391e-48	9.08732e-46
FBgn0003607	2213.62	1.23907	0.156625	7.91105	2.55221e-15	8.666e-14
FBgn0003655	62.6883	6.62295	1.07593	6.15555	7.48195e-10	1.58712e-08
FBgn0003701	219.456	2.9476	0.255079	11.5556	6.91405e-31	5.87935e-29
FBgn0003732	1541.42	1.2985	0.158819	8.17594	2.93558e-16	1.05154e-14
FBgn0003886	45.2775	2.7529	0.498206	5.52562	3.28331e-08	5.63289e-07
FBgn0003890	603.349	1.12291	0.221881	5.06087	4.17351e-07	5.92347e-06
FBgn0003978	206.017	1.44983	0.248352	5.83782	5.28893e-09	1.0082e-07
FBgn0003996	567.741	1.43922	0.19087	7.54033	4.68781e-14	1.43256e-12
FBgn0004034	1498.64	-5.45842	1.40967	-3.87214	0.000107885	0.000925726
FBgn0004045	96.6417	-5.46773	0.90795	-6.02206	1.72208e-09	3.52306e-08
FBgn0004050	763.589	1.16921	0.226511	5.16185	2.44528e-07	3.57969e-06
FBgn0004057	604.01	1.35045	0.313853	4.30281	1.68645e-05	0.000178676
FBgn0004106	515.481	1.53309	0.251499	6.09582	1.08879e-09	2.25102e-08
FBgn0004107	913.048	2.7035	0.202417	13.3561	1.0919e-40	1.44294e-38
FBgn0004362	10098.3	2.0176	0.161548	12.4892	8.55397e-36	9.19222e-34
FBgn0004374	115.812	2.92443	0.399176	7.32617	2.36831e-13	6.89276e-12
FBgn0004378	480.216	2.38702	0.184477	12.9393	2.6997e-38	3.1429e-36
FBgn0004379	551.473	1.84696	0.18194	10.1515	3.26358e-24	1.81333e-22
FBgn0004391	586.331	1.39033	0.250653	5.54684	2.90883e-08	5.02569e-07
FBgn0004511	51354.5	2.80689	0.414488	6.77195	1.27059e-11	3.25264e-10
FBgn0004577	2798.01	-1.23677	0.227473	-5.437	5.41865e-08	8.99642e-07
FBgn0004584	1263.26	2.84076	0.16677	17.034	4.59489e-65	1.54943e-62
FBgn0004655	2315.27	1.16204	0.233865	4.96887	6.73446e-07	9.27554e-06
FBgn0004832	193.121	1.33513	0.249867	5.34334	9.12472e-08	1.44386e-06
FBgn0004898	7.87612	5.46126	2.04789	2.66677	0.00765831	0.0335832
FBgn0004913	370.028	2.05156	0.201485	10.1822	2.38122e-24	1.34601e-22
FBgn0004957	128.406	1.75511	0.346042	5.07195	3.93762e-07	5.62953e-06
FBgn0005391	55.4268	-2.15327	0.840437	-2.56209	0.0104045	0.0427026
FBgn0005596	726.898	1.15271	0.318867	3.61502	0.000300321	0.00226958
FBgn0005642	524.503	1.46676	0.267903	5.47497	4.3759e-08	7.37792e-07
FBgn0005655	1179.19	5.0233	0.209986	23.922	1.80615e-126	1.76623e-122
FBgn0005666	307.111	1.28414	0.388527	3.30516	0.00094921	0.00611484
FBgn0005670	23.6125	4.6323	0.872185	5.31114	1.08941e-07	1.691e-06
FBgn0005677	121.201	1.55146	0.457729	3.38947	0.00070027	0.00470973
FBgn0005683	55.1801	2.11179	0.386595	5.46254	4.69358e-08	7.85934e-07
FBgn0005696	202.515	4.82257	0.393939	12.2419	1.85542e-34	1.90991e-32
FBgn0010173	742.939	2.35586	0.159046	14.8125	1.21632e-49	2.37888e-47
FBgn0010246	376.585	1.08108	0.229358	4.7135	2.43495e-06	3.05274e-05
FBgn0010278	1070.79	2.30064	0.148863	15.4548	7.00175e-54	1.48848e-51
FBgn0010314	239.691	3.54782	0.311834	11.3773	5.42723e-30	4.28007e-28
FBgn0010316	974.022	1.08681	0.174454	6.22978	4.67104e-10	1.01058e-08
FBgn0010328	3620.93	1.40805	0.214872	6.55299	5.63955e-11	1.34183e-09
FBgn0010342	2121.03	1.21623	0.134917	9.01462	1.97554e-19	8.62448e-18
FBgn0010382	4486.94	3.04146	0.184922	16.4472	8.77759e-61	2.45246e-58
FBgn0010383	598.857	-2.27145	0.355225	-6.3944	1.61183e-10	3.66561e-09
FBgn0010401	26.2294	-2.735	0.880643	-3.10569	0.00189837	0.0109072
FBgn0010424	70.0166	1.97339	0.764523	2.5812	0.00984573	0.0408318
FBgn0010438	645.802	2.14464	0.193523	11.0821	1.53288e-28	1.09416e-26
FBgn0010470	12603.2	-1.00292	0.182975	-5.48118	4.225e-08	7.14814e-07
FBgn0010602	3475.87	1.72515	0.11828	14.5853	3.48543e-48	6.31186e-46
FBgn0010607	172.579	1.00927	0.232622	4.33865	1.43364e-05	0.000154741
FBgn0010660	2128.73	1.60761	0.155127	10.3632	3.64573e-25	2.21438e-23
FBgn0010750	357.306	1.03337	0.183166	5.64171	1.68369e-08	3.03218e-07
FBgn0010768	411.23	1.52281	0.21155	7.19836	6.09418e-13	1.7125e-11
FBgn0010812	324.13	1.17148	0.203579	5.75443	8.69341e-09	1.62548e-07
FBgn0011020	190.121	1.128	0.224401	5.02674	4.98889e-07	7.0076e-06
FBgn0011206	1146.64	1.12448	0.302767	3.71402	0.000203995	0.00164186
FBgn0011327	412.667	1.74417	0.195249	8.93305	4.14408e-19	1.76965e-17
FBgn0011604	1316.97	1.48799	0.186433	7.98141	1.44671e-15	4.98148e-14
FBgn0011638	393.005	1.53479	0.170783	8.98678	2.5457e-19	1.10642e-17
FBgn0011655	2546.74	1.12007	0.244808	4.57531	4.75512e-06	5.63641e-05
FBgn0011659	201.597	3.68735	0.321896	11.4551	2.21775e-30	1.80728e-28
FBgn0011660	213.852	1.6795	0.271102	6.19507	5.82591e-10	1.24664e-08
FBgn0011692	503.864	3.36129	0.247796	13.5647	6.481e-42	8.92644e-40
FBgn0011695	2181.39	-1.12688	0.252297	-4.46648	7.95183e-06	9.01054e-05
FBgn0011703	966.646	4.73377	0.215442	21.9724	5.29321e-107	1.29406e-103
FBgn0011704	1225.12	6.16253	0.275463	22.3716	7.44972e-111	2.42836e-107
FBgn0011746	49.9662	-1.43162	0.386813	-3.70108	0.000214687	0.00170963
FBgn0011762	105.478	4.39964	0.378317	11.6295	2.91796e-31	2.5252e-29
FBgn0011763	5419.33	3.21004	0.152505	21.0488	2.3464e-98	4.58909e-95
FBgn0011766	26593	2.99394	0.212199	14.1091	3.33706e-45	5.17986e-43
FBgn0011774	96.1721	3.72157	0.55685	6.68326	2.33687e-11	5.84458e-10
FBgn0011818	524.678	1.22354	0.179283	6.82463	8.81501e-12	2.28048e-10
FBgn0012034	64.1414	-1.59141	0.346082	-4.59838	4.25796e-06	5.11531e-05
FBgn0013269	655.555	2.4778	0.180783	13.7059	9.35423e-43	1.32573e-40
FBgn0013548	699.628	5.13408	0.346212	14.8293	9.47137e-50	1.89022e-47
FBgn0013674	5201.78	-1.03845	0.263671	-3.93842	8.20205e-05	0.000727839
FBgn0013675	497.035	-1.83773	0.252414	-7.28062	3.32283e-13	9.61359e-12
FBgn0014031	15.096	2.10807	0.824121	2.55797	0.0105286	0.0430456
FBgn0014032	586.391	-1.34575	0.202949	-6.63095	3.33529e-11	8.19494e-10
FBgn0014340	396.514	2.56757	0.275844	9.30804	1.30211e-20	6.30365e-19
FBgn0014857	1572.7	1.9794	0.161309	12.2708	1.29953e-34	1.35192e-32
FBgn0014861	331.492	4.09984	0.260059	15.765	5.41783e-56	1.35849e-53
FBgn0014879	1925.27	1.41049	0.182317	7.73648	1.02209e-14	3.28782e-13
FBgn0015011	75.6375	-1.16661	0.449679	-2.59432	0.0094778	0.0397101
FBgn0015039	129.505	-1.23064	0.453969	-2.71085	0.00671105	0.0302291
FBgn0015040	270.066	-1.07719	0.211423	-5.09495	3.48841e-07	5.02403e-06
FBgn0015245	661.269	1.15912	0.248476	4.66494	3.08706e-06	3.81648e-05
FBgn0015270	174.45	5.29602	0.370121	14.3089	1.92539e-46	3.08663e-44
FBgn0015271	114.33	3.14958	0.315645	9.97824	1.89806e-23	1.00876e-21
FBgn0015299	275.416	2.14827	0.295747	7.26387	3.76166e-13	1.08004e-11
FBgn0015360	464.171	1.22272	0.234554	5.21295	1.85861e-07	2.75803e-06
FBgn0015376	149.641	3.68887	0.30623	12.0461	2.03449e-33	1.93158e-31
FBgn0015391	605.875	2.76437	0.191725	14.4184	3.96299e-47	6.68173e-45
FBgn0015544	354.697	1.0272	0.193361	5.31232	1.08237e-07	1.68812e-06
FBgn0015546	206.018	1.68637	0.257013	6.56141	5.33016e-11	1.27442e-09
FBgn0015553	87.8818	3.6459	0.385717	9.45226	3.3159e-21	1.62946e-19
FBgn0015602	353.527	1.02866	0.184815	5.56587	2.60841e-08	4.56308e-07
FBgn0015615	580.73	1.05797	0.162124	6.52567	6.76967e-11	1.58375e-09
FBgn0015625	973.413	2.82806	0.180717	15.6491	3.37079e-55	7.66581e-53
FBgn0015664	856.514	1.20915	0.163561	7.39265	1.4393e-13	4.27809e-12
FBgn0015766	35541.6	-1.24357	0.301898	-4.11917	3.80237e-05	0.000368517
FBgn0015799	1720.41	2.86786	0.19973	14.3587	9.3954e-47	1.53129e-44
FBgn0015801	3209	-1.10791	0.232113	-4.77313	1.81383e-06	2.34003e-05
FBgn0015925	178.797	1.3058	0.243766	5.35677	8.47231e-08	1.34936e-06
FBgn0015926	58.5624	2.57689	0.415316	6.20465	5.482e-10	1.17562e-08
FBgn0015929	923.773	4.1847	0.202712	20.6436	1.11475e-94	1.55731e-91
FBgn0016013	271.212	2.70314	0.29654	9.11563	7.82176e-20	3.59103e-18
FBgn0016080	48.6085	1.96805	0.478402	4.1138	3.89191e-05	0.000375706
FBgn0016660	27.014	2.90382	1.09088	2.66191	0.00776991	0.0338841
FBgn0016698	98.6707	1.0096	0.30897	3.26762	0.00108454	0.00684684
FBgn0016974	12.4395	5.68509	1.59308	3.56862	0.000358869	0.00264859
FBgn0017430	165.778	1.77306	0.236721	7.4901	6.88201e-14	2.09004e-12
FBgn0017577	481.624	5.2602	0.325159	16.1773	7.28657e-59	1.97932e-56
FBgn0019686	243.147	1.19793	0.190869	6.27618	3.46999e-10	7.59128e-09
FBgn0019932	52.0471	-1.15065	0.382767	-3.00614	0.00264583	0.0143027
FBgn0019982	181.936	1.49755	0.291823	5.13173	2.87095e-07	4.18406e-06
FBgn0019985	71.0615	-1.84859	0.400268	-4.61839	3.86734e-06	4.69798e-05
FBgn0020261	1022.87	1.02042	0.264819	3.85329	0.000116542	0.000992742
FBgn0020270	122.205	1.27576	0.270305	4.7197	2.36194e-06	2.97647e-05
FBgn0020272	180.896	2.45475	0.408749	6.00552	1.90721e-09	3.87747e-08
FBgn0020378	139.753	4.16894	1.3882	3.00313	0.00267217	0.0144212
FBgn0020407	241.403	2.18919	0.217297	10.0746	7.15323e-24	3.84348e-22
FBgn0020616	777.368	1.92341	0.170804	11.2609	2.04616e-29	1.51587e-27
FBgn0020633	904.793	4.27747	0.210909	20.2811	1.88704e-91	2.30667e-88
FBgn0020653	3396.71	1.37581	0.258216	5.32813	9.92293e-08	1.56007e-06
FBgn0020887	907.476	1.03046	0.203351	5.0674	4.03277e-07	5.74896e-06
FBgn0021742	1151.23	3.33634	0.938931	3.55335	0.000380364	0.0027862
FBgn0021750	196.545	1.13469	0.257591	4.405	1.05783e-05	0.000116492
FBgn0021761	806.613	1.50151	0.146331	10.2611	1.05552e-24	6.14504e-23
FBgn0021874	82.8401	1.12487	0.382739	2.939	0.00329277	0.0170641
FBgn0021895	2160.93	1.37561	0.161161	8.53567	1.39346e-17	5.51686e-16
FBgn0021944	300.066	1.02865	0.22317	4.60926	4.041e-06	4.88466e-05
FBgn0022213	563.722	1.12557	0.159785	7.04427	1.86435e-12	5.10686e-11
FBgn0022338	595.225	5.18981	0.276011	18.8029	7.1483e-79	4.66021e-76
FBgn0022349	1960.04	1.75055	0.13034	13.4307	3.99666e-41	5.35388e-39
FBgn0022772	421.459	4.9747	0.320236	15.5345	2.02692e-54	4.40472e-52
FBgn0022943	478.801	1.58563	0.175615	9.02904	1.73184e-19	7.62868e-18
FBgn0023076	17.8135	3.74465	0.734926	5.09527	3.48242e-07	5.0228e-06
FBgn0023130	441.225	1.31421	0.412342	3.18718	0.00143667	0.00861383
FBgn0023169	1082.37	1.49718	0.279917	5.34864	8.86177e-08	1.40681e-06
FBgn0023171	90.3089	1.12826	0.2686	4.20051	2.66318e-05	0.000269599
FBgn0023180	58.6608	5.16741	0.669962	7.71299	1.22907e-14	3.91501e-13
FBgn0023181	382.845	1.84973	0.205136	9.0171	1.93131e-19	8.46917e-18
FBgn0023395	69.3208	4.32263	0.53834	8.02956	9.78256e-16	3.38034e-14
FBgn0023507	87.0485	2.40135	0.421605	5.69573	1.22843e-08	2.24538e-07
FBgn0023513	278.101	4.20019	0.300731	13.9666	2.49223e-44	3.80805e-42
FBgn0023515	264.942	1.10186	0.222767	4.94627	7.5649e-07	1.0332e-05
FBgn0023517	528.397	1.05557	0.157122	6.71815	1.84047e-11	4.65064e-10
FBgn0023519	284.411	1.66955	0.244038	6.84137	7.84417e-12	2.0347e-10
FBgn0023530	148.948	1.34668	0.279772	4.81351	1.48303e-06	1.94144e-05
FBgn0024188	615.186	1.17846	0.245094	4.80819	1.52304e-06	1.99116e-05
FBgn0024227	415.313	4.61221	0.24889	18.5311	1.15905e-76	5.66718e-74
FBgn0024332	567.562	4.40995	0.251396	17.5418	6.86604e-69	2.58242e-66
FBgn0024371	428.284	1.55137	0.187588	8.27009	1.33853e-16	4.93942e-15
FBgn0024556	611.221	1.52981	0.151164	10.1202	4.49308e-24	2.45774e-22
FBgn0024558	260.778	2.67334	0.238406	11.2134	3.50561e-29	2.57755e-27
FBgn0024698	184.773	1.62354	0.214389	7.57286	3.65108e-14	1.12987e-12
FBgn0024897	111.07	3.93146	0.574385	6.84464	7.66699e-12	1.99403e-10
FBgn0024912	33.209	3.581	0.591388	6.05524	1.40206e-09	2.88648e-08
FBgn0024920	210.828	5.27502	0.364751	14.462	2.10582e-47	3.61277e-45
FBgn0024989	6723.6	-1.52387	0.254304	-5.9923	2.06893e-09	4.18883e-08
FBgn0024991	354.457	2.8803	0.224554	12.8267	1.1614e-37	1.30544e-35
FBgn0024992	131.485	1.47272	0.274998	5.35537	8.53798e-08	1.35761e-06
FBgn0024993	144.428	1.60581	0.272081	5.90195	3.59227e-09	7.03984e-08
FBgn0025382	41.3608	4.13599	0.68415	6.04545	1.48994e-09	3.05454e-08
FBgn0025388	281.08	1.29105	0.190051	6.79319	1.09682e-11	2.82259e-10
FBgn0025390	3324.51	1.09121	0.138357	7.88693	3.09704e-15	1.04434e-13
FBgn0025592	223.815	1.17942	0.205208	5.74745	9.0601e-09	1.69081e-07
FBgn0025640	428.167	1.21178	0.237137	5.11005	3.22074e-07	4.67294e-06
FBgn0025642	27.5497	3.72923	0.600701	6.20813	5.3618e-10	1.15238e-08
FBgn0025693	102.885	-1.03461	0.30916	-3.34651	0.000818353	0.00537814
FBgn0025815	758.313	3.63178	0.193339	18.7845	1.012e-78	6.18524e-76
FBgn0025832	80.3266	3.89861	0.40503	9.62549	6.24065e-22	3.11364e-20
FBgn0026061	177.69	1.33908	0.204974	6.53294	6.44922e-11	1.51968e-09
FBgn0026077	21566	-1.59458	0.313155	-5.09198	3.54345e-07	5.09579e-06
FBgn0026085	228.342	5.01456	0.291938	17.1768	3.96044e-66	1.38318e-63
FBgn0026143	273.021	4.51015	0.269739	16.7204	9.30897e-63	2.93653e-60
FBgn0026257	53.211	2.07174	0.377242	5.4918	3.97862e-08	6.74297e-07
FBgn0026371	199.06	1.0598	0.234216	4.52489	6.04259e-06	7.00955e-05
FBgn0026373	466.904	1.33733	0.233641	5.72386	1.04128e-08	1.9322e-07
FBgn0026411	36.9478	2.56162	0.759135	3.37439	0.000739793	0.00493145
FBgn0026417	76.5206	-1.31828	0.384421	-3.42926	0.000605228	0.0041768
FBgn0026428	766.568	1.3774	0.225823	6.09947	1.06422e-09	2.20488e-08
FBgn0026431	84.6719	1.56985	0.283467	5.53804	3.05877e-08	5.27544e-07
FBgn0026433	381.954	2.09219	0.205609	10.1756	2.54835e-24	1.4322e-22
FBgn0026679	226.276	1.97406	0.313699	6.29284	3.11704e-10	6.86522e-09
FBgn0026702	135.632	3.96919	0.378819	10.4778	1.09233e-25	6.88166e-24
FBgn0026737	115.789	1.1153	0.2699	4.13227	3.59205e-05	0.000351267
FBgn0026751	161.491	1.28816	0.244841	5.26123	1.43094e-07	2.17285e-06
FBgn0026876	152.127	1.85305	0.275399	6.72859	1.71311e-11	4.35129e-10
FBgn0027084	1138.21	1.17188	0.127375	9.20027	3.57065e-20	1.67872e-18
FBgn0027259	91.611	1.74813	0.366653	4.7678	1.86253e-06	2.39969e-05
FBgn0027375	124.759	1.92767	0.235801	8.17497	2.95933e-16	1.05618e-14
FBgn0027490	153.907	1.27965	0.240903	5.31191	1.08482e-07	1.68924e-06
FBgn0027500	331.253	5.0996	0.306704	16.6271	4.43699e-62	1.31483e-59
FBgn0027513	78.4747	3.54779	0.467239	7.59309	3.12371e-14	9.72827e-13
FBgn0027521	412.582	1.68996	0.194574	8.68543	3.77315e-18	1.51842e-16
FBgn0027537	1281.32	2.93636	0.145811	20.1382	3.41651e-90	3.71223e-87
FBgn0027559	279.428	2.32367	0.218773	10.6214	2.37038e-26	1.54533e-24
FBgn0027579	332.991	1.06216	0.184315	5.76278	8.27406e-09	1.55004e-07
FBgn0027600	5368.64	-1.25986	0.202444	-6.22326	4.86924e-10	1.04882e-08
FBgn0027610	1338.97	1.50497	0.236841	6.35432	2.09346e-10	4.70619e-09
FBgn0027611	1940.83	-1.22616	0.267917	-4.57662	4.72555e-06	5.60815e-05
FBgn0027620	1072.43	1.83078	0.189645	9.6537	4.74123e-22	2.37767e-20
FBgn0027657	80.4064	1.87035	0.409823	4.56381	5.02337e-06	5.92564e-05
FBgn0027783	751.989	3.59192	0.262091	13.7049	9.4912e-43	1.32592e-40
FBgn0027791	135.786	2.6548	0.441105	6.01852	1.76014e-09	3.5934e-08
FBgn0027794	267.007	1.12793	0.349923	3.22338	0.00126688	0.00773815
FBgn0027795	67.7594	1.0031	0.326454	3.07271	0.00212125	0.0119148
FBgn0027844	57.1109	-1.04508	0.382896	-2.7294	0.00634495	0.0289805
FBgn0027868	279.103	2.39921	0.261989	9.15769	5.30213e-20	2.45732e-18
FBgn0027889	390.007	2.57563	0.20564	12.5249	5.45351e-36	5.92554e-34
FBgn0027903	209.281	2.751	0.323484	8.5043	1.82696e-17	7.0896e-16
FBgn0027945	139.367	1.91703	0.300348	6.3827	1.73993e-10	3.94746e-09
FBgn0027949	525.743	4.50781	0.21652	20.8194	2.88585e-96	4.70346e-93
FBgn0028336	521.629	1.09024	0.219097	4.97609	6.48817e-07	8.94891e-06
FBgn0028397	152.634	1.55878	0.31163	5.00201	5.67354e-07	7.8809e-06
FBgn0028411	298.482	2.10056	0.306192	6.86025	6.87422e-12	1.79261e-10
FBgn0028426	113.855	1.22586	0.268528	4.56511	4.99241e-06	5.90336e-05
FBgn0028434	93.1338	1.55668	0.264197	5.89213	3.81244e-09	7.44148e-08
FBgn0028554	890.377	1.47503	0.210061	7.02192	2.18838e-12	5.97769e-11
FBgn0028572	3144.93	-1.56109	0.405273	-3.85196	0.000117176	0.000997273
FBgn0028579	682.735	1.22168	0.161355	7.57137	3.69308e-14	1.13926e-12
FBgn0028700	174.679	2.59446	0.254777	10.1833	2.35546e-24	1.33919e-22
FBgn0028938	119.3	2.40249	0.74345	3.23154	0.00123125	0.00755833
FBgn0028952	60.5928	-1.02065	0.331231	-3.0814	0.00206032	0.0116273
FBgn0028974	270.541	1.74945	0.21588	8.10377	5.32804e-16	1.87421e-14
FBgn0028983	89.9425	1.74714	0.332997	5.2467	1.54847e-07	2.33267e-06
FBgn0028997	96.9685	2.89837	0.290909	9.96312	2.21006e-23	1.16823e-21
FBgn0029079	111.218	1.50411	0.283888	5.29826	1.16912e-07	1.80044e-06
FBgn0029094	717.235	3.89794	0.203048	19.1972	3.90944e-82	2.9408e-79
FBgn0029133	833.639	1.93955	0.247829	7.82618	5.02912e-15	1.63932e-13
FBgn0029155	862.093	1.8236	0.177168	10.2931	7.57081e-25	4.51433e-23
FBgn0029170	857.572	-1.07265	0.381369	-2.81264	0.00491361	0.0235425
FBgn0029512	376.462	1.23938	0.179499	6.90466	5.03254e-12	1.32294e-10
FBgn0029522	111.982	1.10784	0.282375	3.9233	8.73449e-05	0.000767427
FBgn0029573	46092.1	-5.06568	0.594171	-8.52564	1.51972e-17	5.99249e-16
FBgn0029580	4.43542	4.54914	1.76155	2.58247	0.00980961	0.0407166
FBgn0029681	3653.3	2.5005	0.734251	3.4055	0.000660419	0.00450362
FBgn0029710	36.0868	3.42477	0.529274	6.4707	9.75519e-11	2.25523e-09
FBgn0029750	13.2757	2.07491	0.762013	2.72294	0.00647044	0.02943
FBgn0029766	488.451	1.20827	0.199703	6.05034	1.44542e-09	2.96948e-08
FBgn0029800	203.108	1.54199	0.218328	7.06274	1.63251e-12	4.48436e-11
FBgn0029801	2399.8	2.44371	0.193038	12.6592	9.94792e-37	1.10546e-34
FBgn0029804	1186.72	-1.98572	0.336153	-5.90721	3.47948e-09	6.84625e-08
FBgn0029807	18861.8	-3.02098	0.603419	-5.00644	5.54466e-07	7.72382e-06
FBgn0029813	48.7234	-2.01426	0.699329	-2.88028	0.00397323	0.0198727
FBgn0029821	25.663	2.41191	0.737688	3.26955	0.0010772	0.00680927
FBgn0029835	672.656	2.5273	0.212134	11.9137	1.00409e-32	9.09166e-31
FBgn0029836	596.679	1.21453	0.424525	2.86092	0.0042241	0.020894
FBgn0029839	18.0352	1.78954	0.685579	2.61026	0.00904724	0.0383997
FBgn0029851	11.7426	2.6825	0.815404	3.28978	0.00100264	0.00640838
FBgn0029861	439.914	1.13295	0.313245	3.61682	0.00029825	0.00225724
FBgn0029873	627.602	1.74496	0.177102	9.85287	6.66141e-23	3.47026e-21
FBgn0029878	1127.86	-1.07169	0.153593	-6.97748	3.00523e-12	8.05155e-11
FBgn0029882	303.127	2.57734	0.264376	9.74876	1.86732e-22	9.41266e-21
FBgn0029893	1824.03	1.28547	0.181087	7.09863	1.25998e-12	3.47081e-11
FBgn0029905	870.32	1.84803	0.235218	7.8567	3.94397e-15	1.30298e-13
FBgn0029915	100.032	2.84053	0.290754	9.76951	1.52186e-22	7.71104e-21
FBgn0029930	23.7923	9.30028	3.2651	2.84839	0.00439407	0.0215063
FBgn0029937	443.902	1.83418	0.240828	7.61612	2.61411e-14	8.21974e-13
FBgn0029980	73.9829	1.20575	0.324724	3.71316	0.00020469	0.0016461
FBgn0030001	324.725	2.14228	0.380917	5.62402	1.86565e-08	3.34756e-07
FBgn0030013	142.268	1.1192	0.330293	3.38851	0.000702741	0.0047231
FBgn0030037	627.718	2.03596	0.243624	8.35699	6.4338e-17	2.45766e-15
FBgn0030051	639.595	1.52252	0.335645	4.53611	5.73014e-06	6.67879e-05
FBgn0030052	300.283	3.19998	0.219111	14.6044	2.63263e-48	4.95087e-46
FBgn0030054	1300.43	3.07857	0.220813	13.942	3.52011e-44	5.21563e-42
FBgn0030093	1900.22	1.33667	0.288255	4.63711	3.53309e-06	4.31876e-05
FBgn0030120	12.5002	1.91552	0.71565	2.67662	0.00743699	0.0327744
FBgn0030122	250.259	1.94385	0.220358	8.82133	1.13104e-18	4.72669e-17
FBgn0030170	96.0648	5.08469	0.490777	10.3605	3.75026e-25	2.26382e-23
FBgn0030196	120.387	2.3087	0.264613	8.72481	2.66639e-18	1.08194e-16
FBgn0030241	512.578	2.35416	0.211851	11.1123	1.09267e-28	7.85676e-27
FBgn0030242	101.202	1.68973	0.38703	4.36589	1.26608e-05	0.00013772
FBgn0030293	1647.76	1.32258	0.167511	7.89548	2.89197e-15	9.78568e-14
FBgn0030294	280.998	1.38608	0.19449	7.12675	1.02768e-12	2.84694e-11
FBgn0030301	998.473	1.19676	0.166094	7.20534	5.79011e-13	1.63174e-11
FBgn0030343	1659.59	1.06216	0.213383	4.97772	6.43381e-07	8.88647e-06
FBgn0030354	1718.1	1.18823	0.127152	9.34493	9.1948e-21	4.47343e-19
FBgn0030359	95.2492	1.11766	0.417115	2.67949	0.00737341	0.0325676
FBgn0030365	365.45	2.34196	0.329695	7.10342	1.21707e-12	3.36208e-11
FBgn0030396	864.463	1.4588	0.163595	8.91713	4.78535e-19	2.0258e-17
FBgn0030432	91.3877	2.70249	0.502771	5.37519	7.65003e-08	1.23245e-06
FBgn0030459	9.10392	3.35985	1.18334	2.83931	0.00452118	0.0219963
FBgn0030467	239.734	1.13114	0.253279	4.46599	7.96997e-06	9.02064e-05
FBgn0030468	459.308	1.57465	0.238736	6.59577	4.23064e-11	1.02914e-09
FBgn0030500	113.25	4.26156	0.430899	9.88995	4.6027e-23	2.41988e-21
FBgn0030501	613.405	7.39618	0.412416	17.9338	6.42351e-72	2.85525e-69
FBgn0030507	57.0914	3.6075	0.435207	8.28916	1.14046e-16	4.24053e-15
FBgn0030518	98.9783	-1.21046	0.293366	-4.1261	3.68971e-05	0.000358665
FBgn0030554	92.119	2.88355	0.358068	8.05308	8.07362e-16	2.80968e-14
FBgn0030556	691.016	1.10869	0.152635	7.26371	3.76616e-13	1.08004e-11
FBgn0030572	124.234	1.19122	0.260091	4.58	4.64986e-06	5.53767e-05
FBgn0030592	441.584	2.03564	0.609092	3.3421	0.000831475	0.00544973
FBgn0030603	91.1971	2.98504	0.432751	6.89781	5.28096e-12	1.38452e-10
FBgn0030628	71.4346	3.82357	0.547709	6.98103	2.93029e-12	7.87233e-11
FBgn0030631	425.105	1.56232	0.329404	4.74287	2.1071e-06	2.68649e-05
FBgn0030642	8.68647	2.42352	0.906405	2.67377	0.00750029	0.0330087
FBgn0030646	98.0566	2.49206	0.347547	7.17043	7.47633e-13	2.08889e-11
FBgn0030655	217.491	2.01943	0.256772	7.86468	3.70032e-15	1.2308e-13
FBgn0030660	67.7511	1.32759	0.311642	4.25997	2.04452e-05	0.000212696
FBgn0030666	171.703	1.83769	0.270837	6.78522	1.15911e-11	2.97505e-10
FBgn0030668	117.42	3.38604	0.316578	10.6957	1.06574e-26	7.18748e-25
FBgn0030700	18.2924	1.7969	0.58709	3.06069	0.00220828	0.0123399
FBgn0030716	252.873	-1.26381	0.216045	-5.84976	4.92293e-09	9.42151e-08
FBgn0030778	19486.5	-1.17735	0.188176	-6.25662	3.93408e-10	8.56823e-09
FBgn0030793	220.663	1.61442	0.192156	8.40164	4.40288e-17	1.68846e-15
FBgn0030803	78.877	1.35852	0.301229	4.50991	6.48554e-06	7.49671e-05
FBgn0030844	39.65	2.83199	0.860755	3.29012	0.00100143	0.00640485
FBgn0030846	31.908	-1.09485	0.439123	-2.49326	0.0126575	0.0499372
FBgn0030852	14.1938	9.83226	3.28917	2.98929	0.0027963	0.0149475
FBgn0030871	105.528	3.57332	0.437294	8.17143	3.04754e-16	1.07978e-14
FBgn0030877	136.421	1.91604	0.361305	5.30311	1.13849e-07	1.75882e-06
FBgn0030943	574.971	2.13983	0.203652	10.5073	7.99579e-26	5.07733e-24
FBgn0030947	197.8	-2.2695	0.755291	-3.0048	0.00265755	0.0143581
FBgn0030959	221.632	1.24982	0.239543	5.21754	1.81318e-07	2.70704e-06
FBgn0030966	186.703	-1.0886	0.263015	-4.13894	3.48916e-05	0.000343264
FBgn0031020	1351.75	1.23035	0.201499	6.10595	1.02188e-09	2.12165e-08
FBgn0031031	342.168	2.79311	0.246194	11.3452	7.83766e-30	5.98785e-28
FBgn0031048	352.813	1.65323	0.201117	8.22025	2.03074e-16	7.38237e-15
FBgn0031053	2892.54	1.24316	0.293574	4.23457	2.28987e-05	0.00023596
FBgn0031070	274.489	4.50029	0.392142	11.4762	1.7382e-30	1.42839e-28
FBgn0031078	1292.13	2.72279	0.256546	10.6132	2.58627e-26	1.67491e-24
FBgn0031091	194.658	3.5365	0.781216	4.52692	5.98507e-06	6.95933e-05
FBgn0031093	242.919	1.2929	0.314602	4.10965	3.96251e-05	0.000381391
FBgn0031191	346.672	2.06794	0.183215	11.287	1.52162e-29	1.14461e-27
FBgn0031252	127.343	4.41793	0.383122	11.5314	9.16631e-31	7.72736e-29
FBgn0031267	171.96	2.68477	0.296503	9.05478	1.36843e-19	6.11043e-18
FBgn0031378	189.892	1.14578	0.284018	4.03417	5.47947e-05	0.000507422
FBgn0031449	541.721	1.90649	0.178631	10.6728	1.36491e-26	9.01857e-25
FBgn0031479	67.2706	2.41577	0.374628	6.44845	1.13e-10	2.60007e-09
FBgn0031522	197.426	-3.09435	0.694985	-4.45241	8.49138e-06	9.52261e-05
FBgn0031540	234.92	2.48069	0.202822	12.2308	2.12755e-34	2.16722e-32
FBgn0031568	1538.84	-1.60877	0.335449	-4.79585	1.61986e-06	2.11303e-05
FBgn0031611	62.7964	-1.05747	0.377981	-2.79768	0.00514704	0.0244929
FBgn0031628	82.2365	1.36437	0.353208	3.8628	0.000112093	0.000958183
FBgn0031630	165.123	-1.44211	0.504328	-2.85946	0.00424367	0.0209802
FBgn0031655	131.454	1.7371	0.271308	6.40268	1.52674e-10	3.48018e-09
FBgn0031663	71.9211	1.46589	0.303551	4.82914	1.37124e-06	1.80476e-05
FBgn0031739	379.211	1.32123	0.212123	6.2286	4.70634e-10	1.01597e-08
FBgn0031746	32.1578	-3.9541	1.56517	-2.5263	0.0115271	0.0463884
FBgn0031756	57.6588	3.66009	0.565354	6.47398	9.54549e-11	2.21198e-09
FBgn0031782	110.867	1.84921	0.282301	6.55049	5.73467e-11	1.35457e-09
FBgn0031848	50.6318	3.30408	0.444005	7.44154	9.95187e-14	2.98526e-12
FBgn0031857	70.7186	3.52507	1.08878	3.23763	0.00120527	0.00743615
FBgn0031875	175.924	3.90481	0.280014	13.9451	3.37141e-44	5.07216e-42
FBgn0031878	338.689	2.30731	0.225215	10.2449	1.24709e-24	7.17371e-23
FBgn0031886	159.95	5.68136	0.430254	13.2046	8.24829e-40	1.04753e-37
FBgn0031888	98.985	1.1966	0.454092	2.63514	0.00841016	0.036131
FBgn0031900	11.5291	2.31582	0.717042	3.22969	0.00123926	0.00759318
FBgn0031926	783.089	-1.39094	0.375876	-3.70053	0.000215152	0.00171194
FBgn0031957	1143.98	-1.22358	0.325961	-3.75376	0.000174204	0.00142198
FBgn0031971	729.216	2.30513	0.264092	8.7285	2.58063e-18	1.0515e-16
FBgn0031977	320.106	1.04536	0.206446	5.06359	4.1144e-07	5.85659e-06
FBgn0031987	122.844	1.24197	0.329071	3.77415	0.000160552	0.00132605
FBgn0032026	50.6078	1.09595	0.354115	3.09491	0.00196875	0.0112528
FBgn0032033	65.083	1.57734	0.350076	4.50571	6.61504e-06	7.62836e-05
FBgn0032052	108.861	1.05648	0.313201	3.37318	0.000743047	0.00494976
FBgn0032079	50.4557	-1.92499	0.432022	-4.45576	8.35968e-06	9.39647e-05
FBgn0032105	619.28	2.47168	0.19193	12.878	5.98288e-38	6.88312e-36
FBgn0032189	83.3832	1.99932	0.350777	5.6997	1.20022e-08	2.20205e-07
FBgn0032244	147.721	3.82152	0.339347	11.2614	2.03491e-29	1.51587e-27
FBgn0032299	3012.96	-3.70484	0.81648	-4.53758	5.69046e-06	6.64839e-05
FBgn0032362	3280	1.1955	0.32854	3.63883	0.000273875	0.00210717
FBgn0032376	4.3388	4.8496	1.79998	2.69426	0.00705453	0.0313587
FBgn0032377	19.2961	1.65852	0.642085	2.58302	0.00979398	0.0406689
FBgn0032390	115.56	1.07449	0.283816	3.78588	0.000153165	0.00127148
FBgn0032450	47.6443	1.88966	0.387504	4.87649	1.07992e-06	1.44467e-05
FBgn0032454	1682.63	1.44126	0.198829	7.24872	4.20732e-13	1.20302e-11
FBgn0032495	316.71	-1.27823	0.364927	-3.50271	0.000460552	0.00328261
FBgn0032521	345.857	1.16053	0.223554	5.19128	2.08855e-07	3.0759e-06
FBgn0032582	79.3277	3.70341	0.66301	5.58575	2.327e-08	4.12242e-07
FBgn0032598	1681.87	2.35344	0.349714	6.72962	1.70105e-11	4.33192e-10
FBgn0032601	58.0087	1.28738	0.416534	3.09071	0.00199679	0.0113593
FBgn0032635	416.713	2.15821	0.235793	9.15302	5.53655e-20	2.55387e-18
FBgn0032683	202.123	2.28316	0.315375	7.23951	4.50298e-13	1.28008e-11
FBgn0032698	124.143	3.73919	0.358312	10.4356	1.70577e-25	1.0491e-23
FBgn0032707	1453.71	-1.16698	0.33575	-3.47575	0.000509431	0.00358398
FBgn0032775	56.9559	1.06991	0.394776	2.71017	0.00672483	0.0302589
FBgn0032785	874.403	-1.07087	0.203988	-5.2497	1.52349e-07	2.30622e-06
FBgn0032799	235.116	-1.08917	0.186462	-5.84124	5.18139e-09	9.89626e-08
FBgn0032805	16.344	2.33779	0.798777	2.92672	0.00342562	0.0175965
FBgn0032812	280.699	1.01313	0.32774	3.09126	0.00199311	0.0113516
FBgn0032835	67.0055	1.90231	0.497536	3.82346	0.00013159	0.00110456
FBgn0032863	74.0408	1.45184	0.309408	4.69233	2.70116e-06	3.36492e-05
FBgn0032871	23.4123	1.56476	0.53471	2.92636	0.00342949	0.0176047
FBgn0032906	346.337	4.00991	0.241243	16.6218	4.84343e-62	1.39306e-59
FBgn0032915	217.934	1.7688	0.226217	7.81903	5.32299e-15	1.72935e-13
FBgn0032929	284.535	5.04626	0.319551	15.7917	3.54726e-56	9.37532e-54
FBgn0033033	8388.69	-1.94952	0.279018	-6.98707	2.80686e-12	7.56151e-11
FBgn0033054	15.9046	-3.39803	0.638112	-5.32513	1.00881e-07	1.58349e-06
FBgn0033081	686.06	1.9043	0.167741	11.3526	7.1972e-30	5.54184e-28
FBgn0033100	240.584	-1.15285	0.278948	-4.13284	3.58313e-05	0.000350745
FBgn0033122	521.671	1.06857	0.324352	3.29447	0.000986072	0.00632315
FBgn0033124	13.8233	2.30351	0.770237	2.99065	0.00278384	0.0149005
FBgn0033155	689.26	1.33352	0.316877	4.20831	2.57292e-05	0.000262309
FBgn0033183	551.871	1.56262	0.170498	9.16507	4.95146e-20	2.30573e-18
FBgn0033209	415.468	1.34973	0.183325	7.36246	1.80545e-13	5.30196e-12
FBgn0033210	353.62	1.87386	0.219813	8.52481	1.53056e-17	6.01097e-16
FBgn0033247	130.102	1.34082	0.302014	4.4396	9.01283e-06	0.000100269
FBgn0033264	858.61	2.19461	0.168248	13.0439	6.88758e-39	8.52577e-37
FBgn0033268	102.788	1.7075	0.37336	4.57332	4.8006e-06	5.68342e-05
FBgn0033307	76.6061	2.89552	0.512979	5.64452	1.65642e-08	2.9941e-07
FBgn0033308	89.1287	3.17378	0.330609	9.59981	8.00914e-22	3.97571e-20
FBgn0033316	120.243	1.25791	0.242705	5.18287	2.18502e-07	3.21313e-06
FBgn0033354	161.215	3.88512	0.341305	11.3831	5.07529e-30	4.06814e-28
FBgn0033355	11414.1	-1.82819	0.717886	-2.54663	0.0108769	0.0441898
FBgn0033365	4924.83	-2.26331	0.617191	-3.66711	0.00024531	0.00191896
FBgn0033389	27.3926	7.35609	1.51112	4.86799	1.12741e-06	1.50204e-05
FBgn0033519	36.0348	-1.26328	0.48631	-2.59768	0.00938546	0.0394585
FBgn0033526	473.501	3.41223	0.258433	13.2035	8.37031e-40	1.0494e-37
FBgn0033543	34.3852	-1.25012	0.465233	-2.68709	0.00720777	0.0319369
FBgn0033549	33.3423	6.18291	0.925525	6.68043	2.38238e-11	5.94319e-10
FBgn0033554	30.2124	2.81782	0.524275	5.3747	7.67092e-08	1.23378e-06
FBgn0033566	173.614	1.78271	0.282798	6.30385	2.9034e-10	6.4236e-09
FBgn0033581	591.52	1.14061	0.163581	6.97275	3.10804e-12	8.30425e-11
FBgn0033584	172.708	-1.16011	0.450448	-2.57547	0.0100105	0.0414096
FBgn0033668	7078.86	-1.84245	0.350113	-5.26245	1.42147e-07	2.16519e-06
FBgn0033728	141.801	-1.37348	0.319797	-4.29484	1.74816e-05	0.000184415
FBgn0033730	23.758	-2.97977	0.650638	-4.57977	4.65484e-06	5.53767e-05
FBgn0033731	29302.6	-1.31608	0.341823	-3.85017	0.000118034	0.00100283
FBgn0033734	170.308	1.07342	0.217205	4.94194	7.73484e-07	1.05347e-05
FBgn0033737	321.438	1.62538	0.189139	8.59358	8.43033e-18	3.3787e-16
FBgn0033740	123.57	1.00665	0.29678	3.39192	0.000694054	0.00467113
FBgn0033763	54.9535	1.72573	0.66581	2.59193	0.00954382	0.0398671
FBgn0033766	495.829	1.66795	0.228281	7.30655	2.74094e-13	7.9536e-12
FBgn0033781	176.388	1.45182	0.273994	5.29871	1.16621e-07	1.79879e-06
FBgn0033782	94.1666	1.87762	0.333661	5.62733	1.83016e-08	3.28992e-07
FBgn0033809	14.6521	2.9527	0.725526	4.06974	4.70665e-05	0.000443414
FBgn0033810	337.607	1.54368	0.232129	6.6501	2.92892e-11	7.25111e-10
FBgn0033836	52.803	-1.08484	0.351295	-3.08812	0.00201429	0.0114335
FBgn0033845	456.141	3.65968	0.238116	15.3693	2.62926e-53	5.47053e-51
FBgn0033846	850.287	2.42284	0.225704	10.7346	7.00325e-27	4.75589e-25
FBgn0033867	13956.1	-3.78027	0.640834	-5.89898	3.65755e-09	7.15343e-08
FBgn0033875	247.348	-1.22458	0.245285	-4.99248	5.96092e-07	8.24495e-06
FBgn0033876	25.9661	1.79041	0.529793	3.37945	0.000726316	0.00486149
FBgn0033879	1322.75	1.38623	0.211605	6.55102	5.71438e-11	1.35305e-09
FBgn0033890	216.445	3.99735	0.311213	12.8444	9.24371e-38	1.0511e-35
FBgn0033968	101.111	-1.6876	0.26752	-6.30831	2.82106e-10	6.2841e-09
FBgn0033994	36.5987	2.16618	0.463181	4.67675	2.91454e-06	3.61692e-05
FBgn0034022	28193.7	-2.20788	0.376478	-5.86458	4.50266e-09	8.66761e-08
FBgn0034060	839.93	1.01572	0.173048	5.86962	4.36806e-09	8.42509e-08
FBgn0034117	37.6606	1.19236	0.478243	2.49322	0.0126592	0.0499372
FBgn0034118	604.491	1.29371	0.210255	6.15306	7.60004e-10	1.60868e-08
FBgn0034141	327.486	1.30593	0.286684	4.55529	5.23128e-06	6.15604e-05
FBgn0034159	1260.88	-4.4783	1.39614	-3.20762	0.00133839	0.00809908
FBgn0034162	161.433	-1.35728	0.274112	-4.95156	7.36224e-07	1.00693e-05
FBgn0034249	425.598	1.05379	0.165724	6.35869	2.0348e-10	4.59544e-09
FBgn0034267	21.9556	2.46943	0.615284	4.01348	5.98302e-05	0.000547315
FBgn0034299	67.4972	4.5584	0.491495	9.27454	1.78379e-20	8.50912e-19
FBgn0034310	206.359	1.71569	0.233909	7.33487	2.21942e-13	6.47872e-12
FBgn0034314	36.3747	2.76913	0.4614	6.00158	1.95408e-09	3.96452e-08
FBgn0034364	1433.47	-2.36498	0.763735	-3.0966	0.00195754	0.0112077
FBgn0034391	62219.3	-2.04257	0.35104	-5.81863	5.93325e-09	1.12663e-07
FBgn0034447	264.906	2.02121	0.237173	8.52208	1.56713e-17	6.13e-16
FBgn0034462	4013.78	-1.21266	0.333622	-3.63484	0.000278153	0.00213171
FBgn0034493	40.8564	1.45131	0.397655	3.64967	0.00026258	0.00203307
FBgn0034494	169.019	2.19918	0.218217	10.0779	6.918e-24	3.73763e-22
FBgn0034495	112.155	3.55105	0.350891	10.1201	4.49877e-24	2.45774e-22
FBgn0034496	129.232	1.77058	0.244492	7.24187	4.42535e-13	1.26168e-11
FBgn0034530	788.687	1.80803	0.275207	6.56972	5.04108e-11	1.20825e-09
FBgn0034537	576.869	1.46709	0.148902	9.85272	6.67153e-23	3.47026e-21
FBgn0034614	192.329	4.40688	0.35091	12.5584	3.57386e-36	3.92682e-34
FBgn0034629	52.4766	1.60344	0.437212	3.66743	0.000245004	0.00191825
FBgn0034646	353.666	1.12399	0.234371	4.79576	1.62059e-06	2.11303e-05
FBgn0034657	4474.73	2.12686	0.187256	11.358	6.7667e-30	5.25171e-28
FBgn0034688	173.438	2.00934	0.222218	9.0422	1.5355e-19	6.79442e-18
FBgn0034692	10.5942	3.44112	1.02486	3.35765	0.000786089	0.00518702
FBgn0034693	1076.12	3.54472	0.336957	10.5198	7.0017e-26	4.50458e-24
FBgn0034726	124.022	2.45014	0.312051	7.85175	4.10286e-15	1.34637e-13
FBgn0034728	303.542	3.863	0.245158	15.7572	6.12926e-56	1.49845e-53
FBgn0034740	26.0149	-1.72011	0.505739	-3.40117	0.000670977	0.00455343
FBgn0034817	264.337	1.94396	0.254807	7.62914	2.36317e-14	7.47877e-13
FBgn0034859	445.978	2.00511	0.241127	8.31557	9.13141e-17	3.43446e-15
FBgn0034878	587.794	1.92218	0.236116	8.14082	3.92595e-16	1.38599e-14
FBgn0034879	166.038	2.75087	0.280257	9.81553	9.65326e-23	4.96838e-21
FBgn0034880	21.4439	1.8498	0.574631	3.21911	0.0012859	0.00782992
FBgn0034903	6785.12	-2.30536	0.579588	-3.97758	6.96204e-05	0.000629222
FBgn0034908	121.096	1.14803	0.285996	4.01417	5.96553e-05	0.000546226
FBgn0034909	96.4697	-1.23234	0.332706	-3.704	0.000212226	0.00169555
FBgn0034918	247.315	1.11708	0.206034	5.42184	5.89901e-08	9.74432e-07
FBgn0034951	67.1289	-1.52848	0.422377	-3.61876	0.000296015	0.00224572
FBgn0034956	747.134	-1.19805	0.19548	-6.12876	8.85683e-10	1.8586e-08
FBgn0034965	67.3137	2.36306	0.374647	6.30742	2.83733e-10	6.30596e-09
FBgn0035026	365.258	2.57393	0.240771	10.6904	1.12907e-26	7.56247e-25
FBgn0035027	571.309	3.29871	0.187816	17.5635	4.69191e-69	1.83529e-66
FBgn0035039	112.906	1.33295	0.311255	4.28249	1.84811e-05	0.000194539
FBgn0035078	143.993	1.81932	0.466089	3.90338	9.48586e-05	0.000826757
FBgn0035099	376.986	2.49272	0.205924	12.1051	9.92945e-34	9.90817e-32
FBgn0035109	47.9003	1.44213	0.350556	4.11385	3.8912e-05	0.000375706
FBgn0035113	117.344	5.9155	0.659689	8.96709	3.04442e-19	1.31732e-17
FBgn0035131	74.1288	-1.25276	0.334123	-3.74941	0.000177251	0.00144325
FBgn0035132	338.519	-1.09883	0.276888	-3.96852	7.23208e-05	0.000650177
FBgn0035167	17.6086	2.86802	0.755319	3.79709	0.000146402	0.00121948
FBgn0035194	55.417	1.74345	0.353852	4.92704	8.34843e-07	1.13074e-05
FBgn0035199	250.69	-1.09652	0.271112	-4.04451	5.24321e-05	0.000488318
FBgn0035204	91.9586	1.35561	0.30203	4.48831	7.17894e-06	8.1917e-05
FBgn0035209	50.7159	4.64546	0.573901	8.09454	5.74808e-16	2.01471e-14
FBgn0035210	50.5903	1.95773	0.511248	3.82932	0.000128498	0.00108233
FBgn0035213	280.787	1.60662	0.177667	9.04289	1.52577e-19	6.78204e-18
FBgn0035234	2367.54	-2.97765	0.937998	-3.17447	0.00150109	0.0089235
FBgn0035359	6.26438	3.32094	1.25708	2.64179	0.00824684	0.0355424
FBgn0035392	31.3677	1.42013	0.504027	2.81757	0.00483882	0.0232639
FBgn0035427	665.933	1.28579	0.408064	3.15095	0.00162741	0.00955248
FBgn0035429	95027.5	-1.19188	0.323163	-3.68817	0.000225876	0.00178709
FBgn0035439	87.701	1.53876	0.437662	3.51587	0.000438324	0.0031356
FBgn0035452	209.29	-1.40157	0.30015	-4.66957	3.01837e-06	3.74101e-05
FBgn0035499	880.722	1.73928	0.162711	10.6894	1.14082e-26	7.5892e-25
FBgn0035518	90.7764	-1.08842	0.312647	-3.48131	0.000498967	0.00352049
FBgn0035546	5.17292	-3.99171	1.49584	-2.66853	0.00761838	0.0334532
FBgn0035555	6136.56	-4.15586	0.703079	-5.91095	3.40144e-09	6.73333e-08
FBgn0035626	17.1079	4.58189	0.969849	4.72433	2.3087e-06	2.9169e-05
FBgn0035627	50.022	2.17941	0.403305	5.40389	6.52117e-08	1.0664e-06
FBgn0035640	337.136	2.81706	0.236519	11.9105	1.04319e-32	9.35903e-31
FBgn0035644	141.078	5.00554	0.434383	11.5233	1.0064e-30	8.4116e-29
FBgn0035675	74.9334	1.17074	0.380069	3.08035	0.00206759	0.0116464
FBgn0035761	216.174	2.07758	0.237422	8.75059	2.12239e-18	8.75734e-17
FBgn0035766	805.387	1.91163	0.18704	10.2204	1.60676e-24	9.18862e-23
FBgn0035812	183.894	1.06858	0.232975	4.58668	4.50358e-06	5.38392e-05
FBgn0035845	135.55	1.1223	0.437537	2.56505	0.0103161	0.0423869
FBgn0035865	660.805	2.565	0.944041	2.71704	0.00658678	0.029848
FBgn0035875	5047.99	-5.30858	0.839553	-6.32311	2.56357e-10	5.72355e-09
FBgn0035878	539.31	2.32666	0.204479	11.3785	5.35226e-30	4.25526e-28
FBgn0035918	196.716	2.88307	0.258992	11.1319	8.77258e-29	6.35459e-27
FBgn0035975	113.011	-1.05675	0.401434	-2.63243	0.00847757	0.0363447
FBgn0035980	81.0381	2.45201	0.341763	7.17459	7.25251e-13	2.03216e-11
FBgn0035997	1210.1	1.01114	0.146026	6.92435	4.37969e-12	1.16068e-10
FBgn0036116	407.576	1.18654	0.299362	3.96357	7.3838e-05	0.000662442
FBgn0036165	17962.1	-1.06008	0.173166	-6.12174	9.2559e-10	1.93405e-08
FBgn0036184	124.037	1.43251	0.241519	5.93126	3.00623e-09	5.98736e-08
FBgn0036208	1571.73	-1.802	0.493682	-3.65013	0.00026211	0.00203104
FBgn0036240	251.812	-1.03767	0.400214	-2.59278	0.00952033	0.0398201
FBgn0036263	137.826	1.03709	0.232785	4.45514	8.38371e-06	9.41266e-05
FBgn0036279	737.609	-1.86656	0.183648	-10.1638	2.8761e-24	1.60717e-22
FBgn0036301	62.7468	1.91491	0.360942	5.30531	1.12481e-07	1.74042e-06
FBgn0036336	101.868	3.01423	0.397083	7.59094	3.17596e-14	9.8596e-13
FBgn0036354	168.832	3.592	0.314804	11.4103	3.71489e-30	3.00231e-28
FBgn0036368	76.0477	3.7096	0.564136	6.57573	4.84153e-11	1.16902e-09
FBgn0036382	7716.38	-1.3183	0.36941	-3.56867	0.000358793	0.00264859
FBgn0036486	405.936	2.92694	0.24197	12.0963	1.10478e-33	1.09127e-31
FBgn0036536	26.083	1.89762	0.643735	2.94783	0.00320014	0.0166724
FBgn0036565	142.696	2.37394	0.282554	8.4017	4.4006e-17	1.68846e-15
FBgn0036574	571.511	1.64127	0.159835	10.2686	9.76386e-25	5.75185e-23
FBgn0036577	68.6598	-1.23789	0.486671	-2.54358	0.0109723	0.044522
FBgn0036595	65.7338	-1.04361	0.376029	-2.77534	0.00551439	0.0259172
FBgn0036603	142.325	-2.83477	0.817616	-3.46711	0.000526083	0.00369846
FBgn0036612	1317.48	-1.25832	0.446827	-2.81613	0.00486059	0.0233113
FBgn0036617	9973.45	-1.47824	0.549611	-2.68961	0.00715357	0.0317255
FBgn0036627	33.5874	-1.17584	0.44172	-2.66197	0.00776851	0.0338841
FBgn0036680	157.777	2.23974	0.493587	4.53769	5.6873e-06	6.64839e-05
FBgn0036681	7610.35	-3.65105	0.785543	-4.64781	3.35485e-06	4.11632e-05
FBgn0036689	43.1479	5.36067	0.687608	7.79611	6.38452e-15	2.06054e-13
FBgn0036691	88.9481	2.81113	0.405287	6.93616	4.02891e-12	1.07062e-10
FBgn0036696	156.996	1.58074	0.236871	6.67342	2.49902e-11	6.21829e-10
FBgn0036710	425.188	1.60312	0.213278	7.5166	5.62171e-14	1.71261e-12
FBgn0036733	561.878	1.13562	0.270932	4.19152	2.77097e-05	0.000279642
FBgn0036781	1721.74	-1.95348	0.63386	-3.08188	0.00205697	0.0116272
FBgn0036815	170.382	3.88125	0.328465	11.8163	3.21474e-32	2.85791e-30
FBgn0036824	1509.42	-1.04601	0.197153	-5.30556	1.12326e-07	1.74042e-06
FBgn0036850	153.461	1.43918	0.294817	4.88162	1.0522e-06	1.41144e-05
FBgn0036880	71172.8	-1.56077	0.306782	-5.08754	3.62736e-07	5.20497e-06
FBgn0036891	31.7622	-2.19513	0.538623	-4.07544	4.59277e-05	0.000433939
FBgn0036915	1009.07	1.91584	0.147954	12.9489	2.38293e-38	2.80756e-36
FBgn0036916	217.033	1.27698	0.219619	5.81452	6.08083e-09	1.15241e-07
FBgn0036985	4481.23	-2.99628	0.822749	-3.64179	0.000270751	0.00208972
FBgn0036994	281.966	1.86823	0.237736	7.85842	3.88999e-15	1.2895e-13
FBgn0037010	631.71	1.55626	0.236729	6.57403	4.89721e-11	1.17955e-09
FBgn0037018	86.9607	1.41976	0.272158	5.21668	1.82154e-07	2.71538e-06
FBgn0037025	570.759	1.18648	0.192181	6.17374	6.66913e-10	1.42086e-08
FBgn0037046	32.2894	-1.52455	0.496482	-3.07071	0.00213548	0.011981
FBgn0037051	636.294	1.77466	0.153116	11.5903	4.61669e-31	3.96023e-29
FBgn0037082	50.4439	1.28289	0.415322	3.0889	0.002009	0.0114155
FBgn0037114	195.408	-1.23408	0.392367	-3.14522	0.00165963	0.00970666
FBgn0037126	3002.61	-2.28326	0.326337	-6.99664	2.62176e-12	7.10198e-11
FBgn0037127	544.286	-1.10731	0.370878	-2.98564	0.00282985	0.015083
FBgn0037128	11.6403	-2.1579	0.821994	-2.62521	0.00865961	0.0369792
FBgn0037140	42.1425	2.42246	0.756452	3.20239	0.00136291	0.00821697
FBgn0037141	162.827	3.33335	0.309672	10.7642	5.08245e-27	3.47561e-25
FBgn0037149	155.164	2.12731	0.234497	9.0718	1.17068e-19	5.2514e-18
FBgn0037174	13.3836	4.11018	1.58956	2.58574	0.00971697	0.040435
FBgn0037203	61.4994	2.28509	0.502274	4.54949	5.37767e-06	6.31312e-05
FBgn0037204	137.481	-1.05394	0.422193	-2.49634	0.0125483	0.0496151
FBgn0037217	1252.44	-1.598	0.457701	-3.49136	0.00048056	0.00340269
FBgn0037224	7.58278	3.06614	1.17827	2.60223	0.00926195	0.0390399
FBgn0037236	478.133	4.00919	0.212054	18.9064	1.00943e-79	7.05088e-77
FBgn0037251	148.763	1.07452	0.224321	4.79011	1.66686e-06	2.16605e-05
FBgn0037255	418.811	1.39513	0.253303	5.50773	3.63487e-08	6.21423e-07
FBgn0037298	411.393	1.07602	0.206298	5.21584	1.82983e-07	2.71947e-06
FBgn0037330	190.565	1.05989	0.218934	4.84114	1.29099e-06	1.71297e-05
FBgn0037332	489.03	1.38139	0.173395	7.96672	1.62942e-15	5.59092e-14
FBgn0037338	140.583	1.28812	0.269385	4.78171	1.73813e-06	2.24831e-05
FBgn0037376	273.437	2.09553	0.27493	7.62205	2.49675e-14	7.87604e-13
FBgn0037377	126.387	2.36316	0.326525	7.23731	4.5766e-13	1.29723e-11
FBgn0037406	9631.37	-3.2084	0.575437	-5.57559	2.46687e-08	4.35443e-07
FBgn0037410	2369.35	-1.75606	0.648986	-2.70585	0.006813	0.0305336
FBgn0037411	143181	-1.53348	0.359334	-4.26757	1.97616e-05	0.000206462
FBgn0037412	52235.9	-5.36392	0.589909	-9.0928	9.65239e-20	4.36994e-18
FBgn0037414	499994	-2.42098	0.363877	-6.65328	2.86625e-11	7.11398e-10
FBgn0037415	6271.53	-1.23924	0.391966	-3.1616	0.00156907	0.0092489
FBgn0037418	1827.63	2.82198	1.04124	2.71022	0.00672377	0.0302589
FBgn0037419	161111	-3.76021	0.555391	-6.77038	1.28446e-11	3.27957e-10
FBgn0037433	1594.83	-1.15462	0.214003	-5.39537	6.83813e-08	1.1136e-06
FBgn0037481	275.215	3.37956	0.237656	14.2204	6.84567e-46	1.07974e-43
FBgn0037525	464.287	-1.0487	0.161264	-6.50302	7.87222e-11	1.83729e-09
FBgn0037569	114.083	1.02659	0.262067	3.91728	8.9553e-05	0.000783707
FBgn0037570	2510.26	-3.75633	0.828047	-4.53637	5.72312e-06	6.67857e-05
FBgn0037624	2535.9	1.51944	0.185737	8.1806	2.82425e-16	1.01538e-14
FBgn0037633	130.954	1.41659	0.365967	3.8708	0.000108478	0.000929713
FBgn0037635	27.7047	1.53765	0.592397	2.59565	0.00944135	0.0396253
FBgn0037645	7611.79	2.46029	0.847879	2.9017	0.00371145	0.0187374
FBgn0037656	32.2685	1.11268	0.444684	2.50217	0.0123434	0.048948
FBgn0037665	5774.9	-1.93299	0.293191	-6.59293	4.31244e-11	1.04643e-09
FBgn0037669	112.376	1.80845	0.330704	5.4685	4.53855e-08	7.63887e-07
FBgn0037710	175.891	1.03291	0.21099	4.89553	9.80411e-07	1.31877e-05
FBgn0037723	48.5442	-1.15055	0.458469	-2.50955	0.0120886	0.0482509
FBgn0037741	86.5468	1.595	0.290394	5.49254	3.96186e-08	6.72627e-07
FBgn0037746	278.665	2.42714	0.255104	9.51434	1.82873e-21	9.0319e-20
FBgn0037751	28.3938	5.36103	0.964759	5.55686	2.74669e-08	4.77085e-07
FBgn0037753	326.178	1.11936	0.292374	3.82853	0.000128909	0.00108392
FBgn0037773	79.7615	1.41658	0.35788	3.95826	7.54967e-05	0.000674846
FBgn0037781	40.4046	4.94428	0.662568	7.4623	8.5024e-14	2.5662e-12
FBgn0037834	294.52	1.10484	0.202727	5.44988	5.04038e-08	8.39691e-07
FBgn0037856	668.729	1.00468	0.171747	5.84975	4.92319e-09	9.42151e-08
FBgn0037878	278.349	1.75382	0.196545	8.92325	4.52798e-19	1.92518e-17
FBgn0037892	87.4048	1.12123	0.282909	3.9632	7.3953e-05	0.000662866
FBgn0037894	362.454	2.78072	0.267436	10.3977	2.53976e-25	1.55227e-23
FBgn0037924	1080.51	1.20306	0.182183	6.60359	4.01318e-11	9.81123e-10
FBgn0037992	39808.3	-1.07363	0.344693	-3.11476	0.00184097	0.0106274
FBgn0038058	67.1867	1.10894	0.315857	3.51088	0.000446633	0.00318805
FBgn0038073	2663.06	1.04507	0.353041	2.96018	0.00307457	0.0161126
FBgn0038080	282.028	1.49394	0.18079	8.26337	1.41611e-16	5.20607e-15
FBgn0038105	26.6722	2.0185	0.689804	2.92619	0.00343143	0.0176054
FBgn0038118	178.998	3.93285	0.282365	13.9283	4.26542e-44	6.2256e-42
FBgn0038126	99.1022	3.11671	0.450548	6.9176	4.59348e-12	1.21077e-10
FBgn0038131	10127.7	1.93571	0.728817	2.65596	0.00790839	0.0343869
FBgn0038133	28374.8	1.04133	0.317658	3.27815	0.0010449	0.00663508
FBgn0038179	142.323	1.54751	0.285568	5.41907	5.99111e-08	9.86314e-07
FBgn0038198	1429.25	-1.16943	0.329608	-3.54795	0.000388245	0.00283544
FBgn0038256	376.612	-1.20432	0.231123	-5.21073	1.88097e-07	2.78698e-06
FBgn0038274	499.195	1.44434	0.173236	8.33745	7.59104e-17	2.87724e-15
FBgn0038290	304.04	1.18549	0.261701	4.52993	5.90033e-06	6.86896e-05
FBgn0038300	201.639	1.19993	0.203206	5.905	3.52655e-09	6.92492e-08
FBgn0038306	136.543	1.16673	0.261019	4.46988	7.82619e-06	8.88877e-05
FBgn0038311	8.50614	2.59164	0.957847	2.70569	0.00681623	0.0305341
FBgn0038312	180.786	2.43354	0.248575	9.78996	1.24351e-22	6.33347e-21
FBgn0038315	5581.4	-3.16317	0.690324	-4.58216	4.60207e-06	5.48825e-05
FBgn0038319	199.966	1.19724	0.216265	5.53597	3.09509e-08	5.31931e-07
FBgn0038321	236.814	1.08919	0.248333	4.38599	1.15458e-05	0.000126718
FBgn0038353	53.8746	1.3153	0.509848	2.57978	0.00988641	0.0409657
FBgn0038390	211.822	4.11002	0.344581	11.9276	8.50129e-33	7.76954e-31
FBgn0038396	191.018	1.21051	0.205847	5.88064	4.08694e-09	7.91409e-08
FBgn0038405	210.356	-1.5185	0.403118	-3.76689	0.000165296	0.0013572
FBgn0038420	1479.75	1.39996	0.26468	5.28926	1.22811e-07	1.88832e-06
FBgn0038435	29.2371	-5.13	0.777697	-6.59639	4.21279e-11	1.02735e-09
FBgn0038437	22.422	1.54773	0.560891	2.75941	0.00579066	0.0269524
FBgn0038447	193.363	-2.86648	1.00919	-2.84037	0.00450609	0.0219557
FBgn0038470	61.2204	4.68536	0.530232	8.83644	9.88183e-19	4.1474e-17
FBgn0038478	383.518	1.0877	0.162038	6.71266	1.91112e-11	4.80434e-10
FBgn0038492	11620.7	-1.56043	0.37809	-4.12714	3.67308e-05	0.000358116
FBgn0038552	464.399	2.09914	0.197323	10.6381	1.98177e-26	1.30065e-24
FBgn0038577	499.612	1.89553	0.238786	7.9382	2.05132e-15	6.9895e-14
FBgn0038608	152.295	4.92198	0.448695	10.9696	5.35347e-28	3.7394e-26
FBgn0038609	111.326	1.87833	0.319753	5.87431	4.24619e-09	8.20623e-08
FBgn0038645	6.19209	3.98769	1.4465	2.75679	0.0058371	0.0271169
FBgn0038646	7.25517	4.19416	1.40129	2.99306	0.00276196	0.0147996
FBgn0038649	86.8411	1.20941	0.323232	3.74162	0.00018284	0.00148628
FBgn0038652	107.711	-1.99471	0.285341	-6.99059	2.73724e-12	7.39432e-11
FBgn0038673	140.386	2.05787	0.313755	6.55884	5.42296e-11	1.29344e-09
FBgn0038683	277.486	1.33099	0.280081	4.75217	2.01247e-06	2.5759e-05
FBgn0038721	536.314	1.31952	0.200787	6.57175	4.97278e-11	1.19481e-09
FBgn0038722	472.295	3.50511	0.270217	12.9715	1.77596e-38	2.17089e-36
FBgn0038727	578.017	-2.99075	0.668657	-4.47278	7.72104e-06	8.77954e-05
FBgn0038741	116.842	-1.41899	0.293949	-4.82733	1.38375e-06	1.81877e-05
FBgn0038751	498.232	-1.41193	0.394353	-3.58036	0.000343115	0.0025477
FBgn0038771	774.597	1.49064	0.182381	8.17322	3.00273e-16	1.06777e-14
FBgn0038772	71.9903	1.80241	0.330758	5.44931	5.05647e-08	8.40939e-07
FBgn0038806	116.046	1.16601	0.351015	3.32182	0.000894314	0.00581869
FBgn0038811	83.2242	1.14698	0.271109	4.23072	2.32944e-05	0.000239281
FBgn0038827	196.173	3.31117	0.2306	14.359	9.36291e-47	1.53129e-44
FBgn0038852	27.7094	2.34909	0.716073	3.28051	0.00103619	0.00658406
FBgn0038879	545.746	1.91601	0.641702	2.98582	0.00282818	0.015083
FBgn0038921	49.9213	1.27572	0.436926	2.91977	0.0035029	0.0179157
FBgn0038938	21.9042	2.00982	0.657951	3.05467	0.00225311	0.0125473
FBgn0038952	15.462	2.14484	0.642593	3.33779	0.000844474	0.00552752
FBgn0038959	6609.85	-3.24838	0.370356	-8.77097	1.77126e-18	7.33948e-17
FBgn0039004	326.375	2.56512	0.277699	9.23704	2.53408e-20	1.20295e-18
FBgn0039017	60.4464	1.87645	0.348554	5.38352	7.30434e-08	1.18065e-06
FBgn0039115	56.3182	1.74834	0.345306	5.06316	4.1237e-07	5.86129e-06
FBgn0039117	527.949	1.20371	0.20371	5.90894	3.44323e-09	6.78858e-08
FBgn0039118	76.8154	1.6683	0.326614	5.10786	3.25829e-07	4.72041e-06
FBgn0039120	2185.99	1.60515	0.1997	8.0378	9.14688e-16	3.17189e-14
FBgn0039125	333.195	1.98952	0.261977	7.59426	3.09544e-14	9.67104e-13
FBgn0039153	73.3341	1.01289	0.363506	2.78644	0.00532907	0.0251753
FBgn0039227	787.68	1.37553	0.174722	7.87268	3.47129e-15	1.16253e-13
FBgn0039250	479.721	3.17183	0.187946	16.8763	6.72496e-64	2.19211e-61
FBgn0039277	24.688	1.70465	0.612157	2.78466	0.00535831	0.0252891
FBgn0039293	208.741	1.22209	0.211981	5.76511	8.1606e-09	1.53466e-07
FBgn0039296	82.3582	-1.11056	0.361737	-3.07008	0.00214001	0.0119995
FBgn0039301	162.552	2.37797	0.261301	9.10048	8.99351e-20	4.09058e-18
FBgn0039304	573.681	1.20391	0.224432	5.36423	8.12967e-08	1.2969e-06
FBgn0039403	91.9037	5.1953	0.497378	10.4454	1.53854e-25	9.52241e-24
FBgn0039407	94.4504	2.45573	0.311689	7.87878	3.30583e-15	1.11092e-13
FBgn0039449	192.637	1.30585	0.224068	5.82792	5.61236e-09	1.06777e-07
FBgn0039459	90.8047	2.8952	0.342288	8.45839	2.71103e-17	1.04787e-15
FBgn0039479	21221.8	-3.58542	0.552335	-6.49139	8.50453e-11	1.97543e-09
FBgn0039480	500.724	-1.30161	0.233606	-5.57179	2.52129e-08	4.43447e-07
FBgn0039481	154.942	-1.26527	0.48736	-2.59618	0.00942657	0.0395964
FBgn0039488	119.366	1.58115	0.293065	5.39522	6.84396e-08	1.1136e-06
FBgn0039495	96.6069	3.75102	0.667052	5.62328	1.87369e-08	3.35583e-07
FBgn0039509	181.84	1.17232	0.24686	4.74895	2.04478e-06	2.61384e-05
FBgn0039527	7585.34	-2.81032	0.595614	-4.71836	2.37756e-06	2.98845e-05
FBgn0039559	1025.35	1.86691	0.189708	9.84101	7.49523e-23	3.87809e-21
FBgn0039563	549.252	3.44112	0.183779	18.7242	3.14351e-78	1.80826e-75
FBgn0039564	33.1149	2.32198	0.524984	4.42296	9.736e-06	0.000108068
FBgn0039566	247.335	1.37794	0.232038	5.9384	2.87814e-09	5.7557e-08
FBgn0039638	208.413	3.14652	0.262803	11.9729	4.9275e-33	4.54585e-31
FBgn0039656	159.362	-1.07762	0.292737	-3.68118	0.000232154	0.00182348
FBgn0039664	146.443	3.56894	0.287125	12.4299	1.79843e-35	1.89105e-33
FBgn0039674	440.241	1.6906	0.218686	7.73073	1.0693e-14	3.42841e-13
FBgn0039680	434.104	2.95326	0.252895	11.6778	1.65498e-31	1.445e-29
FBgn0039687	64.8155	3.39048	0.413007	8.20927	2.22543e-16	8.03044e-15
FBgn0039691	235.629	1.14647	0.202185	5.67041	1.42455e-08	2.58454e-07
FBgn0039743	441.497	1.39124	0.22495	6.18467	6.22331e-10	1.32877e-08
FBgn0039802	261.222	1.48087	0.193045	7.67108	1.70548e-14	5.4149e-13
FBgn0039804	3239	-1.27369	0.337561	-3.77323	0.000161149	0.00132986
FBgn0039821	53.5016	-1.37839	0.36758	-3.74991	0.000176901	0.0014416
FBgn0039829	80.6671	2.4738	0.368048	6.72142	1.79961e-11	4.55916e-10
FBgn0039844	150.382	1.27324	0.290614	4.38122	1.18019e-05	0.00012924
FBgn0039859	17.8132	-1.77256	0.666384	-2.65996	0.00781488	0.034053
FBgn0039867	118.214	1.01032	0.267024	3.78363	0.000154555	0.00128193
FBgn0039879	10.6365	3.2307	0.8496	3.80262	0.000143176	0.00119464
FBgn0039886	107.132	-1.57474	0.244408	-6.44309	1.17065e-10	2.68727e-09
FBgn0039896	764.542	-3.10412	0.628805	-4.93654	7.95213e-07	1.07856e-05
FBgn0039897	33.1632	2.22778	0.767325	2.90331	0.00369242	0.0186605
FBgn0040075	253.837	2.36601	0.225821	10.4773	1.0978e-25	6.88166e-24
FBgn0040091	57.1447	-1.18025	0.362389	-3.25685	0.00112658	0.00700814
FBgn0040232	358.561	4.41225	0.241094	18.3009	8.13554e-75	3.78845e-72
FBgn0040234	229.723	1.48609	0.295806	5.02386	5.06432e-07	7.08498e-06
FBgn0040268	277.154	3.23018	0.292486	11.0439	2.34589e-28	1.66235e-26
FBgn0040279	44.6862	-2.13438	0.772306	-2.76365	0.00571588	0.0266423
FBgn0040283	670.144	1.24194	0.14462	8.58763	8.87848e-18	3.54378e-16
FBgn0040290	258.035	5.5472	0.356585	15.5565	1.43785e-54	3.19562e-52
FBgn0040323	232.323	-1.11456	0.277476	-4.01679	5.89968e-05	0.00054121
FBgn0040346	124.896	2.05705	0.276183	7.44815	9.46572e-14	2.84816e-12
FBgn0040347	152.659	1.78834	0.292064	6.1231	9.17723e-10	1.92172e-08
FBgn0040358	63260.6	-4.67295	0.618842	-7.55112	4.31541e-14	1.3229e-12
FBgn0040359	1589.34	-2.13664	0.659651	-3.23905	0.00119929	0.00740862
FBgn0040360	303.924	-2.36687	0.640415	-3.69585	0.000219156	0.00174096
FBgn0040361	13287.4	-4.40037	0.694316	-6.3377	2.33219e-10	5.23084e-09
FBgn0040467	90.9436	1.45416	0.336701	4.31887	1.56833e-05	0.000167249
FBgn0040477	95.5989	4.83942	0.524006	9.23543	2.57252e-20	1.2153e-18
FBgn0040491	522.123	-1.58054	0.543971	-2.90555	0.00366604	0.0185464
FBgn0040600	11304.2	-2.67836	0.361083	-7.41758	1.19279e-13	3.56708e-12
FBgn0040653	111.507	2.00916	0.393158	5.1103	3.21642e-07	4.67294e-06
FBgn0040778	96.2557	-1.19532	0.276266	-4.32672	1.51345e-05	0.000162281
FBgn0040796	803.644	-1.26713	0.368624	-3.43747	0.000587169	0.00406652
FBgn0040801	7586.26	-2.31465	0.406065	-5.70018	1.19678e-08	2.19986e-07
FBgn0040817	1219.09	-1.16831	0.196152	-5.95615	2.58257e-09	5.19649e-08
FBgn0040842	50.1454	-1.93445	0.467292	-4.1397	3.47764e-05	0.000342475
FBgn0040843	2828.67	-1.62842	0.344217	-4.73081	2.23627e-06	2.8327e-05
FBgn0041147	61.9102	1.4811	0.368543	4.01879	5.84979e-05	0.000537642
FBgn0041180	954.202	1.15658	0.233305	4.95737	7.14543e-07	9.80016e-06
FBgn0041186	792.195	3.64283	0.196017	18.5842	4.31189e-77	2.21926e-74
FBgn0042085	3370.38	1.88583	0.22726	8.29814	1.0575e-16	3.94708e-15
FBgn0042092	81.3264	1.36316	0.356741	3.82115	0.000132831	0.00111403
FBgn0042112	119.168	1.0974	0.248803	4.41074	1.03018e-05	0.000113832
FBgn0042206	16.5591	2.60297	0.912391	2.85291	0.00433206	0.021256
FBgn0043002	137.835	3.08744	0.329596	9.36732	7.43947e-21	3.63753e-19
FBgn0043456	3987.63	1.46597	0.172294	8.50852	1.76171e-17	6.86366e-16
FBgn0043900	1231.53	1.05698	0.238289	4.43572	9.1766e-06	0.000101975
FBgn0044030	184.24	1.41022	0.226303	6.23156	4.61802e-10	1.00132e-08
FBgn0045035	498.202	2.57395	0.207003	12.4344	1.70048e-35	1.8075e-33
FBgn0045761	1171.38	-1.0539	0.171891	-6.13124	8.7198e-10	1.83378e-08
FBgn0046875	177.308	-1.34132	0.268198	-5.00121	5.69702e-07	7.9023e-06
FBgn0050010	94.5575	-1.01348	0.289711	-3.49823	0.000468355	0.00332369
FBgn0050022	90.2802	-1.29847	0.32869	-3.95044	7.80065e-05	0.000695374
FBgn0050069	1631.83	1.28067	0.295594	4.33252	1.47411e-05	0.00015841
FBgn0050076	1564.76	-2.38164	0.458711	-5.19202	2.08023e-07	3.07289e-06
FBgn0050085	810.37	4.65864	0.236851	19.6691	3.96708e-86	3.87941e-83
FBgn0050101	1141.09	-1.22939	0.353363	-3.47911	0.000503083	0.00354186
FBgn0050105	59.5953	2.71446	0.43436	6.24933	4.12221e-10	8.95803e-09
FBgn0050122	2812.71	1.55017	0.187403	8.27187	1.31879e-16	4.88502e-15
FBgn0050172	25.034	2.00243	0.732318	2.73438	0.00624984	0.028648
FBgn0050187	71.0575	1.45484	0.333837	4.35793	1.31296e-05	0.000142344
FBgn0050289	14.2287	-3.54814	0.88887	-3.99174	6.55905e-05	0.000596105
FBgn0050373	74.7475	1.32162	0.311722	4.23973	2.23784e-05	0.000230842
FBgn0050377	583.674	1.48274	0.397486	3.7303	0.000191252	0.00154621
FBgn0050410	112.159	1.06495	0.262854	4.05147	5.08968e-05	0.000476938
FBgn0050438	762.183	-1.23807	0.359789	-3.44111	0.000579329	0.00403222
FBgn0051032	59.6815	-1.12102	0.375833	-2.98275	0.0028567	0.0151907
FBgn0051092	835.693	-1.09291	0.146391	-7.46572	8.28458e-14	2.5082e-12
FBgn0051125	91.9142	1.55021	0.286573	5.4095	6.32025e-08	1.03701e-06
FBgn0051155	240.357	1.11465	0.232805	4.7879	1.68532e-06	2.18288e-05
FBgn0051156	208.852	1.02395	0.250452	4.0884	4.34364e-05	0.000413195
FBgn0051344	2442.57	1.23708	0.241774	5.1167	3.10921e-07	4.52455e-06
FBgn0051450	75.8373	1.37683	0.32938	4.18006	2.9143e-05	0.000292597
FBgn0051453	382.294	1.45916	0.167586	8.70691	3.12272e-18	1.26186e-16
FBgn0051522	991.228	1.92723	0.225766	8.5364	1.38473e-17	5.50458e-16
FBgn0051633	30.9565	-1.31457	0.498485	-2.63713	0.00836113	0.0359558
FBgn0051642	254.463	-1.19796	0.259726	-4.61239	3.98063e-06	4.81764e-05
FBgn0051648	101.394	1.00516	0.281981	3.56463	0.000364367	0.00268107
FBgn0051898	19.0653	3.25688	0.674029	4.83196	1.35195e-06	1.78658e-05
FBgn0051955	18.3406	1.74918	0.613241	2.85236	0.00433965	0.0212826
FBgn0051973	26779.1	-1.07928	0.258807	-4.1702	3.04334e-05	0.000304303
FBgn0052027	41.0758	3.74792	0.510675	7.33916	2.14942e-13	6.29317e-12
FBgn0052029	10073.9	-3.49529	0.640461	-5.45747	4.82975e-08	8.05975e-07
FBgn0052055	47.3946	-2.26227	0.340567	-6.64266	3.08068e-11	7.5884e-10
FBgn0052068	175.406	-1.009	0.26133	-3.86102	0.000112913	0.000964347
FBgn0052082	14320.8	-1.34941	0.357782	-3.77161	0.000162201	0.0013374
FBgn0052133	5202.65	1.0745	0.225115	4.77313	1.81382e-06	2.34003e-05
FBgn0052163	231.88	-1.18018	0.274257	-4.30319	1.68355e-05	0.000178585
FBgn0052251	753.943	5.85162	0.255637	22.8904	5.7961e-116	2.834e-112
FBgn0052365	2143.81	1.19856	0.228334	5.24914	1.52809e-07	2.30961e-06
FBgn0052428	319.667	1.34549	0.227648	5.91039	3.41302e-09	6.74262e-08
FBgn0052438	439.187	1.96848	0.174045	11.3101	1.16911e-29	8.86256e-28
FBgn0052521	1780.75	2.0671	0.30074	6.87337	6.27046e-12	1.63954e-10
FBgn0052649	175.634	1.39965	0.235235	5.95002	2.68112e-09	5.38372e-08
FBgn0052813	51.3405	1.48906	0.438904	3.39268	0.000692122	0.00467017
FBgn0052829	71.3648	1.12998	0.36085	3.13145	0.00173945	0.0101311
FBgn0052831	398.77	1.77011	0.197422	8.96615	3.07058e-19	1.32279e-17
FBgn0052855	3452.07	-1.19469	0.326725	-3.65656	0.000255618	0.00199178
FBgn0053082	66.7348	2.66416	0.479368	5.55764	2.73449e-08	4.7581e-07
FBgn0053107	19.4596	1.9256	0.615908	3.12644	0.00176934	0.0102929
FBgn0053138	167.798	1.10152	0.383638	2.87123	0.00408873	0.0203583
FBgn0053158	121.112	1.78311	0.338907	5.26135	1.43e-07	2.17285e-06
FBgn0053170	254.702	1.18704	0.220917	5.37323	7.73391e-08	1.24187e-06
FBgn0053213	72.9489	2.25115	0.400415	5.62204	1.8872e-08	3.37385e-07
FBgn0053318	27.3884	-2.01763	0.61238	-3.29474	0.00098514	0.00632132
FBgn0053505	119.509	1.44817	0.390661	3.70697	0.00020975	0.00167989
FBgn0053548	19.5998	2.6914	0.67017	4.016	5.9194e-05	0.00054251
FBgn0053556	1263.18	1.67695	0.273098	6.14048	8.22726e-10	1.73768e-08
FBgn0054038	505.771	-1.14472	0.37631	-3.04197	0.00235034	0.0129633
FBgn0061476	119.068	2.73388	0.300904	9.08558	1.03152e-19	4.64849e-18
FBgn0062978	2277.51	-1.56033	0.434326	-3.59253	0.000327487	0.00245214
FBgn0063127	2238.89	-1.11124	0.258014	-4.3069	1.6556e-05	0.000175979
FBgn0063379	12.9831	-5.49741	1.22326	-4.49408	6.98722e-06	8.00094e-05
FBgn0083938	25.7884	-2.50755	0.625787	-4.00703	6.14866e-05	0.000560893
FBgn0083953	131.669	1.30864	0.259545	5.04205	4.60581e-07	6.49931e-06
FBgn0085234	1541.26	-1.59704	0.4644	-3.43892	0.00058403	0.00405838
FBgn0085249	546.108	-1.26249	0.385973	-3.27094	0.0010719	0.00678454
FBgn0085276	2600.5	-1.15192	0.335984	-3.42849	0.00060694	0.00418271
FBgn0085322	43.3722	-1.10096	0.374503	-2.93979	0.00328436	0.0170296
FBgn0085384	817.925	4.10337	0.21111	19.4371	3.74913e-84	3.33298e-81
FBgn0085428	826.894	-1.16612	0.290225	-4.01799	5.86964e-05	0.00053896
FBgn0085434	402.654	1.57241	0.197808	7.94915	1.87788e-15	6.42091e-14
FBgn0085444	1024.72	1.69085	0.127356	13.2766	3.16526e-40	4.12708e-38
FBgn0086265	18.0584	4.87523	0.991134	4.91884	8.70601e-07	1.17429e-05
FBgn0086356	420.926	3.68267	0.220717	16.685	1.68468e-62	5.14828e-60
FBgn0086445	128.305	2.15047	0.290923	7.39189	1.44758e-13	4.28965e-12
FBgn0086673	16979.5	-1.05457	0.212538	-4.96178	6.98495e-07	9.59352e-06
FBgn0086695	113.299	4.5716	0.445696	10.2572	1.09845e-24	6.35608e-23
FBgn0086708	1666.21	1.00298	0.170464	5.8838	4.00954e-09	7.77962e-08
FBgn0086895	299.795	1.53526	0.219069	7.00809	2.41592e-12	6.56259e-11
FBgn0086912	171.274	1.30438	0.268502	4.858	1.18577e-06	1.5755e-05
FBgn0087013	1965.16	1.03994	0.16294	6.38236	1.74384e-10	3.94746e-09
FBgn0087021	121.219	2.51569	0.274442	9.16654	4.88437e-20	2.28537e-18
FBgn0250732	1482.91	1.30326	0.263702	4.94218	7.72541e-07	1.05347e-05
FBgn0250833	413.772	-1.42864	0.540626	-2.64256	0.0082282	0.0354778
FBgn0250837	738.043	2.84006	0.214112	13.2644	3.72555e-40	4.7937e-38
FBgn0250850	520.27	1.91089	0.214714	8.8997	5.59992e-19	2.36042e-17
FBgn0250862	5866.42	1.08649	0.369881	2.93741	0.00330971	0.0171247
FBgn0259113	630.085	3.44408	0.185061	18.6106	2.63796e-77	1.43314e-74
FBgn0259209	14.0791	3.68345	1.22301	3.0118	0.00259703	0.0141012
FBgn0259222	875.207	1.56388	0.266972	5.85783	4.68958e-09	9.0097e-08
FBgn0259223	2741.12	-3.95488	0.775959	-5.09676	3.45508e-07	4.99073e-06
FBgn0259226	74.9546	2.76823	0.481986	5.7434	9.27967e-09	1.72521e-07
FBgn0259233	188639	-3.24955	0.542399	-5.99106	2.08473e-09	4.2121e-08
FBgn0259242	77.7056	1.47278	0.375732	3.91976	8.86376e-05	0.000778086
FBgn0259676	257.525	4.80636	0.306778	15.6672	2.53506e-55	5.90246e-53
FBgn0259707	47.7414	1.56048	0.353983	4.40836	1.04157e-05	0.000114831
FBgn0259736	93.9464	1.26052	0.356699	3.53384	0.00040957	0.00295804
FBgn0259791	221.76	4.36298	0.288056	15.1463	8.01624e-52	1.63314e-49
FBgn0259832	41.153	-1.26832	0.407988	-3.10873	0.00187893	0.0108146
FBgn0259916	61.6631	-1.33346	0.335717	-3.97197	7.12818e-05	0.000641865
FBgn0259993	515.729	1.00776	0.243145	4.1447	3.40264e-05	0.000336445
FBgn0260388	36.5257	2.2013	0.590127	3.73021	0.00019132	0.00154621
FBgn0260648	83.2809	1.24639	0.322555	3.86412	0.000111492	0.000953872
FBgn0260653	7152.51	-1.39131	0.390523	-3.56267	0.000367099	0.00269509
FBgn0260658	89.4154	1.94802	0.356907	5.45806	4.81358e-08	8.04649e-07
FBgn0260720	80.4619	-1.22364	0.297471	-4.11347	3.89756e-05	0.00037588
FBgn0260789	993.14	1.04084	0.246815	4.21709	2.4747e-05	0.000253404
FBgn0260795	141.626	4.63479	0.383219	12.0944	1.13121e-33	1.10621e-31
FBgn0260817	163.09	1.88823	0.244308	7.7289	1.08482e-14	3.46681e-13
FBgn0260858	737.233	1.04382	0.18987	5.49755	3.851e-08	6.56079e-07
FBgn0260874	48.3849	-2.13524	0.42746	-4.99519	5.87791e-07	8.14165e-06
FBgn0260962	688.762	1.23723	0.167444	7.38895	1.47996e-13	4.37237e-12
FBgn0260985	274.354	3.18271	0.310175	10.261	1.0557e-24	6.14504e-23
FBgn0260986	214.56	6.35428	0.490047	12.9667	1.89053e-38	2.25457e-36
FBgn0260991	1070.96	3.63798	0.618009	5.88662	3.94184e-09	7.67873e-08
FBgn0261020	158.796	-1.09642	0.217627	-5.03806	4.70271e-07	6.62649e-06
FBgn0261119	684.998	1.19798	0.170851	7.01181	2.35247e-12	6.40803e-11
FBgn0261261	311.79	3.48904	0.290396	12.0148	2.97136e-33	2.76733e-31
FBgn0261266	16.902	3.13088	0.70455	4.4438	8.83822e-06	9.86632e-05
FBgn0261270	1131.29	1.94915	0.193585	10.0687	7.59714e-24	4.05969e-22
FBgn0261341	8792.71	-1.14429	0.389136	-2.94059	0.00327585	0.0169945
FBgn0261385	1851.59	1.38632	0.22672	6.11469	9.67465e-10	2.01294e-08
FBgn0261529	109.811	2.99707	0.358689	8.35561	6.50963e-17	2.47695e-15
FBgn0261613	453.162	-1.37291	0.150665	-9.11232	8.06394e-20	3.68492e-18
FBgn0261625	50.0387	1.33233	0.445231	2.99245	0.00276744	0.0148208
FBgn0261786	949.518	1.38751	0.158611	8.74789	2.17381e-18	8.93181e-17
FBgn0261790	369.548	1.2378	0.231924	5.33708	9.44571e-08	1.48983e-06
FBgn0261791	589.892	2.3299	0.204824	11.3751	5.56254e-30	4.35168e-28
FBgn0261794	122.417	1.18492	0.265873	4.4567	8.32317e-06	9.3662e-05
FBgn0261803	86.8587	-1.06221	0.420026	-2.52892	0.0114415	0.0461386
FBgn0261933	427.385	1.4156	0.219977	6.43522	1.23298e-10	2.82373e-09
FBgn0261955	628.645	2.13841	0.217915	9.81305	9.89282e-23	5.06502e-21
FBgn0261963	62.8172	2.05422	0.808527	2.5407	0.0110632	0.044798
FBgn0261976	23.3107	1.99207	0.550695	3.61738	0.000297603	0.00225427
FBgn0262109	24557.1	-1.35674	0.122923	-11.0373	2.52433e-28	1.77593e-26
FBgn0262111	61790.5	-1.06492	0.216809	-4.91181	9.02402e-07	1.21551e-05
FBgn0262508	1214.48	-2.16961	0.389855	-5.56518	2.61875e-08	4.57261e-07
FBgn0262524	49.2227	2.48638	0.432775	5.7452	9.18128e-09	1.71017e-07
FBgn0262619	262.182	3.32855	0.247704	13.4376	3.64124e-41	4.94551e-39
FBgn0262647	566.183	1.71249	0.21909	7.81637	5.43682e-15	1.76048e-13
FBgn0262902	27.3541	-1.43596	0.493385	-2.91042	0.00360938	0.0183261
FBgn0262987	28.2417	2.98377	0.622918	4.78999	1.6679e-06	2.16605e-05
FBgn0263005	327.266	1.06458	0.220192	4.83477	1.33303e-06	1.76396e-05
FBgn0263019	1625.79	-1.05491	0.216214	-4.87901	1.06617e-06	1.42823e-05
FBgn0263039	2303.73	-1.261	0.315085	-4.00209	6.27855e-05	0.000571675
FBgn0263112	541.032	-1.00986	0.1607	-6.28415	3.2966e-10	7.24436e-09
FBgn0263133	74.5299	1.9243	0.440176	4.37165	1.2331e-05	0.000134432
FBgn0263143	31.1286	2.43648	0.65597	3.71431	0.000203756	0.0016413
FBgn0263290	50.4225	-1.12949	0.41425	-2.72659	0.00639915	0.0291736
FBgn0263376	64.3659	-1.43704	0.546279	-2.63059	0.00852366	0.0364783
FBgn0263380	184.993	-1.10231	0.213902	-5.15337	2.55851e-07	3.73986e-06
FBgn0263397	147.67	1.10006	0.307106	3.58201	0.000340966	0.00253752
FBgn0263442	59.6367	1.10322	0.414847	2.65933	0.0078296	0.0340898
FBgn0263445	11.5976	2.81825	0.854477	3.29821	0.000973036	0.00624775
FBgn0263446	25.0605	4.57068	0.799781	5.71491	1.09763e-08	2.03291e-07
FBgn0263600	174.031	2.85131	0.272921	10.4474	1.50601e-25	9.38044e-24
FBgn0263831	101.744	2.02761	0.275376	7.36308	1.79719e-13	5.29358e-12
FBgn0263855	612.749	3.69082	0.20971	17.5996	2.48017e-69	1.01056e-66
FBgn0263916	2960.36	2.6449	0.181224	14.5947	3.03707e-48	5.60369e-46
FBgn0263968	1239.38	1.06565	0.198457	5.36966	7.88873e-08	1.26258e-06
FBgn0263971	15.2931	2.06476	0.819037	2.52096	0.0117034	0.0469431
FBgn0263979	1091.57	2.52518	0.160735	15.7103	1.28659e-55	3.06867e-53
FBgn0264291	94.7106	1.97069	0.341349	5.77323	7.7767e-09	1.46812e-07
FBgn0264326	268.11	4.9972	0.31688	15.77	5.00541e-56	1.2881e-53
FBgn0264366	7.00205	3.54243	1.41227	2.50833	0.0121304	0.0483583
FBgn0264511	74.1142	-1.09231	0.400024	-2.73061	0.0063217	0.0289419
FBgn0264542	105.304	1.64702	0.347723	4.73658	2.17352e-06	2.76037e-05
FBgn0264695	187.866	2.01809	0.583505	3.45856	0.000543074	0.00380424
FBgn0264701	38.501	-1.1565	0.427902	-2.70271	0.00687758	0.0307526
FBgn0264753	110.068	1.04637	0.347583	3.01041	0.00260893	0.0141448
FBgn0264821	150.192	-1.07648	0.25686	-4.19094	2.77801e-05	0.000280063
FBgn0264879	38.384	-1.18472	0.449639	-2.63483	0.008418	0.0361368
FBgn0264894	24983	-1.24013	0.215122	-5.76477	8.17702e-09	1.5348e-07
FBgn0265187	825.959	-1.07739	0.379575	-2.83842	0.00453375	0.0220465
FBgn0265362	39.6753	3.85783	0.590851	6.52929	6.60837e-11	1.54972e-09
FBgn0265498	5.17686	3.35147	1.19985	2.79323	0.00521849	0.0247606
FBgn0265499	53.5436	3.77213	0.480297	7.85375	4.03789e-15	1.32951e-13
FBgn0265531	68.3747	3.69792	0.398613	9.27697	1.74363e-20	8.3583e-19
FBgn0265532	42.7198	2.71394	0.510979	5.31125	1.08874e-07	1.691e-06
FBgn0265533	129.988	-1.19289	0.320591	-3.72091	0.000198505	0.00160164
FBgn0265590	130.205	-1.08873	0.23852	-4.56454	5.006e-06	5.91228e-05
FBgn0265636	6.69425	2.88924	1.0602	2.72519	0.00642643	0.0292707
FBgn0265691	27.4523	-1.79998	0.534969	-3.36464	0.000766439	0.00508136
FBgn0265705	85.603	1.49653	0.36936	4.05168	5.08507e-05	0.000476938
FBgn0266099	14.8622	3.28712	0.791449	4.15329	3.27732e-05	0.0003257
FBgn0266111	153.946	1.20558	0.282789	4.26318	2.01537e-05	0.000210335
FBgn0266139	28.1134	-1.43228	0.543553	-2.63503	0.00841296	0.036131
FBgn0266262	5.52773	4.09086	1.39896	2.92421	0.00345327	0.0176896
FBgn0266282	271.428	1.72107	0.19682	8.74442	2.24165e-18	9.17199e-17
FBgn0266376	249.24	1.08493	0.230471	4.70746	2.50819e-06	3.13652e-05
FBgn0266396	51.6405	-1.25147	0.455329	-2.74849	0.00598697	0.0276685
FBgn0266420	601.221	1.77395	0.190769	9.29894	1.41854e-20	6.83346e-19
FBgn0266421	315.722	3.08494	0.223819	13.7832	3.21735e-43	4.62684e-41
FBgn0266436	11.0493	1.83932	0.732421	2.51128	0.0120293	0.0480533
FBgn0266518	290.89	1.05146	0.184287	5.70556	1.15962e-08	2.13557e-07
FBgn0266570	196.664	1.97558	0.238073	8.29819	1.0571e-16	3.94708e-15
FBgn0266579	8561.01	-2.31734	0.589181	-3.93315	8.38392e-05	0.000740617
FBgn0266580	777.119	1.15275	0.161225	7.14996	8.68002e-13	2.41829e-11
FBgn0266581	300.591	1.09645	0.20539	5.33835	9.3797e-08	1.48181e-06
FBgn0266599	15817.6	1.0215	0.260744	3.91766	8.94138e-05	0.000783492
FBgn0266623	25.3438	1.41963	0.472074	3.00722	0.00263646	0.0142678
FBgn0266791	36.6896	-1.84902	0.442805	-4.1757	2.97073e-05	0.000297957
FBgn0266916	497.523	1.00986	0.177204	5.69886	1.20614e-08	2.20877e-07
FBgn0266917	1013.64	1.10576	0.140512	7.86951	3.56038e-15	1.18829e-13
FBgn0267073	292.402	-1.04164	0.243803	-4.27248	1.93314e-05	0.000202184
FBgn0267084	21.2803	2.08411	0.694977	2.99882	0.00271024	0.0145864
FBgn0267109	58.0021	2.83052	1.11058	2.54868	0.010813	0.0440035
FBgn0267385	1498.64	1.32707	0.182695	7.26386	3.76197e-13	1.08004e-11
FBgn0267435	93.3697	2.82512	0.350532	8.05951	7.65982e-16	2.67519e-14
FBgn0267485	61.4745	1.22477	0.366537	3.34146	0.000833375	0.00545852
FBgn0267495	235.069	-1.35746	0.250383	-5.42153	5.909e-08	9.74438e-07
FBgn0267549	220.098	-1.19477	0.428211	-2.79014	0.00526855	0.0249618
FBgn0267551	60.2256	1.01437	0.380838	2.66353	0.00773259	0.033818
FBgn0267630	17.8959	1.94753	0.586418	3.32106	0.000896765	0.00582786
FBgn0267727	3527.12	1.36208	0.27499	4.95321	7.29995e-07	9.99807e-06
FBgn0267792	156.457	2.14205	0.260806	8.21318	2.15404e-16	7.80161e-15

## Sheet: E2FvsCtr_44h_RNAsignificant
X	baseMean	log2FoldChange	lfcSE	stat	pvalue	padj
FBgn0000008	10983.6	-1.27516	0.145371	-8.77174	1.75925e-18	5.37033e-17
FBgn0000017	3577.34	-1.02315	0.169218	-6.04632	1.48189e-09	1.64294e-08
FBgn0000037	96.951	2.61727	0.399392	6.55313	5.63431e-11	7.60971e-10
FBgn0000042	145739	-2.01396	0.177919	-11.3196	1.04983e-29	8.02406e-28
FBgn0000047	112.778	2.40229	0.340426	7.05672	1.7048e-12	2.72147e-11
FBgn0000052	432.749	-1.2485	0.287744	-4.33893	1.43177e-05	8.79193e-05
FBgn0000053	247.488	1.51082	0.355979	4.24414	2.19437e-05	0.000131155
FBgn0000063	179.204	3.33643	0.599683	5.56366	2.64182e-08	2.49563e-07
FBgn0000064	10554	-2.78971	0.294343	-9.47775	2.59829e-21	1.07877e-19
FBgn0000075	646.52	1.57332	0.368533	4.26915	1.96217e-05	0.000118117
FBgn0000083	4048.62	-2.60172	0.22738	-11.4422	2.5736e-30	2.16375e-28
FBgn0000097	9769.84	4.10929	0.297077	13.8324	1.62452e-43	3.48718e-41
FBgn0000116	3922.7	-1.84067	0.216193	-8.51399	1.68047e-17	4.49715e-16
FBgn0000152	248.474	1.35133	0.238649	5.66241	1.49262e-08	1.45296e-07
FBgn0000157	3150.47	-1.13897	0.214249	-5.31609	1.0602e-07	9.11297e-07
FBgn0000163	2739.31	-1.17207	0.211304	-5.54686	2.90851e-08	2.73221e-07
FBgn0000221	57.3269	1.19644	0.399853	2.99221	0.00276966	0.0100047
FBgn0000244	1782.53	2.50993	0.254363	9.8675	5.75801e-23	2.64057e-21
FBgn0000250	3417.57	-1.57053	0.221462	-7.09166	1.32513e-12	2.13907e-11
FBgn0000261	18448.8	-4.70897	0.587345	-8.01738	1.08024e-15	2.4273e-14
FBgn0000308	25795	-2.33156	0.204742	-11.3878	4.81048e-30	3.7333e-28
FBgn0000316	209.349	1.47403	0.32655	4.51394	6.36336e-06	4.15533e-05
FBgn0000395	780.702	-1.06894	0.20541	-5.20396	1.9509e-07	1.61069e-06
FBgn0000404	1002.04	3.4404	0.287068	11.9846	4.27891e-33	4.4505e-31
FBgn0000412	4610.26	1.12182	0.171465	6.54255	6.04782e-11	8.0603e-10
FBgn0000426	775.479	1.21664	0.300746	4.04542	5.22295e-05	0.000291129
FBgn0000454	1297.31	1.85508	0.242271	7.65706	1.90234e-14	3.69812e-13
FBgn0000463	2158.7	1.13484	0.210689	5.38635	7.19018e-08	6.37449e-07
FBgn0000527	308.024	6.26755	0.86898	7.21253	5.49212e-13	9.34402e-12
FBgn0000533	136.81	5.29246	0.561863	9.41947	4.53353e-21	1.86689e-19
FBgn0000536	423.401	1.00666	0.223305	4.50802	6.54359e-06	4.2675e-05
FBgn0000546	12087.3	1.36078	0.358122	3.79976	0.000144836	0.000729166
FBgn0000552	6.8928	4.78144	1.69797	2.81597	0.00486297	0.0163706
FBgn0000560	263.735	1.24611	0.203926	6.11061	9.92517e-10	1.12638e-08
FBgn0000565	596.242	-1.41874	0.322391	-4.40068	1.07912e-05	6.80879e-05
FBgn0000567	26044.8	-1.38647	0.290039	-4.78031	1.75026e-06	1.24706e-05
FBgn0000568	46289	-2.10294	0.317421	-6.6251	3.47025e-11	4.77644e-10
FBgn0000588	162.577	1.81679	0.318369	5.70655	1.1529e-08	1.14824e-07
FBgn0000644	25.1144	2.29771	0.761888	3.01581	0.00256292	0.0093426
FBgn0000721	7596.73	-1.5812	0.194177	-8.14307	3.85375e-16	9.0001e-15
FBgn0000723	2175.9	1.7735	0.330043	5.37354	7.7206e-08	6.78512e-07
FBgn0000826	34.58	2.49451	0.551079	4.5266	5.99416e-06	3.92695e-05
FBgn0000996	785.912	1.71953	0.190293	9.03621	1.62198e-19	5.47297e-18
FBgn0001079	441.677	1.35189	0.200801	6.73249	1.66785e-11	2.38342e-10
FBgn0001086	502.81	4.87323	0.51257	9.50743	1.95425e-21	8.21519e-20
FBgn0001091	1789.66	-1.74038	0.270873	-6.42508	1.31801e-10	1.69393e-09
FBgn0001114	2490.06	-1.38941	0.162275	-8.5621	1.10828e-17	3.06339e-16
FBgn0001120	5.62978	8.09113	3.35827	2.40932	0.0159824	0.0450535
FBgn0001137	34.1824	4.22131	0.719557	5.86654	4.44991e-09	4.64753e-08
FBgn0001142	557.588	-1.38099	0.312587	-4.41795	9.96392e-06	6.31842e-05
FBgn0001149	13809.2	1.85693	0.164525	11.2866	1.5277e-29	1.1417e-27
FBgn0001150	48.2446	1.54169	0.49106	3.13951	0.00169231	0.00649439
FBgn0001186	1715.58	-1.14261	0.156382	-7.3065	2.74188e-13	4.80257e-12
FBgn0001197	3293.03	1.88364	0.137932	13.6563	1.85125e-42	3.81168e-40
FBgn0001218	12499.4	1.16793	0.206229	5.66325	1.48529e-08	1.44783e-07
FBgn0001225	1618.03	1.04729	0.32666	3.20604	0.00134574	0.00531189
FBgn0001250	2192.12	2.71131	0.298788	9.07436	1.14348e-19	3.91069e-18
FBgn0001253	15997.2	2.99163	0.540771	5.53216	3.16318e-08	2.96042e-07
FBgn0001254	149743	2.5579	0.301242	8.49117	2.04565e-17	5.43121e-16
FBgn0001256	5446.46	3.24944	0.213781	15.1999	3.54347e-52	1.27679e-49
FBgn0001258	905.31	-2.86363	0.274373	-10.437	1.68041e-25	9.68781e-24
FBgn0001259	502.911	1.84595	0.228489	8.07893	6.53388e-16	1.47803e-14
FBgn0001612	212.522	1.16536	0.269804	4.31929	1.56534e-05	9.54954e-05
FBgn0001974	133.503	1.68522	0.297124	5.67177	1.4133e-08	1.38569e-07
FBgn0001987	2174.89	-1.36957	0.177197	-7.72907	1.08334e-14	2.16862e-13
FBgn0002183	1666.59	2.75683	0.197591	13.9522	3.05025e-44	6.69e-42
FBgn0002306	21424.2	-2.02807	0.261103	-7.76733	8.01593e-15	1.62722e-13
FBgn0002466	662.655	3.81658	0.468205	8.15151	3.59415e-16	8.41331e-15
FBgn0002524	243.452	1.30147	0.263363	4.94173	7.74328e-07	5.78252e-06
FBgn0002526	2061.95	-1.15887	0.153503	-7.54945	4.3709e-14	8.25806e-13
FBgn0002531	16.084	6.46798	1.69556	3.81466	0.00013637	0.000690334
FBgn0002534	6.68894	8.96329	3.3314	2.69055	0.00713343	0.0226961
FBgn0002535	13.3465	6.09589	1.60128	3.80688	0.00014073	0.000710625
FBgn0002542	542.056	1.00518	0.210438	4.77662	1.78262e-06	1.26922e-05
FBgn0002567	643.552	-3.57824	0.283821	-12.6074	1.92303e-36	2.36603e-34
FBgn0002609	442.496	1.7711	0.30939	5.7245	1.03739e-08	1.04142e-07
FBgn0002633	211.318	1.89344	0.443438	4.26992	1.95541e-05	0.00011788
FBgn0002638	944.658	4.1524	0.241091	17.2233	1.77431e-66	1.79011e-63
FBgn0002643	11326.2	1.3318	0.199534	6.67453	2.48032e-11	3.49009e-10
FBgn0002673	86.8354	3.44212	0.586736	5.86656	4.44931e-09	4.64753e-08
FBgn0002707	237.125	2.35896	0.30128	7.82981	4.8862e-15	1.00401e-13
FBgn0002732	175.935	2.29495	0.360858	6.35971	2.02133e-10	2.51033e-09
FBgn0002734	174.064	1.72147	0.57737	2.98157	0.00286773	0.0103367
FBgn0002736	504.499	2.41224	0.242622	9.94236	2.72297e-23	1.28374e-21
FBgn0002775	384.045	1.26956	0.187568	6.76854	1.3009e-11	1.88845e-10
FBgn0002778	712.883	-1.59094	0.306132	-5.19689	2.0265e-07	1.66765e-06
FBgn0002868	218.227	-2.19715	0.248377	-8.84605	9.0668e-19	2.84969e-17
FBgn0002869	27.8005	-4.22106	0.664167	-6.35543	2.07848e-10	2.57615e-09
FBgn0002872	344.644	2.0231	0.234594	8.62384	6.47433e-18	1.85041e-16
FBgn0002873	509.126	1.26287	0.429028	2.94355	0.00324467	0.0115306
FBgn0002878	524.967	3.43009	0.300675	11.408	3.81412e-30	3.05402e-28
FBgn0002891	276.46	1.36404	0.20052	6.8025	1.02818e-11	1.50775e-10
FBgn0002899	209.975	4.43132	0.443064	10.0015	1.50047e-23	7.24788e-22
FBgn0002901	85.9434	1.95394	0.418272	4.67147	2.99058e-06	2.06233e-05
FBgn0002905	215.519	2.90068	0.333201	8.70549	3.16197e-18	9.3982e-17
FBgn0002924	629.181	3.1413	0.354483	8.86163	7.88544e-19	2.49392e-17
FBgn0002930	214.755	1.87973	0.378376	4.96788	6.76887e-07	5.10016e-06
FBgn0002938	52.9115	-2.34716	0.593747	-3.95314	7.71327e-05	0.000414373
FBgn0002940	13.2022	-10.5411	3.40109	-3.09934	0.00193951	0.00731504
FBgn0002989	144.551	2.79122	0.355712	7.84684	4.26649e-15	8.80259e-14
FBgn0003016	13522.2	-1.47202	0.191189	-7.69928	1.36831e-14	2.71749e-13
FBgn0003041	498.356	3.40127	0.290352	11.7143	1.07678e-31	9.78703e-30
FBgn0003044	2311.52	1.46791	0.180644	8.12598	4.43778e-16	1.02455e-14
FBgn0003053	255.787	-1.32746	0.23417	-5.6688	1.438e-08	1.40581e-07
FBgn0003068	44.8658	2.3197	0.529832	4.37818	1.19675e-05	7.4623e-05
FBgn0003074	2101.21	-1.73611	0.32245	-5.38411	7.28028e-08	6.4374e-07
FBgn0003082	68.6579	5.08895	1.06783	4.76569	1.88209e-06	1.33252e-05
FBgn0003089	2907.28	1.71563	0.202455	8.47413	2.36852e-17	6.22291e-16
FBgn0003124	912.639	2.69919	0.378268	7.13565	9.63283e-13	1.57513e-11
FBgn0003130	140.17	2.36095	0.340333	6.93718	4.00003e-12	6.10534e-11
FBgn0003159	6353.45	-1.40287	0.206843	-6.78229	1.1829e-11	1.7246e-10
FBgn0003162	162.331	3.52868	0.456013	7.73812	1.00898e-14	2.03186e-13
FBgn0003165	14023.7	1.99242	0.245183	8.12628	4.42664e-16	1.02455e-14
FBgn0003204	748.297	-2.56753	0.188652	-13.6099	3.49721e-42	7.05668e-40
FBgn0003257	101.204	1.0863	0.386889	2.80778	0.00498838	0.0167091
FBgn0003268	321.932	2.87492	0.409825	7.01498	2.29982e-12	3.60854e-11
FBgn0003278	111.709	-1.10034	0.288063	-3.8198	0.000133559	0.000678408
FBgn0003285	2897.65	-1.22092	0.221358	-5.51561	3.47581e-08	3.22904e-07
FBgn0003295	327.212	-2.0487	0.264871	-7.73471	1.03637e-14	2.08285e-13
FBgn0003310	2835.29	-1.75308	0.202926	-8.63899	5.67103e-18	1.6394e-16
FBgn0003346	467.436	3.3053	0.340021	9.72086	2.45688e-22	1.08717e-20
FBgn0003353	115.746	1.01501	0.30189	3.36219	0.000773269	0.00326014
FBgn0003373	40.576	3.66005	0.689459	5.30858	1.10483e-07	9.44628e-07
FBgn0003374	20.5416	2.35317	0.717995	3.27742	0.0010476	0.00425495
FBgn0003377	6.6372	4.8518	1.70749	2.84148	0.00449046	0.0152642
FBgn0003380	254.989	-1.12065	0.28743	-3.89888	9.66402e-05	0.000503357
FBgn0003388	44.4133	-1.87265	0.622176	-3.00984	0.00261384	0.00950309
FBgn0003396	4705.3	-1.21642	0.238042	-5.1101	3.21981e-07	2.54582e-06
FBgn0003401	30.5818	4.11462	1.11999	3.67378	0.000238984	0.00113947
FBgn0003429	60.789	-1.90335	0.38436	-4.95199	7.34588e-07	5.51023e-06
FBgn0003435	14982	-2.24347	0.238435	-9.40914	5.00192e-21	2.02668e-19
FBgn0003447	16657.7	-1.45836	0.195018	-7.47807	7.54229e-14	1.38651e-12
FBgn0003463	3280.05	-1.38481	0.222909	-6.21245	5.21656e-10	6.11264e-09
FBgn0003480	13.8474	3.27821	1.00416	3.26463	0.00109608	0.00442361
FBgn0003483	338.578	6.80027	0.682427	9.96484	2.17232e-23	1.0387e-21
FBgn0003545	248.386	6.70433	1.04833	6.39527	1.60262e-10	2.03061e-09
FBgn0003607	2213.62	1.74129	0.176168	9.88425	4.87203e-23	2.24447e-21
FBgn0003655	62.6883	8.28677	1.48105	5.59519	2.20381e-08	2.11352e-07
FBgn0003701	219.456	3.90022	0.440257	8.85897	8.07559e-19	2.54608e-17
FBgn0003732	1541.42	1.08481	0.180518	6.00942	1.86183e-09	2.03732e-08
FBgn0003751	9.35882	-3.99942	1.42181	-2.8129	0.00490972	0.0164953
FBgn0003890	603.349	1.6374	0.227189	7.20724	5.70969e-13	9.69783e-12
FBgn0003977	735.541	1.14746	0.25255	4.54352	5.53236e-06	3.66247e-05
FBgn0003978	206.017	2.05056	0.307608	6.66615	2.62608e-11	3.68492e-10
FBgn0003984	2523.92	1.62514	0.255043	6.37202	1.86553e-10	2.33226e-09
FBgn0003996	567.741	1.10739	0.201913	5.48449	4.14663e-08	3.79976e-07
FBgn0004003	683.498	3.06056	0.328403	9.31952	1.16873e-20	4.51773e-19
FBgn0004034	1498.64	-10.3311	1.2766	-8.09269	5.83636e-16	1.33522e-14
FBgn0004045	96.6417	-6.59181	0.882862	-7.46641	8.24118e-14	1.50899e-12
FBgn0004047	95.8864	-4.44361	1.01174	-4.39203	1.12298e-05	7.03711e-05
FBgn0004049	2810.68	1.52128	0.124948	12.1753	4.2071e-34	4.56403e-32
FBgn0004106	515.481	1.4866	0.27488	5.40819	6.36666e-08	5.67431e-07
FBgn0004107	913.048	3.64882	0.277799	13.1347	2.08183e-39	3.38768e-37
FBgn0004133	837.539	1.8391	0.240037	7.66173	1.83439e-14	3.58666e-13
FBgn0004169	66.5494	-1.40032	0.522615	-2.67945	0.00737422	0.0234105
FBgn0004179	1691.09	1.12332	0.159069	7.06184	1.64309e-12	2.63129e-11
FBgn0004198	1640.92	-1.1563	0.182599	-6.33242	2.41338e-10	2.96212e-09
FBgn0004237	3235.7	1.06559	0.1318	8.08494	6.21943e-16	1.41324e-14
FBgn0004242	177.196	-1.17428	0.252713	-4.6467	3.37294e-06	2.30553e-05
FBgn0004359	841.269	-1.55215	0.30691	-5.05735	4.25133e-07	3.30444e-06
FBgn0004360	1460.62	1.20655	0.160557	7.51475	5.70178e-14	1.06135e-12
FBgn0004362	10098.3	3.2963	0.169779	19.4152	5.73967e-84	1.15815e-80
FBgn0004363	2752.67	-1.64396	0.252876	-6.50105	7.97628e-11	1.04782e-09
FBgn0004367	157.062	1.76022	0.358908	4.90438	9.37251e-07	6.91728e-06
FBgn0004368	1069.69	-1.18114	0.189241	-6.24144	4.33556e-10	5.13398e-09
FBgn0004374	115.812	1.98779	0.601698	3.30363	0.000954426	0.00390954
FBgn0004378	480.216	4.28511	0.545248	7.85902	3.87161e-15	8.07038e-14
FBgn0004379	551.473	2.39193	0.371831	6.43284	1.25244e-10	1.61172e-09
FBgn0004394	3603.39	1.09366	0.147697	7.40477	1.31382e-13	2.35438e-12
FBgn0004397	921.707	2.07181	0.312695	6.62566	3.45697e-11	4.76467e-10
FBgn0004406	77.2217	1.26459	0.40422	3.12847	0.00175716	0.00671143
FBgn0004425	45.042	-1.28029	0.485599	-2.63653	0.00837593	0.0261706
FBgn0004456	4183.46	1.73174	0.168701	10.2651	1.01171e-24	5.42933e-23
FBgn0004511	51354.5	5.02125	0.400744	12.5298	5.12756e-36	6.15856e-34
FBgn0004512	450.945	2.00824	0.288456	6.96204	3.35386e-12	5.16597e-11
FBgn0004552	40.5936	-4.03889	0.906075	-4.45757	8.28954e-06	5.31341e-05
FBgn0004577	2798.01	-2.14827	0.207359	-10.3601	3.76397e-25	2.03073e-23
FBgn0004584	1263.26	4.54453	0.283803	16.013	1.03749e-57	5.50909e-55
FBgn0004646	12758.6	-1.03969	0.128643	-8.08201	6.37093e-16	1.44441e-14
FBgn0004648	3296.87	1.12599	0.195638	5.75551	8.63802e-09	8.77461e-08
FBgn0004652	3155.02	2.75797	0.665331	4.14526	3.39434e-05	0.000196249
FBgn0004687	2879.07	-3.07781	0.331551	-9.28307	1.64667e-20	6.19897e-19
FBgn0004698	815.006	1.25797	0.146848	8.5665	1.06677e-17	2.96492e-16
FBgn0004797	158.684	2.89451	0.421194	6.87214	6.32448e-12	9.49518e-11
FBgn0004837	850.456	1.34809	0.224849	5.99552	2.02829e-09	2.20274e-08
FBgn0004854	109.337	1.58281	0.334911	4.72605	2.28925e-06	1.60391e-05
FBgn0004876	4958.96	-2.07956	0.169704	-12.2541	1.59719e-34	1.81057e-32
FBgn0004885	808.524	1.98641	0.316391	6.27832	3.42242e-10	4.13518e-09
FBgn0004901	434.693	-1.48053	0.224462	-6.5959	4.22682e-11	5.77837e-10
FBgn0004919	54.1855	-1.17282	0.39608	-2.96107	0.0030657	0.0109914
FBgn0004957	128.406	1.95409	0.398547	4.90302	9.43735e-07	6.95496e-06
FBgn0005391	55.4268	-5.91389	0.968201	-6.10812	1.0081e-09	1.14149e-08
FBgn0005612	1994.34	-1.08289	0.202106	-5.358	8.41468e-08	7.34392e-07
FBgn0005613	316.881	1.019	0.199041	5.11954	3.06282e-07	2.435e-06
FBgn0005636	47.8476	1.3817	0.442359	3.12347	0.00178731	0.00680715
FBgn0005638	29.1721	4.1552	0.756908	5.48971	4.02602e-08	3.70607e-07
FBgn0005642	524.503	1.48345	0.284928	5.20639	1.92546e-07	1.59099e-06
FBgn0005655	1179.19	6.2357	0.396037	15.7452	7.40451e-56	3.11267e-53
FBgn0005659	4564.89	1.8769	0.223539	8.39627	4.60874e-17	1.18314e-15
FBgn0005660	130.465	2.03649	0.503846	4.04189	5.30214e-05	0.000295217
FBgn0005670	23.6125	2.0375	0.721433	2.82425	0.00473917	0.01602
FBgn0005671	3029.43	-1.06642	0.12885	-8.27641	1.26946e-16	3.10111e-15
FBgn0005683	55.1801	2.97256	0.594124	5.00327	5.63671e-07	4.30824e-06
FBgn0005695	337.289	-1.38625	0.241311	-5.74467	9.21024e-09	9.31122e-08
FBgn0005696	202.515	5.11095	0.591517	8.64042	5.60072e-18	1.62373e-16
FBgn0010019	27.6598	2.72684	1.10314	2.47188	0.0134405	0.0389929
FBgn0010039	352.629	1.48271	0.309145	4.79616	1.61735e-06	1.15809e-05
FBgn0010105	184.549	1.37379	0.337061	4.0758	4.5856e-05	0.000258603
FBgn0010113	16887.4	-2.91349	0.377435	-7.71919	1.17068e-14	2.32959e-13
FBgn0010173	742.939	2.28045	0.204057	11.1756	5.36983e-29	3.89757e-27
FBgn0010222	2856.68	-3.64003	0.633698	-5.7441	9.24124e-09	9.33282e-08
FBgn0010246	376.585	3.76763	0.297112	12.6808	7.55197e-37	9.64454e-35
FBgn0010278	1070.79	2.2152	0.185677	11.9304	8.21842e-33	8.29156e-31
FBgn0010316	974.022	1.19105	0.187989	6.33574	2.36211e-10	2.91337e-09
FBgn0010328	3620.93	1.11348	0.217836	5.11156	3.19502e-07	2.53019e-06
FBgn0010350	500.327	1.27672	0.216172	5.90606	3.50378e-09	3.71319e-08
FBgn0010382	4486.94	3.19084	0.194418	16.4123	1.56287e-60	1.05118e-57
FBgn0010383	598.857	1.6483	0.318176	5.18048	2.2132e-07	1.80509e-06
FBgn0010401	26.2294	-1.98235	0.649045	-3.05426	0.00225617	0.00835935
FBgn0010438	645.802	3.13436	0.243313	12.882	5.68205e-38	7.64349e-36
FBgn0010441	733.847	-1.18635	0.194973	-6.08469	1.16717e-09	1.31131e-08
FBgn0010452	1687.46	1.23556	0.167742	7.36586	1.76004e-13	3.12075e-12
FBgn0010470	12603.2	-1.12519	0.177625	-6.33463	2.37905e-10	2.93068e-09
FBgn0010501	762.934	2.70881	0.206677	13.1065	3.02066e-39	4.76178e-37
FBgn0010548	1873.65	-1.48221	0.25409	-5.83341	5.43058e-09	5.60216e-08
FBgn0010549	274.755	1.29163	0.307967	4.19407	2.73993e-05	0.000160941
FBgn0010583	1974.28	-1.59671	0.144464	-11.0527	2.12816e-28	1.48076e-26
FBgn0010620	636.146	-2.05504	0.341155	-6.02377	1.70403e-09	1.88095e-08
FBgn0010651	373.728	-1.20121	0.23411	-5.13098	2.88245e-07	2.30436e-06
FBgn0010660	2128.73	2.05566	0.163132	12.6013	2.07791e-36	2.52579e-34
FBgn0010750	357.306	1.79539	0.218401	8.22061	2.02471e-16	4.82915e-15
FBgn0010768	411.23	2.09499	0.237316	8.82784	1.06713e-18	3.33323e-17
FBgn0011206	1146.64	3.62596	0.278847	13.0034	1.17064e-38	1.71168e-36
FBgn0011296	20.2617	-2.72414	1.01795	-2.6761	0.00744839	0.0236162
FBgn0011327	412.667	1.24491	0.251776	4.94452	7.63308e-07	5.70869e-06
FBgn0011576	23.3275	3.25338	0.973289	3.34267	0.00082977	0.00346505
FBgn0011638	393.005	1.21996	0.19873	6.13881	8.3142e-10	9.53204e-09
FBgn0011653	9064.77	5.29946	0.364658	14.5327	7.52251e-48	2.16842e-45
FBgn0011659	201.597	2.66639	0.359554	7.41582	1.20879e-13	2.17388e-12
FBgn0011660	213.852	1.77568	0.299245	5.93388	2.95865e-09	3.15537e-08
FBgn0011692	503.864	5.1371	1.05246	4.88103	1.05532e-06	7.69858e-06
FBgn0011695	2181.39	-2.12805	0.23557	-9.03361	1.66097e-19	5.58584e-18
FBgn0011703	966.646	5.87191	0.367669	15.9706	2.04645e-57	1.03233e-54
FBgn0011704	1225.12	7.65543	0.494804	15.4717	5.3899e-54	2.09149e-51
FBgn0011739	2011.39	-1.0557	0.194928	-5.41585	6.09994e-08	5.45588e-07
FBgn0011758	102.089	2.17964	0.445115	4.89681	9.74066e-07	7.16279e-06
FBgn0011760	7627.35	-1.01567	0.186799	-5.43722	5.41169e-08	4.87923e-07
FBgn0011762	105.478	5.16359	0.7718	6.69033	2.22673e-11	3.14203e-10
FBgn0011763	5419.33	4.28795	0.156517	27.3962	3.04569e-165	3.07279e-161
FBgn0011766	26593	5.15775	0.21444	24.0522	7.91857e-128	3.99452e-124
FBgn0011770	175.304	-1.54284	0.247746	-6.22753	4.73838e-10	5.57174e-09
FBgn0011774	96.1721	3.55079	0.599978	5.9182	3.25475e-09	3.45655e-08
FBgn0011837	950.389	-3.75097	0.688262	-5.44992	5.03912e-08	4.58015e-07
FBgn0012034	64.1414	-1.0983	0.39252	-2.79807	0.00514091	0.017146
FBgn0013269	655.555	2.273	0.212371	10.7029	9.86001e-27	6.29605e-25
FBgn0013435	98.116	2.61942	0.475501	5.50877	3.6136e-08	3.3478e-07
FBgn0013467	39.6388	-1.24966	0.386552	-3.23284	0.00122568	0.00487612
FBgn0013548	699.628	5.10811	0.390518	13.0803	4.26593e-39	6.42373e-37
FBgn0013674	5201.78	-1.31009	0.264088	-4.9608	7.02043e-07	5.27788e-06
FBgn0013675	497.035	-1.82372	0.255183	-7.14673	8.88719e-13	1.46508e-11
FBgn0013718	11575.5	-2.64285	0.236801	-11.1607	6.35146e-29	4.57713e-27
FBgn0013726	2143.87	1.20375	0.251072	4.79442	1.63149e-06	1.16738e-05
FBgn0013765	374.081	1.62075	0.253299	6.39859	1.56819e-10	1.99263e-09
FBgn0014002	21324.1	1.13929	0.171007	6.66224	2.69688e-11	3.779e-10
FBgn0014018	1338.86	-1.92643	0.20749	-9.28443	1.62579e-20	6.16637e-19
FBgn0014024	615.217	1.1491	0.214064	5.36802	7.96046e-08	6.97768e-07
FBgn0014141	21467.1	-1.73805	0.327656	-5.30449	1.12989e-07	9.65238e-07
FBgn0014340	396.514	1.92879	0.302977	6.36613	1.93863e-10	2.41169e-09
FBgn0014380	913.963	-1.91132	0.22254	-8.58865	8.79954e-18	2.48679e-16
FBgn0014427	386.174	-2.44204	0.319832	-7.63539	2.25147e-14	4.34322e-13
FBgn0014857	1572.7	1.08659	0.166585	6.52275	6.90288e-11	9.12754e-10
FBgn0014861	331.492	4.54627	0.453226	10.0309	1.11478e-23	5.51325e-22
FBgn0014869	1195.54	-1.29258	0.357332	-3.6173	0.000297693	0.00138854
FBgn0014879	1925.27	1.38933	0.195635	7.10165	1.23279e-12	2.00283e-11
FBgn0014930	111.25	1.48602	0.315585	4.70877	2.49214e-06	1.73402e-05
FBgn0015011	75.6375	-4.24546	0.406669	-10.4396	1.63503e-25	9.48038e-24
FBgn0015034	20.2677	3.73199	0.802152	4.65247	3.27975e-06	2.24792e-05
FBgn0015037	10.3055	3.9174	1.14411	3.42398	0.000617112	0.00268017
FBgn0015039	129.505	3.30845	0.469404	7.04818	1.81274e-12	2.88011e-11
FBgn0015040	270.066	-1.6795	0.212182	-7.91537	2.46525e-15	5.31452e-14
FBgn0015270	174.45	6.41291	1.04159	6.15683	7.42144e-10	8.57673e-09
FBgn0015271	114.33	2.20443	0.366267	6.01863	1.75896e-09	1.93735e-08
FBgn0015286	1587.46	-1.2109	0.198178	-6.11017	9.95243e-10	1.1282e-08
FBgn0015299	275.416	1.17759	0.34422	3.42104	0.00062381	0.00270693
FBgn0015359	393.234	-1.42247	0.208893	-6.80955	9.79065e-12	1.44201e-10
FBgn0015376	149.641	4.13391	0.464546	8.89881	5.64491e-19	1.81374e-17
FBgn0015391	605.875	1.22766	0.227053	5.40693	6.41151e-08	5.70924e-07
FBgn0015396	778.929	-1.44519	0.388474	-3.72016	0.000199094	0.000966166
FBgn0015522	239.849	1.81071	0.349226	5.18492	2.16104e-07	1.7654e-06
FBgn0015541	557.306	2.33144	0.276603	8.42882	3.49174e-17	9.03286e-16
FBgn0015546	206.018	1.32654	0.302256	4.38881	1.13972e-05	7.13317e-05
FBgn0015553	87.8818	5.05996	0.884836	5.71853	1.07452e-08	1.07548e-07
FBgn0015568	25.2964	-1.92242	0.532402	-3.61085	0.000305199	0.0014157
FBgn0015571	33.4013	1.8604	0.667902	2.78544	0.00534547	0.017717
FBgn0015589	1822.93	1.34844	0.176104	7.65706	1.90239e-14	3.69812e-13
FBgn0015591	12.1331	-2.692	0.855211	-3.14776	0.00164527	0.00634037
FBgn0015600	4154.64	-1.49455	0.175284	-8.52643	1.50929e-17	4.0852e-16
FBgn0015609	6157.64	1.81209	0.219256	8.26474	1.40005e-16	3.39546e-15
FBgn0015621	103.306	1.79959	0.373705	4.81554	1.46802e-06	1.05565e-05
FBgn0015625	973.413	3.80725	0.301066	12.6459	1.17872e-36	1.46816e-34
FBgn0015663	63.6219	1.19805	0.420833	2.84686	0.00441532	0.0150392
FBgn0015714	55.7329	1.83151	0.670564	2.7313	0.00630853	0.0204407
FBgn0015766	35541.6	-2.70882	0.300927	-9.0016	2.22449e-19	7.43142e-18
FBgn0015776	587.206	2.12264	0.253207	8.383	5.15934e-17	1.31779e-15
FBgn0015778	7764.21	1.44829	0.198373	7.30085	2.85964e-13	4.98288e-12
FBgn0015799	1720.41	2.71883	0.209473	12.9794	1.60139e-38	2.24395e-36
FBgn0015801	3209	-1.12001	0.217443	-5.15082	2.59354e-07	2.09497e-06
FBgn0015808	692.419	-1.2749	0.266651	-4.78117	1.7428e-06	1.24263e-05
FBgn0015925	178.797	2.67467	0.33725	7.9308	2.17731e-15	4.75473e-14
FBgn0015926	58.5624	3.66971	1.51604	2.42058	0.0154956	0.043902
FBgn0015929	923.773	4.93816	0.340798	14.49	1.40161e-47	3.82186e-45
FBgn0016013	271.212	3.59201	0.314943	11.4053	3.93526e-30	3.12621e-28
FBgn0016032	9.29033	-1.95014	0.808213	-2.4129	0.015826	0.0447098
FBgn0016054	22.9417	-2.7629	0.924967	-2.98703	0.00281703	0.0101685
FBgn0016070	1595.25	1.19638	0.169054	7.0769	1.47411e-12	2.3682e-11
FBgn0016076	17163.1	4.5461	0.888192	5.11838	3.08176e-07	2.44625e-06
FBgn0016078	941.133	-2.09214	0.2288	-9.14395	6.02102e-20	2.13144e-18
FBgn0016080	48.6085	2.5475	0.685318	3.71725	0.000201405	0.000975366
FBgn0016122	86.6096	1.27556	0.398795	3.19854	0.00138127	0.00543089
FBgn0016693	2859.45	1.2856	0.197043	6.52449	6.82354e-11	9.03447e-10
FBgn0016694	532.213	-2.3005	0.686028	-3.35336	0.000798372	0.00335197
FBgn0016792	639.949	1.03228	0.192445	5.36404	8.13787e-08	7.12082e-07
FBgn0016797	5990.81	2.15439	0.217766	9.89316	4.45713e-23	2.06275e-21
FBgn0016926	2791.4	-1.94232	0.167559	-11.5919	4.53058e-31	3.9747e-29
FBgn0016974	12.4395	5.41371	1.60259	3.3781	0.000729897	0.0030993
FBgn0017482	35.8476	1.72618	0.664765	2.59667	0.00941311	0.0288484
FBgn0017558	742.026	-1.24013	0.236141	-5.25167	1.5073e-07	1.26938e-06
FBgn0017577	481.624	6.59655	0.645984	10.2116	1.75884e-24	9.24218e-23
FBgn0017579	11496.2	-1.05795	0.192769	-5.48818	4.06091e-08	3.73478e-07
FBgn0019643	131.292	1.04014	0.291032	3.57399	0.000351587	0.0016065
FBgn0019686	243.147	1.34872	0.223029	6.0473	1.47294e-09	1.63482e-08
FBgn0019830	773.025	-1.14328	0.159295	-7.1771	7.12066e-13	1.18941e-11
FBgn0019952	266.199	-1.27517	0.269707	-4.72796	2.26787e-06	1.59003e-05
FBgn0019982	181.936	3.10877	0.364607	8.52635	1.51034e-17	4.0852e-16
FBgn0019985	71.0615	-1.76551	0.413541	-4.26927	1.96117e-05	0.000118117
FBgn0020270	122.205	1.6368	0.319334	5.12567	2.96476e-07	2.36455e-06
FBgn0020272	180.896	1.73038	0.401328	4.31164	1.62045e-05	9.8784e-05
FBgn0020294	5453.06	-1.28439	0.198403	-6.47364	9.56673e-11	1.2438e-09
FBgn0020300	1175.36	-2.64273	0.318142	-8.30676	9.83508e-17	2.43725e-15
FBgn0020309	8915.21	1.34948	0.172423	7.82659	5.01298e-15	1.02797e-13
FBgn0020372	155.504	-1.47697	0.294325	-5.01817	5.21673e-07	4.00241e-06
FBgn0020385	390.142	2.43898	0.362361	6.73081	1.6872e-11	2.40766e-10
FBgn0020386	2084.71	-1.12805	0.180357	-6.25454	3.98685e-10	4.76016e-09
FBgn0020389	1041.42	-2.28303	0.376653	-6.06136	1.34979e-09	1.50476e-08
FBgn0020414	44.83	-2.63079	0.460314	-5.71521	1.0957e-08	1.09559e-07
FBgn0020415	87.1591	-4.37268	0.431381	-10.1365	3.80602e-24	1.93934e-22
FBgn0020445	1662.78	2.07936	0.32101	6.47754	9.3227e-11	1.21364e-09
FBgn0020503	1439.62	1.06765	0.170483	6.26252	3.78817e-10	4.53905e-09
FBgn0020513	496.624	1.73892	0.266914	6.51493	7.27258e-11	9.59125e-10
FBgn0020545	423.419	-1.83061	0.23222	-7.88309	3.19393e-15	6.76966e-14
FBgn0020616	777.368	1.33803	0.189857	7.0476	1.82035e-12	2.88766e-11
FBgn0020621	3560.73	-2.0023	0.20547	-9.74495	1.93876e-22	8.65495e-21
FBgn0020633	904.793	5.56934	0.396542	14.0447	8.29622e-45	1.99287e-42
FBgn0021742	1151.23	5.05021	0.399326	12.6468	1.16453e-36	1.46816e-34
FBgn0021750	196.545	1.70823	0.306501	5.57333	2.49915e-08	2.37206e-07
FBgn0021761	806.613	1.54924	0.181129	8.55325	1.19667e-17	3.27187e-16
FBgn0021765	427.453	-1.15282	0.272665	-4.22798	2.35797e-05	0.000140021
FBgn0021768	189.684	-1.1671	0.248199	-4.70228	2.57278e-06	1.78765e-05
FBgn0021895	2160.93	1.73941	0.165763	10.4934	9.26682e-26	5.46742e-24
FBgn0022097	308.667	-1.04083	0.229847	-4.52833	5.94513e-06	3.90498e-05
FBgn0022338	595.225	4.64535	0.354672	13.0976	3.39902e-39	5.2758e-37
FBgn0022355	4621.24	1.75801	0.398416	4.4125	1.02185e-05	6.46768e-05
FBgn0022359	13.7669	-2.67536	0.937999	-2.85219	0.00434187	0.0148374
FBgn0022699	225.922	1.11495	0.291299	3.82751	0.000129446	0.000659251
FBgn0022724	266.613	1.54593	0.258827	5.97282	2.33185e-09	2.51079e-08
FBgn0022770	44.899	-4.79912	0.749494	-6.40315	1.52203e-10	1.93642e-09
FBgn0022772	421.459	6.18079	0.509073	12.1413	6.38305e-34	6.85091e-32
FBgn0022786	208.694	1.995	0.293185	6.80456	1.0136e-11	1.49016e-10
FBgn0022800	4660.69	-1.02888	0.164171	-6.26716	3.67685e-10	4.42142e-09
FBgn0022893	18329.5	1.1527	0.215274	5.35456	8.57664e-08	7.47234e-07
FBgn0022981	137.692	4.72325	0.784294	6.0223	1.71955e-09	1.89601e-08
FBgn0023023	3468.28	-2.70585	0.217626	-12.4335	1.71941e-35	2.01711e-33
FBgn0023095	1029.22	1.05926	0.204001	5.19242	2.07574e-07	1.70123e-06
FBgn0023130	441.225	1.08913	0.422835	2.57577	0.0100017	0.0304396
FBgn0023167	727.796	1.70391	0.216825	7.85845	3.88906e-15	8.09005e-14
FBgn0023170	576.458	-1.19827	0.215565	-5.55873	2.71742e-08	2.56464e-07
FBgn0023171	90.3089	1.77249	0.390863	4.5348	5.76569e-06	3.80214e-05
FBgn0023180	58.6608	4.44612	0.758726	5.85999	4.62902e-09	4.81466e-08
FBgn0023181	382.845	2.10209	0.239298	8.7844	1.57202e-18	4.82069e-17
FBgn0023395	69.3208	4.61631	0.704835	6.54949	5.77336e-11	7.73539e-10
FBgn0023415	176.514	-1.78321	0.283586	-6.28809	3.21404e-10	3.89741e-09
FBgn0023507	87.0485	2.36661	0.363754	6.50608	7.7136e-11	1.01596e-09
FBgn0023513	278.101	4.01241	0.356033	11.2698	1.85059e-29	1.37284e-27
FBgn0023519	284.411	1.93959	0.269818	7.18852	6.5497e-13	1.10317e-11
FBgn0023526	2375.04	1.23167	0.237085	5.19506	2.04659e-07	1.68143e-06
FBgn0023530	148.948	1.26625	0.31697	3.99485	6.47358e-05	0.000352847
FBgn0023531	528.29	1.03737	0.259185	4.00243	6.26943e-05	0.000343762
FBgn0023537	488.933	2.99232	0.318958	9.38154	6.5019e-21	2.60308e-19
FBgn0023540	397.329	-1.29083	0.217719	-5.92887	3.05033e-09	3.24972e-08
FBgn0024179	1062.59	1.63122	0.153974	10.5941	3.17487e-26	1.96511e-24
FBgn0024191	145.836	1.01948	0.352619	2.89116	0.0038382	0.0133162
FBgn0024194	26.738	2.19822	0.761625	2.88622	0.00389903	0.0135087
FBgn0024227	415.313	7.94766	1.04118	7.63333	2.28762e-14	4.40454e-13
FBgn0024238	2514.42	-2.03723	0.230816	-8.82619	1.08302e-18	3.37241e-17
FBgn0024250	2318.14	1.09602	0.200253	5.47317	4.42051e-08	4.03972e-07
FBgn0024273	2584.81	-2.05743	0.278644	-7.38375	1.53893e-13	2.74802e-12
FBgn0024315	76.4386	1.50879	0.46554	3.24093	0.00119139	0.00475095
FBgn0024320	1087.37	-1.14625	0.170324	-6.72983	1.69862e-11	2.42053e-10
FBgn0024332	567.562	4.43945	0.375487	11.8232	2.96265e-32	2.81983e-30
FBgn0024371	428.284	1.12597	0.209614	5.37163	7.80282e-08	6.84544e-07
FBgn0024558	260.778	1.19151	0.261848	4.55038	5.35499e-06	3.56846e-05
FBgn0024698	184.773	1.38768	0.265562	5.22543	1.73749e-07	1.44633e-06
FBgn0024807	9905.85	-1.15815	0.201216	-5.75574	8.62606e-09	8.77302e-08
FBgn0024836	8714.41	-1.05652	0.122403	-8.63149	6.056e-18	1.74071e-16
FBgn0024841	310.261	1.44169	0.217586	6.62588	3.45194e-11	4.76425e-10
FBgn0024897	111.07	2.00919	0.500937	4.01087	6.04956e-05	0.000332429
FBgn0024912	33.209	1.24453	0.504683	2.46596	0.0136647	0.0395363
FBgn0024920	210.828	8.35441	1.45792	5.73037	1.00213e-08	1.00802e-07
FBgn0024957	1460.78	-1.15478	0.160739	-7.1842	6.76035e-13	1.13486e-11
FBgn0024989	6723.6	-1.10173	0.243186	-4.5304	5.88731e-06	3.87457e-05
FBgn0024992	131.485	1.41616	0.299366	4.73054	2.23921e-06	1.57103e-05
FBgn0024993	144.428	1.44791	0.309843	4.67304	2.96773e-06	2.04938e-05
FBgn0025373	1531.56	-1.25323	0.208293	-6.01667	1.78038e-09	1.95667e-08
FBgn0025382	41.3608	5.35856	1.56645	3.42082	0.000624321	0.00270799
FBgn0025574	849.936	-3.69439	0.24664	-14.9789	1.0089e-50	3.50992e-48
FBgn0025616	32.1035	-7.10361	1.3427	-5.29054	1.21958e-07	1.03834e-06
FBgn0025627	52.221	3.0239	0.733568	4.12218	3.75297e-05	0.000214768
FBgn0025628	569.422	-1.79644	0.178843	-10.0448	9.68216e-24	4.81199e-22
FBgn0025630	297.606	1.28566	0.240145	5.35368	8.6185e-08	7.50233e-07
FBgn0025641	1021.49	1.37963	0.302789	4.55639	5.20412e-06	3.47942e-05
FBgn0025642	27.5497	9.87489	3.2586	3.03041	0.00244225	0.00896321
FBgn0025716	874.963	1.83398	0.22375	8.19657	2.47335e-16	5.84395e-15
FBgn0025807	121.793	1.10104	0.308211	3.57234	0.000353803	0.0016159
FBgn0025814	1078.84	-2.1115	0.2426	-8.70365	3.21384e-18	9.50864e-17
FBgn0025815	758.313	4.08503	0.281476	14.5129	1.00358e-47	2.81252e-45
FBgn0025832	80.3266	5.4413	1.06573	5.1057	3.29566e-07	2.60171e-06
FBgn0025865	1470.43	1.4388	0.199671	7.20586	5.76767e-13	9.76343e-12
FBgn0025879	96.751	3.26488	0.393086	8.30576	9.91808e-17	2.44654e-15
FBgn0025885	840.822	1.26417	0.249339	5.07008	3.97644e-07	3.09794e-06
FBgn0026015	367.563	1.73206	0.276521	6.26376	3.75795e-10	4.5082e-09
FBgn0026059	5605.68	-1.14784	0.170865	-6.71783	1.84451e-11	2.61733e-10
FBgn0026077	21566	-1.32187	0.303058	-4.36177	1.29017e-05	7.99049e-05
FBgn0026085	228.342	6.38971	0.750692	8.51177	1.71302e-17	4.57215e-16
FBgn0026143	273.021	4.66192	0.381171	12.2305	2.135e-34	2.36704e-32
FBgn0026144	1679.88	-2.01555	0.254276	-7.92661	2.25205e-15	4.88621e-14
FBgn0026239	4511.39	-1.2801	0.16247	-7.87897	3.30102e-15	6.93832e-14
FBgn0026257	53.211	1.89796	0.480569	3.9494	7.83477e-05	0.000419559
FBgn0026319	2184.02	-1.46393	0.143937	-10.1706	2.68171e-24	1.39463e-22
FBgn0026320	302.567	1.21594	0.472419	2.57385	0.0100573	0.0305902
FBgn0026361	213.314	-1.963	0.400696	-4.89898	9.63378e-07	7.09454e-06
FBgn0026371	199.06	1.25052	0.404372	3.0925	0.00198477	0.00747179
FBgn0026373	466.904	1.72729	0.259972	6.64412	3.05032e-11	4.24478e-10
FBgn0026376	2382.83	1.32322	0.157262	8.41413	3.95819e-17	1.01873e-15
FBgn0026404	618.037	-1.79862	0.206293	-8.71878	2.81213e-18	8.39395e-17
FBgn0026428	766.568	2.2498	0.236935	9.49542	2.1932e-21	9.18141e-20
FBgn0026433	381.954	1.8204	0.219804	8.28192	1.2121e-16	2.96816e-15
FBgn0026634	120.68	1.04233	0.339998	3.06569	0.00217171	0.008088
FBgn0026679	226.276	1.35395	0.334333	4.04971	5.12801e-05	0.000286312
FBgn0026722	316.472	1.1443	0.202464	5.65186	1.5872e-08	1.54122e-07
FBgn0026753	634.724	-1.1401	0.200999	-5.67215	1.4102e-08	1.384e-07
FBgn0026874	2063.55	-7.86035	1.12549	-6.98393	2.87028e-12	4.46198e-11
FBgn0026876	152.127	2.51327	0.391633	6.4174	1.38625e-10	1.77474e-09
FBgn0027259	91.611	2.28354	0.509244	4.48418	7.31939e-06	4.73064e-05
FBgn0027280	674.648	1.27139	0.217885	5.83514	5.37453e-09	5.55001e-08
FBgn0027330	115.48	-1.18698	0.411911	-2.88163	0.00395618	0.0136819
FBgn0027339	3257.74	1.23265	0.148396	8.3065	9.85626e-17	2.43725e-15
FBgn0027363	1919.81	-1.05002	0.212447	-4.94251	7.71224e-07	5.76361e-06
FBgn0027375	124.759	1.84845	0.304228	6.07588	1.23312e-09	1.38079e-08
FBgn0027490	153.907	1.18006	0.277695	4.2495	2.14248e-05	0.000128206
FBgn0027500	331.253	5.52347	0.588357	9.38796	6.11728e-21	2.46869e-19
FBgn0027513	78.4747	5.0791	0.823471	6.16792	6.91949e-10	8.00582e-09
FBgn0027518	155.742	1.12131	0.285595	3.92622	8.62919e-05	0.000456768
FBgn0027521	412.582	3.4703	0.300594	11.5448	7.83955e-31	6.81838e-29
FBgn0027527	4013.04	1.5398	0.288374	5.3396	9.31528e-08	8.06712e-07
FBgn0027537	1281.32	2.6344	0.162774	16.1844	6.49359e-59	3.63966e-56
FBgn0027539	303.115	-1.17859	0.219208	-5.37657	7.59179e-08	6.68356e-07
FBgn0027558	1282.83	-1.3622	0.134036	-10.1629	2.90279e-24	1.4942e-22
FBgn0027559	279.428	1.82589	0.246044	7.42101	1.16234e-13	2.10159e-12
FBgn0027570	4515.01	-2.51164	0.21242	-11.8239	2.93655e-32	2.81983e-30
FBgn0027571	1857.27	2.23749	0.168202	13.3024	2.24169e-40	3.83329e-38
FBgn0027579	332.991	1.05496	0.235143	4.48646	7.24158e-06	4.68335e-05
FBgn0027580	1610.63	2.56944	0.273745	9.38624	6.2182e-21	2.49942e-19
FBgn0027584	11.8668	-4.72294	1.90863	-2.47452	0.0133415	0.0387344
FBgn0027596	3212.81	2.4623	0.355217	6.93182	4.15472e-12	6.32231e-11
FBgn0027600	5368.64	-2.09254	0.197796	-10.5793	3.71704e-26	2.25911e-24
FBgn0027601	1039.19	-2.60866	0.357051	-7.30614	2.74927e-13	4.80717e-12
FBgn0027611	1940.83	2.35425	0.273075	8.62126	6.62192e-18	1.88193e-16
FBgn0027617	71.3732	2.02069	0.51989	3.88677	0.000101587	0.000526676
FBgn0027619	647.76	-1.35563	0.257462	-5.26537	1.39905e-07	1.18118e-06
FBgn0027620	1072.43	1.84657	0.200118	9.22737	2.77347e-20	1.02122e-18
FBgn0027660	2195.36	3.00876	0.225559	13.3391	1.37092e-40	2.38469e-38
FBgn0027780	102.587	1.12947	0.31168	3.6238	0.000290307	0.0013566
FBgn0027783	751.989	3.06275	0.293469	10.4363	1.69217e-25	9.70018e-24
FBgn0027790	2438.95	-1.14957	0.327102	-3.5144	0.000440756	0.00197867
FBgn0027791	135.786	1.54749	0.45915	3.37035	0.000750739	0.0031771
FBgn0027794	267.007	1.70294	0.367079	4.63915	3.49843e-06	2.38645e-05
FBgn0027795	67.7594	2.74542	0.450128	6.0992	1.06602e-09	1.20168e-08
FBgn0027844	57.1109	-3.01396	0.502332	-5.99994	1.97389e-09	2.14597e-08
FBgn0027864	39.7313	1.45359	0.575279	2.52675	0.0115124	0.0341959
FBgn0027868	279.103	2.36091	0.299642	7.87908	3.29798e-15	6.93832e-14
FBgn0027873	155.79	1.84654	0.309489	5.96641	2.42533e-09	2.6031e-08
FBgn0027889	390.007	3.385	0.299098	11.3174	1.07672e-29	8.16772e-28
FBgn0027903	209.281	2.43981	0.396769	6.1492	7.78761e-10	8.97934e-09
FBgn0027930	384.556	2.348	0.382787	6.13396	8.57194e-10	9.81638e-09
FBgn0027932	14980.8	1.43796	0.172894	8.317	9.02193e-17	2.24746e-15
FBgn0027949	525.743	6.51518	0.669747	9.72782	2.29455e-22	1.01981e-20
FBgn0028336	521.629	1.36465	0.256923	5.31152	1.08714e-07	9.3147e-07
FBgn0028341	2215.53	1.1405	0.198625	5.74195	9.35921e-09	9.44251e-08
FBgn0028360	1522.66	-2.61938	0.281994	-9.28877	1.56083e-20	5.96486e-19
FBgn0028380	50.4256	2.34482	0.435878	5.37954	7.46759e-08	6.58571e-07
FBgn0028394	1313.03	-1.32762	0.168431	-7.88228	3.21472e-15	6.78522e-14
FBgn0028397	152.634	1.92545	0.265289	7.25793	3.93053e-13	6.77864e-12
FBgn0028425	530.192	-1.01846	0.207491	-4.90843	9.18063e-07	6.79041e-06
FBgn0028426	113.855	2.17689	0.324293	6.71274	1.91009e-11	2.70659e-10
FBgn0028429	485.773	1.79346	0.218777	8.19765	2.45132e-16	5.80549e-15
FBgn0028434	93.1338	2.20295	0.407048	5.41201	6.23207e-08	5.56912e-07
FBgn0028490	217.533	-2.01423	0.273577	-7.36259	1.80375e-13	3.18705e-12
FBgn0028491	306.44	1.35574	0.455903	2.97374	0.00294196	0.0105816
FBgn0028509	366.09	1.33982	0.263608	5.08262	3.72267e-07	2.916e-06
FBgn0028523	184.569	-2.35388	0.330487	-7.12244	1.06032e-12	1.72821e-11
FBgn0028540	257.688	-1.10619	0.22461	-4.92492	8.43937e-07	6.27912e-06
FBgn0028542	45.3	-1.6316	0.468779	-3.48053	0.00050043	0.00221343
FBgn0028554	890.377	1.26357	0.221769	5.69768	1.21448e-08	1.20362e-07
FBgn0028563	238.583	2.22312	0.343026	6.4809	9.11799e-11	1.18852e-09
FBgn0028572	3144.93	-2.1414	0.377572	-5.67151	1.41547e-08	1.38648e-07
FBgn0028579	682.735	1.15215	0.160229	7.19062	6.44991e-13	1.08818e-11
FBgn0028622	1227.22	-2.62598	0.256242	-10.2481	1.20714e-24	6.44384e-23
FBgn0028663	499.344	-1.066	0.206027	-5.17405	2.29074e-07	1.86381e-06
FBgn0028700	174.679	2.90504	0.408578	7.11012	1.15941e-12	1.88666e-11
FBgn0028875	122.773	-1.38135	0.409497	-3.37329	0.000742764	0.00314863
FBgn0028938	119.3	1.37566	0.475496	2.8931	0.00381461	0.0132617
FBgn0028974	270.541	1.36015	0.250488	5.43002	5.63477e-08	5.06677e-07
FBgn0028978	3719.39	-2.08038	0.332008	-6.26605	3.70329e-10	4.44791e-09
FBgn0028984	4013.94	-2.23572	0.242567	-9.21694	3.05704e-20	1.12155e-18
FBgn0028988	129.605	1.78848	0.585065	3.05689	0.00223648	0.00828945
FBgn0028997	96.9685	4.11163	0.601356	6.83727	8.07182e-12	1.2029e-10
FBgn0029079	111.218	1.80571	0.493922	3.65586	0.000256324	0.00121377
FBgn0029084	588.926	-1.54644	0.277458	-5.57361	2.49513e-08	2.37206e-07
FBgn0029094	717.235	2.3454	0.211937	11.0665	1.82378e-28	1.27779e-26
FBgn0029128	15945.6	5.47511	0.285979	19.1452	1.0623e-81	1.78626e-78
FBgn0029148	92.3476	-1.06955	0.34766	-3.07644	0.00209487	0.00783945
FBgn0029170	857.572	-1.85997	0.341181	-5.45158	4.99245e-08	4.54182e-07
FBgn0029504	1473.04	1.45929	0.218007	6.69376	2.17506e-11	3.07773e-10
FBgn0029506	1156.76	-1.10615	0.197386	-5.60398	2.0948e-08	2.0128e-07
FBgn0029512	376.462	1.26843	0.228822	5.54332	2.96796e-08	2.78288e-07
FBgn0029518	655.504	-1.31918	0.354435	-3.72194	0.000197698	0.000959851
FBgn0029522	111.982	1.52643	0.364995	4.18206	2.88874e-05	0.000168954
FBgn0029568	98.44	-3.7534	0.70093	-5.35488	8.56127e-08	7.46539e-07
FBgn0029573	46092.1	-4.14802	0.580761	-7.14239	9.1724e-13	1.50717e-11
FBgn0029587	33.4058	4.22713	0.941644	4.48909	7.15277e-06	4.63781e-05
FBgn0029606	50.3459	-1.98703	0.532124	-3.73415	0.000188351	0.000918452
FBgn0029662	1869.16	-2.66825	0.288915	-9.23542	2.57265e-20	9.5075e-19
FBgn0029676	337.884	-1.00836	0.237878	-4.23897	2.24547e-05	0.000133892
FBgn0029681	3653.3	3.87841	0.701828	5.52616	3.2732e-08	3.05772e-07
FBgn0029710	36.0868	1.49245	0.56479	2.64249	0.00822979	0.0257618
FBgn0029719	181.784	-3.33048	0.370595	-8.98684	2.54445e-19	8.44441e-18
FBgn0029723	34.7224	1.4865	0.504739	2.94509	0.00322859	0.0114816
FBgn0029745	24.589	-1.69651	0.56283	-3.01425	0.00257619	0.00938311
FBgn0029761	367.713	-1.97925	0.26213	-7.55067	4.33021e-14	8.19652e-13
FBgn0029799	34.2743	1.31458	0.482079	2.72689	0.00639336	0.0206805
FBgn0029800	203.108	1.55982	0.302319	5.15951	2.47593e-07	2.00429e-06
FBgn0029801	2399.8	1.74778	0.18895	9.24997	2.24559e-20	8.39102e-19
FBgn0029807	18861.8	-2.76724	0.591073	-4.68173	2.84467e-06	1.96574e-05
FBgn0029809	20.5218	-3.47571	0.704548	-4.93325	8.08734e-07	6.03054e-06
FBgn0029813	48.7234	-3.11554	0.538765	-5.78274	7.34944e-09	7.50491e-08
FBgn0029818	401.838	1.12548	0.226813	4.96214	6.9719e-07	5.2453e-06
FBgn0029836	596.679	-2.34879	0.324706	-7.23361	4.70338e-13	8.08388e-12
FBgn0029838	4000.35	-1.59409	0.174194	-9.15123	5.62865e-20	1.99956e-18
FBgn0029839	18.0352	-1.55755	0.59421	-2.62121	0.00876193	0.0271579
FBgn0029840	747.761	1.00779	0.258633	3.8966	9.75539e-05	0.000507854
FBgn0029843	97.9958	-1.4513	0.45303	-3.20355	0.00135744	0.00535389
FBgn0029853	65.3266	-1.68656	0.341081	-4.94476	7.62378e-07	5.70596e-06
FBgn0029858	50.9178	1.48274	0.523372	2.83305	0.00461056	0.0156356
FBgn0029873	627.602	1.82002	0.195086	9.32933	1.06543e-20	4.15024e-19
FBgn0029893	1824.03	1.05935	0.184951	5.72774	1.01777e-08	1.02274e-07
FBgn0029896	1126.82	1.71125	0.274093	6.24333	4.28353e-10	5.08429e-09
FBgn0029898	181.7	1.87679	0.505544	3.71241	0.000205293	0.000991479
FBgn0029903	10124.5	1.63562	0.169489	9.65029	4.90161e-22	2.1501e-20
FBgn0029905	870.32	1.5676	0.242287	6.47001	9.79948e-11	1.27242e-09
FBgn0029907	13.788	4.7808	1.58001	3.02581	0.00247972	0.0090743
FBgn0029915	100.032	2.80843	0.437641	6.41721	1.38792e-10	1.77474e-09
FBgn0029920	260.911	1.47523	0.323837	4.55548	5.2265e-06	3.49206e-05
FBgn0029924	606.324	1.19316	0.301965	3.95132	7.77227e-05	0.00041732
FBgn0029937	443.902	2.60986	0.327319	7.97343	1.54326e-15	3.40698e-14
FBgn0029980	73.9829	1.71297	0.440387	3.8897	0.00010037	0.000521169
FBgn0030015	12.0158	5.85614	1.7122	3.42025	0.000625638	0.00271253
FBgn0030030	203.151	1.18599	0.260011	4.56131	5.08357e-06	3.40107e-05
FBgn0030034	2531.19	1.14457	0.2986	3.83312	0.000126527	0.000646184
FBgn0030037	627.718	-1.22304	0.236699	-5.16708	2.37777e-07	1.92996e-06
FBgn0030048	67.7275	1.49884	0.441656	3.39368	0.000689601	0.0029468
FBgn0030054	1300.43	3.40344	0.243428	13.9813	2.02718e-44	4.54493e-42
FBgn0030060	728.306	1.05962	0.163089	6.4972	8.18311e-11	1.0722e-09
FBgn0030066	55.8145	1.46453	0.407104	3.59745	0.000321358	0.0014818
FBgn0030077	2172.73	2.01432	0.219177	9.19039	3.91405e-20	1.41032e-18
FBgn0030081	45.7149	-2.00818	0.505893	-3.96957	7.20033e-05	0.000389513
FBgn0030092	39.2371	1.71035	0.64909	2.635	0.00841369	0.026256
FBgn0030093	1900.22	1.04944	0.293227	3.57892	0.000345019	0.00157792
FBgn0030114	3774.31	1.85462	0.235022	7.89124	2.99203e-15	6.38193e-14
FBgn0030122	250.259	2.88704	0.30427	9.48843	2.34551e-21	9.77844e-20
FBgn0030170	96.0648	5.30479	0.777766	6.82054	9.06962e-12	1.34169e-10
FBgn0030178	104.522	1.24605	0.346993	3.591	0.000329416	0.0015148
FBgn0030183	381.257	-1.26123	0.186964	-6.74586	1.52128e-11	2.18948e-10
FBgn0030196	120.387	1.83508	0.302498	6.06642	1.30793e-09	1.46132e-08
FBgn0030218	33.65	2.15666	0.665729	3.23954	0.00119722	0.00477043
FBgn0030234	2909.15	-1.69967	0.267704	-6.34904	2.16663e-10	2.67553e-09
FBgn0030241	512.578	4.10462	0.450815	9.10488	8.63646e-20	3.01499e-18
FBgn0030251	1333.48	-2.14244	0.307107	-6.9762	3.0328e-12	4.69293e-11
FBgn0030294	280.998	1.18505	0.240857	4.92012	8.6492e-07	6.42103e-06
FBgn0030357	35.4888	-1.10186	0.450021	-2.44846	0.0143467	0.0411275
FBgn0030365	365.45	2.01492	0.344069	5.85614	4.73748e-09	4.91733e-08
FBgn0030418	188.07	-2.2247	0.24581	-9.0505	1.42319e-19	4.81833e-18
FBgn0030432	91.3877	2.16952	0.414211	5.23771	1.62583e-07	1.36124e-06
FBgn0030467	239.734	1.68851	0.262181	6.44022	1.19298e-10	1.53912e-09
FBgn0030468	459.308	1.41322	0.267836	5.27643	1.31723e-07	1.1177e-06
FBgn0030482	34.5617	-1.72054	0.45665	-3.76774	0.000164731	0.000814293
FBgn0030484	917.554	-1.46771	0.29989	-4.89415	9.87309e-07	7.25489e-06
FBgn0030485	473.705	1.53609	0.253371	6.06263	1.33912e-09	1.49452e-08
FBgn0030494	949.993	-2.87276	0.826859	-3.47431	0.000512172	0.00225745
FBgn0030500	113.25	6.88215	1.48246	4.64239	3.44394e-06	2.35246e-05
FBgn0030501	613.405	9.54791	1.05029	9.09077	9.83437e-20	3.38631e-18
FBgn0030502	719.908	1.59818	0.196523	8.13227	4.21322e-16	9.8169e-15
FBgn0030507	57.0914	5.74395	1.0704	5.36617	8.04248e-08	7.04345e-07
FBgn0030510	34.773	2.48461	0.621132	4.00013	6.33065e-05	0.000346366
FBgn0030529	2830.94	-2.38059	0.261652	-9.0983	9.17577e-20	3.18125e-18
FBgn0030572	124.234	1.08673	0.298911	3.63562	0.000277308	0.00130432
FBgn0030590	217.074	3.13572	0.418107	7.49979	6.39216e-14	1.18767e-12
FBgn0030592	441.584	2.99517	0.277769	10.7829	4.14454e-27	2.66333e-25
FBgn0030594	105.039	4.0194	0.560303	7.17362	7.30407e-13	1.21803e-11
FBgn0030595	344.754	3.25323	0.693357	4.692	2.70543e-06	1.87724e-05
FBgn0030598	1638.75	-2.44109	0.244073	-10.0015	1.50144e-23	7.24788e-22
FBgn0030603	91.1971	2.20044	0.465941	4.72258	2.32869e-06	1.62927e-05
FBgn0030608	3617.07	-1.92301	0.206976	-9.291	1.52842e-20	5.86321e-19
FBgn0030611	45.9728	-1.1667	0.429498	-2.71643	0.00659904	0.0212369
FBgn0030615	289.567	-1.32365	0.269676	-4.9083	9.18715e-07	6.79041e-06
FBgn0030631	425.105	1.58654	0.351267	4.51661	6.28364e-06	4.10859e-05
FBgn0030646	98.0566	2.22921	0.419611	5.31256	1.08093e-07	9.27338e-07
FBgn0030648	1446.29	1.04273	0.194997	5.34741	8.92227e-08	7.7334e-07
FBgn0030658	449.785	1.05552	0.219269	4.81381	1.48082e-06	1.0641e-05
FBgn0030660	67.7511	1.20283	0.500503	2.40323	0.0162508	0.0457461
FBgn0030668	117.42	5.18989	0.692206	7.49761	6.49895e-14	1.20529e-12
FBgn0030720	128.797	-1.37871	0.362487	-3.80347	0.000142685	0.000719413
FBgn0030731	1330.56	-1.17713	0.24057	-4.89308	9.9269e-07	7.28382e-06
FBgn0030742	56.522	-1.0336	0.349831	-2.95457	0.00313104	0.0111859
FBgn0030743	41.4436	-1.12402	0.438307	-2.56446	0.0103338	0.0312934
FBgn0030745	81.2615	-1.07359	0.378589	-2.83577	0.00457158	0.0155086
FBgn0030753	1319.89	1.25953	0.19385	6.49742	8.17076e-11	1.07197e-09
FBgn0030757	220.972	1.73507	0.269232	6.44452	1.15966e-10	1.49806e-09
FBgn0030763	5306.46	-2.03349	0.235552	-8.63289	5.98187e-18	1.72432e-16
FBgn0030766	1662.66	1.83277	0.208138	8.80556	1.30196e-18	4.01896e-17
FBgn0030778	19486.5	-1.30896	0.18232	-7.17945	6.99947e-13	1.17111e-11
FBgn0030793	220.663	1.52617	0.229561	6.64821	2.96684e-11	4.13432e-10
FBgn0030794	82.4705	1.21761	0.405162	3.00525	0.0026536	0.00962681
FBgn0030797	293.219	1.86237	0.356353	5.22621	1.73021e-07	1.44146e-06
FBgn0030803	78.877	3.96327	0.784516	5.05187	4.375e-07	3.39273e-06
FBgn0030805	1548.42	1.96536	0.176955	11.1065	1.16634e-28	8.22884e-27
FBgn0030808	1337.15	1.24419	0.19398	6.41403	1.41723e-10	1.80993e-09
FBgn0030813	58.7225	2.23247	0.587119	3.80241	0.000143295	0.000722127
FBgn0030833	184.624	1.16002	0.314446	3.68909	0.000225057	0.00107867
FBgn0030840	45.183	-3.57968	0.58678	-6.10055	1.05701e-09	1.1942e-08
FBgn0030841	1403.56	-3.39737	0.713274	-4.76307	1.90668e-06	1.34898e-05
FBgn0030844	39.65	-1.86383	0.460181	-4.05021	5.11716e-05	0.000285864
FBgn0030852	14.1938	8.66421	3.29306	2.63105	0.00851206	0.0265056
FBgn0030864	135.768	2.59472	0.565352	4.58956	4.44176e-06	3.00154e-05
FBgn0030870	5635.14	-1.02447	0.174655	-5.86567	4.47311e-09	4.66692e-08
FBgn0030871	105.528	4.16048	0.641414	6.48642	8.78985e-11	1.14872e-09
FBgn0030876	2136.4	-2.91636	0.553379	-5.27009	1.36356e-07	1.1541e-06
FBgn0030877	136.421	1.05173	0.375241	2.80282	0.00506578	0.0169234
FBgn0030887	249.415	-1.49255	0.265968	-5.61175	2.00292e-08	1.93188e-07
FBgn0030894	652.4	1.43479	0.190149	7.54561	4.50168e-14	8.45763e-13
FBgn0030904	181.159	-1.19296	0.283529	-4.20753	2.58179e-05	0.000152593
FBgn0030925	377.877	2.46255	0.33386	7.37599	1.63125e-13	2.9026e-12
FBgn0030926	160.971	3.18132	0.659481	4.82397	1.40727e-06	1.01342e-05
FBgn0030930	1880	1.5622	0.231195	6.75708	1.40798e-11	2.03511e-10
FBgn0030943	574.971	1.61712	0.21925	7.37569	1.63502e-13	2.90418e-12
FBgn0030947	197.8	-1.01332	0.356828	-2.83981	0.00451411	0.0153343
FBgn0030955	953.493	-1.03489	0.32202	-3.21374	0.00131019	0.00518373
FBgn0030963	54.0215	1.22776	0.502893	2.44139	0.0146309	0.0417926
FBgn0030964	298.275	-2.4779	0.24775	-10.0016	1.49898e-23	7.24788e-22
FBgn0030976	21.6743	-1.61498	0.575478	-2.80633	0.00501087	0.0167733
FBgn0030989	42.0003	-1.7346	0.658773	-2.63308	0.00846139	0.0263757
FBgn0030994	11.0974	4.08322	1.30058	3.13954	0.0016921	0.00649439
FBgn0031020	1351.75	1.30146	0.207438	6.274	3.51888e-10	4.24665e-09
FBgn0031022	77.0955	3.02555	0.672375	4.4998	6.80184e-06	4.41594e-05
FBgn0031037	1854.83	-1.04147	0.242115	-4.30154	1.69618e-05	0.000103151
FBgn0031043	581.122	1.19382	0.212753	5.61131	2.00806e-08	1.93499e-07
FBgn0031044	430.516	1.63274	0.19685	8.29431	1.09219e-16	2.6876e-15
FBgn0031051	878.028	1.07905	0.230201	4.68742	2.76676e-06	1.91584e-05
FBgn0031052	689.809	1.45227	0.243327	5.96839	2.39599e-09	2.57709e-08
FBgn0031053	2892.54	1.95848	0.29533	6.6315	3.32282e-11	4.59232e-10
FBgn0031060	75.1333	1.30734	0.517928	2.52417	0.0115973	0.0344132
FBgn0031070	274.489	7.03496	0.90491	7.77421	7.59212e-15	1.54429e-13
FBgn0031078	1292.13	2.61509	0.268045	9.75617	1.73588e-22	7.78368e-21
FBgn0031088	15031.7	-5.62679	0.728739	-7.72126	1.15181e-14	2.29657e-13
FBgn0031089	270.093	-1.58362	0.577937	-2.74012	0.00614172	0.0200077
FBgn0031092	329.39	-1.70689	0.2427	-7.03293	2.02237e-12	3.20309e-11
FBgn0031118	7053.79	-1.32958	0.217366	-6.11678	9.54879e-10	1.08488e-08
FBgn0031126	284.033	1.76412	0.294928	5.98153	2.21055e-09	2.38782e-08
FBgn0031168	21.3263	3.1584	0.762081	4.14444	3.40642e-05	0.000196722
FBgn0031190	568.055	1.06177	0.211482	5.02063	5.15011e-07	3.95731e-06
FBgn0031194	587.197	1.91602	0.313164	6.11827	9.45993e-10	1.076e-08
FBgn0031195	4100.35	-2.64851	0.259321	-10.2133	1.72943e-24	9.13519e-23
FBgn0031209	42.9678	-1.94013	0.454135	-4.27215	1.93601e-05	0.00011689
FBgn0031213	84.0977	-1.82604	0.394467	-4.62914	3.67193e-06	2.50142e-05
FBgn0031214	16.7075	-2.04266	0.667322	-3.06098	0.00220617	0.0082012
FBgn0031217	246.397	1.18373	0.27276	4.33982	1.42598e-05	8.76171e-05
FBgn0031252	127.343	4.11876	0.702565	5.86246	4.56057e-09	4.75326e-08
FBgn0031267	171.96	1.25851	0.311463	4.04063	5.33073e-05	0.000296482
FBgn0031309	158.673	1.10953	0.334183	3.32011	0.000899814	0.00371146
FBgn0031313	248.162	-1.05482	0.32335	-3.26217	0.00110564	0.00445835
FBgn0031327	37.9991	-1.16424	0.432687	-2.69072	0.00712972	0.0226914
FBgn0031343	19.568	2.82838	0.73258	3.86085	0.000112994	0.000580582
FBgn0031374	5461.55	2.29308	0.196134	11.6914	1.41051e-31	1.27059e-29
FBgn0031426	25.6563	-3.46758	0.622588	-5.56962	2.55292e-08	2.41845e-07
FBgn0031461	100.423	-1.84448	0.339734	-5.42921	5.66047e-08	5.08535e-07
FBgn0031473	125.945	1.88482	0.445098	4.23462	2.28937e-05	0.000136188
FBgn0031479	67.2706	3.00175	0.595148	5.04371	4.56593e-07	3.52724e-06
FBgn0031488	3739.84	2.52394	0.150297	16.793	2.74652e-63	2.13151e-60
FBgn0031516	278.164	1.33254	0.25018	5.32632	1.0022e-07	8.64203e-07
FBgn0031522	197.426	-2.04284	0.292429	-6.98575	2.83341e-12	4.41147e-11
FBgn0031530	1864.75	-1.86753	0.241076	-7.74665	9.43511e-15	1.91146e-13
FBgn0031534	471.456	-1.11026	0.215221	-5.1587	2.48675e-07	2.01032e-06
FBgn0031540	234.92	2.34817	0.324777	7.23008	4.8271e-13	8.28243e-12
FBgn0031549	205.638	1.15569	0.394654	2.92836	0.00340755	0.0120206
FBgn0031554	18.768	-2.16088	0.646164	-3.34417	0.000825292	0.00345063
FBgn0031568	1538.84	-1.25994	0.254633	-4.94807	7.49536e-07	5.61401e-06
FBgn0031571	3041.49	-1.47691	0.172368	-8.56834	1.04989e-17	2.92606e-16
FBgn0031589	237.814	-1.68774	0.286432	-5.89229	3.80879e-09	4.01535e-08
FBgn0031628	82.2365	3.35853	0.535741	6.26895	3.63492e-10	4.37622e-09
FBgn0031629	449.745	-2.92177	0.356854	-8.18757	2.66544e-16	6.2831e-15
FBgn0031631	56.2616	1.30569	0.435258	2.99982	0.00270142	0.0097757
FBgn0031632	284.712	-2.18403	0.273513	-7.9851	1.40412e-15	3.12029e-14
FBgn0031639	107.832	1.13144	0.347377	3.25711	0.00112552	0.00452766
FBgn0031646	375.956	-2.4837	0.656825	-3.78138	0.000155961	0.000778195
FBgn0031651	114.014	1.11549	0.356848	3.12594	0.00177237	0.00676048
FBgn0031655	131.454	1.40867	0.312654	4.50552	6.62111e-06	4.3097e-05
FBgn0031661	195.521	1.04441	0.314926	3.31638	0.000911927	0.00375528
FBgn0031663	71.9211	1.33575	0.384383	3.47506	0.000510746	0.00225425
FBgn0031675	81.9931	1.96746	0.489273	4.0212	5.79015e-05	0.000320092
FBgn0031681	7480.29	1.1783	0.167851	7.01995	2.21946e-12	3.49877e-11
FBgn0031696	1404.98	1.34662	0.150962	8.92024	4.65299e-19	1.49981e-17
FBgn0031717	561.563	-2.72254	0.251789	-10.8128	2.99463e-27	1.93672e-25
FBgn0031736	266.845	1.27935	0.241438	5.29888	1.16516e-07	9.93688e-07
FBgn0031737	91.4714	-4.41815	0.462868	-9.54517	1.35887e-21	5.76035e-20
FBgn0031739	379.211	1.29159	0.226986	5.69016	1.26917e-08	1.25413e-07
FBgn0031741	180.031	2.54635	0.431562	5.90031	3.62809e-09	3.8409e-08
FBgn0031745	691.231	-1.42824	0.444967	-3.20977	0.00132841	0.00524964
FBgn0031746	32.1578	-2.2046	0.486153	-4.53479	5.76596e-06	3.80214e-05
FBgn0031782	110.867	1.03982	0.310424	3.34967	0.000809072	0.00339164
FBgn0031816	1320.92	-1.63383	0.198843	-8.21667	2.09231e-16	4.9786e-15
FBgn0031817	39.4428	1.21414	0.490224	2.47671	0.0132599	0.038553
FBgn0031832	183.462	1.34708	0.3015	4.46794	7.89757e-06	5.08154e-05
FBgn0031848	50.6318	5.2344	1.08409	4.82838	1.37649e-06	9.92668e-06
FBgn0031850	795.811	1.68049	0.347744	4.83256	1.3479e-06	9.72748e-06
FBgn0031875	175.924	3.45812	0.354325	9.75975	1.6756e-22	7.54695e-21
FBgn0031878	338.689	3.24083	0.642667	5.04279	4.58799e-07	3.54156e-06
FBgn0031879	47948.1	1.39402	0.316344	4.40668	1.04968e-05	6.63131e-05
FBgn0031886	159.95	5.72249	0.610737	9.36981	7.26619e-21	2.88617e-19
FBgn0031888	98.985	1.59027	0.388217	4.09635	4.19715e-05	0.000238429
FBgn0031902	96.2388	-1.49099	0.390383	-3.8193	0.000133833	0.000679193
FBgn0031908	19.9546	-2.12648	0.818198	-2.59898	0.00935012	0.0287251
FBgn0031913	97.7962	-1.04844	0.294977	-3.55431	0.000378972	0.00172228
FBgn0031914	607.357	1.5287	0.211921	7.21351	5.45274e-13	9.29269e-12
FBgn0031926	783.089	-3.25159	0.37124	-8.75873	1.97466e-18	5.94696e-17
FBgn0031939	325.139	-1.7922	0.241079	-7.43407	1.0531e-13	1.91436e-12
FBgn0031957	1143.98	-1.99871	0.320178	-6.2425	4.30628e-10	5.1053e-09
FBgn0031961	235.569	2.05074	0.371168	5.52511	3.29273e-08	3.07311e-07
FBgn0031968	89.8489	1.08574	0.342914	3.16622	0.00154436	0.0059904
FBgn0031971	729.216	1.19869	0.279803	4.28405	1.83518e-05	0.000111082
FBgn0031973	442.273	2.80344	0.296013	9.47066	2.78068e-21	1.14977e-19
FBgn0031976	245.927	-1.29896	0.543846	-2.38847	0.0169187	0.0472833
FBgn0031988	1086.29	-1.03113	0.274706	-3.75358	0.000174328	0.000857948
FBgn0031998	31.8671	1.70695	0.667185	2.55843	0.0105145	0.0317418
FBgn0032010	2955.54	2.60719	0.372336	7.00226	2.51873e-12	3.93976e-11
FBgn0032033	65.083	1.08982	0.405278	2.68906	0.00716529	0.0227902
FBgn0032034	90.2198	1.04282	0.431316	2.41777	0.0156159	0.0442057
FBgn0032047	27.3255	-1.82135	0.639377	-2.84864	0.00439072	0.0149807
FBgn0032079	50.4557	2.23692	0.479058	4.66941	3.02067e-06	2.08166e-05
FBgn0032105	619.28	5.07311	0.428722	11.8331	2.63211e-32	2.57819e-30
FBgn0032116	98.603	2.97792	0.551384	5.40081	6.63416e-08	5.89191e-07
FBgn0032135	423.622	-1.62146	0.182586	-8.88051	6.65554e-19	2.12493e-17
FBgn0032136	593.562	-1.00622	0.188061	-5.35048	8.77212e-08	7.6229e-07
FBgn0032143	60.3875	-3.51555	0.800137	-4.39369	1.11444e-05	6.99661e-05
FBgn0032156	217.985	-1.00241	0.210046	-4.77231	1.82122e-06	1.29579e-05
FBgn0032162	47.6133	-2.20824	0.453458	-4.86979	1.11718e-06	8.13805e-06
FBgn0032168	48.2273	1.65634	0.574807	2.88156	0.00395717	0.0136819
FBgn0032189	83.3832	1.29089	0.395214	3.26631	0.0010896	0.00440071
FBgn0032192	299.743	-1.99241	0.264924	-7.52068	5.44933e-14	1.01623e-12
FBgn0032193	139.551	1.35069	0.341513	3.95502	7.6527e-05	0.000411996
FBgn0032211	141.818	-5.06864	0.584868	-8.6663	4.46377e-18	1.30916e-16
FBgn0032213	1095.42	1.32111	0.229318	5.76104	8.35978e-09	8.51078e-08
FBgn0032218	86.2666	-1.0662	0.3783	-2.81839	0.00482654	0.0162805
FBgn0032224	83.3214	2.68262	0.524011	5.11939	3.06517e-07	2.435e-06
FBgn0032244	147.721	4.16478	0.507267	8.21023	2.20756e-16	5.2405e-15
FBgn0032289	204.039	-1.85478	0.394588	-4.70054	2.59481e-06	1.80172e-05
FBgn0032297	1263.37	2.07705	0.207948	9.98832	1.71456e-23	8.23725e-22
FBgn0032299	3012.96	-4.12127	0.734596	-5.61026	2.02023e-08	1.94486e-07
FBgn0032329	42.9477	-2.5171	0.642237	-3.91926	8.88195e-05	0.000468427
FBgn0032330	8461.12	-1.22055	0.16359	-7.46104	8.58436e-14	1.56898e-12
FBgn0032350	496.34	-2.56917	0.268572	-9.56604	1.11075e-21	4.74847e-20
FBgn0032362	3280	1.35648	0.182561	7.43028	1.08371e-13	1.96646e-12
FBgn0032381	14.2976	-3.71663	1.06557	-3.48793	0.000486782	0.00216064
FBgn0032387	30.9694	1.86008	0.63623	2.9236	0.00346007	0.012176
FBgn0032405	243.909	-3.9481	0.439635	-8.98039	2.69804e-19	8.89558e-18
FBgn0032414	3034.72	4.53667	0.302953	14.9748	1.07259e-50	3.60711e-48
FBgn0032422	76.3076	-1.64653	0.332575	-4.95084	7.38924e-07	5.53863e-06
FBgn0032430	86.0786	1.47406	0.408288	3.61034	0.000305793	0.0014178
FBgn0032449	16.3554	2.75847	1.00972	2.73192	0.00629663	0.0204237
FBgn0032450	47.6443	1.95723	0.535728	3.6534	0.000258793	0.00122351
FBgn0032454	1682.63	1.13687	0.203985	5.57332	2.49925e-08	2.37206e-07
FBgn0032456	805.141	1.32259	0.200495	6.59659	4.20714e-11	5.7669e-10
FBgn0032467	2790.43	-1.52468	0.182327	-8.36233	6.14899e-17	1.55482e-15
FBgn0032485	441.452	-1.26372	0.171634	-7.36286	1.80006e-13	3.18611e-12
FBgn0032495	316.71	-1.49048	0.354611	-4.20314	2.63237e-05	0.000155401
FBgn0032514	704.602	1.00779	0.221934	4.54095	5.60015e-06	3.70491e-05
FBgn0032535	119.881	4.03142	1.01543	3.97017	7.18224e-05	0.000388743
FBgn0032586	3361.1	1.23355	0.172468	7.15236	8.52968e-13	1.41307e-11
FBgn0032595	57.4456	-1.54482	0.389527	-3.96589	7.3124e-05	0.000395152
FBgn0032598	1681.87	-1.82586	0.309835	-5.89301	3.79215e-09	4.00199e-08
FBgn0032601	58.0087	-2.29708	0.403622	-5.69118	1.26167e-08	1.24917e-07
FBgn0032614	29.041	-1.94157	0.610392	-3.18086	0.0014684	0.00572661
FBgn0032629	62.4556	-1.09256	0.384945	-2.83823	0.00453639	0.0153944
FBgn0032633	658.169	1.65513	0.296659	5.57922	2.41593e-08	2.30163e-07
FBgn0032635	416.713	1.27683	0.248593	5.1362	2.80346e-07	2.25192e-06
FBgn0032638	20.3037	-3.09551	0.979859	-3.15914	0.00158234	0.00612594
FBgn0032666	2903.24	2.12369	0.225624	9.41253	4.84321e-21	1.97029e-19
FBgn0032681	3501.31	-1.51752	0.225161	-6.73971	1.587e-11	2.27432e-10
FBgn0032685	2090.39	-1.61279	0.320149	-5.03762	4.71348e-07	3.63351e-06
FBgn0032698	124.143	6.83906	1.4638	4.67213	2.98088e-06	2.05705e-05
FBgn0032706	42.6022	-2.10654	0.403213	-5.22437	1.74747e-07	1.45344e-06
FBgn0032707	1453.71	-1.53474	0.279035	-5.50019	3.79391e-08	3.50841e-07
FBgn0032713	295.083	-2.25438	0.263357	-8.56015	1.12723e-17	3.10728e-16
FBgn0032717	1566.37	1.34229	0.182688	7.34746	2.02005e-13	3.55677e-12
FBgn0032719	62.283	-1.11559	0.354006	-3.15133	0.00162527	0.00627288
FBgn0032726	200.433	-1.44508	0.299596	-4.82342	1.41118e-06	1.01551e-05
FBgn0032731	438.337	-2.53135	0.330219	-7.66567	1.779e-14	3.49189e-13
FBgn0032772	22.0002	-1.82148	0.562994	-3.23535	0.00121493	0.00483911
FBgn0032775	56.9559	9.55418	3.25062	2.93919	0.00329075	0.0116738
FBgn0032803	10005.8	4.66734	0.375083	12.4435	1.51722e-35	1.80085e-33
FBgn0032804	840.35	2.33634	0.373979	6.24726	4.1772e-10	4.96978e-09
FBgn0032812	280.699	1.82125	0.333532	5.46049	4.74819e-08	4.32742e-07
FBgn0032815	330.182	1.23049	0.247561	4.97046	6.67949e-07	5.04412e-06
FBgn0032845	50.33	-1.24664	0.434923	-2.86635	0.00415233	0.0142493
FBgn0032863	74.0408	1.12354	0.387715	2.89785	0.00375729	0.0130895
FBgn0032873	71.4028	1.63219	0.497834	3.27857	0.00104334	0.00424273
FBgn0032883	228.325	1.1561	0.267073	4.32876	1.49951e-05	9.17992e-05
FBgn0032886	544.874	-4.35777	0.445823	-9.77466	1.44645e-22	6.54403e-21
FBgn0032889	133.933	2.89072	0.337467	8.56593	1.07205e-17	2.9714e-16
FBgn0032899	50.2145	-1.22474	0.451307	-2.71375	0.00665255	0.021375
FBgn0032901	211.071	-2.26748	0.258558	-8.76973	1.79096e-18	5.42611e-17
FBgn0032906	346.337	3.5755	0.313036	11.422	3.24677e-30	2.66315e-28
FBgn0032914	8.81098	-3.50747	1.16104	-3.02096	0.00251974	0.00920739
FBgn0032922	14.0442	3.02025	1.19059	2.53676	0.0111883	0.033439
FBgn0032923	475.421	1.41797	0.21352	6.64095	3.11668e-11	4.33115e-10
FBgn0032929	284.535	6.53258	0.763568	8.55533	1.17534e-17	3.23106e-16
FBgn0032943	559.644	1.49254	0.223061	6.69116	2.21415e-11	3.12865e-10
FBgn0033033	8388.69	-4.30783	0.279504	-15.4124	1.35071e-53	5.04714e-51
FBgn0033052	609.868	1.57406	0.221768	7.09778	1.26776e-12	2.05304e-11
FBgn0033061	40.4697	-2.00474	0.457601	-4.38099	1.18143e-05	7.37135e-05
FBgn0033081	686.06	1.78845	0.192795	9.27642	1.75266e-20	6.57347e-19
FBgn0033086	43.7243	1.29507	0.453432	2.85615	0.00428808	0.0146702
FBgn0033113	62.929	1.90719	0.678442	2.81114	0.00493668	0.0165579
FBgn0033115	28.0373	4.74265	0.911619	5.20245	1.96676e-07	1.62113e-06
FBgn0033127	536.299	-1.08966	0.195779	-5.56573	2.61057e-08	2.46842e-07
FBgn0033134	11.7087	-2.55978	0.842985	-3.03657	0.00239285	0.0087979
FBgn0033153	533.195	1.17866	0.34564	3.4101	0.000649401	0.00279992
FBgn0033158	229.763	-1.328	0.406021	-3.27076	0.0010726	0.00434073
FBgn0033183	551.871	1.23898	0.193677	6.39713	1.58324e-10	2.00923e-09
FBgn0033199	342.777	1.01219	0.197591	5.12265	3.01273e-07	2.4009e-06
FBgn0033209	415.468	1.1652	0.198043	5.88355	4.01559e-09	4.22453e-08
FBgn0033210	353.62	2.21308	0.273339	8.09646	5.65836e-16	1.29744e-14
FBgn0033212	1432.64	1.24011	0.169339	7.32323	2.42066e-13	4.24731e-12
FBgn0033224	804.453	1.94737	0.165088	11.7959	4.09719e-32	3.86323e-30
FBgn0033247	130.102	1.06432	0.346893	3.06815	0.00215389	0.00803944
FBgn0033250	74.2264	-1.21932	0.335821	-3.63085	0.000282493	0.00132438
FBgn0033252	2701.53	5.43568	0.275598	19.7232	1.36206e-86	3.43546e-83
FBgn0033264	858.61	2.03496	0.183153	11.1107	1.1129e-28	7.90709e-27
FBgn0033283	41.8219	1.1934	0.440066	2.71187	0.00669049	0.0214764
FBgn0033308	89.1287	1.56493	0.42901	3.64779	0.00026451	0.00124761
FBgn0033354	161.215	4.0555	0.45896	8.83626	9.89748e-19	3.10111e-17
FBgn0033355	11414.1	-4.4738	0.713255	-6.27238	3.55575e-10	4.28602e-09
FBgn0033357	431.202	-1.18185	0.207206	-5.70376	1.17194e-08	1.1649e-07
FBgn0033362	3004.8	-3.09405	0.554411	-5.58078	2.39438e-08	2.28326e-07
FBgn0033363	377.131	7.10813	0.682977	10.4076	2.28996e-25	1.26942e-23
FBgn0033365	4924.83	-4.57045	0.610549	-7.48581	7.11048e-14	1.31388e-12
FBgn0033372	25.5091	8.16668	3.28831	2.48355	0.013008	0.0379191
FBgn0033389	27.3926	5.96534	1.52189	3.9197	8.86599e-05	0.00046783
FBgn0033392	73.4909	1.11661	0.396227	2.8181	0.00483092	0.0162805
FBgn0033421	68.4282	3.55675	0.478059	7.43999	1.00695e-13	1.83377e-12
FBgn0033427	63.9006	1.64036	0.51818	3.16562	0.00154753	0.00600041
FBgn0033434	617.039	-1.29933	0.217995	-5.96034	2.51717e-09	2.69594e-08
FBgn0033438	4604.69	-1.64996	0.175279	-9.41334	4.80617e-21	1.96314e-19
FBgn0033483	265.391	1.61446	0.318455	5.06965	3.98557e-07	3.10265e-06
FBgn0033485	103.856	1.02873	0.338912	3.03538	0.00240232	0.00882629
FBgn0033504	3285.7	-1.41565	0.222754	-6.35522	2.08123e-10	2.57638e-09
FBgn0033526	473.501	4.73245	0.384842	12.2971	9.38665e-35	1.08853e-32
FBgn0033540	109.911	-1.03512	0.304683	-3.39738	0.000680355	0.00291346
FBgn0033549	33.3423	5.00807	1.10563	4.52961	5.9093e-06	3.88483e-05
FBgn0033554	30.2124	2.75581	0.672891	4.09548	4.21299e-05	0.00023906
FBgn0033580	139.779	4.03245	0.473422	8.51767	1.6279e-17	4.37971e-16
FBgn0033600	21.9106	-2.40715	0.880566	-2.73363	0.00626395	0.0203533
FBgn0033631	1004.59	2.42633	0.281631	8.61526	6.97856e-18	1.97772e-16
FBgn0033690	47.4641	1.61119	0.525856	3.06393	0.00218449	0.0081296
FBgn0033702	561.826	-2.20304	0.347872	-6.33291	2.40575e-10	2.95995e-09
FBgn0033712	54.043	1.13067	0.44028	2.56808	0.0102264	0.0310204
FBgn0033715	36.7687	-1.30241	0.549961	-2.3682	0.017875	0.0496124
FBgn0033725	65.2627	1.45115	0.493185	2.9424	0.0032568	0.0115615
FBgn0033728	141.801	1.43384	0.357223	4.01386	5.97342e-05	0.000328783
FBgn0033731	29302.6	-2.16312	0.340589	-6.3511	2.13779e-10	2.64316e-09
FBgn0033736	1076.51	-4.02531	0.632092	-6.36824	1.91214e-10	2.38757e-09
FBgn0033740	123.57	2.92104	0.529305	5.51864	3.41633e-08	3.17964e-07
FBgn0033753	1463.19	1.69389	0.306343	5.5294	3.21333e-08	3.00457e-07
FBgn0033761	106.485	1.39533	0.326955	4.26765	1.97543e-05	0.000118844
FBgn0033763	54.9535	-2.12638	0.406347	-5.23293	1.66848e-07	1.39464e-06
FBgn0033766	495.829	1.86699	0.256673	7.27383	3.49424e-13	6.0469e-12
FBgn0033799	134.728	1.75309	0.402074	4.36011	1.29995e-05	8.04615e-05
FBgn0033806	146.982	1.17005	0.317012	3.69089	0.000223473	0.0010721
FBgn0033810	337.607	1.77977	0.262509	6.77986	1.20289e-11	1.75122e-10
FBgn0033836	52.803	-1.22729	0.371266	-3.30568	0.000947463	0.00388418
FBgn0033845	456.141	2.16129	0.312754	6.91052	4.82894e-12	7.3262e-11
FBgn0033846	850.287	1.23586	0.240846	5.13131	2.87732e-07	2.30211e-06
FBgn0033866	39107.7	-4.75874	0.681449	-6.98326	2.88406e-12	4.4765e-11
FBgn0033867	13956.1	-3.87884	0.621711	-6.23897	4.40454e-10	5.20344e-09
FBgn0033869	87.1179	-1.31436	0.296916	-4.42669	9.56889e-06	6.08321e-05
FBgn0033872	70.9789	-1.31019	0.351129	-3.73136	0.000190446	0.00092777
FBgn0033876	25.9661	2.14878	0.835412	2.57212	0.0101077	0.0307189
FBgn0033879	1322.75	1.25743	0.220663	5.69839	1.20942e-08	1.19979e-07
FBgn0033890	216.445	3.56136	0.3871	9.20009	3.57651e-20	1.30265e-18
FBgn0033893	17.3255	2.2587	0.711649	3.1739	0.00150407	0.00585213
FBgn0033906	527.295	-1.04182	0.197539	-5.27399	1.3349e-07	1.13175e-06
FBgn0033921	9.73751	4.13127	1.17636	3.5119	0.00044492	0.00199502
FBgn0033936	916.31	-2.29599	0.682663	-3.36328	0.000770224	0.00325274
FBgn0033942	412.866	-4.96353	0.726594	-6.83123	8.41905e-12	1.2528e-10
FBgn0033943	42.3777	-1.08738	0.412777	-2.63431	0.00843081	0.0263013
FBgn0033987	7389.51	1.09334	0.244108	4.47893	7.50164e-06	4.83604e-05
FBgn0033988	1081.79	-1.02259	0.205591	-4.97392	6.56137e-07	4.96234e-06
FBgn0033994	36.5987	3.32585	0.750774	4.4299	9.4278e-06	5.9973e-05
FBgn0034000	205.473	1.41945	0.359552	3.94784	7.88597e-05	0.000421853
FBgn0034022	28193.7	-3.22218	0.372354	-8.65354	4.99276e-18	1.46006e-16
FBgn0034030	5356.14	-3.6856	0.396964	-9.28448	1.62493e-20	6.16637e-19
FBgn0034045	88.1002	2.4404	0.42521	5.73928	9.50803e-09	9.5735e-08
FBgn0034065	50.1712	-1.53381	0.49202	-3.11737	0.00182473	0.00693398
FBgn0034073	182.438	1.57674	0.30708	5.13463	2.82706e-07	2.26907e-06
FBgn0034083	2878.83	2.20846	0.193294	11.4254	3.12244e-30	2.58215e-28
FBgn0034087	1513.06	-3.23175	0.235307	-13.7342	6.33561e-43	1.33167e-40
FBgn0034091	1581.91	1.07744	0.164447	6.55194	5.67952e-11	7.66052e-10
FBgn0034117	37.6606	3.12871	0.710883	4.40116	1.07674e-05	6.79801e-05
FBgn0034141	327.486	1.05695	0.287596	3.67512	0.000237736	0.00113459
FBgn0034145	2748.35	3.09939	0.234023	13.2439	4.8924e-40	8.22657e-38
FBgn0034157	38.7363	-6.13774	1.5018	-4.08693	4.37126e-05	0.000247623
FBgn0034159	1260.88	-6.27085	1.30887	-4.79104	1.65923e-06	1.18639e-05
FBgn0034179	1021.27	-1.22513	0.213394	-5.74119	9.40128e-09	9.47548e-08
FBgn0034210	169.722	1.06638	0.304737	3.49936	0.000466378	0.00207464
FBgn0034259	126.235	1.01492	0.308086	3.29428	0.000986747	0.00402885
FBgn0034282	3047.51	1.67063	0.215694	7.74534	9.53276e-15	1.92738e-13
FBgn0034286	25.4296	1.64903	0.565271	2.91723	0.00353156	0.0123844
FBgn0034299	67.4972	3.50784	0.737888	4.75389	1.99538e-06	1.40878e-05
FBgn0034310	206.359	1.03353	0.271355	3.80878	0.000139654	0.000705895
FBgn0034312	165.179	-1.33905	0.232325	-5.76369	8.22953e-09	8.38664e-08
FBgn0034314	36.3747	3.07188	0.76399	4.02083	5.79926e-05	0.000320416
FBgn0034335	104.193	-1.47865	0.289919	-5.10021	3.39275e-07	2.67209e-06
FBgn0034360	90.5141	-1.26601	0.272797	-4.64086	3.4696e-06	2.36839e-05
FBgn0034362	102.101	-1.12406	0.274174	-4.09979	4.13527e-05	0.000235312
FBgn0034364	1433.47	-3.10841	0.680771	-4.56602	4.97078e-06	3.33224e-05
FBgn0034389	119.939	-1.02943	0.279158	-3.68763	0.000226351	0.00108436
FBgn0034391	62219.3	-1.40234	0.347276	-4.0381	5.38867e-05	0.000299374
FBgn0034396	215.968	-2.43517	0.264811	-9.19586	3.72018e-20	1.35011e-18
FBgn0034399	299.609	4.1901	0.355898	11.7733	5.35613e-32	4.95762e-30
FBgn0034420	1122.34	-1.97695	0.189817	-10.4151	2.11661e-25	1.19969e-23
FBgn0034432	551.806	-1.0037	0.206239	-4.8667	1.13478e-06	8.26032e-06
FBgn0034436	1005.87	2.82094	0.21808	12.9353	2.84412e-38	3.87761e-36
FBgn0034438	387.442	3.42369	0.382292	8.95568	3.37645e-19	1.10243e-17
FBgn0034447	264.906	2.75376	0.348257	7.90727	2.63101e-15	5.63572e-14
FBgn0034451	229.545	1.33664	0.235845	5.66744	1.44947e-08	1.41565e-07
FBgn0034456	110.869	-3.88715	0.547552	-7.09915	1.25529e-12	2.03611e-11
FBgn0034462	4013.78	-2.70733	0.391941	-6.90749	4.93309e-12	7.47297e-11
FBgn0034476	2650.35	-1.40198	0.258521	-5.42306	5.85867e-08	5.24939e-07
FBgn0034493	40.8564	1.96245	0.626606	3.13187	0.00173697	0.00664556
FBgn0034494	169.019	1.60604	0.269267	5.96449	2.45404e-09	2.63112e-08
FBgn0034495	112.155	4.05491	0.478999	8.46538	2.55318e-17	6.67331e-16
FBgn0034499	52.6689	-4.3911	1.22009	-3.59899	0.000319452	0.00147571
FBgn0034500	278.753	1.85153	0.278814	6.64072	3.12149e-11	4.33187e-10
FBgn0034530	788.687	-1.91551	0.211438	-9.05942	1.31145e-19	4.45496e-18
FBgn0034535	36.5314	1.25268	0.50243	2.49325	0.0126579	0.0370376
FBgn0034537	576.869	1.53198	0.163569	9.36594	7.53779e-21	2.9823e-19
FBgn0034540	436.642	3.1073	0.307233	10.1138	4.79814e-24	2.42042e-22
FBgn0034570	5226.71	1.0658	0.177493	6.00475	1.91632e-09	2.09014e-08
FBgn0034583	1445.85	1.20883	0.277828	4.35099	1.35521e-05	8.35231e-05
FBgn0034592	41.8397	-2.27935	0.647419	-3.52067	0.000430453	0.0019379
FBgn0034614	192.329	4.54343	0.617562	7.35703	1.88043e-13	3.31673e-12
FBgn0034629	52.4766	1.49178	0.385585	3.86888	0.000109337	0.000563382
FBgn0034636	241.505	-3.02161	0.277164	-10.9018	1.1294e-27	7.49639e-26
FBgn0034639	481.76	-1.78148	0.232349	-7.66726	1.7571e-14	3.46237e-13
FBgn0034642	195.574	1.93397	0.352754	5.4825	4.19357e-08	3.8358e-07
FBgn0034646	353.666	2.27667	0.267056	8.52508	1.52699e-17	4.1192e-16
FBgn0034657	4474.73	2.54029	0.195696	12.9808	1.57176e-38	2.23345e-36
FBgn0034661	3916.08	1.97061	0.273458	7.20626	5.75094e-13	9.75147e-12
FBgn0034688	173.438	2.04828	0.258335	7.92875	2.21357e-15	4.81308e-14
FBgn0034691	653.524	1.34551	0.199524	6.7436	1.54507e-11	2.22054e-10
FBgn0034692	10.5942	2.12405	0.885446	2.39885	0.0164465	0.0462067
FBgn0034693	1076.12	-1.63624	0.3003	-5.44868	5.07438e-08	4.6039e-07
FBgn0034697	546.483	-1.15966	0.211425	-5.48496	4.13564e-08	3.79313e-07
FBgn0034700	235.436	-1.51547	0.282093	-5.37223	7.7771e-08	6.82882e-07
FBgn0034705	81.8873	-1.75758	0.307759	-5.71092	1.12369e-08	1.12025e-07
FBgn0034718	5440.16	-1.54427	0.33456	-4.61583	3.91526e-06	2.65643e-05
FBgn0034726	124.022	2.59182	0.380097	6.81884	9.1781e-12	1.35575e-10
FBgn0034728	303.542	3.34253	0.276157	12.1037	1.00937e-33	1.07196e-31
FBgn0034740	26.0149	-1.7171	0.631775	-2.7179	0.0065698	0.0211631
FBgn0034748	91.3446	1.159	0.346615	3.34377	0.000826497	0.00345424
FBgn0034761	391.231	-1.30799	0.204755	-6.38808	1.67979e-10	2.11842e-09
FBgn0034785	64.2819	-3.50149	0.519516	-6.73991	1.58487e-11	2.27432e-10
FBgn0034797	13122.6	-1.12766	0.307436	-3.66796	0.000244497	0.00116355
FBgn0034808	455.475	-1.45764	0.238789	-6.1043	1.0325e-09	1.16781e-08
FBgn0034817	264.337	2.03885	0.283088	7.20216	5.92674e-13	1.00159e-11
FBgn0034853	217.592	1.5051	0.263984	5.70151	1.18752e-08	1.17922e-07
FBgn0034856	244.754	-1.41575	0.235524	-6.01108	1.84296e-09	2.01885e-08
FBgn0034859	445.978	-1.06744	0.223859	-4.76838	1.85711e-06	1.31854e-05
FBgn0034879	166.038	2.49662	0.325463	7.67097	1.70699e-14	3.37683e-13
FBgn0034903	6785.12	-3.93722	0.568527	-6.9253	4.35058e-12	6.61039e-11
FBgn0034904	11.3626	-4.40418	1.03401	-4.25933	2.05036e-05	0.000122985
FBgn0034908	121.096	1.22111	0.327242	3.73153	0.00019032	0.000927603
FBgn0034909	96.4697	-2.75574	0.475443	-5.79615	6.78555e-09	6.95726e-08
FBgn0034918	247.315	1.10541	0.22834	4.84106	1.29148e-06	9.34035e-06
FBgn0034951	67.1289	-1.19514	0.390509	-3.06046	0.00221001	0.00821244
FBgn0034965	67.3137	2.27023	0.406409	5.58608	2.32251e-08	2.21682e-07
FBgn0034966	3480.39	-1.44233	0.265168	-5.43932	5.34848e-08	4.82655e-07
FBgn0034997	2859.6	-1.32432	0.189781	-6.97814	2.99117e-12	4.63562e-11
FBgn0034999	168.274	1.4428	0.367929	3.92142	8.8028e-05	0.000464836
FBgn0035023	2689.86	-2.12886	0.290179	-7.33635	2.1949e-13	3.8579e-12
FBgn0035025	82.5603	1.17571	0.383378	3.0667	0.00216435	0.00806953
FBgn0035026	365.258	3.02523	0.290521	10.4131	2.16017e-25	1.2158e-23
FBgn0035027	571.309	2.75818	0.204652	13.4774	2.12544e-41	4.20462e-39
FBgn0035057	301.261	-1.38769	0.226656	-6.12246	9.21435e-10	1.05078e-08
FBgn0035076	67.5528	-1.06814	0.336895	-3.17054	0.00152157	0.00591109
FBgn0035077	10.7423	-3.558	0.951391	-3.73979	0.000184173	0.000900253
FBgn0035089	200.76	-3.93812	0.566565	-6.95087	3.63046e-12	5.575e-11
FBgn0035099	376.986	3.82065	0.264042	14.4699	1.87872e-47	4.98799e-45
FBgn0035103	2594.89	-2.54989	0.373442	-6.82806	8.60696e-12	1.27699e-10
FBgn0035104	775.029	-1.25027	0.342076	-3.65496	0.000257222	0.00121722
FBgn0035109	47.9003	2.21479	0.479893	4.61518	3.92762e-06	2.66302e-05
FBgn0035113	117.344	4.14299	0.395527	10.4746	1.13008e-25	6.59037e-24
FBgn0035120	535.761	1.73612	0.314501	5.52025	3.38514e-08	3.15644e-07
FBgn0035131	74.1288	1.98798	0.547056	3.63396	0.000279103	0.00131014
FBgn0035132	338.519	-1.35218	0.30548	-4.42642	9.5808e-06	6.08694e-05
FBgn0035147	225.378	1.1083	0.283651	3.90726	9.33471e-05	0.00048832
FBgn0035148	317.974	2.31615	0.276279	8.38337	5.14313e-17	1.31698e-15
FBgn0035152	84.189	1.67191	0.418046	3.99936	6.3515e-05	0.000347318
FBgn0035157	1141.24	-2.02686	0.190203	-10.6563	1.62966e-26	1.02122e-24
FBgn0035167	17.6086	3.82764	1.06562	3.59194	0.000328222	0.00151069
FBgn0035189	41.9539	3.74958	0.718896	5.21575	1.83074e-07	1.51645e-06
FBgn0035194	55.417	1.71514	0.486869	3.52279	0.000427026	0.00192419
FBgn0035234	2367.54	-4.42304	0.914548	-4.83631	1.32273e-06	9.55263e-06
FBgn0035236	1461.39	-1.36995	0.159782	-8.57386	1.00074e-17	2.7968e-16
FBgn0035257	72.2728	-1.5258	0.553795	-2.75517	0.00586618	0.0191969
FBgn0035258	48.3577	-7.26048	2.17068	-3.3448	0.000823426	0.00344426
FBgn0035260	1043.51	-1.31204	0.346629	-3.78514	0.000153625	0.000768809
FBgn0035264	487.93	-1.27996	0.222666	-5.74835	9.01203e-09	9.13793e-08
FBgn0035279	39.0945	-2.40561	0.640978	-3.75302	0.000174716	0.000859018
FBgn0035286	11.8032	2.76998	1.11079	2.49371	0.0126417	0.037001
FBgn0035287	33.4612	1.71188	0.49413	3.46442	0.00053137	0.00233391
FBgn0035308	3483.66	1.55589	0.311465	4.99537	5.87222e-07	4.46457e-06
FBgn0035321	8748.31	-1.22567	0.225318	-5.43971	5.33664e-08	4.82018e-07
FBgn0035346	619.697	-1.07391	0.205445	-5.22721	1.72083e-07	1.43483e-06
FBgn0035356	24.9828	-1.59423	0.519771	-3.06718	0.00216091	0.00805969
FBgn0035375	387.452	2.70975	0.389525	6.95656	3.48687e-12	5.36265e-11
FBgn0035379	92.6185	-3.56743	0.607314	-5.8741	4.25136e-09	4.45862e-08
FBgn0035388	957.85	1.74412	0.303041	5.75537	8.64502e-09	8.77461e-08
FBgn0035400	561.149	1.48322	0.248008	5.98055	2.2238e-09	2.39957e-08
FBgn0035401	144.899	2.76154	0.530943	5.2012	1.98003e-07	1.63074e-06
FBgn0035414	32.2254	-1.94696	0.793024	-2.45511	0.0140843	0.0405603
FBgn0035444	122.483	-1.06833	0.264385	-4.04082	5.32656e-05	0.000296413
FBgn0035445	30.0828	-1.97308	0.578932	-3.40814	0.000654081	0.00281889
FBgn0035452	209.29	-1.45149	0.403422	-3.59796	0.000320727	0.00148025
FBgn0035462	168.436	2.19009	0.388435	5.63824	1.71792e-08	1.66176e-07
FBgn0035464	829.822	1.46013	0.193575	7.54299	4.59316e-14	8.61345e-13
FBgn0035480	338.58	2.64629	0.265659	9.96124	2.25247e-23	1.07194e-21
FBgn0035490	578.056	-5.90996	1.12627	-5.24736	1.54291e-07	1.29612e-06
FBgn0035497	3914.34	1.22939	0.253302	4.85348	1.21316e-06	8.79913e-06
FBgn0035499	880.722	1.77728	0.186179	9.54607	1.34708e-21	5.73446e-20
FBgn0035501	1345.91	-1.61007	0.201481	-7.99118	1.33654e-15	2.97668e-14
FBgn0035508	11745.7	-2.48454	0.310648	-7.99792	1.26537e-15	2.8244e-14
FBgn0035512	104.36	-2.26748	0.316228	-7.17039	7.47849e-13	1.24301e-11
FBgn0035515	338.665	-3.21596	0.238904	-13.4613	2.64255e-41	5.12705e-39
FBgn0035523	1887.29	-1.07513	0.190505	-5.64359	1.66543e-08	1.61408e-07
FBgn0035544	197.402	1.20543	0.296255	4.06891	4.7233e-05	0.00026533
FBgn0035555	6136.56	-4.01954	0.661369	-6.0776	1.21995e-09	1.36757e-08
FBgn0035558	1181.07	-1.89601	0.229528	-8.26045	1.45119e-16	3.51104e-15
FBgn0035593	833.388	-1.2164	0.149658	-8.12789	4.36826e-16	1.01547e-14
FBgn0035612	242.669	-2.02848	0.262392	-7.73072	1.06942e-14	2.14501e-13
FBgn0035625	6326.23	3.11189	0.284503	10.938	7.58419e-28	5.13536e-26
FBgn0035632	127.463	-1.03855	0.255776	-4.06039	4.89909e-05	0.000274289
FBgn0035640	337.136	4.53858	0.395358	11.4797	1.6691e-30	1.41509e-28
FBgn0035644	141.078	11.3365	3.23556	3.50372	0.000458815	0.00204913
FBgn0035656	51.9874	2.2604	0.435609	5.18906	2.11354e-07	1.7308e-06
FBgn0035669	27.4684	-5.09492	1.57189	-3.24126	0.00119002	0.00474736
FBgn0035675	74.9334	1.75552	0.561941	3.12403	0.00178391	0.00679933
FBgn0035685	22.634	-4.55411	0.727891	-6.25658	3.93509e-10	4.70393e-09
FBgn0035689	95.5163	-1.17025	0.365279	-3.20371	0.00135668	0.00535298
FBgn0035692	1539.33	-1.22402	0.131036	-9.34113	9.53078e-21	3.72698e-19
FBgn0035719	28.8527	-1.42237	0.569114	-2.49926	0.0124452	0.0364999
FBgn0035725	42.4277	-1.38904	0.459055	-3.02588	0.00247913	0.0090743
FBgn0035736	10.2092	-3.4762	1.07888	-3.22204	0.00127281	0.00504969
FBgn0035755	5159.28	-2.37084	0.285956	-8.29092	1.1238e-16	2.75863e-15
FBgn0035761	216.174	2.00824	0.801908	2.50433	0.0122685	0.0360446
FBgn0035766	805.387	1.1448	0.193255	5.92378	3.14618e-09	3.34477e-08
FBgn0035770	323.893	-1.17296	0.211116	-5.55599	2.76039e-08	2.60276e-07
FBgn0035777	14.1928	-3.24576	0.745213	-4.35549	1.32772e-05	8.20292e-05
FBgn0035792	13.2064	2.68034	0.801297	3.345	0.00082282	0.00344315
FBgn0035812	183.894	1.24832	0.260042	4.80047	1.58292e-06	1.13586e-05
FBgn0035829	851.438	-1.23167	0.215222	-5.72279	1.04791e-08	1.05093e-07
FBgn0035833	248.625	-1.00243	0.311478	-3.21831	0.00128947	0.00510775
FBgn0035838	89.5493	1.30495	0.467814	2.78946	0.00527957	0.0175268
FBgn0035842	112.053	-1.28423	0.366852	-3.50067	0.000464082	0.00206807
FBgn0035845	135.55	3.87129	0.456947	8.47209	2.41038e-17	6.31645e-16
FBgn0035848	122.491	1.47607	0.27088	5.44918	5.0602e-08	4.59517e-07
FBgn0035865	660.805	7.11514	0.482644	14.742	3.46262e-49	1.05862e-46
FBgn0035875	5047.99	-5.45969	0.756285	-7.21909	5.23352e-13	8.93417e-12
FBgn0035878	539.31	1.16435	0.216224	5.38493	7.24724e-08	6.41381e-07
FBgn0035888	32.9953	-1.83287	0.468305	-3.91384	9.08384e-05	0.000477825
FBgn0035907	258.174	-1.59596	0.257076	-6.20812	5.36224e-10	6.26879e-09
FBgn0035911	57.6262	-1.52812	0.3613	-4.22949	2.34219e-05	0.000139166
FBgn0035918	196.716	3.01443	0.342335	8.80551	1.30261e-18	4.01896e-17
FBgn0035928	38.5756	-3.52864	0.672596	-5.2463	1.55182e-07	1.30252e-06
FBgn0035936	1759.35	-1.45576	0.218941	-6.64909	2.94911e-11	4.11529e-10
FBgn0035942	91.3635	1.24986	0.362389	3.44895	0.000562781	0.00245903
FBgn0035956	176.366	-1.2417	0.275532	-4.50657	6.58841e-06	4.29396e-05
FBgn0035964	277.884	-2.89061	0.264596	-10.9246	8.79239e-28	5.91376e-26
FBgn0035965	79.5078	-1.23657	0.392674	-3.1491	0.00163776	0.00631386
FBgn0035977	67.4483	1.69973	0.607181	2.79938	0.00512014	0.017088
FBgn0035978	117.442	1.45452	0.365445	3.98014	6.88752e-05	0.000373793
FBgn0035983	722.673	-1.13441	0.140291	-8.08612	6.1597e-16	1.40283e-14
FBgn0035998	99.4567	1.25542	0.303368	4.13826	3.49942e-05	0.000201401
FBgn0036008	309.99	1.58469	0.336283	4.71237	2.4485e-06	1.706e-05
FBgn0036014	44.9878	2.09743	0.602204	3.48293	0.000495957	0.0021975
FBgn0036016	28.9538	8.38759	3.3105	2.53363	0.0112886	0.0337056
FBgn0036017	481.393	1.73381	0.642632	2.69799	0.00697601	0.0222513
FBgn0036018	93.4768	-1.07682	0.29868	-3.60526	0.000311842	0.00144254
FBgn0036030	500.592	1.95148	0.219777	8.87936	6.72464e-19	2.14022e-17
FBgn0036038	138.135	1.27082	0.324947	3.91084	9.19765e-05	0.000482303
FBgn0036043	1420.59	-2.94273	0.255893	-11.4998	1.32196e-30	1.13028e-28
FBgn0036101	518.32	2.61662	0.372796	7.01889	2.2363e-12	3.51981e-11
FBgn0036106	269.735	1.37314	0.423441	3.24281	0.00118356	0.0047272
FBgn0036116	407.576	1.18034	0.260699	4.52759	5.96598e-06	3.91357e-05
FBgn0036125	80.0541	1.83349	0.574759	3.19001	0.00142267	0.00558277
FBgn0036150	50.3701	3.61936	0.54832	6.60081	4.08918e-11	5.62067e-10
FBgn0036156	8.02175	-4.12459	1.6993	-2.42723	0.0152147	0.0432256
FBgn0036184	124.037	1.59108	0.313722	5.07162	3.94444e-07	3.07538e-06
FBgn0036194	273.329	-1.72742	0.396707	-4.3544	1.33433e-05	8.23871e-05
FBgn0036202	113.934	-1.40441	0.274776	-5.11109	3.20301e-07	2.53452e-06
FBgn0036212	26.8679	1.45129	0.601731	2.41186	0.0158712	0.0448026
FBgn0036263	137.826	1.2491	0.366948	3.40401	0.000664041	0.00285328
FBgn0036277	270.141	1.09211	0.279624	3.90564	9.3978e-05	0.000490758
FBgn0036289	973.936	-3.09334	0.340632	-9.08119	1.07397e-19	3.68547e-18
FBgn0036309	288.11	1.74073	0.272543	6.38699	1.69186e-10	2.13098e-09
FBgn0036316	535.225	-3.25038	0.250058	-12.9985	1.24734e-38	1.79778e-36
FBgn0036323	46.3351	1.59149	0.482464	3.29868	0.000971414	0.00397268
FBgn0036335	80.2236	-1.05826	0.42989	-2.46169	0.0138283	0.0399866
FBgn0036352	85.0207	4.09584	0.49056	8.34932	6.86575e-17	1.7274e-15
FBgn0036354	168.832	2.53789	0.66855	3.79611	0.000146985	0.00073851
FBgn0036366	64.499	1.20141	0.389196	3.0869	0.00202258	0.0075858
FBgn0036372	4499.2	-1.13107	0.173569	-6.51652	7.19563e-11	9.50218e-10
FBgn0036373	2139.8	1.31957	0.269816	4.89061	1.00526e-06	7.36e-06
FBgn0036416	108.136	-2.60754	0.404102	-6.45267	1.09897e-10	1.42148e-09
FBgn0036419	120.242	-1.17446	0.308	-3.81319	0.000137184	0.000693757
FBgn0036427	92.743	-1.06637	0.295716	-3.60605	0.00031089	0.00143879
FBgn0036449	1074.77	-2.04306	0.257672	-7.92892	2.21063e-15	4.81308e-14
FBgn0036450	594.711	1.75428	0.200256	8.76019	1.94914e-18	5.88769e-17
FBgn0036454	81.6094	1.19262	0.352376	3.38451	0.000713063	0.00303548
FBgn0036460	60.1469	-1.23435	0.429833	-2.87169	0.00408289	0.0140396
FBgn0036462	227.809	1.11513	0.255189	4.36981	1.24352e-05	7.72057e-05
FBgn0036480	252.102	-1.79409	0.254047	-7.06206	1.64053e-12	2.63129e-11
FBgn0036486	405.936	4.12019	0.367554	11.2097	3.65231e-29	2.68964e-27
FBgn0036518	6233.75	-1.00132	0.175969	-5.69036	1.26774e-08	1.25394e-07
FBgn0036534	6546.56	-1.36017	0.16103	-8.44668	2.99711e-17	7.79325e-16
FBgn0036536	26.083	2.39873	0.753687	3.18266	0.0014593	0.00569992
FBgn0036537	1571.37	-1.37912	0.262966	-5.24447	1.56732e-07	1.31444e-06
FBgn0036538	1071.58	-1.05092	0.200208	-5.24913	1.52816e-07	1.2848e-06
FBgn0036547	722.678	-3.22019	0.366054	-8.79705	1.40459e-18	4.32039e-17
FBgn0036565	142.696	2.60124	0.420011	6.19327	5.89273e-10	6.86509e-09
FBgn0036574	571.511	3.01057	0.215175	13.9913	1.762e-44	4.0402e-42
FBgn0036576	3021.55	-1.56615	0.254505	-6.15372	7.56882e-10	8.73706e-09
FBgn0036577	68.6598	1.18751	0.395936	2.99926	0.00270638	0.00979014
FBgn0036589	496.669	-1.44725	0.401831	-3.60164	0.000316221	0.00146174
FBgn0036601	9.03334	-4.08014	1.08218	-3.77029	0.000163058	0.0008084
FBgn0036602	67.5319	-2.02522	0.555027	-3.64887	0.000263395	0.00124352
FBgn0036603	142.325	-4.42039	0.537046	-8.23094	1.85751e-16	4.46201e-15
FBgn0036612	1317.48	-4.76712	0.397871	-11.9815	4.43953e-33	4.57045e-31
FBgn0036617	9973.45	-1.65546	0.560245	-2.95489	0.00312779	0.0111783
FBgn0036622	27.7278	2.99501	0.658247	4.54998	5.36505e-06	3.5728e-05
FBgn0036640	69.0624	1.42473	0.543635	2.62075	0.00877378	0.0271863
FBgn0036663	1550.64	-1.40914	0.174222	-8.08819	6.05572e-16	1.38227e-14
FBgn0036665	144.515	1.39262	0.363929	3.82663	0.000129909	0.000661275
FBgn0036676	30.6218	-4.44875	1.83084	-2.42989	0.0151033	0.0429473
FBgn0036677	169846	1.60698	0.558955	2.87497	0.00404072	0.0139183
FBgn0036678	308.988	2.01212	0.275692	7.29844	2.91133e-13	5.06421e-12
FBgn0036680	157.777	2.98955	0.454525	6.57731	4.79045e-11	6.50482e-10
FBgn0036681	7610.35	-3.00977	0.750722	-4.00917	6.09324e-05	0.000334647
FBgn0036684	865.04	1.26223	0.254005	4.9693	6.71946e-07	5.06671e-06
FBgn0036689	43.1479	4.16975	0.81639	5.10755	3.26371e-07	2.57851e-06
FBgn0036691	88.9481	1.72285	0.41506	4.15085	3.31244e-05	0.000191844
FBgn0036696	156.996	1.57095	0.281042	5.58973	2.27419e-08	2.17688e-07
FBgn0036698	59.9581	-1.92523	0.510411	-3.77192	0.000161998	0.000803935
FBgn0036710	425.188	2.89177	0.26269	11.0083	3.48513e-28	2.40832e-26
FBgn0036715	2021.82	4.8648	0.271882	17.8931	1.33529e-71	1.68397e-68
FBgn0036732	3743.57	-3.19292	0.381684	-8.36535	5.99352e-17	1.51931e-15
FBgn0036752	73.1418	-1.71759	0.376298	-4.56445	5.00805e-06	3.355e-05
FBgn0036759	48.7359	-2.66879	0.632181	-4.22155	2.42623e-05	0.000143905
FBgn0036764	55.1142	2.73577	0.514039	5.3221	1.02575e-07	8.83007e-07
FBgn0036770	104.022	2.51521	0.488341	5.15053	2.59756e-07	2.09654e-06
FBgn0036771	54.1315	1.26657	0.459658	2.75545	0.00586113	0.0191865
FBgn0036772	43.2196	-1.70221	0.562247	-3.0275	0.00246582	0.00903984
FBgn0036773	671.567	-1.05487	0.198045	-5.3264	1.00176e-07	8.64203e-07
FBgn0036774	117.039	1.1761	0.324203	3.62766	0.000285997	0.00133894
FBgn0036781	1721.74	-2.36689	0.589735	-4.01348	5.98308e-05	0.000329135
FBgn0036801	2763.94	3.53861	0.191711	18.4581	4.48919e-76	6.47021e-73
FBgn0036815	170.382	2.09492	0.419334	4.99583	5.85847e-07	4.45747e-06
FBgn0036834	15.5765	-6.163	1.38902	-4.43694	9.12463e-06	5.81544e-05
FBgn0036835	16.1057	-10.5136	3.49162	-3.01111	0.00260299	0.00947044
FBgn0036837	268.481	-2.24407	0.384314	-5.83915	5.24684e-09	5.42371e-08
FBgn0036846	747.192	-1.20423	0.200559	-6.00438	1.92061e-09	2.09255e-08
FBgn0036850	153.461	2.23438	0.380631	5.8702	4.35281e-09	4.56028e-08
FBgn0036878	7.39317	3.38442	1.40433	2.40999	0.0159529	0.0449954
FBgn0036880	71172.8	-1.79993	0.305414	-5.89343	3.78264e-09	3.99613e-08
FBgn0036891	31.7622	-1.98609	0.599023	-3.31555	0.000914638	0.00376184
FBgn0036942	8.94878	3.94795	1.16809	3.37984	0.000725284	0.00308361
FBgn0036956	18.6049	-6.48004	1.27406	-5.08613	3.65446e-07	2.86925e-06
FBgn0036979	21.6586	2.85061	0.854229	3.33706	0.000846697	0.00352406
FBgn0036985	4481.23	-3.5241	0.795326	-4.43101	9.37914e-06	5.9701e-05
FBgn0036994	281.966	1.95127	0.269967	7.2278	4.90867e-13	8.40808e-12
FBgn0037000	70.3454	-2.2968	0.368739	-6.22879	4.70052e-10	5.53367e-09
FBgn0037010	631.71	1.04395	0.254865	4.09608	4.20196e-05	0.000238568
FBgn0037016	411.895	-1.28526	0.207907	-6.18191	6.33294e-10	7.36095e-09
FBgn0037021	1361.1	1.17688	0.211847	5.55532	2.77108e-08	2.6104e-07
FBgn0037025	570.759	1.47668	0.287349	5.13898	2.76237e-07	2.22245e-06
FBgn0037050	47.1046	-1.50668	0.502143	-3.00051	0.0026953	0.00976406
FBgn0037051	636.294	1.25742	0.165309	7.60648	2.81672e-14	5.39342e-13
FBgn0037060	209.578	-2.77743	0.327172	-8.4892	2.08063e-17	5.49516e-16
FBgn0037063	99.6845	-1.20212	0.301276	-3.99011	6.60424e-05	0.00035958
FBgn0037081	340.958	1.31369	0.196681	6.67926	2.40159e-11	3.38402e-10
FBgn0037082	50.4439	1.97081	0.532255	3.70276	0.000213265	0.00102605
FBgn0037092	1163.26	-1.94956	0.240602	-8.10285	5.36864e-16	1.23663e-14
FBgn0037099	2730.32	3.52716	0.199939	17.6412	1.19005e-69	1.33404e-66
FBgn0037106	349.806	1.0032	0.265679	3.77599	0.000159373	0.000792465
FBgn0037114	195.408	3.4085	0.427135	7.97992	1.46432e-15	3.24694e-14
FBgn0037126	3002.61	-1.53592	0.24786	-6.19672	5.7653e-10	6.7244e-09
FBgn0037141	162.827	2.93079	0.37227	7.87277	3.46878e-15	7.26069e-14
FBgn0037149	155.164	1.2584	0.3084	4.08041	4.49561e-05	0.000253954
FBgn0037153	3084.88	1.89801	0.186256	10.1903	2.19109e-24	1.14538e-22
FBgn0037163	81.1819	-1.24553	0.402888	-3.0915	0.00199148	0.00748586
FBgn0037164	748.739	2.52699	0.273475	9.2403	2.45812e-20	9.11762e-19
FBgn0037174	13.3836	3.34693	0.807492	4.14485	3.40038e-05	0.000196486
FBgn0037181	78.5979	1.18855	0.488886	2.43114	0.0150516	0.0428485
FBgn0037185	231.746	1.07179	0.240275	4.46067	8.17049e-06	5.24711e-05
FBgn0037188	1010.51	1.29092	0.232626	5.54933	2.86767e-08	2.69636e-07
FBgn0037202	156.317	1.82428	0.315008	5.7912	6.98854e-09	7.15085e-08
FBgn0037204	137.481	-1.82316	0.400509	-4.55211	5.31098e-06	3.54424e-05
FBgn0037206	167.084	-1.32347	0.232956	-5.68123	1.33731e-08	1.31759e-07
FBgn0037217	1252.44	-3.88039	0.405547	-9.56829	1.08685e-21	4.66604e-20
FBgn0037227	34.9742	-4.00896	0.555085	-7.22224	5.11382e-13	8.74464e-12
FBgn0037234	1327.26	-1.40646	0.161644	-8.70099	3.29002e-18	9.70556e-17
FBgn0037236	478.133	5.17765	0.319245	16.2184	3.73742e-59	2.21805e-56
FBgn0037255	418.811	1.36324	0.280969	4.85193	1.22265e-06	8.85523e-06
FBgn0037332	489.03	2.71765	0.208754	13.0185	9.60739e-39	1.42543e-36
FBgn0037338	140.583	1.60395	0.314465	5.10058	3.3862e-07	2.66902e-06
FBgn0037339	232.136	1.09226	0.257632	4.2396	2.23921e-05	0.000133598
FBgn0037350	50.506	3.12089	0.531032	5.87703	4.17684e-09	4.38503e-08
FBgn0037376	273.437	1.53611	0.291373	5.27195	1.34979e-07	1.14341e-06
FBgn0037377	126.387	2.08891	0.406286	5.14148	2.72576e-07	2.19475e-06
FBgn0037391	255.373	-1.7416	0.247702	-7.03103	2.05012e-12	3.24195e-11
FBgn0037395	40.3855	-2.23457	0.498024	-4.48687	7.22765e-06	4.67734e-05
FBgn0037406	9631.37	-2.03513	0.536483	-3.79346	0.000148564	0.000745279
FBgn0037409	5463	2.27267	0.361321	6.28989	3.17685e-10	3.85694e-09
FBgn0037410	2369.35	-1.70182	0.601122	-2.83108	0.00463912	0.0157061
FBgn0037412	52235.9	-3.49433	0.580884	-6.01555	1.79279e-09	1.96602e-08
FBgn0037413	38.3264	-1.86449	0.457712	-4.07351	4.63104e-05	0.000260583
FBgn0037414	499994	-1.51366	0.363356	-4.16577	3.103e-05	0.000180752
FBgn0037418	1827.63	2.48036	0.780904	3.17627	0.00149183	0.00581122
FBgn0037419	161111	-1.85705	0.554404	-3.34964	0.000809167	0.00339164
FBgn0037420	18.7666	1.90778	0.712286	2.67839	0.00739773	0.0234703
FBgn0037422	33.8374	2.22269	0.816294	2.7229	0.0064712	0.0209035
FBgn0037427	7380.75	2.09262	0.327275	6.39409	1.61511e-10	2.04196e-09
FBgn0037429	13.7961	-2.2195	0.870104	-2.55085	0.0107461	0.0323346
FBgn0037433	1594.83	-1.67978	0.207397	-8.09934	5.52598e-16	1.26997e-14
FBgn0037465	664.355	-1.21969	0.21991	-5.5463	2.91779e-08	2.73838e-07
FBgn0037468	2931.49	1.27871	0.271863	4.70352	2.55714e-06	1.77802e-05
FBgn0037469	105.314	1.1149	0.391927	2.84468	0.00444564	0.0151374
FBgn0037487	844.837	4.4311	0.296987	14.9202	2.4356e-50	7.9267e-48
FBgn0037515	34.0912	1.66424	0.63781	2.6093	0.00907265	0.0280092
FBgn0037518	25.4958	-3.37778	0.965214	-3.49951	0.000466107	0.0020744
FBgn0037525	464.287	-1.25931	0.168279	-7.48342	7.2414e-14	1.33562e-12
FBgn0037533	1264.78	-2.2612	0.178248	-12.6857	7.09932e-37	9.1827e-35
FBgn0037534	91.097	3.61154	0.530765	6.8044	1.01471e-11	1.49016e-10
FBgn0037538	360.35	-1.00191	0.195602	-5.12219	3.02e-07	2.40331e-06
FBgn0037570	2510.26	-4.36235	0.768831	-5.674	1.39504e-08	1.37179e-07
FBgn0037607	2830.43	-1.71035	0.186507	-9.17041	4.71231e-20	1.6919e-18
FBgn0037623	426.785	1.85709	0.192501	9.64718	5.05249e-22	2.19718e-20
FBgn0037633	130.954	1.37671	0.393401	3.49951	0.000466119	0.0020744
FBgn0037645	7611.79	4.74037	0.787847	6.01686	1.77835e-09	1.95657e-08
FBgn0037664	3597.55	3.52999	0.263068	13.4186	4.70823e-41	8.54654e-39
FBgn0037665	5774.9	-2.568	0.281306	-9.12885	6.9229e-20	2.44214e-18
FBgn0037669	112.376	2.309	0.531919	4.34089	1.41907e-05	8.72455e-05
FBgn0037696	81.0298	2.99601	0.684494	4.37697	1.20342e-05	7.49929e-05
FBgn0037715	109.924	2.66211	0.414757	6.41848	1.3764e-10	1.76449e-09
FBgn0037717	245.012	-3.34797	0.512721	-6.52981	6.58516e-11	8.7418e-10
FBgn0037720	3293.45	-2.86675	0.241136	-11.8885	1.35755e-32	1.35607e-30
FBgn0037721	353.232	1.59994	0.437494	3.65706	0.000255128	0.00120901
FBgn0037723	48.5442	-1.79083	0.515569	-3.47351	0.000513703	0.00226321
FBgn0037741	86.5468	1.20476	0.328547	3.66694	0.000245468	0.00116762
FBgn0037746	278.665	1.82163	0.537476	3.38923	0.00070088	0.00298867
FBgn0037751	28.3938	10.5721	3.26336	3.23964	0.00119682	0.00477043
FBgn0037770	502.632	1.54155	0.260151	5.92558	3.11198e-09	3.3119e-08
FBgn0037781	40.4046	8.7004	3.25363	2.67406	0.00749394	0.0237532
FBgn0037792	99.1269	1.08098	0.399278	2.70735	0.00678233	0.0217228
FBgn0037797	5.42137	-9.44566	3.38479	-2.79062	0.00526076	0.0174764
FBgn0037822	206.101	1.05379	0.332328	3.17094	0.00151945	0.00590514
FBgn0037832	12.7136	-10.7288	3.35168	-3.20103	0.00136939	0.00539047
FBgn0037850	8.47805	-4.44806	1.16481	-3.8187	0.000134155	0.00068049
FBgn0037852	1518.57	-2.88002	0.3165	-9.09956	9.06945e-20	3.15523e-18
FBgn0037855	251.992	1.43075	0.275771	5.18817	2.1237e-07	1.73772e-06
FBgn0037878	278.349	1.88734	0.241769	7.80637	5.88579e-15	1.20206e-13
FBgn0037892	87.4048	1.91648	0.368787	5.19671	2.02847e-07	1.66791e-06
FBgn0037894	362.454	2.12814	0.292919	7.26526	3.72314e-13	6.43198e-12
FBgn0037911	1878.25	1.86057	0.282745	6.5804	4.69198e-11	6.38831e-10
FBgn0037940	13.5532	10.0975	3.32065	3.04081	0.00235944	0.0086909
FBgn0037956	2095.1	1.45338	0.169951	8.55175	1.21241e-17	3.30596e-16
FBgn0037960	300.782	2.45221	0.324878	7.5481	4.41662e-14	8.32884e-13
FBgn0037972	734.877	-2.31817	0.615401	-3.76692	0.000165271	0.000816563
FBgn0037999	64.8386	-1.28497	0.38665	-3.32335	0.000889443	0.00367265
FBgn0038016	1367.28	1.02511	0.18195	5.63404	1.76031e-08	1.70113e-07
FBgn0038017	196.845	-1.90203	0.311834	-6.09948	1.06412e-09	1.20088e-08
FBgn0038020	168.71	2.13877	0.352227	6.07215	1.26211e-09	1.41168e-08
FBgn0038047	13.687	-2.91972	1.13691	-2.56811	0.0102255	0.0310204
FBgn0038056	50.5091	2.14049	0.64038	3.34254	0.000830158	0.00346523
FBgn0038070	32.5005	-2.05213	0.605844	-3.38722	0.000706039	0.00300685
FBgn0038105	26.6722	10.8973	3.26231	3.34037	0.000836664	0.00348662
FBgn0038110	321.926	-1.68203	0.235711	-7.13601	9.60822e-13	1.57366e-11
FBgn0038118	178.998	3.96968	0.427593	9.28378	1.63573e-20	6.18087e-19
FBgn0038126	99.1022	-1.99624	0.437435	-4.5635	5.03067e-06	3.36791e-05
FBgn0038130	77.1141	2.57668	0.538172	4.78784	1.68582e-06	1.2037e-05
FBgn0038131	10127.7	5.80165	0.675573	8.58774	8.86935e-18	2.49952e-16
FBgn0038132	33.5164	11.2759	3.2617	3.45708	0.00054606	0.00239218
FBgn0038133	28374.8	6.97865	0.296079	23.5703	7.78247e-123	2.61725e-119
FBgn0038134	46.9533	7.71221	1.49856	5.14641	2.65518e-07	2.14134e-06
FBgn0038149	13957.8	-1.08569	0.170071	-6.38372	1.72835e-10	2.17422e-09
FBgn0038156	735.624	1.21727	0.268739	4.52956	5.91062e-06	3.88483e-05
FBgn0038180	1187.06	4.14403	0.294992	14.0479	7.93223e-45	1.95191e-42
FBgn0038197	804.849	1.05211	0.226882	4.63726	3.53058e-06	2.40676e-05
FBgn0038247	301.21	-1.61114	0.195461	-8.24277	1.68275e-16	4.06154e-15
FBgn0038261	26.2885	-1.97764	0.504702	-3.91843	8.91281e-05	0.000469808
FBgn0038268	80.2396	1.17342	0.349719	3.35532	0.000792734	0.00332968
FBgn0038273	143.53	1.45869	0.354314	4.11695	3.83914e-05	0.000219575
FBgn0038274	499.195	1.70089	0.198842	8.55397	1.18923e-17	3.26035e-16
FBgn0038286	757.338	2.13455	0.29217	7.30583	2.75554e-13	4.80979e-12
FBgn0038290	304.04	2.92695	0.277073	10.5638	4.38483e-26	2.63325e-24
FBgn0038294	13.4354	2.15712	0.830097	2.59864	0.00935944	0.0287442
FBgn0038302	37.4493	2.17686	0.544165	4.00036	6.32457e-05	0.000346221
FBgn0038315	5581.4	-2.57115	0.643018	-3.99857	6.37274e-05	0.000347914
FBgn0038316	227.174	1.24619	0.246504	5.05545	4.29379e-07	3.33231e-06
FBgn0038318	129.844	1.10881	0.350391	3.16451	0.00155347	0.00602111
FBgn0038326	76.5918	1.38594	0.385892	3.59152	0.000328754	0.00151245
FBgn0038332	45.1227	1.87556	0.518637	3.61633	0.000298809	0.00139246
FBgn0038341	320.757	-1.4649	0.283401	-5.16901	2.35339e-07	1.9117e-06
FBgn0038353	53.8746	4.47778	1.5254	2.93548	0.00333034	0.0117857
FBgn0038390	211.822	3.22414	0.407636	7.90935	2.58728e-15	5.55385e-14
FBgn0038394	54.2272	-3.07481	0.483491	-6.35959	2.0229e-10	2.51033e-09
FBgn0038405	210.356	-2.28575	0.28998	-7.88243	3.2108e-15	6.78522e-14
FBgn0038412	1917.82	-1.94046	0.216562	-8.96027	3.23899e-19	1.06098e-17
FBgn0038439	3532.34	2.08989	0.239533	8.72486	2.66504e-18	7.9785e-17
FBgn0038447	193.363	-8.30682	0.860435	-9.65421	4.71797e-22	2.07858e-20
FBgn0038460	41.8472	-1.34426	0.452582	-2.9702	0.0029761	0.010693
FBgn0038467	387.061	1.23307	0.316787	3.89241	9.9252e-05	0.000516161
FBgn0038468	319.357	-1.10204	0.346112	-3.18406	0.00145225	0.00567896
FBgn0038470	61.2204	4.69485	0.787936	5.95842	2.54687e-09	2.72196e-08
FBgn0038475	284.356	-1.12551	0.217001	-5.18663	2.14137e-07	1.75076e-06
FBgn0038476	3673.52	1.1697	0.150223	7.78641	6.89383e-15	1.40509e-13
FBgn0038492	11620.7	-1.05917	0.384572	-2.75414	0.00588463	0.019251
FBgn0038511	4669.3	-2.23969	0.291027	-7.69583	1.40579e-14	2.78645e-13
FBgn0038524	201.789	-1.07566	0.210308	-5.11469	3.1426e-07	2.49063e-06
FBgn0038547	19.567	7.78774	3.27914	2.37493	0.0175523	0.0487971
FBgn0038548	63.2445	2.61277	0.480246	5.44048	5.31359e-08	4.80559e-07
FBgn0038590	91.9466	2.2904	0.435161	5.26334	1.41465e-07	1.19335e-06
FBgn0038602	18.5121	9.64152	3.28252	2.93723	0.00331159	0.0117313
FBgn0038603	2517.93	2.3187	0.223095	10.3934	2.65824e-25	1.46552e-23
FBgn0038608	152.295	7.23212	1.48081	4.88388	1.04018e-06	7.59913e-06
FBgn0038609	111.326	1.45638	0.410808	3.54516	0.000392378	0.00177999
FBgn0038621	37.289	2.02793	0.595232	3.40696	0.000656917	0.0028287
FBgn0038629	6048.87	-3.12783	0.301138	-10.3867	2.85111e-25	1.5633e-23
FBgn0038631	18.0836	-1.91768	0.66902	-2.8664	0.00415174	0.0142493
FBgn0038649	86.8411	1.36653	0.346624	3.9424	8.06693e-05	0.000429938
FBgn0038655	10.9162	9.59436	3.30056	2.90689	0.00365043	0.0127481
FBgn0038660	5144.16	-1.12031	0.161402	-6.94109	3.89089e-12	5.95678e-11
FBgn0038673	140.386	1.45119	0.36786	3.94495	7.98169e-05	0.000426296
FBgn0038682	608.555	-1.23986	0.178587	-6.94262	3.84891e-12	5.90147e-11
FBgn0038714	22.0573	-11.4142	3.98683	-2.86299	0.0041967	0.0143868
FBgn0038721	536.314	2.33901	0.215702	10.8437	2.13588e-27	1.39025e-25
FBgn0038722	472.295	3.23744	0.305106	10.6109	2.65233e-26	1.65181e-24
FBgn0038727	578.017	-2.81845	0.315906	-8.92182	4.58706e-19	1.4833e-17
FBgn0038741	116.842	-1.04441	0.319278	-3.27117	0.00107103	0.00433787
FBgn0038742	217.231	-1.10669	0.269939	-4.0998	4.13512e-05	0.000235312
FBgn0038751	498.232	-1.58233	0.300452	-5.2665	1.39048e-07	1.17492e-06
FBgn0038769	579.76	1.05742	0.180481	5.85887	4.66022e-09	4.84211e-08
FBgn0038771	774.597	1.00618	0.204136	4.92896	8.26684e-07	6.15984e-06
FBgn0038772	71.9903	1.79275	0.485444	3.69302	0.000221609	0.00106417
FBgn0038799	47.8454	-4.76452	0.772268	-6.16952	6.84988e-10	7.93438e-09
FBgn0038804	71.1096	1.17924	0.400156	2.94694	0.00320938	0.0114213
FBgn0038811	83.2242	-1.07912	0.318444	-3.38872	0.000702196	0.00299301
FBgn0038819	37.5933	-1.97582	0.755327	-2.61584	0.00890075	0.0275459
FBgn0038827	196.173	4.09871	0.447295	9.16332	5.03248e-20	1.80045e-18
FBgn0038853	1957.47	1.4163	0.170283	8.3173	8.99928e-17	2.24737e-15
FBgn0038858	76.2079	-1.00377	0.332817	-3.01598	0.0025615	0.0093426
FBgn0038874	273.624	2.41504	0.305324	7.90976	2.57877e-15	5.54738e-14
FBgn0038879	545.746	2.80677	0.370839	7.56872	3.76919e-14	7.17497e-13
FBgn0038894	47.9119	-3.49202	0.807947	-4.32209	1.5456e-05	9.44493e-05
FBgn0038912	278.964	-1.03188	0.197896	-5.21423	1.84581e-07	1.52767e-06
FBgn0038917	141.278	1.09251	0.296677	3.6825	0.000230958	0.00110433
FBgn0038931	98.1739	3.09183	0.630471	4.90401	9.39014e-07	6.92523e-06
FBgn0038946	34.877	-1.4995	0.584747	-2.56435	0.0103368	0.0312934
FBgn0038959	6609.85	-2.31481	0.307771	-7.52122	5.42669e-14	1.01389e-12
FBgn0038967	1861.2	-2.39277	0.413457	-5.78722	7.15611e-09	7.31489e-08
FBgn0039003	207.688	1.26917	0.367545	3.45311	0.000554161	0.00242346
FBgn0039004	326.375	2.46799	0.312963	7.88588	3.12338e-15	6.63406e-14
FBgn0039017	60.4464	1.82887	0.5226	3.49956	0.000466023	0.0020744
FBgn0039027	464.175	-5.2401	0.903545	-5.7995	6.65143e-09	6.82669e-08
FBgn0039028	58.0617	-6.76455	1.17695	-5.74754	9.055e-09	9.17228e-08
FBgn0039043	1694.8	2.53379	0.162997	15.545	1.72154e-54	6.94743e-52
FBgn0039054	95.4705	-1.17741	0.443114	-2.65713	0.00788101	0.0248318
FBgn0039078	1720.7	1.79977	0.195397	9.21082	3.23655e-20	1.1831e-18
FBgn0039084	93.5542	-3.17736	0.464632	-6.83843	8.00653e-12	1.19494e-10
FBgn0039094	19.5964	-3.11008	0.959251	-3.2422	0.00118612	0.00473555
FBgn0039098	42.0522	-2.06485	0.593024	-3.4819	0.000497863	0.00220401
FBgn0039099	16.3706	-4.26804	0.881813	-4.84007	1.29793e-06	9.38021e-06
FBgn0039109	117.113	1.98581	0.525242	3.78075	0.000156359	0.000779784
FBgn0039115	56.3182	1.42219	0.446922	3.18219	0.00146166	0.00570472
FBgn0039118	76.8154	1.83313	0.361305	5.07364	3.90277e-07	3.0476e-06
FBgn0039120	2185.99	1.40401	0.203718	6.89194	5.50381e-12	8.30014e-11
FBgn0039125	333.195	1.12977	0.280407	4.02903	5.60086e-05	0.000310138
FBgn0039131	66.7748	-1.5986	0.426074	-3.75194	0.000175471	0.000861471
FBgn0039155	878.636	2.67592	0.34093	7.84887	4.19801e-15	8.67904e-14
FBgn0039156	154.892	1.01173	0.299773	3.37498	0.000738205	0.00313194
FBgn0039165	98.079	-1.29959	0.382818	-3.3948	0.000686787	0.00293726
FBgn0039183	250.379	1.37239	0.229425	5.98187	2.20594e-09	2.3854e-08
FBgn0039203	6.83318	3.45357	1.28781	2.68173	0.00732426	0.0232592
FBgn0039212	311.202	-1.00244	0.240749	-4.16383	3.12955e-05	0.000182088
FBgn0039224	288.545	-3.66095	0.465199	-7.86964	3.55656e-15	7.42902e-14
FBgn0039227	787.68	1.56836	0.19747	7.9423	1.98472e-15	4.35301e-14
FBgn0039250	479.721	2.90285	0.304368	9.5373	1.46598e-21	6.18839e-20
FBgn0039257	29902.4	2.42827	0.37878	6.41076	1.44799e-10	1.84688e-09
FBgn0039260	716.067	-1.11828	0.157798	-7.08679	1.37263e-12	2.21222e-11
FBgn0039271	52.2376	2.28581	0.559691	4.08406	4.42565e-05	0.000250142
FBgn0039273	105.385	2.21047	0.360378	6.13374	8.58367e-10	9.81867e-09
FBgn0039293	208.741	2.39471	0.300164	7.97798	1.48748e-15	3.29104e-14
FBgn0039294	190.012	-1.6324	0.437854	-3.72817	0.000192873	0.000938234
FBgn0039301	162.552	2.11288	0.333659	6.33245	2.41294e-10	2.96212e-09
FBgn0039302	5516.33	1.01134	0.161064	6.27911	3.40525e-10	4.11937e-09
FBgn0039341	561.889	-1.17928	0.252642	-4.66778	3.04466e-06	2.09677e-05
FBgn0039403	91.9037	10.8507	3.24062	3.34834	0.000812976	0.00340619
FBgn0039407	94.4504	2.83905	0.511067	5.55515	2.77378e-08	2.61051e-07
FBgn0039431	864.533	-1.55046	0.15267	-10.1557	3.12711e-24	1.6015e-22
FBgn0039449	192.637	4.19178	0.530267	7.90505	2.67836e-15	5.72498e-14
FBgn0039459	90.8047	1.36258	0.380651	3.5796	0.000344126	0.00157527
FBgn0039469	57.8626	-2.22994	0.524416	-4.25223	2.11655e-05	0.000126804
FBgn0039479	21221.8	-2.94937	0.546015	-5.40163	6.60381e-08	5.8753e-07
FBgn0039480	500.724	-1.51506	0.246695	-6.14144	8.17755e-10	9.38604e-09
FBgn0039481	154.942	3.21391	0.449887	7.14381	9.07801e-13	1.4941e-11
FBgn0039488	119.366	1.74544	0.39571	4.41091	1.02937e-05	6.51119e-05
FBgn0039492	1878.35	-1.40335	0.201361	-6.96932	3.18483e-12	4.92063e-11
FBgn0039508	455.537	1.08332	0.184598	5.86856	4.39588e-09	4.60063e-08
FBgn0039527	7585.34	-1.41698	0.577105	-2.45532	0.014076	0.0405518
FBgn0039544	232.571	1.3238	0.254877	5.19388	2.05959e-07	1.68937e-06
FBgn0039559	1025.35	1.45119	0.200593	7.2345	4.67263e-13	8.04475e-12
FBgn0039563	549.252	2.99496	0.212052	14.1237	2.71381e-45	6.8449e-43
FBgn0039564	33.1149	1.33728	0.521962	2.56203	0.0104063	0.0314716
FBgn0039568	4.61813	8.328	3.39815	2.45074	0.0142561	0.0409306
FBgn0039594	372.466	-2.46626	0.29644	-8.31961	8.82562e-17	2.20947e-15
FBgn0039637	2896.44	-2.93879	0.28335	-10.3716	3.33896e-25	1.81689e-23
FBgn0039638	208.413	3.55007	0.346546	10.2442	1.25718e-24	6.67565e-23
FBgn0039642	163.887	-1.14139	0.317309	-3.59709	0.000321801	0.00148317
FBgn0039648	56.2645	2.75611	0.430176	6.40694	1.48466e-10	1.89125e-09
FBgn0039654	247.479	1.34126	0.318994	4.20465	2.61482e-05	0.000154455
FBgn0039656	159.362	2.98221	0.458642	6.50227	7.91162e-11	1.04068e-09
FBgn0039663	176.654	1.09023	0.272645	3.99871	6.369e-05	0.000347898
FBgn0039664	146.443	4.05751	0.409741	9.90264	4.05435e-23	1.88499e-21
FBgn0039680	434.104	1.25777	0.313516	4.01182	6.02515e-05	0.000331268
FBgn0039681	55.9335	-1.85566	0.37295	-4.97562	6.50397e-07	4.93002e-06
FBgn0039687	64.8155	2.49007	0.533538	4.66709	3.05497e-06	2.10243e-05
FBgn0039704	4158.92	4.24874	0.386004	11.007	3.53615e-28	2.42696e-26
FBgn0039714	341.484	-1.26066	0.219448	-5.74466	9.21062e-09	9.31122e-08
FBgn0039728	10234.5	-1.56998	0.187643	-8.36682	5.91917e-17	1.50425e-15
FBgn0039743	441.497	1.28137	0.243606	5.26002	1.44038e-07	1.21403e-06
FBgn0039748	12.7445	2.76306	0.934143	2.95785	0.00309789	0.0110832
FBgn0039749	9902.08	2.47402	0.372779	6.63671	3.20768e-11	4.44537e-10
FBgn0039774	281.01	-1.36215	0.297446	-4.57949	4.66114e-06	3.14347e-05
FBgn0039789	52.1262	1.74374	0.434278	4.01526	5.93802e-05	0.00032737
FBgn0039795	14724.1	2.4673	0.314003	7.85757	3.91672e-15	8.13082e-14
FBgn0039804	3239	-2.24507	0.323493	-6.94008	3.91866e-12	5.99021e-11
FBgn0039805	5951.46	-1.46633	0.298262	-4.91626	8.82129e-07	6.54397e-06
FBgn0039806	998.032	-6.80013	0.856753	-7.9371	2.06967e-15	4.52949e-14
FBgn0039829	80.6671	3.06321	0.449022	6.82196	8.9808e-12	1.3305e-10
FBgn0039831	1292.47	-1.1864	0.1697	-6.99113	2.72671e-12	4.2519e-11
FBgn0039833	72.1836	-1.47897	0.514769	-2.87309	0.00406483	0.0139871
FBgn0039835	32.8978	1.68491	0.600813	2.80439	0.00504119	0.016858
FBgn0039851	4366.59	4.67935	0.274318	17.0581	3.04105e-65	2.7892e-62
FBgn0039852	6769.05	1.67779	0.192732	8.70531	3.1672e-18	9.3982e-17
FBgn0039896	764.542	-1.74835	0.307406	-5.68742	1.28969e-08	1.27316e-07
FBgn0039938	966.951	-1.70828	0.159875	-10.6851	1.19528e-26	7.53696e-25
FBgn0039941	165.515	1.01675	0.367591	2.76597	0.00567541	0.0186512
FBgn0039944	49.6489	2.39742	0.515482	4.65084	3.30591e-06	2.26431e-05
FBgn0040056	254.169	-1.13163	0.224119	-5.04924	4.43564e-07	3.43447e-06
FBgn0040070	463.629	1.2078	0.299388	4.03424	5.47799e-05	0.000303834
FBgn0040075	253.837	1.71806	0.280415	6.12684	8.9639e-10	1.0242e-08
FBgn0040153	1439.2	-1.67722	0.226468	-7.40596	1.30205e-13	2.33743e-12
FBgn0040232	358.561	5.0437	0.577272	8.73713	2.39109e-18	7.17966e-17
FBgn0040234	229.723	1.83109	0.314596	5.82045	5.86902e-09	6.0421e-08
FBgn0040238	405.245	1.40076	0.233165	6.00759	1.88305e-09	2.0583e-08
FBgn0040268	277.154	3.83684	0.366181	10.478	1.09026e-25	6.39513e-24
FBgn0040271	4166.97	1.20595	0.221665	5.44041	5.31573e-08	4.80559e-07
FBgn0040290	258.035	5.76182	0.553414	10.4114	2.19951e-25	1.22601e-23
FBgn0040309	839.812	2.81773	0.210409	13.3917	6.7635e-41	1.19714e-38
FBgn0040321	1020.76	1.29353	0.253841	5.09581	3.47249e-07	2.73063e-06
FBgn0040346	124.896	1.37345	0.324031	4.23864	2.24874e-05	0.000134008
FBgn0040347	152.659	3.16619	0.480958	6.58309	4.60769e-11	6.28203e-10
FBgn0040358	63260.6	-4.08048	0.611742	-6.67026	2.55344e-11	3.58797e-10
FBgn0040359	1589.34	-4.90543	0.615882	-7.96489	1.65373e-15	3.6429e-14
FBgn0040360	303.924	-1.93079	0.346401	-5.57385	2.49164e-08	2.37152e-07
FBgn0040361	13287.4	-3.57642	0.672778	-5.3159	1.06133e-07	9.11297e-07
FBgn0040367	60.5634	-6.31046	0.676678	-9.32565	1.10304e-20	4.28022e-19
FBgn0040370	163.493	-2.82989	0.366179	-7.72815	1.09118e-14	2.17998e-13
FBgn0040388	1877.07	2.33845	0.581791	4.0194	5.83476e-05	0.000321853
FBgn0040392	16.1755	3.39103	1.17906	2.87603	0.00402705	0.0138855
FBgn0040397	9548.95	-1.74131	0.196323	-8.86961	7.34024e-19	2.32879e-17
FBgn0040466	157.919	-1.22038	0.249698	-4.88744	1.02156e-06	7.47391e-06
FBgn0040477	95.5989	10.8035	3.2397	3.33474	0.000853806	0.00354634
FBgn0040600	11304.2	-1.77969	0.332644	-5.35014	8.78884e-08	7.63086e-07
FBgn0040601	617.072	-2.54734	0.332467	-7.66194	1.83144e-14	3.58666e-13
FBgn0040653	111.507	4.25284	0.540189	7.87288	3.4656e-15	7.26069e-14
FBgn0040658	28.3296	-1.93492	0.728141	-2.65735	0.00787582	0.0248288
FBgn0040733	4.9268	-9.3621	3.44945	-2.71408	0.00664595	0.0213606
FBgn0040743	5.19003	-8.87142	3.61356	-2.45504	0.0140869	0.0405603
FBgn0040752	5488.96	2.1505	0.299391	7.18292	6.82395e-13	1.14363e-11
FBgn0040763	36.7022	2.94937	0.675646	4.36525	1.26975e-05	7.87852e-05
FBgn0040778	96.2557	-1.6241	0.371209	-4.37515	1.21347e-05	7.55253e-05
FBgn0040786	85.0974	-1.67315	0.379354	-4.41052	1.03124e-05	6.51892e-05
FBgn0040795	8.25297	-3.82799	1.0963	-3.49174	0.00047989	0.00213099
FBgn0040801	7586.26	-3.55128	0.453144	-7.83698	4.6151e-15	9.5024e-14
FBgn0040817	1219.09	-1.25705	0.194593	-6.45988	1.04789e-10	1.35715e-09
FBgn0040843	2828.67	-2.72273	0.373157	-7.29647	2.95412e-13	5.1298e-12
FBgn0040900	38.8091	-3.72287	0.748316	-4.97499	6.52516e-07	4.94237e-06
FBgn0040918	1003.77	1.11854	0.222769	5.02107	5.13832e-07	3.95126e-06
FBgn0041096	2425.91	2.64536	0.224416	11.7878	4.51218e-32	4.21513e-30
FBgn0041147	61.9102	1.64067	0.478578	3.42821	0.00060757	0.00264214
FBgn0041150	41.7682	-2.11843	0.463527	-4.57025	4.87136e-06	3.27431e-05
FBgn0041160	357.44	4.13851	0.355803	11.6315	2.85186e-31	2.52389e-29
FBgn0041180	954.202	2.61033	0.246715	10.5803	3.67714e-26	2.2484e-24
FBgn0041186	792.195	2.94093	0.228507	12.8702	6.62442e-38	8.79392e-36
FBgn0041342	1027.8	1.88683	0.27891	6.765	1.33308e-11	1.92962e-10
FBgn0041585	1432.67	1.36819	0.210679	6.49419	8.34837e-11	1.09243e-09
FBgn0041711	84.0672	-1.68164	0.441601	-3.80807	0.000140058	0.000707586
FBgn0041712	250.153	4.54744	0.388983	11.6906	1.42367e-31	1.27109e-29
FBgn0041713	498.055	-1.72286	0.179583	-9.59369	8.4987e-22	3.67997e-20
FBgn0042085	3370.38	1.93957	0.23019	8.42594	3.57869e-17	9.23412e-16
FBgn0042098	5519.13	2.79518	0.391005	7.14871	8.75962e-13	1.44641e-11
FBgn0042177	307.215	1.09667	0.228599	4.79734	1.60788e-06	1.15213e-05
FBgn0042185	300.125	1.24112	0.269806	4.60005	4.2238e-06	2.85616e-05
FBgn0042199	65.9245	1.0538	0.428106	2.46153	0.0138346	0.0399935
FBgn0042206	16.5591	3.14259	1.2952	2.42634	0.015252	0.0433092
FBgn0042710	25.0313	2.76436	0.841197	3.28623	0.00101539	0.00413744
FBgn0042711	16.0574	3.31695	0.936721	3.54102	0.000398579	0.00180569
FBgn0043002	137.835	2.89623	0.452881	6.39513	1.60412e-10	2.03061e-09
FBgn0043792	36.0475	-4.89512	0.712497	-6.87037	6.40345e-12	9.59947e-11
FBgn0043796	456.427	1.64261	0.250766	6.55039	5.73854e-11	7.7057e-10
FBgn0043841	487.892	3.04858	0.227028	13.4282	4.13074e-41	7.86321e-39
FBgn0044823	221.358	2.67137	0.304548	8.77157	1.7619e-18	5.37033e-17
FBgn0045035	498.202	1.71855	0.214579	8.00894	1.15701e-15	2.59402e-14
FBgn0045800	72.1991	-1.162	0.413098	-2.81289	0.00490984	0.0164953
FBgn0045862	1929.22	1.27979	0.27473	4.65837	3.18723e-06	2.18897e-05
FBgn0046114	125.813	1.47529	0.294275	5.01331	5.35027e-07	4.10174e-06
FBgn0046685	318.873	2.08268	0.217109	9.59278	8.57401e-22	3.69672e-20
FBgn0046687	98.549	3.43585	0.52447	6.55109	5.71189e-11	7.6939e-10
FBgn0047095	594.25	-3.4057	0.32707	-10.4127	2.16914e-25	1.2158e-23
FBgn0047178	192.664	1.90515	0.256822	7.41815	1.18769e-13	2.14357e-12
FBgn0050000	79.6592	-1.58651	0.433728	-3.65785	0.000254343	0.00120586
FBgn0050010	94.5575	-1.26476	0.32069	-3.94388	8.01742e-05	0.000427751
FBgn0050015	6403.34	2.66624	0.253818	10.5045	8.23384e-26	4.88654e-24
FBgn0050022	90.2802	-1.1783	0.328461	-3.58733	0.00033408	0.00153415
FBgn0050035	172.168	-1.45678	0.260635	-5.58936	2.27907e-08	2.17948e-07
FBgn0050055	99.8276	-1.08176	0.335898	-3.2205	0.00127967	0.00507491
FBgn0050062	16.1434	1.77504	0.642378	2.76323	0.0057232	0.0187777
FBgn0050076	1564.76	-4.20443	0.397555	-10.5757	3.86183e-26	2.33305e-24
FBgn0050085	810.37	5.80828	0.342185	16.9741	1.27705e-64	1.07368e-61
FBgn0050089	3366.64	1.41815	0.167034	8.49017	2.0633e-17	5.46367e-16
FBgn0050095	50.3141	-1.19938	0.359915	-3.3324	0.000860994	0.00357325
FBgn0050101	1141.09	-2.81011	0.33631	-8.35573	6.50276e-17	1.64016e-15
FBgn0050105	59.5953	3.7713	0.761097	4.95509	7.22982e-07	5.42721e-06
FBgn0050115	4265	-1.03265	0.235067	-4.39299	1.11803e-05	7.0148e-05
FBgn0050147	8270.97	-2.79557	0.218159	-12.8143	1.36302e-37	1.78591e-35
FBgn0050154	116.018	-1.59906	0.461143	-3.4676	0.000525122	0.00230848
FBgn0050183	1063.12	2.5662	0.19578	13.1076	2.98007e-39	4.76178e-37
FBgn0050187	71.0575	1.40529	0.412866	3.40375	0.00066468	0.00285481
FBgn0050197	67.031	-3.16822	0.49758	-6.36725	1.92447e-10	2.39703e-09
FBgn0050203	44.4262	2.30546	0.487003	4.73397	2.20173e-06	1.54581e-05
FBgn0050289	14.2287	-4.461	1.11786	-3.99066	6.58902e-05	0.000358945
FBgn0050296	294.776	-1.12152	0.277084	-4.04757	5.17523e-05	0.000288628
FBgn0050323	42.2441	1.33469	0.507168	2.63165	0.00849704	0.026467
FBgn0050377	583.674	1.83235	0.39615	4.62541	3.73862e-06	2.54514e-05
FBgn0050380	530.079	-1.4123	0.280353	-5.03759	4.7143e-07	3.63351e-06
FBgn0050403	78.2927	3.70113	0.54542	6.78584	1.15409e-11	1.68504e-10
FBgn0050418	59.957	-1.88204	0.630212	-2.98636	0.00282321	0.0101872
FBgn0050438	762.183	-1.41577	0.227989	-6.20983	5.3042e-10	6.20813e-09
FBgn0050460	875.761	-1.4648	0.194482	-7.5318	5.00443e-14	9.3673e-13
FBgn0050463	7098.56	2.89757	0.300272	9.64983	4.92383e-22	2.1505e-20
FBgn0050493	30.115	1.34525	0.547603	2.45662	0.014025	0.0404281
FBgn0050496	112.586	1.05408	0.337815	3.12029	0.00180671	0.00687326
FBgn0051005	3860.74	-3.35895	0.373997	-8.98123	2.67767e-19	8.85739e-18
FBgn0051038	942.458	2.61186	0.279176	9.35561	8.31224e-21	3.27587e-19
FBgn0051072	288.396	1.34007	0.229966	5.82726	5.63458e-09	5.80667e-08
FBgn0051075	535.162	-2.72566	0.273792	-9.95524	2.39251e-23	1.13324e-21
FBgn0051076	376.434	-2.89069	0.954738	-3.02773	0.00246397	0.00903634
FBgn0051102	21.3048	-2.37054	0.587636	-4.03403	5.48294e-05	0.000303941
FBgn0051122	2043.87	1.32171	0.174786	7.56188	3.97288e-14	7.53429e-13
FBgn0051145	716.171	-3.17993	0.278874	-11.4028	4.05048e-30	3.1926e-28
FBgn0051158	3755.62	-1.37775	0.199588	-6.90294	5.09367e-12	7.69312e-11
FBgn0051159	47.741	1.69912	0.545483	3.1149	0.0018401	0.00698448
FBgn0051217	422.662	1.39815	0.38705	3.61233	0.000303463	0.0014096
FBgn0051221	26.8525	-1.47795	0.54111	-2.73132	0.00630805	0.0204407
FBgn0051249	167.673	1.09463	0.278916	3.92458	8.68819e-05	0.000459409
FBgn0051251	73.6131	2.2562	0.524101	4.3049	1.67061e-05	0.00010178
FBgn0051278	32.3273	2.23045	0.600296	3.71559	0.00020273	0.000980979
FBgn0051313	18.3833	1.80143	0.691695	2.60437	0.00920426	0.0283547
FBgn0051337	57.6025	-1.43223	0.457813	-3.12842	0.00175752	0.00671143
FBgn0051352	372.352	-2.50052	0.289974	-8.62325	6.50781e-18	1.85473e-16
FBgn0051363	12236.1	-1.1746	0.171427	-6.8519	7.28766e-12	1.09088e-10
FBgn0051414	66.0674	-3.0198	0.500694	-6.03123	1.62721e-09	1.8001e-08
FBgn0051439	441.38	1.02405	0.341684	2.99707	0.00272586	0.00985353
FBgn0051450	75.8373	2.87138	0.512046	5.60765	2.0509e-08	1.9725e-07
FBgn0051453	382.294	2.53069	0.323729	7.8173	5.39667e-15	1.1044e-13
FBgn0051475	1027.88	-1.59999	0.261439	-6.11993	9.36183e-10	1.06604e-08
FBgn0051522	991.228	3.83731	0.243331	15.7699	5.01134e-56	2.19823e-53
FBgn0051523	876.872	1.02433	0.205109	4.99407	5.91212e-07	4.49152e-06
FBgn0051626	26.6669	-2.44922	0.581701	-4.21045	2.54864e-05	0.000150811
FBgn0051636	27.7371	-4.66231	0.822747	-5.66676	1.45527e-08	1.41994e-07
FBgn0051637	5605.79	2.85378	0.250105	11.4103	3.71297e-30	2.99681e-28
FBgn0051676	361.966	-1.48331	0.301082	-4.9266	8.36742e-07	6.23017e-06
FBgn0051678	1667.14	-1.07223	0.194605	-5.50976	3.59331e-08	3.33207e-07
FBgn0051728	467.49	3.14584	0.336748	9.34182	9.46909e-21	3.71726e-19
FBgn0051793	83.0308	2.07973	0.376761	5.52002	3.38968e-08	3.15775e-07
FBgn0051898	19.0653	5.21316	1.5387	3.38803	0.000703957	0.00299925
FBgn0051973	26779.1	-1.89102	0.255752	-7.39395	1.42528e-13	2.54958e-12
FBgn0051997	7257.37	-1.022	0.167657	-6.09573	1.08936e-09	1.22662e-08
FBgn0052006	33.829	-1.28767	0.4569	-2.81827	0.00482839	0.0162805
FBgn0052027	41.0758	2.81596	0.583317	4.82749	1.38267e-06	9.96408e-06
FBgn0052029	10073.9	-4.18924	0.621638	-6.73905	1.59429e-11	2.28153e-10
FBgn0052036	111.054	-1.0809	0.348382	-3.10264	0.00191805	0.00723679
FBgn0052039	159.921	-1.06979	0.291569	-3.66907	0.000243438	0.00116016
FBgn0052062	2567.06	-1.53814	0.275992	-5.57314	2.50188e-08	2.37232e-07
FBgn0052082	14320.8	-3.02309	0.354457	-8.52879	1.47892e-17	4.02178e-16
FBgn0052091	50.9914	-1.41989	0.450812	-3.14962	0.00163481	0.0063049
FBgn0052137	569.611	1.06422	0.24442	4.35406	1.33642e-05	8.24657e-05
FBgn0052170	398.934	2.74396	0.412534	6.65148	2.9016e-11	4.05461e-10
FBgn0052185	36.6765	-3.73646	0.65338	-5.71866	1.07368e-08	1.07548e-07
FBgn0052207	42.6819	3.58926	0.699942	5.12794	2.92925e-07	2.33807e-06
FBgn0052251	753.943	7.00318	0.470203	14.8939	3.60854e-50	1.1377e-47
FBgn0052267	88.1039	-1.13273	0.348221	-3.25292	0.00114227	0.00458225
FBgn0052280	892.1	-1.21231	0.192466	-6.29882	2.99927e-10	3.65896e-09
FBgn0052311	9368.05	1.70727	0.265234	6.43686	1.21973e-10	1.57163e-09
FBgn0052365	2143.81	1.35647	0.222863	6.08657	1.15356e-09	1.29747e-08
FBgn0052369	702.137	-4.11279	0.451674	-9.10565	8.5751e-20	3.00396e-18
FBgn0052373	40.4965	4.34062	1.50342	2.88716	0.0038874	0.013473
FBgn0052425	659.583	1.4735	0.184047	8.00608	1.18425e-15	2.6492e-14
FBgn0052428	319.667	1.04001	0.266548	3.90177	9.54932e-05	0.000497897
FBgn0052438	439.187	1.34037	0.197287	6.79399	1.09076e-11	1.59488e-10
FBgn0052446	288.91	-1.47756	0.225455	-6.5537	5.61304e-11	7.59114e-10
FBgn0052451	1583.07	1.09584	0.19182	5.71284	1.11107e-08	1.10877e-07
FBgn0052499	2310.45	-1.72461	0.278731	-6.18739	6.11695e-10	7.11809e-09
FBgn0052518	13.6945	-2.52309	0.88713	-2.84411	0.00445362	0.0151492
FBgn0052521	1780.75	1.03994	0.292276	3.55808	0.000373572	0.0016994
FBgn0052537	119.001	1.01796	0.424652	2.39716	0.0165229	0.0463568
FBgn0052554	68.9508	-1.29841	0.344968	-3.76384	0.000167324	0.000824686
FBgn0052626	2526.62	1.48024	0.194023	7.62918	2.3625e-14	4.54005e-13
FBgn0052638	589.166	-1.15535	0.155605	-7.4249	1.12867e-13	2.04438e-12
FBgn0052639	33.6235	2.03082	0.537382	3.7791	0.000157399	0.000784197
FBgn0052666	4488.99	1.90273	0.250147	7.60645	2.81726e-14	5.39342e-13
FBgn0052699	1189.64	-1.752	0.212995	-8.22554	1.94306e-16	4.6454e-15
FBgn0052702	396.5	-1.38351	0.197544	-7.00357	2.49517e-12	3.90897e-11
FBgn0052733	96.8532	1.49403	0.383049	3.90037	9.60456e-05	0.000500519
FBgn0052756	49.013	2.84515	0.697797	4.07733	4.55555e-05	0.000257196
FBgn0052801	31.4709	2.05044	0.617983	3.31796	0.000906785	0.00373575
FBgn0052816	8163.59	-1.12287	0.264145	-4.25098	2.12836e-05	0.000127436
FBgn0052829	71.3648	1.00609	0.409353	2.45775	0.0139812	0.0403354
FBgn0052831	398.77	1.86273	0.235303	7.91629	2.44704e-15	5.29599e-14
FBgn0052843	613.716	2.69973	0.32783	8.23513	1.79359e-16	4.31875e-15
FBgn0052855	3452.07	-1.76528	0.299405	-5.89595	3.72536e-09	3.93974e-08
FBgn0052856	164.438	-1.00945	0.289562	-3.48613	0.000490059	0.00217328
FBgn0053056	44.082	1.4182	0.483127	2.93547	0.00333047	0.0117857
FBgn0053116	584.613	2.78332	0.30092	9.24938	2.25807e-20	8.40654e-19
FBgn0053126	78.3223	-1.70111	0.418415	-4.0656	4.79081e-05	0.000268376
FBgn0053155	47.8324	1.40076	0.421918	3.31999	0.000900194	0.00371151
FBgn0053156	339.492	-1.33188	0.272171	-4.89353	9.90409e-07	7.27237e-06
FBgn0053169	313.571	1.75108	0.244876	7.15091	8.62067e-13	1.4258e-11
FBgn0053192	32.688	-5.70419	0.762793	-7.47803	7.54477e-14	1.38651e-12
FBgn0053196	62826.6	-1.5404	0.155247	-9.92227	3.33105e-23	1.55588e-21
FBgn0053208	17635.8	-1.03031	0.216786	-4.75265	2.00765e-06	1.41546e-05
FBgn0053213	72.9489	2.14402	0.552907	3.87773	0.000105437	0.000544677
FBgn0053276	45.765	1.23228	0.477554	2.58041	0.0098684	0.0300883
FBgn0053284	25.4457	2.47888	0.648414	3.82298	0.000131848	0.000670469
FBgn0053285	61.6238	-1.48131	0.365663	-4.05102	5.09955e-05	0.000285038
FBgn0053299	95.982	-5.17097	1.81793	-2.84443	0.00444913	0.0151391
FBgn0053505	119.509	1.23119	0.417427	2.94948	0.00318311	0.0113438
FBgn0053542	527.545	-1.15993	0.222938	-5.20292	1.96179e-07	1.61835e-06
FBgn0053556	1263.18	1.69456	0.273405	6.198	5.71848e-10	6.67752e-09
FBgn0053653	138.615	-1.34359	0.244848	-5.48746	4.07757e-08	3.74669e-07
FBgn0053963	81.0095	-3.33726	0.64851	-5.14604	2.66039e-07	2.14382e-06
FBgn0053965	14.0907	-1.99518	0.660888	-3.01894	0.0025366	0.00926232
FBgn0053970	795.507	3.06644	0.268692	11.4125	3.62325e-30	2.94798e-28
FBgn0053993	612.901	1.44294	0.305379	4.72507	2.30039e-06	1.61059e-05
FBgn0054038	505.771	-1.3058	0.317482	-4.11298	3.90579e-05	0.000223008
FBgn0054056	189.635	1.1969	0.263344	4.54499	5.49377e-06	3.64409e-05
FBgn0058006	240.987	-1.18413	0.228836	-5.17461	2.28393e-07	1.85977e-06
FBgn0060296	828.204	-1.36616	0.161732	-8.4471	2.98638e-17	7.78542e-16
FBgn0061198	314.995	1.06173	0.252894	4.19832	2.68901e-05	0.000158281
FBgn0061476	119.068	3.32884	0.613483	5.42613	5.75877e-08	5.16906e-07
FBgn0062413	1056.54	-3.45597	0.302208	-11.4357	2.77151e-30	2.31089e-28
FBgn0062978	2277.51	-2.90943	0.38956	-7.46851	8.11062e-14	1.48778e-12
FBgn0063127	2238.89	-1.91155	0.311128	-6.14395	8.0492e-10	9.25979e-09
FBgn0063379	12.9831	-6.21239	1.58802	-3.91204	9.15204e-05	0.000480661
FBgn0063485	121.526	-2.7635	0.443525	-6.23076	4.6418e-10	5.47092e-09
FBgn0063494	91.5716	-1.81849	0.33789	-5.3819	7.37026e-08	6.50556e-07
FBgn0065055	19.8689	-1.65902	0.657103	-2.52475	0.0115781	0.0343766
FBgn0066101	807.434	-4.12222	0.293666	-14.0371	9.23886e-45	2.16769e-42
FBgn0067628	42.5559	1.33845	0.495079	2.7035	0.00686134	0.0219133
FBgn0067629	46.6068	1.66738	0.563281	2.96013	0.00307514	0.0110213
FBgn0082582	8831.97	2.91404	0.199392	14.6147	2.26501e-48	6.72108e-46
FBgn0082966	14.4018	-2.2392	0.843683	-2.65408	0.00795255	0.0250104
FBgn0083001	190.105	-1.00243	0.269069	-3.72556	0.00019488	0.000946627
FBgn0083010	81.5122	-1.57013	0.549487	-2.85744	0.00427075	0.0146159
FBgn0083016	226.165	-1.84727	0.308597	-5.98601	2.15049e-09	2.33042e-08
FBgn0083045	26.5534	-1.44534	0.601782	-2.40176	0.0163162	0.0459176
FBgn0083047	78.2829	-2.00138	0.493259	-4.05746	4.961e-05	0.000277601
FBgn0083050	134.744	-1.38471	0.410737	-3.3713	0.000748151	0.00316747
FBgn0083951	17.199	2.53842	0.771802	3.28896	0.0010056	0.00409918
FBgn0083956	164.002	-1.0869	0.38227	-2.84327	0.00446535	0.015184
FBgn0083977	434.774	-2.38027	0.284475	-8.36725	5.89787e-17	1.50262e-15
FBgn0083978	22318.1	-1.28339	0.221592	-5.79169	6.96816e-09	7.13723e-08
FBgn0083983	31.2213	-2.15623	0.589809	-3.65581	0.000256372	0.00121377
FBgn0083987	1900.56	-1.21044	0.256575	-4.7177	2.38525e-06	1.66423e-05
FBgn0085200	129.827	-1.15168	0.229051	-5.02803	4.95537e-07	3.81348e-06
FBgn0085234	1541.26	-1.7594	0.38507	-4.56903	4.89987e-06	3.29126e-05
FBgn0085250	194.104	-2.60515	0.399254	-6.52504	6.79851e-11	9.01316e-10
FBgn0085257	175.429	-1.42406	0.278019	-5.12216	3.02051e-07	2.40331e-06
FBgn0085271	38.1186	-1.28235	0.482581	-2.65727	0.00787757	0.0248288
FBgn0085276	2600.5	-3.14471	0.460519	-6.82862	8.57347e-12	1.2739e-10
FBgn0085284	537.712	-1.08606	0.21158	-5.1331	2.85011e-07	2.28394e-06
FBgn0085296	17.1725	2.80985	0.843079	3.33284	0.000859652	0.00356915
FBgn0085298	17.1277	4.26432	1.17957	3.61516	0.000300157	0.00139745
FBgn0085354	16.1301	-2.86275	0.710975	-4.02651	5.66104e-05	0.000313298
FBgn0085376	3024.29	-1.41307	0.187228	-7.54733	4.44278e-14	8.36254e-13
FBgn0085377	288.722	2.6089	0.301759	8.64562	5.35126e-18	1.55588e-16
FBgn0085399	54.6423	-1.23893	0.430043	-2.88094	0.00396488	0.0137039
FBgn0085404	28.2226	3.66096	1.19005	3.07632	0.00209574	0.00783979
FBgn0085411	700.584	-3.45246	0.424866	-8.126	4.43692e-16	1.02455e-14
FBgn0085417	39.8772	-2.09166	0.664947	-3.1456	0.00165746	0.00638492
FBgn0085421	738.527	-2.68463	0.219971	-12.2045	2.9417e-34	3.22596e-32
FBgn0085426	34.4686	-1.31676	0.519066	-2.53679	0.0111873	0.033439
FBgn0085428	826.894	-3.5521	0.297122	-11.955	6.1116e-33	6.22827e-31
FBgn0085444	1024.72	1.62127	0.142831	11.351	7.33141e-30	5.64631e-28
FBgn0085483	285.54	1.46819	0.331985	4.42246	9.75817e-06	6.19184e-05
FBgn0086350	96.6802	3.36243	0.506843	6.63406	3.26573e-11	4.51961e-10
FBgn0086355	1112.77	-1.59112	0.29591	-5.37704	7.57195e-08	6.67191e-07
FBgn0086356	420.926	1.51313	0.592929	2.55196	0.0107118	0.0322408
FBgn0086365	1122.6	-1.58349	0.174768	-9.06053	1.29819e-19	4.4248e-18
FBgn0086368	3192.24	1.07973	0.20024	5.39219	6.9603e-08	6.17612e-07
FBgn0086408	141.846	1.49959	0.320173	4.68369	2.81754e-06	1.94833e-05
FBgn0086445	128.305	1.32219	0.309874	4.26688	1.98227e-05	0.000119042
FBgn0086603	536.681	-1.27402	0.338265	-3.76634	0.000165658	0.000818074
FBgn0086608	44.209	2.01567	0.667704	3.0188	0.00253776	0.0092632
FBgn0086613	347.196	1.13983	0.273002	4.17516	2.97779e-05	0.000173759
FBgn0086659	1108.77	-1.0321	0.275292	-3.7491	0.000177473	0.000870032
FBgn0086667	255.961	-1.10745	0.355213	-3.11771	0.00182263	0.0069312
FBgn0086670	332.985	-1.44451	0.432698	-3.33838	0.000842691	0.00350884
FBgn0086671	28.2381	-2.13538	0.785231	-2.71943	0.00653948	0.0210856
FBgn0086695	113.299	4.39696	0.590007	7.45239	9.16661e-14	1.67237e-12
FBgn0086711	573.46	-6.86688	1.06935	-6.42153	1.34907e-10	1.73165e-09
FBgn0086909	83.3632	-1.70561	0.286952	-5.94387	2.78376e-09	2.972e-08
FBgn0087011	754.72	-1.05234	0.205153	-5.12952	2.9048e-07	2.32039e-06
FBgn0087021	121.219	4.56842	0.874581	5.22355	1.75529e-07	1.45754e-06
FBgn0250732	1482.91	-1.56835	0.258803	-6.06004	1.36091e-09	1.51548e-08
FBgn0250753	4911.58	1.03705	0.162602	6.37785	1.7959e-10	2.25359e-09
FBgn0250815	11.7959	9.81042	3.29129	2.98072	0.00287574	0.0103619
FBgn0250833	413.772	-1.4293	0.328673	-4.34871	1.36943e-05	8.43275e-05
FBgn0250837	738.043	3.34219	0.258059	12.9513	2.31058e-38	3.19335e-36
FBgn0250871	7053.37	-2.56044	0.222476	-11.5089	1.19039e-30	1.02648e-28
FBgn0259111	124.962	-1.20064	0.288051	-4.16815	3.07084e-05	0.000178982
FBgn0259112	32.499	-1.47758	0.52613	-2.8084	0.00497891	0.0166829
FBgn0259113	630.085	4.09099	0.258215	15.8434	1.56206e-56	7.16345e-54
FBgn0259163	5560.69	-2.16058	0.204565	-10.5618	4.47839e-26	2.67352e-24
FBgn0259175	176.076	-1.32106	0.33643	-3.92671	8.61171e-05	0.000456082
FBgn0259176	12291.3	1.31472	0.195579	6.72217	1.79042e-11	2.54715e-10
FBgn0259212	9127.3	1.36388	0.121833	11.1947	4.33017e-29	3.16573e-27
FBgn0259222	875.207	1.22535	0.245142	4.99854	5.77666e-07	4.40187e-06
FBgn0259223	2741.12	-3.14287	0.727643	-4.31926	1.56556e-05	9.54954e-05
FBgn0259226	74.9546	4.38671	0.558423	7.85552	3.98111e-15	8.24752e-14
FBgn0259233	188639	-1.40875	0.541589	-2.60115	0.00929127	0.0285647
FBgn0259481	2019.15	1.67789	0.187818	8.93357	4.12475e-19	1.33809e-17
FBgn0259676	257.525	4.34483	0.434336	10.0034	1.47259e-23	7.21213e-22
FBgn0259685	9355	1.34619	0.216584	6.21556	5.11435e-10	6.00683e-09
FBgn0259700	76.497	1.08656	0.342993	3.16786	0.00153564	0.00596115
FBgn0259707	47.7414	1.32123	0.427756	3.08875	0.00201001	0.00754988
FBgn0259715	170.422	-1.58817	0.271257	-5.85486	4.7742e-09	4.95035e-08
FBgn0259722	136.55	-1.21582	0.324065	-3.75178	0.000175581	0.000861594
FBgn0259734	5580.96	-2.36267	0.263103	-8.97999	2.70782e-19	8.89878e-18
FBgn0259735	20141.3	1.18954	0.175458	6.7796	1.20512e-11	1.75194e-10
FBgn0259736	93.9464	-1.1504	0.317046	-3.62849	0.00028508	0.00133527
FBgn0259740	337.992	1.88954	0.266435	7.09193	1.32254e-12	2.13831e-11
FBgn0259741	11.7693	-2.56182	0.845089	-3.03142	0.00243408	0.00893648
FBgn0259745	633.295	2.28498	0.193075	11.8347	2.58296e-32	2.55485e-30
FBgn0259791	221.76	5.45573	0.868685	6.28045	3.37601e-10	4.0889e-09
FBgn0259878	48.2269	1.74502	0.475983	3.66615	0.00024623	0.00117031
FBgn0259938	1188.53	-1.21583	0.176795	-6.87703	6.1113e-12	9.18881e-11
FBgn0259982	168.591	1.14589	0.331182	3.45999	0.000540198	0.00236839
FBgn0259984	4158.88	1.88055	0.118585	15.8583	1.23218e-56	5.91974e-54
FBgn0259986	741.303	-2.08238	0.458685	-4.53988	5.62859e-06	3.72129e-05
FBgn0260003	16130.6	-1.80264	0.149509	-12.0571	1.77946e-33	1.8701e-31
FBgn0260011	329.718	-1.14102	0.301167	-3.78865	0.000151469	0.000759151
FBgn0260440	76.5915	1.14569	0.395871	2.89411	0.00380239	0.0132238
FBgn0260442	5391.21	1.29804	0.21578	6.01557	1.79254e-09	1.96602e-08
FBgn0260486	3309.52	-1.51397	0.19555	-7.7421	9.77851e-15	1.97311e-13
FBgn0260499	94.4942	-1.40564	0.366383	-3.83653	0.000124785	0.000638094
FBgn0260653	7152.51	-3.90882	0.385816	-10.1313	4.01287e-24	2.03446e-22
FBgn0260720	80.4619	-1.0604	0.368646	-2.87649	0.0040213	0.0138704
FBgn0260743	207.294	-1.42742	0.217465	-6.5639	5.24193e-11	7.09876e-10
FBgn0260746	140.339	2.28391	0.5707	4.00194	6.28252e-05	0.000344106
FBgn0260779	55.398	1.537	0.501929	3.06219	0.00219725	0.00817104
FBgn0260780	152.16	2.13135	0.425621	5.00762	5.5106e-07	4.21824e-06
FBgn0260789	993.14	1.05803	0.254066	4.1644	3.12171e-05	0.000181737
FBgn0260817	163.09	2.26481	0.295647	7.66054	1.85151e-14	3.61314e-13
FBgn0260856	81.8679	-1.61808	0.426433	-3.79446	0.000147964	0.000743061
FBgn0260874	48.3849	-2.38416	0.516345	-4.61737	3.88635e-06	2.63859e-05
FBgn0260933	77.214	1.28459	0.365878	3.51096	0.000446489	0.00199964
FBgn0260941	1447.25	1.39664	0.149047	9.37044	7.22341e-21	2.88051e-19
FBgn0260943	361.408	1.20187	0.31591	3.80446	0.000142115	0.000716898
FBgn0260945	1202.86	-2.02804	0.248113	-8.17387	2.98655e-16	7.02361e-15
FBgn0260960	948.453	-2.19555	0.249289	-8.80722	1.28283e-18	3.98229e-17
FBgn0260962	688.762	1.3463	0.193307	6.96456	3.2944e-12	5.08213e-11
FBgn0260985	274.354	1.76129	0.337844	5.21332	1.85489e-07	1.53394e-06
FBgn0260986	214.56	6.7208	1.06543	6.30807	2.82533e-10	3.45094e-09
FBgn0260991	1070.96	3.23899	0.627767	5.15954	2.47555e-07	2.00429e-06
FBgn0261004	464.822	-1.58565	0.222066	-7.14043	9.30408e-13	1.52632e-11
FBgn0261239	3470.91	-1.28701	0.167871	-7.6667	1.76484e-14	3.47085e-13
FBgn0261266	16.902	4.76149	1.56475	3.04297	0.00234252	0.00863804
FBgn0261270	1131.29	1.34488	0.214855	6.2595	3.86201e-10	4.62205e-09
FBgn0261279	1544.82	-1.19844	0.130928	-9.15342	5.51606e-20	1.96648e-18
FBgn0261341	8792.71	-3.49561	0.387965	-9.01011	2.05845e-19	6.89956e-18
FBgn0261385	1851.59	2.62145	0.260043	10.0808	6.71464e-24	3.35366e-22
FBgn0261397	451.638	2.46656	0.250364	9.8519	6.72617e-23	3.0706e-21
FBgn0261444	5428.52	1.95898	0.236802	8.27265	1.31015e-16	3.18508e-15
FBgn0261445	513.336	-1.86099	0.243468	-7.64366	2.11136e-14	4.08858e-13
FBgn0261446	1060.89	-1.73166	0.241417	-7.17288	7.34366e-13	1.22261e-11
FBgn0261509	8044.72	2.64955	0.288272	9.19115	3.88669e-20	1.40548e-18
FBgn0261529	109.811	5.70947	0.79466	7.1848	6.73071e-13	1.13177e-11
FBgn0261534	22.5653	-1.71831	0.688923	-2.4942	0.0126242	0.0369604
FBgn0261545	1679.58	1.73677	0.209905	8.2741	1.29431e-16	3.15418e-15
FBgn0261552	2609.61	1.90861	0.194522	9.81182	1.00148e-22	4.5513e-21
FBgn0261554	2430.22	-2.3904	0.202029	-11.832	2.66803e-32	2.58825e-30
FBgn0261555	13383	1.95978	0.225972	8.67268	4.22065e-18	1.24146e-16
FBgn0261563	4947.53	2.19926	0.192984	11.3961	4.37317e-30	3.42022e-28
FBgn0261565	604.411	-1.1909	0.150441	-7.91607	2.45141e-15	5.29599e-14
FBgn0261570	5901.16	1.28103	0.148053	8.65249	5.0387e-18	1.46923e-16
FBgn0261610	512.288	-1.16834	0.165731	-7.04961	1.79425e-12	2.85523e-11
FBgn0261613	453.162	-1.3981	0.17434	-8.01937	1.06287e-15	2.3936e-14
FBgn0261673	5062.64	-2.15183	0.270802	-7.94614	1.92416e-15	4.22938e-14
FBgn0261698	90.9049	-1.16861	0.295135	-3.95958	7.50809e-05	0.000405076
FBgn0261703	117.441	-1.97252	0.388674	-5.07499	3.87509e-07	3.02833e-06
FBgn0261705	489.535	1.47782	0.197171	7.49514	6.6228e-14	1.22601e-12
FBgn0261786	949.518	1.0192	0.164007	6.21438	5.15262e-10	6.04474e-09
FBgn0261791	589.892	1.49398	0.228178	6.54742	5.85383e-11	7.82243e-10
FBgn0261799	12192.8	1.94868	0.187891	10.3713	3.3496e-25	1.81689e-23
FBgn0261803	86.8587	-1.92177	0.585789	-3.28065	0.00103568	0.00421668
FBgn0261854	2172.37	-1.24041	0.135987	-9.12148	7.41028e-20	2.60496e-18
FBgn0261859	2252.64	2.36998	0.266728	8.88537	6.37073e-19	2.04045e-17
FBgn0261933	427.385	1.735	0.258107	6.722	1.79252e-11	2.54715e-10
FBgn0261955	628.645	2.68318	0.246431	10.8882	1.31274e-27	8.65634e-26
FBgn0262108	59.7229	-1.33452	0.368583	-3.62067	0.000293845	0.0013725
FBgn0262111	61790.5	-1.26622	0.215236	-5.88295	4.03006e-09	4.23534e-08
FBgn0262127	9472.59	-1.03118	0.199863	-5.15941	2.4773e-07	2.00429e-06
FBgn0262149	15.0217	4.07248	1.55591	2.61743	0.0088594	0.0274264
FBgn0262203	23.0942	3.82529	0.926879	4.12706	3.6743e-05	0.000210745
FBgn0262286	27.3711	-2.66408	0.688154	-3.87135	0.000108234	0.000557984
FBgn0262315	6.75669	4.02887	1.67091	2.41118	0.0159009	0.0448612
FBgn0262475	225.133	1.00831	0.286113	3.52417	0.00042481	0.00191592
FBgn0262508	1214.48	-3.73322	0.348932	-10.699	1.02878e-26	6.52789e-25
FBgn0262524	49.2227	1.91907	0.520523	3.68681	0.00022708	0.00108733
FBgn0262563	67.3834	-3.49354	0.404838	-8.62946	6.16397e-18	1.76671e-16
FBgn0262567	22.7497	-2.3004	0.70534	-3.2614	0.00110863	0.00446784
FBgn0262617	2956.23	1.27504	0.196669	6.48316	8.98218e-11	1.17233e-09
FBgn0262619	262.182	3.80791	0.374663	10.1635	2.88406e-24	1.49217e-22
FBgn0262620	43.4071	-1.87647	0.518861	-3.61651	0.000298602	0.00139214
FBgn0262624	1066.92	2.19314	0.232913	9.41611	4.681e-21	1.91978e-19
FBgn0262647	566.183	2.15976	0.259985	8.30724	9.7957e-17	2.43421e-15
FBgn0262699	1620.91	-2.12832	0.193548	-10.9963	3.97927e-28	2.71263e-26
FBgn0262735	4761	2.12532	0.24974	8.51013	1.7374e-17	4.62496e-16
FBgn0262737	26228.1	1.30305	0.211162	6.17084	6.7926e-10	7.87707e-09
FBgn0262854	56.0783	-1.76705	0.670532	-2.6353	0.00840635	0.026248
FBgn0262866	755.577	-1.63093	0.193195	-8.44187	3.1229e-17	8.09946e-16
FBgn0262872	2774.41	-1.00176	0.191923	-5.21958	1.79325e-07	1.48661e-06
FBgn0262945	39.3178	-2.41157	0.6578	-3.66611	0.000246265	0.00117031
FBgn0263025	30.1563	4.61049	1.51591	3.0414	0.00235477	0.00867688
FBgn0263046	1530.71	-5.79895	0.704729	-8.22861	1.89393e-16	4.53869e-15
FBgn0263049	509.063	-1.97083	0.315864	-6.23948	4.39032e-10	5.19272e-09
FBgn0263109	33834.7	4.5135	0.318625	14.1656	1.49681e-45	3.87213e-43
FBgn0263118	2976.06	3.61818	0.568229	6.36748	1.92163e-10	2.39646e-09
FBgn0263120	3024.87	1.06673	0.168977	6.31289	2.73864e-10	3.34911e-09
FBgn0263132	145973	-1.82527	0.289895	-6.29633	3.04767e-10	3.71353e-09
FBgn0263133	74.5299	1.74003	0.53175	3.27227	0.00106687	0.00432448
FBgn0263200	292.3	1.45066	0.270611	5.36068	8.29077e-08	7.24204e-07
FBgn0263236	4814.23	2.01529	0.326236	6.17739	6.51701e-10	7.56618e-09
FBgn0263239	108.71	1.23003	0.318513	3.86178	0.000112564	0.000579123
FBgn0263256	88.699	-1.56669	0.335857	-4.66474	3.09008e-06	2.12514e-05
FBgn0263260	468.441	1.58254	0.224475	7.04998	1.78946e-12	2.85211e-11
FBgn0263316	139.051	3.73181	0.457391	8.1589	3.38102e-16	7.93282e-15
FBgn0263346	12151	-1.84745	0.177192	-10.4262	1.88231e-25	1.07292e-23
FBgn0263391	6479.69	1.06422	0.188522	5.64508	1.65107e-08	1.6017e-07
FBgn0263392	10595.4	1.61499	0.184151	8.76995	1.78748e-18	5.42611e-17
FBgn0263415	394.507	-2.05458	0.277053	-7.41583	1.20868e-13	2.17388e-12
FBgn0263442	59.6367	-1.28673	0.453353	-2.83825	0.00453617	0.0153944
FBgn0263446	25.0605	8.05594	3.28039	2.45579	0.0140574	0.04051
FBgn0263447	13.6525	-2.74771	1.13545	-2.41993	0.0155234	0.0439684
FBgn0263471	68.7099	-1.64255	0.582865	-2.81807	0.00483137	0.0162805
FBgn0263487	22.7789	1.70561	0.72123	2.36486	0.0180368	0.049979
FBgn0263488	640.102	-1.14266	0.207175	-5.51544	3.47912e-08	3.22914e-07
FBgn0263569	23.5417	1.43998	0.594864	2.42069	0.015491	0.0439014
FBgn0263600	174.031	2.44426	0.357083	6.84507	7.64403e-12	1.14253e-10
FBgn0263601	785.572	1.43238	0.23925	5.98696	2.13805e-09	2.31944e-08
FBgn0263660	176.879	3.63304	0.42319	8.58487	9.09365e-18	2.55559e-16
FBgn0263662	17.078	4.20971	1.20209	3.502	0.000461784	0.00205965
FBgn0263773	2721.15	-1.72736	0.228152	-7.57109	3.70102e-14	7.05852e-13
FBgn0263831	101.744	1.91196	0.435063	4.39467	1.10941e-05	6.97376e-05
FBgn0263855	612.749	5.38273	0.409529	13.1437	1.84949e-39	3.05893e-37
FBgn0263916	2960.36	2.98847	0.183969	16.2444	2.44538e-59	1.54196e-56
FBgn0263929	4335.14	1.48094	0.147688	10.0275	1.15387e-23	5.67875e-22
FBgn0263979	1091.57	1.91989	0.177002	10.8467	2.0682e-27	1.35494e-25
FBgn0263993	6189.75	1.13751	0.206943	5.49672	3.86912e-08	3.57141e-07
FBgn0264255	569.053	-1.25035	0.244368	-5.11667	3.10978e-07	2.46656e-06
FBgn0264272	5025.33	-1.12077	0.197524	-5.67412	1.39402e-08	1.37179e-07
FBgn0264291	94.7106	3.17357	0.672285	4.72057	2.35189e-06	1.64323e-05
FBgn0264324	1904.41	1.0381	0.374695	2.77053	0.00559657	0.0184341
FBgn0264326	268.11	5.89341	0.556726	10.5858	3.46679e-26	2.13271e-24
FBgn0264357	2445.5	-1.00751	0.153155	-6.57836	4.75659e-11	6.46755e-10
FBgn0264442	358.329	1.60359	0.244008	6.57187	4.96857e-11	6.73762e-10
FBgn0264443	285.048	2.36678	0.34136	6.93337	4.10917e-12	6.26245e-11
FBgn0264467	18.2208	2.76622	0.906831	3.05043	0.00228516	0.00844586
FBgn0264471	48.0546	1.43957	0.541473	2.65862	0.00784616	0.0247576
FBgn0264483	88.306	3.75775	0.489978	7.66923	1.73035e-14	3.41634e-13
FBgn0264489	2593.73	-1.35647	0.548163	-2.47457	0.0133395	0.0387344
FBgn0264494	853.388	-1.97501	0.212233	-9.30587	1.32906e-20	5.11789e-19
FBgn0264495	5675.78	-1.05902	0.167547	-6.32078	2.6025e-10	3.18649e-09
FBgn0264501	87.5351	1.01892	0.326514	3.12061	0.00180477	0.00686846
FBgn0264502	305.431	-1.11827	0.206675	-5.41076	6.27592e-08	5.60334e-07
FBgn0264503	212.182	-1.17532	0.309413	-3.79855	0.000145542	0.000732357
FBgn0264511	74.1142	1.72919	0.430105	4.0204	5.81003e-05	0.000320664
FBgn0264562	3636.77	-2.01397	0.272968	-7.37804	1.60634e-13	2.86332e-12
FBgn0264672	1606.14	1.00792	0.18357	5.49066	4.00428e-08	3.68942e-07
FBgn0264701	38.501	-1.33763	0.430576	-3.10661	0.00189245	0.00715896
FBgn0264702	25.9064	2.34003	0.586563	3.98939	6.62423e-05	0.000360287
FBgn0264704	29.1845	2.34649	0.626835	3.74339	0.000181554	0.000887879
FBgn0264707	11621.5	-3.8522	0.346694	-11.1112	1.10608e-28	7.90709e-27
FBgn0264723	66.6184	2.39393	0.548548	4.36412	1.27636e-05	7.91469e-05
FBgn0264746	68.8926	-3.90735	0.593353	-6.5852	4.54274e-11	6.20185e-10
FBgn0264748	80.0004	-5.30782	0.590373	-8.99062	2.45839e-19	8.1857e-18
FBgn0264816	927.091	-1.09203	0.16551	-6.59797	4.16812e-11	5.72139e-10
FBgn0264834	28.1203	1.87474	0.675348	2.77596	0.00550387	0.0181644
FBgn0264879	38.384	-2.47673	0.49812	-4.97216	6.62112e-07	5.00378e-06
FBgn0264892	56.5423	-4.16456	0.587852	-7.08436	1.39688e-12	2.24771e-11
FBgn0264894	24983	-2.42108	0.214009	-11.313	1.1316e-29	8.51995e-28
FBgn0264905	131.461	-2.12114	0.373182	-5.68393	1.31638e-08	1.29823e-07
FBgn0264950	25.6537	2.55436	0.823215	3.10291	0.00191631	0.00723298
FBgn0264953	607.558	1.27701	0.209883	6.08439	1.16932e-09	1.31227e-08
FBgn0265011	20412.8	3.7904	0.282486	13.418	4.74384e-41	8.54654e-39
FBgn0265040	12.8368	-1.78872	0.688671	-2.59735	0.00939466	0.0288006
FBgn0265045	2122.99	-1.02285	0.265907	-3.84667	0.000119736	0.000613818
FBgn0265052	69.0012	-1.38666	0.303409	-4.57025	4.87139e-06	3.27431e-05
FBgn0265082	8551.15	2.03399	0.244264	8.32701	8.29116e-17	2.08083e-15
FBgn0265140	17350.1	-1.12582	0.171859	-6.55081	5.72253e-11	7.69795e-10
FBgn0265174	116.112	1.49039	0.294772	5.05606	4.28003e-07	3.32419e-06
FBgn0265180	248.586	1.22976	0.290902	4.22741	2.36397e-05	0.000140294
FBgn0265184	53.8561	-1.58963	0.374849	-4.24072	2.22808e-05	0.000133013
FBgn0265187	825.959	2.33435	0.356432	6.54922	5.78378e-11	7.73906e-10
FBgn0265191	2566.4	2.09399	0.234212	8.94057	3.87161e-19	1.26002e-17
FBgn0265192	1120.48	-1.90251	0.223421	-8.51534	1.66106e-17	4.45702e-16
FBgn0265194	487.714	1.6359	0.22453	7.28586	3.19626e-13	5.54074e-12
FBgn0265300	18.4971	-3.37136	0.805168	-4.18715	2.82478e-05	0.000165597
FBgn0265308	26.0727	-2.57028	0.570637	-4.50423	6.66128e-06	4.33305e-05
FBgn0265362	39.6753	3.41819	0.778982	4.38803	1.14383e-05	7.15443e-05
FBgn0265413	592.236	-3.44449	0.346998	-9.92654	3.19133e-23	1.49755e-21
FBgn0265434	5473.35	1.05118	0.147368	7.13301	9.81943e-13	1.60305e-11
FBgn0265487	4845.53	-2.04023	0.311768	-6.54406	5.98711e-11	7.98995e-10
FBgn0265499	53.5436	2.93335	0.532669	5.5069	3.65207e-08	3.38035e-07
FBgn0265531	68.3747	3.32582	0.549524	6.05218	1.429e-09	1.58779e-08
FBgn0265532	42.7198	2.85272	0.685641	4.16066	3.17335e-05	0.00018453
FBgn0265590	130.205	-1.72418	0.244304	-7.05753	1.69492e-12	2.70999e-11
FBgn0265595	122.329	4.22276	0.932988	4.52606	6.00929e-06	3.93431e-05
FBgn0265598	1097.79	1.01149	0.185154	5.46298	4.68218e-08	4.27111e-07
FBgn0265667	13.9202	-3.23122	0.751788	-4.29805	1.72309e-05	0.000104598
FBgn0265731	7.6344	3.35433	1.14772	2.9226	0.00347124	0.0122073
FBgn0265830	15.2493	-2.55803	0.923058	-2.77126	0.00558402	0.0184048
FBgn0265902	36.6826	-2.59988	0.591876	-4.39261	1.11999e-05	7.02273e-05
FBgn0265929	93.8635	4.03959	0.399683	10.107	5.14387e-24	2.58191e-22
FBgn0265935	1035.74	-1.9509	0.229986	-8.48272	2.19995e-17	5.79511e-16
FBgn0265956	14.7971	2.56005	0.82306	3.11041	0.0018683	0.00707823
FBgn0265967	96.4681	-2.48807	0.361367	-6.88516	5.77238e-12	8.69216e-11
FBgn0265991	3254.86	2.2941	0.170903	13.4234	4.4097e-41	8.2388e-39
FBgn0265998	9816.32	-1.53341	0.178716	-8.58018	9.47288e-18	2.65477e-16
[truncated: 62 more rows]

## Sheet: BypassvsCtr_24h_RNAsignificant
X	baseMean	log2FoldChange	lfcSE	stat	pvalue	padj
FBgn0000044	221.74	2.36082	0.842798	2.80117	0.00509183	0.03337
FBgn0000063	179.204	2.13425	0.237231	8.99652	2.3299e-19	1.53223e-17
FBgn0000064	10554	-1.28717	0.29682	-4.33653	1.44748e-05	0.000237568
FBgn0000140	552.125	3.81903	0.309973	12.3205	7.02457e-35	1.16706e-32
FBgn0000147	87.8405	3.48512	0.369247	9.43846	3.78309e-21	2.82093e-19
FBgn0000283	2809.34	1.00604	0.123759	8.12901	4.32827e-16	2.4111e-14
FBgn0000351	14.2249	1.86723	0.687662	2.71533	0.00662094	0.0410074
FBgn0000404	1002.04	1.23742	0.165985	7.45501	8.98636e-14	4.19216e-12
FBgn0000405	1196.34	2.51213	0.184344	13.6274	2.7517e-42	6.35575e-40
FBgn0000412	4610.26	1.0815	0.165106	6.55037	5.7396e-11	1.99099e-09
FBgn0000451	118034	-1.72245	0.289899	-5.94157	2.8231e-09	8.15083e-08
FBgn0000533	136.81	1.39758	0.308923	4.52405	6.0668e-06	0.000108812
FBgn0000566	428.893	-1.02287	0.170891	-5.9855	2.15731e-09	6.32501e-08
FBgn0000588	162.577	1.2915	0.285564	4.52261	6.10803e-06	0.000109138
FBgn0000639	819.673	2.541	0.8854	2.86989	0.00410611	0.0283005
FBgn0000996	785.912	2.41125	0.175252	13.7588	4.51173e-43	1.15476e-40
FBgn0001086	502.81	2.7535	0.278254	9.89564	4.34823e-23	3.77778e-21
FBgn0001145	63.6936	1.06785	0.339118	3.14889	0.00163891	0.0139072
FBgn0001197	3293.03	1.79714	0.127651	14.0785	5.14607e-45	1.47677e-42
FBgn0001227	1845.54	-1.21177	0.177002	-6.84609	7.58983e-12	2.98239e-10
FBgn0001230	163.653	3.7305	0.860476	4.33539	1.45502e-05	0.00023798
FBgn0001233	2619.95	2.17594	0.58896	3.69455	0.000220281	0.00256588
FBgn0001234	16474.7	-1.09225	0.152055	-7.18323	6.80842e-13	2.90431e-11
FBgn0001258	905.31	-1.20246	0.365378	-3.291	0.000998313	0.00925052
FBgn0001612	212.522	1.12661	0.240537	4.68372	2.81714e-06	5.30383e-05
FBgn0002036	69.3297	-1.14275	0.345686	-3.30575	0.000947242	0.00886402
FBgn0002183	1666.59	1.28963	0.183333	7.03439	2.0014e-12	8.24053e-11
FBgn0002466	662.655	4.29114	0.224172	19.1422	1.12439e-81	1.77466e-78
FBgn0002525	5442.01	1.28258	0.152288	8.42203	3.70004e-17	2.2318e-15
FBgn0002542	542.056	1.16262	0.2003	5.8044	6.45954e-09	1.76797e-07
FBgn0002563	460.445	2.40851	0.824869	2.91987	0.00350181	0.0248778
FBgn0002564	362.823	2.18175	0.82023	2.65992	0.00781595	0.0469354
FBgn0002577	8414.73	-1.60385	0.353061	-4.5427	5.55384e-06	0.00010095
FBgn0002638	944.658	2.35867	0.168532	13.9954	1.6637e-44	4.6339e-42
FBgn0002673	86.8354	3.34849	0.432585	7.74064	9.89153e-15	4.93015e-13
FBgn0002715	59.9491	1.4148	0.3564	3.96971	7.1961e-05	0.000969375
FBgn0002736	504.499	1.44007	0.181111	7.95135	1.84494e-15	9.70642e-14
FBgn0002872	344.644	1.26653	0.188479	6.71973	1.82065e-11	6.84189e-10
FBgn0002873	509.126	1.80093	0.198329	9.08052	1.08061e-19	7.36213e-18
FBgn0002878	524.967	1.81365	0.263629	6.87957	6.00315e-12	2.36874e-10
FBgn0002891	276.46	1.09016	0.190669	5.71756	1.08062e-08	2.88267e-07
FBgn0002899	209.975	2.99194	0.33141	9.02791	1.74983e-19	1.16696e-17
FBgn0002905	215.519	1.05179	0.217311	4.84	1.29836e-06	2.64419e-05
FBgn0002906	376.402	1.01221	0.205666	4.92162	8.58313e-07	1.80227e-05
FBgn0002924	629.181	3.00754	0.258227	11.6469	2.38021e-31	3.31479e-29
FBgn0002948	129.264	1.77883	0.266051	6.68604	2.29296e-11	8.41642e-10
FBgn0002989	144.551	1.16502	0.307314	3.79098	0.000150057	0.00185272
FBgn0003041	498.356	2.61277	0.180395	14.4836	1.53854e-47	5.20355e-45
FBgn0003082	68.6579	2.35465	0.372512	6.32101	2.59853e-10	8.37011e-09
FBgn0003087	49.9127	1.65877	0.360526	4.60097	4.20528e-06	7.74786e-05
FBgn0003124	912.639	1.81377	0.189053	9.59394	8.47851e-22	6.74719e-20
FBgn0003162	162.331	-1.2376	0.422401	-2.92993	0.0033904	0.0242868
FBgn0003268	321.932	2.29412	0.28427	8.07021	7.0177e-16	3.776e-14
FBgn0003346	467.436	2.52506	0.244634	10.3218	5.61734e-25	5.21532e-23
FBgn0003373	40.576	2.86565	0.700993	4.08799	4.35127e-05	0.000627056
FBgn0003401	30.5818	2.49038	0.594852	4.18654	2.83233e-05	0.000431225
FBgn0003483	338.578	2.67957	0.315068	8.50472	1.82035e-17	1.1194e-15
FBgn0003499	92.0948	2.36023	0.316643	7.45391	9.06157e-14	4.20652e-12
FBgn0003545	248.386	4.82241	0.346025	13.9366	3.79567e-44	1.027e-41
FBgn0003607	2213.62	1.18799	0.156727	7.57998	3.45618e-14	1.6699e-12
FBgn0003701	219.456	2.38024	0.256974	9.26259	1.99539e-20	1.42078e-18
FBgn0003732	1541.42	1.62907	0.158737	10.2627	1.03756e-24	9.4478e-23
FBgn0003748	557.563	-1.07572	0.250986	-4.28597	1.81947e-05	0.000291546
FBgn0003866	114.223	2.49182	0.915428	2.72202	0.00648837	0.0403711
FBgn0003944	24.4878	3.02517	1.03649	2.91866	0.00351542	0.0249371
FBgn0003997	5263.53	1.05887	0.17884	5.9208	3.20371e-09	9.1383e-08
FBgn0004034	1498.64	-4.25822	1.3138	-3.24113	0.00119055	0.0106766
FBgn0004045	96.6417	-6.08165	1.02324	-5.94354	2.7894e-09	8.07816e-08
FBgn0004106	515.481	1.3605	0.251955	5.39975	6.67327e-08	1.5999e-06
FBgn0004107	913.048	2.18104	0.202956	10.7464	6.16273e-27	6.43266e-25
FBgn0004362	10098.3	2.18889	0.16155	13.5492	8.00466e-42	1.80486e-39
FBgn0004374	115.812	3.20318	0.398938	8.02926	9.8061e-16	5.21707e-14
FBgn0004378	480.216	2.5246	0.184554	13.6794	1.34716e-42	3.1894e-40
FBgn0004379	551.473	2.95378	0.180533	16.3614	3.60513e-60	1.79687e-57
FBgn0004584	1263.26	2.02645	0.167375	12.1072	9.67151e-34	1.52649e-31
FBgn0004652	3155.02	-2.50286	0.667565	-3.74924	0.000177374	0.0021182
FBgn0004913	370.028	1.58087	0.202778	7.79606	6.38722e-15	3.21739e-13
FBgn0005391	55.4268	-2.96978	0.874419	-3.39629	0.000683048	0.00675911
FBgn0005655	1179.19	4.12744	0.210589	19.5995	1.56271e-85	4.93295e-82
FBgn0005670	23.6125	4.23821	0.876533	4.8352	1.33011e-06	2.69148e-05
FBgn0005683	55.1801	1.29554	0.39534	3.27703	0.00104904	0.00962638
FBgn0005696	202.515	4.24965	0.395459	10.7461	6.18133e-27	6.43266e-25
FBgn0010109	240.603	-1.1153	0.248237	-4.49287	7.02706e-06	0.000123234
FBgn0010173	742.939	1.58429	0.160215	9.88851	4.66916e-23	4.01972e-21
FBgn0010278	1070.79	1.64922	0.149606	11.0237	2.93584e-28	3.43239e-26
FBgn0010314	239.691	4.08031	0.31137	13.1044	3.1089e-39	6.2641e-37
FBgn0010315	6334.19	3.54131	0.186381	19.0003	1.69419e-80	2.29199e-77
FBgn0010316	974.022	2.36478	0.172835	13.6823	1.29546e-42	3.14563e-40
FBgn0010328	3620.93	1.51297	0.214892	7.04063	1.9137e-12	7.91388e-11
FBgn0010342	2121.03	1.32867	0.13496	9.8449	7.21137e-23	6.15241e-21
FBgn0010382	4486.94	3.63974	0.184809	19.6946	2.39926e-86	1.13605e-82
FBgn0010397	443.812	-1.00455	0.244683	-4.1055	4.03447e-05	0.000589495
FBgn0010438	645.802	1.4124	0.194791	7.25087	4.14116e-13	1.81559e-11
FBgn0010470	12603.2	-1.10047	0.183702	-5.99052	2.09166e-09	6.17073e-08
FBgn0010607	172.579	1.52096	0.231202	6.57848	4.75268e-11	1.67315e-09
FBgn0011020	190.121	1.30839	0.224451	5.8293	5.56604e-09	1.53228e-07
FBgn0011327	412.667	1.69486	0.195671	8.66179	4.64406e-18	2.87446e-16
FBgn0011335	132.575	1.05526	0.261384	4.03718	5.4097e-05	0.000760087
FBgn0011584	1924.52	-1.05473	0.179601	-5.87261	4.28985e-09	1.20192e-07
FBgn0011606	703.684	1.21496	0.173761	6.99215	2.70706e-12	1.10499e-10
FBgn0011659	201.597	2.32171	0.325704	7.12827	1.01635e-12	4.31607e-11
FBgn0011660	213.852	1.06012	0.273886	3.87067	0.000108535	0.00137594
FBgn0011692	503.864	4.27501	0.247029	17.3057	4.25934e-67	3.10277e-64
FBgn0011703	966.646	3.83779	0.216213	17.7501	1.72196e-70	1.6307e-67
FBgn0011704	1225.12	4.63071	0.276303	16.7596	4.82233e-63	2.68632e-60
FBgn0011762	105.478	3.0895	0.384336	8.03855	9.09068e-16	4.86377e-14
FBgn0011766	26593	1.23017	0.212293	5.79467	6.84566e-09	1.86825e-07
FBgn0012034	64.1414	-1.83937	0.353648	-5.20113	1.98083e-07	4.50758e-06
FBgn0013269	655.555	1.74625	0.18209	9.59002	8.80709e-22	6.95026e-20
FBgn0013548	699.628	3.29539	0.34787	9.47305	2.71791e-21	2.04274e-19
FBgn0013674	5201.78	-1.11742	0.263747	-4.23672	2.26804e-05	0.000353262
FBgn0013675	497.035	-2.05313	0.254325	-8.07286	6.86713e-16	3.7161e-14
FBgn0014189	2309.17	1.02967	0.16788	6.13333	8.60564e-10	2.62043e-08
FBgn0014340	396.514	1.0397	0.278613	3.73168	0.000190204	0.00225436
FBgn0014342	47.2347	2.0596	0.55307	3.72395	0.000196131	0.00231592
FBgn0014469	188.778	-3.14285	0.260724	-12.0543	1.84093e-33	2.85797e-31
FBgn0014857	1572.7	1.5502	0.161704	9.58664	9.1004e-22	7.12238e-20
FBgn0014861	331.492	3.693	0.26111	14.1435	2.04916e-45	6.25986e-43
FBgn0014879	1925.27	1.40576	0.1824	7.70701	1.28802e-14	6.38615e-13
FBgn0015270	174.45	4.91257	0.371312	13.2303	5.86566e-40	1.23439e-37
FBgn0015271	114.33	2.67693	0.31872	8.399	4.50314e-17	2.68206e-15
FBgn0015299	275.416	1.5123	0.297269	5.08731	3.63169e-07	7.9796e-06
FBgn0015376	149.641	3.42758	0.308058	11.1264	9.33176e-29	1.13297e-26
FBgn0015391	605.875	2.03501	0.192762	10.5571	4.70975e-26	4.64597e-24
FBgn0015393	155.455	1.06831	0.270561	3.94848	7.86475e-05	0.001049
FBgn0015546	206.018	1.38787	0.258508	5.36877	7.92746e-08	1.88153e-06
FBgn0015553	87.8818	3.21957	0.388497	8.28723	1.15918e-16	6.7762e-15
FBgn0015569	371.181	2.18204	0.348406	6.26293	3.77804e-10	1.20465e-08
FBgn0015625	973.413	1.77518	0.181602	9.77513	1.43978e-22	1.18563e-20
FBgn0015664	856.514	2.11533	0.162668	13.0039	1.16198e-38	2.20078e-36
FBgn0015799	1720.41	1.7803	0.200376	8.88477	6.40537e-19	4.15471e-17
FBgn0015926	58.5624	3.14956	0.413447	7.61782	2.58003e-14	1.25297e-12
FBgn0015929	923.773	3.96446	0.203021	19.5273	6.42959e-85	1.52221e-81
FBgn0016080	48.6085	1.42869	0.483386	2.95558	0.00312077	0.0227336
FBgn0016131	1742.39	1.91788	0.217004	8.83795	9.74879e-19	6.19604e-17
FBgn0016698	98.6707	1.05201	0.309958	3.39405	0.000688665	0.0067934
FBgn0016792	639.949	1.48265	0.179361	8.26626	1.38223e-16	7.93316e-15
FBgn0017577	481.624	4.6584	0.325929	14.2927	2.43073e-46	7.67301e-44
FBgn0019985	71.0615	-2.79578	0.427703	-6.53673	6.28789e-11	2.15546e-09
FBgn0020389	1041.42	-1.14756	0.378595	-3.0311	0.00243665	0.0188066
FBgn0020616	777.368	1.27788	0.171794	7.43844	1.01884e-13	4.68369e-12
FBgn0020633	904.793	4.05851	0.211219	19.2147	2.78604e-82	5.27676e-79
FBgn0021761	806.613	1.20534	0.146941	8.20289	2.34681e-16	1.33881e-14
FBgn0021874	82.8401	1.0792	0.384302	2.80822	0.00498163	0.0327611
FBgn0022213	563.722	1.14047	0.16007	7.12483	1.04207e-12	4.38595e-11
FBgn0022338	595.225	3.79941	0.277655	13.684	1.26606e-42	3.14563e-40
FBgn0022349	1960.04	1.86565	0.13039	14.3082	1.94363e-46	6.34697e-44
FBgn0022772	421.459	3.87679	0.321956	12.0414	2.15318e-33	3.28881e-31
FBgn0022981	137.692	-1.02733	0.300497	-3.41878	0.000629023	0.00635438
FBgn0023130	441.225	1.45209	0.4124	3.52108	0.000429799	0.0045939
FBgn0023180	58.6608	3.99217	0.67689	5.89781	3.68363e-09	1.04131e-07
FBgn0023181	382.845	1.52696	0.206326	7.40071	1.35463e-13	6.13794e-12
FBgn0023395	69.3208	3.1856	0.545475	5.84005	5.21859e-09	1.44082e-07
FBgn0023415	176.514	-1.1244	0.303464	-3.7052	0.000211221	0.00247387
FBgn0023513	278.101	2.56346	0.304989	8.40509	4.27536e-17	2.56251e-15
FBgn0023515	264.942	2.16186	0.22059	9.80032	1.12231e-22	9.32308e-21
FBgn0023534	44.0737	-1.48707	0.465816	-3.1924	0.00141097	0.0123038
FBgn0024227	415.313	3.79099	0.250156	15.1545	7.07179e-52	2.57576e-49
FBgn0024294	17331.4	-1.11134	0.341821	-3.25124	0.00114903	0.0103731
FBgn0024332	567.562	4.22551	0.251769	16.7833	3.23488e-63	1.91464e-60
FBgn0024371	428.284	1.11586	0.188978	5.9047	3.53289e-09	1.00169e-07
FBgn0024558	260.778	1.09084	0.243561	4.4787	7.50972e-06	0.000130971
FBgn0024897	111.07	1.73987	0.592452	2.93672	0.00331704	0.0238878
FBgn0024912	33.209	2.13353	0.611345	3.4899	0.000483195	0.00508429
FBgn0024920	210.828	4.29143	0.367619	11.6736	1.73933e-31	2.49568e-29
FBgn0024991	354.457	2.19705	0.226289	9.70904	2.7591e-22	2.23322e-20
FBgn0025382	41.3608	2.52709	0.693542	3.64375	0.000268694	0.0030694
FBgn0025388	281.08	1.25273	0.190747	6.56748	5.11728e-11	1.79484e-09
FBgn0025457	798.589	1.04774	0.156456	6.69669	2.13187e-11	7.9172e-10
FBgn0025627	52.221	-1.14693	0.342718	-3.34658	0.000818156	0.0078183
FBgn0025693	102.885	-1.33635	0.312665	-4.27405	1.9195e-05	0.000304483
FBgn0025739	190.899	2.04203	0.224246	9.10618	8.53351e-20	5.85597e-18
FBgn0025815	758.313	3.31469	0.193833	17.1007	1.46513e-65	9.91055e-63
FBgn0025832	80.3266	3.26941	0.408618	8.00112	1.23289e-15	6.5226e-14
FBgn0025835	1488.7	-1.19519	0.328733	-3.63575	0.000277168	0.003151
FBgn0026077	21566	-1.95944	0.316361	-6.19369	5.87723e-10	1.82483e-08
FBgn0026085	228.342	3.13268	0.29734	10.5357	5.91404e-26	5.77381e-24
FBgn0026143	273.021	2.90754	0.274414	10.5955	3.12817e-26	3.11829e-24
FBgn0026257	53.211	1.70445	0.382261	4.45888	8.23907e-06	0.000142187
FBgn0026371	199.06	2.20501	0.230833	9.55241	1.26715e-21	9.67737e-20
FBgn0026373	466.904	1.11583	0.234299	4.76245	1.9126e-06	3.74996e-05
FBgn0026679	226.276	1.05632	0.316533	3.33715	0.000846418	0.00804927
FBgn0026702	135.632	1.40053	0.394935	3.54624	0.000390777	0.00423416
FBgn0026751	161.491	1.19652	0.246406	4.85589	1.19846e-06	2.45127e-05
FBgn0026876	152.127	1.72265	0.276536	6.22938	4.68289e-10	1.47332e-08
FBgn0027259	91.611	2.61934	0.363681	7.20229	5.92102e-13	2.54873e-11
FBgn0027490	153.907	1.0472	0.243131	4.30716	1.65361e-05	0.000267231
FBgn0027500	331.253	4.86658	0.307262	15.8385	1.68738e-56	7.60929e-54
FBgn0027513	78.4747	2.58829	0.472488	5.47801	4.30146e-08	1.0608e-06
FBgn0027527	4013.04	-1.0437	0.348757	-2.99264	0.00276578	0.0206724
FBgn0027537	1281.32	1.54729	0.147315	10.5032	8.34879e-26	8.06765e-24
FBgn0027553	118.126	1.21792	0.247873	4.91349	8.94695e-07	1.87451e-05
FBgn0027559	279.428	1.26476	0.223134	5.66819	1.44316e-08	3.78579e-07
FBgn0027570	4515.01	-1.16688	0.21938	-5.31901	1.04335e-07	2.44567e-06
FBgn0027571	1857.27	-1.07981	0.174147	-6.20056	5.62638e-10	1.75269e-08
FBgn0027611	1940.83	-1.72518	0.268457	-6.42628	1.30765e-10	4.36036e-09
FBgn0027620	1072.43	1.06013	0.19048	5.56555	2.6132e-08	6.58166e-07
FBgn0027654	667.045	-1.26913	0.409489	-3.0993	0.00193979	0.0159192
FBgn0027657	80.4064	2.69106	0.403397	6.671	2.5407e-11	9.254e-10
FBgn0027783	751.989	2.33146	0.26315	8.85982	8.01458e-19	5.12825e-17
FBgn0027868	279.103	1.31314	0.265082	4.95371	7.2812e-07	1.53913e-05
FBgn0027889	390.007	1.68137	0.207608	8.09877	5.55159e-16	3.02147e-14
FBgn0027903	209.281	2.22183	0.324982	6.83679	8.09856e-12	3.14317e-10
FBgn0027949	525.743	3.99272	0.217284	18.3756	2.06124e-75	2.43999e-72
FBgn0028411	298.482	1.71157	0.307334	5.56908	2.56081e-08	6.49801e-07
FBgn0028572	3144.93	-1.4304	0.406113	-3.52217	0.000428037	0.00458248
FBgn0028700	174.679	2.31321	0.256197	9.02903	1.73202e-19	1.16328e-17
FBgn0028704	101.045	-1.41635	0.363634	-3.895	9.82e-05	0.0012601
FBgn0028746	63.3272	-1.1306	0.38592	-2.92962	0.00339373	0.0242922
FBgn0028974	270.541	1.12495	0.218338	5.15233	2.57263e-07	5.75954e-06
FBgn0028997	96.9685	1.85666	0.297146	6.2483	4.14938e-10	1.31861e-08
FBgn0029079	111.218	1.05411	0.286717	3.67649	0.000236462	0.00272753
FBgn0029094	717.235	3.53824	0.203648	17.3743	1.29157e-67	1.01927e-64
FBgn0029128	15945.6	-1.02866	0.282251	-3.64448	0.00026793	0.00306437
FBgn0029512	376.462	1.07805	0.180306	5.97904	2.2446e-09	6.54043e-08
FBgn0029518	655.504	-1.49003	0.400924	-3.71649	0.000202011	0.00237645
FBgn0029522	111.982	1.14315	0.283285	4.03534	5.45239e-05	0.00076407
FBgn0029573	46092.1	-5.9027	0.607385	-9.71822	2.52144e-22	2.05845e-20
FBgn0029608	91.1131	-1.14714	0.38513	-2.97859	0.00289578	0.0214243
FBgn0029710	36.0868	1.69906	0.552527	3.07506	0.00210457	0.0167646
FBgn0029719	181.784	-1.17093	0.384005	-3.04926	0.00229402	0.017871
FBgn0029761	367.713	-1.09477	0.281006	-3.8959	9.78331e-05	0.0012571
FBgn0029800	203.108	1.84548	0.217942	8.46774	2.50206e-17	1.51888e-15
FBgn0029804	1186.72	-1.83682	0.336744	-5.45464	4.90719e-08	1.19463e-06
FBgn0029807	18861.8	-4.69518	0.630543	-7.44624	9.60353e-14	4.43636e-12
FBgn0029821	25.663	2.36491	0.74195	3.18742	0.00143548	0.0124601
FBgn0029838	4000.35	-1.44225	0.206898	-6.97083	3.15083e-12	1.26972e-10
FBgn0029882	303.127	1.87019	0.266522	7.01703	2.26639e-12	9.29123e-11
FBgn0029896	1126.82	-1.14913	0.265029	-4.33587	1.45187e-05	0.000237876
FBgn0029915	100.032	2.13002	0.295508	7.20799	5.67848e-13	2.46675e-11
FBgn0029922	33077.6	-2.40916	0.591997	-4.06955	4.71031e-05	0.000671786
FBgn0029937	443.902	1.4135	0.241597	5.85065	4.89641e-09	1.3598e-07
FBgn0030052	300.283	2.04334	0.225329	9.06823	1.20961e-19	8.18217e-18
FBgn0030054	1300.43	2.48806	0.221286	11.2436	2.48987e-29	3.14388e-27
FBgn0030081	45.7149	1.43473	0.442086	3.24536	0.00117304	0.0105395
FBgn0030093	1900.22	1.32013	0.288316	4.57876	4.67742e-06	8.601e-05
FBgn0030122	250.259	1.28745	0.222847	5.77726	7.59284e-09	2.06621e-07
FBgn0030159	2199.19	-1.13933	0.188438	-6.04616	1.48339e-09	4.43145e-08
FBgn0030170	96.0648	4.05724	0.495328	8.191	2.59056e-16	1.46902e-14
FBgn0030196	120.387	1.55967	0.270422	5.76754	8.04353e-09	2.18258e-07
FBgn0030241	512.578	3.23975	0.210995	15.3546	3.2973e-53	1.24902e-50
FBgn0030242	101.202	3.69299	0.372912	9.9031	4.03559e-23	3.53862e-21
FBgn0030293	1647.76	1.26593	0.167725	7.54767	4.43126e-14	2.10874e-12
FBgn0030432	91.3877	1.63047	0.517882	3.14834	0.00164198	0.0139208
FBgn0030468	459.308	1.17032	0.239595	4.88459	1.03646e-06	2.12913e-05
FBgn0030500	113.25	3.90308	0.432492	9.02463	1.8031e-19	1.19408e-17
FBgn0030501	613.405	5.35955	0.414448	12.9318	2.97868e-38	5.531e-36
FBgn0030507	57.0914	2.54409	0.443529	5.73602	9.69297e-09	2.59301e-07
FBgn0030554	92.119	1.12803	0.370198	3.0471	0.00231063	0.0179505
FBgn0030594	105.039	-1.91358	0.549402	-3.48302	0.000495788	0.00520522
FBgn0030615	289.567	-1.61864	0.600027	-2.69761	0.00698397	0.0428079
FBgn0030617	13455.7	-1.05936	0.384688	-2.75381	0.00589057	0.0373307
FBgn0030628	71.4346	2.75786	0.55655	4.95527	7.22305e-07	1.53368e-05
FBgn0030638	219.443	-1.60601	0.373826	-4.29614	1.73797e-05	0.000279908
FBgn0030646	98.0566	1.39563	0.35428	3.93934	8.17053e-05	0.00107615
FBgn0030660	67.7511	1.30241	0.313167	4.15885	3.1986e-05	0.000483877
FBgn0030666	171.703	1.13502	0.274494	4.13494	3.55044e-05	0.000527
FBgn0030668	117.42	1.99532	0.325276	6.13424	8.55693e-10	2.61401e-08
FBgn0030716	252.873	-1.09015	0.21615	-5.04351	4.57067e-07	9.88224e-06
FBgn0030745	81.2615	1.43082	0.377667	3.78859	0.000151507	0.00186549
FBgn0030778	19486.5	-1.79103	0.19089	-9.3825	6.44283e-21	4.69335e-19
FBgn0030799	62.7953	-1.10655	0.361823	-3.05827	0.00222621	0.0174667
FBgn0030854	857.857	1.4324	0.180453	7.93779	2.05812e-15	1.0709e-13
FBgn0030855	141.947	1.06374	0.238259	4.46462	8.02114e-06	0.000139121
FBgn0030864	135.768	1.80953	0.276127	6.55323	5.63052e-11	1.96757e-09
FBgn0030871	105.528	2.52342	0.441532	5.71515	1.09605e-08	2.91563e-07
FBgn0030877	136.421	1.0904	0.365476	2.98349	0.00284979	0.0211716
FBgn0030887	249.415	-1.21539	0.418796	-2.9021	0.00370672	0.026118
FBgn0030912	54.4799	-1.14439	0.417686	-2.73982	0.00614724	0.0385271
FBgn0030964	298.275	-1.06081	0.280243	-3.7853	0.000153521	0.00188078
FBgn0030968	117.044	-1.84483	0.361653	-5.1011	3.37693e-07	7.45444e-06
FBgn0031070	274.489	3.29795	0.394036	8.36967	5.77801e-17	3.41986e-15
FBgn0031078	1292.13	1.5839	0.257188	6.15852	7.3427e-10	2.25764e-08
FBgn0031091	194.658	2.40336	0.782518	3.07131	0.00213119	0.0169291
FBgn0031191	346.672	1.40551	0.18729	7.50447	6.16792e-14	2.90598e-12
FBgn0031214	16.7075	1.78927	0.678298	2.63789	0.00834242	0.0490283
FBgn0031252	127.343	4.17661	0.384387	10.8656	1.68041e-27	1.89447e-25
FBgn0031377	1437.09	1.03911	0.220033	4.72251	2.32948e-06	4.46562e-05
FBgn0031453	11464.3	1.10183	0.145717	7.56146	3.98577e-14	1.90632e-12
FBgn0031479	67.2706	1.24468	0.383431	3.24615	0.00116976	0.0105201
FBgn0031490	1810.1	-1.10094	0.375455	-2.93227	0.00336492	0.0241225
FBgn0031522	197.426	-1.48039	0.515321	-2.87277	0.00406897	0.0281058
FBgn0031540	234.92	1.25772	0.207054	6.07435	1.24493e-09	3.7427e-08
FBgn0031549	205.638	1.56282	0.199165	7.84686	4.26577e-15	2.18361e-13
FBgn0031568	1538.84	-1.52911	0.339531	-4.50359	6.68166e-06	0.000118051
FBgn0031630	165.123	-2.83186	0.729391	-3.8825	0.000103388	0.00131598
FBgn0031655	131.454	1.0667	0.275613	3.87029	0.000108705	0.00137625
FBgn0031756	57.6588	1.62318	0.574951	2.82316	0.00475533	0.0316905
FBgn0031782	110.867	1.24415	0.287535	4.32693	1.51201e-05	0.00024645
FBgn0031848	50.6318	1.73066	0.458095	3.77795	0.000158127	0.0019347
FBgn0031875	175.924	3.17077	0.283007	11.2039	3.90365e-29	4.86416e-27
FBgn0031878	338.689	2.82229	0.224716	12.5594	3.53073e-36	6.07928e-34
FBgn0031886	159.95	3.30375	0.439012	7.52541	5.25556e-14	2.48851e-12
FBgn0031888	98.985	2.33881	0.439381	5.32297	1.02085e-07	2.39888e-06
FBgn0031926	783.089	-1.0743	0.375363	-2.86204	0.00420923	0.0287345
FBgn0031971	729.216	1.4266	0.264885	5.38574	7.21471e-08	1.72099e-06
FBgn0031977	320.106	2.13327	0.204217	10.4461	1.52703e-25	1.44609e-23
FBgn0032050	387.03	1.07168	0.194652	5.50565	3.67818e-08	9.16641e-07
FBgn0032079	50.4557	-2.80443	0.472287	-5.93797	2.88571e-09	8.30629e-08
FBgn0032105	619.28	2.11338	0.192549	10.9758	4.99639e-28	5.70071e-26
FBgn0032154	32.0619	2.01162	0.494003	4.07207	4.65963e-05	0.000665705
FBgn0032189	83.3832	1.47625	0.355095	4.15735	3.21962e-05	0.000485506
FBgn0032192	299.743	-1.03067	0.303981	-3.39057	0.000697482	0.00685182
FBgn0032244	147.721	2.79346	0.342885	8.14692	3.73317e-16	2.0919e-14
FBgn0032299	3012.96	-4.08923	0.850761	-4.80656	1.53551e-06	3.08055e-05
FBgn0032359	2704.88	-2.85369	0.598762	-4.76599	1.87929e-06	3.69997e-05
FBgn0032422	76.3076	-2.23262	0.617466	-3.61578	0.00029944	0.00336382
FBgn0032449	16.3554	-1.96217	0.636574	-3.0824	0.00205341	0.0165496
FBgn0032450	47.6443	1.5575	0.392083	3.97237	7.11617e-05	0.000961343
FBgn0032495	316.71	-2.01558	0.374697	-5.37923	7.48044e-08	1.77989e-06
FBgn0032521	345.857	1.23615	0.223785	5.52385	3.3166e-08	8.30905e-07
FBgn0032582	79.3277	3.61168	0.665719	5.42524	5.7878e-08	1.39823e-06
FBgn0032598	1681.87	-1.23443	0.405095	-3.04727	0.00230932	0.0179505
FBgn0032680	23.7357	1.47835	0.468584	3.15494	0.0016053	0.0136817
FBgn0032685	2090.39	-1.01696	0.363114	-2.80067	0.0050996	0.0333978
FBgn0032698	124.143	3.95914	0.358218	11.0523	2.13588e-28	2.52834e-26
FBgn0032705	198.238	1.12842	0.215112	5.24576	1.55642e-07	3.58621e-06
FBgn0032707	1453.71	-1.35189	0.345438	-3.91354	9.09533e-05	0.00118314
FBgn0032773	82.7953	2.75689	0.744804	3.70149	0.000214334	0.00250586
FBgn0032782	26.3407	-1.93435	0.589668	-3.2804	0.0010366	0.00954923
FBgn0032803	10005.8	-1.39751	0.371394	-3.76287	0.000167977	0.00202901
FBgn0032848	67.3531	1.5305	0.348625	4.39012	1.1329e-05	0.00019056
FBgn0032889	133.933	-1.11689	0.268746	-4.15595	3.23938e-05	0.000486303
FBgn0032897	200.582	-1.03787	0.393762	-2.63577	0.0083947	0.0492765
FBgn0032906	346.337	3.42372	0.242561	14.1149	3.07453e-45	9.09869e-43
FBgn0032915	217.934	1.00794	0.229963	4.38305	1.17031e-05	0.00019512
FBgn0032929	284.535	3.83453	0.321849	11.9141	9.99901e-33	1.50303e-30
FBgn0033033	8388.69	-1.17864	0.278802	-4.22751	2.36294e-05	0.000365639
FBgn0033054	15.9046	-3.47826	0.658041	-5.28578	1.25173e-07	2.9125e-06
FBgn0033081	686.06	1.63468	0.168411	9.70648	2.8294e-22	2.27072e-20
FBgn0033089	61.6121	1.21143	0.347865	3.48248	0.00049679	0.00520996
FBgn0033113	62.929	-1.73113	0.456739	-3.7902	0.000150524	0.00185607
FBgn0033124	13.8233	2.53453	0.769842	3.29227	0.00099382	0.00923599
FBgn0033154	5494.34	1.05726	0.263098	4.01848	5.85749e-05	0.000812158
FBgn0033155	689.26	1.0619	0.317304	3.34662	0.000818029	0.0078183
FBgn0033174	40.2019	1.99827	0.505195	3.95544	7.63931e-05	0.0010215
FBgn0033250	74.2264	-1.05049	0.3776	-2.78201	0.00540231	0.0348738
FBgn0033264	858.61	1.16148	0.169725	6.84332	7.73786e-12	3.028e-10
FBgn0033307	76.6061	-2.07658	0.63786	-3.25555	0.00113173	0.0102462
FBgn0033354	161.215	3.21871	0.344042	9.35558	8.31443e-21	6.01051e-19
FBgn0033355	11414.1	-2.81943	0.722349	-3.90314	9.49539e-05	0.00122509
FBgn0033365	4924.83	-3.25749	0.624561	-5.21565	1.83175e-07	4.19002e-06
FBgn0033389	27.3926	5.4402	1.52093	3.57689	0.0003477	0.00381565
FBgn0033526	473.501	2.70325	0.259646	10.4113	2.20236e-25	2.06498e-23
FBgn0033549	33.3423	4.0795	0.939693	4.34131	1.41638e-05	0.000233272
FBgn0033584	172.708	-1.82229	0.463494	-3.93164	8.43689e-05	0.00110815
FBgn0033668	7078.86	-1.66756	0.350299	-4.7604	1.93214e-06	3.78044e-05
FBgn0033702	561.826	-1.29774	0.383375	-3.38505	0.000711642	0.00696204
FBgn0033725	65.2627	1.71899	0.51466	3.34005	0.000837639	0.00798836
FBgn0033731	29302.6	-1.16177	0.341847	-3.3985	0.000677567	0.00671891
FBgn0033737	321.438	1.11903	0.191307	5.8494	4.93356e-09	1.36611e-07
FBgn0033740	123.57	1.1807	0.296869	3.97718	6.97361e-05	0.000944779
FBgn0033749	83.7368	1.06164	0.311293	3.41041	0.000648644	0.00648644
FBgn0033766	495.829	1.03602	0.229451	4.51521	6.3254e-06	0.000112386
FBgn0033782	94.1666	1.00409	0.341707	2.93845	0.00329859	0.0237911
FBgn0033845	456.141	3.76362	0.238212	15.7995	3.13728e-56	1.35046e-53
FBgn0033846	850.287	2.93334	0.225431	13.0122	1.04356e-38	2.01684e-36
FBgn0033866	39107.7	-2.84728	0.683182	-4.16767	3.07733e-05	0.000467024
FBgn0033867	13956.1	-4.71054	0.660882	-7.12765	1.02094e-12	4.31621e-11
FBgn0033869	87.1179	-2.70525	0.409967	-6.59871	4.14746e-11	1.47103e-09
FBgn0033890	216.445	3.37323	0.31321	10.7699	4.77682e-27	5.08275e-25
FBgn0033926	266.473	1.68701	0.336499	5.01343	5.3469e-07	1.14819e-05
FBgn0033960	26.4383	1.51926	0.503328	3.01842	0.00254097	0.019344
FBgn0033968	101.111	-1.68703	0.270292	-6.24151	4.33357e-10	1.37254e-08
FBgn0033994	36.5987	2.23515	0.464478	4.81217	1.49302e-06	3.00828e-05
FBgn0033998	2435.36	1.20747	0.131495	9.18261	4.20761e-20	2.92986e-18
FBgn0034022	28193.7	-1.41664	0.375386	-3.77381	0.000160773	0.00195697
FBgn0034143	584.183	-1.06027	0.291833	-3.63314	0.000279998	0.00317555
FBgn0034145	2748.35	-1.12965	0.243748	-4.6345	3.57802e-06	6.65695e-05
FBgn0034249	425.598	1.09464	0.166046	6.59238	4.32823e-11	1.52942e-09
FBgn0034299	67.4972	4.0078	0.494251	8.10885	5.11025e-16	2.79734e-14
FBgn0034310	206.359	1.2878	0.235993	5.45695	4.8438e-08	1.18529e-06
FBgn0034364	1433.47	-4.63182	1.0058	-4.60512	4.12236e-06	7.6099e-05
FBgn0034391	62219.3	-2.75933	0.353495	-7.80584	5.91072e-15	3.00938e-13
FBgn0034438	387.442	-1.45257	0.281075	-5.16792	2.36716e-07	5.33738e-06
FBgn0034447	264.906	1.84446	0.238213	7.74293	9.71486e-15	4.86771e-13
FBgn0034468	2279.42	-1.06576	0.372318	-2.86249	0.00420325	0.0287241
FBgn0034494	169.019	1.01558	0.224478	4.52419	6.06258e-06	0.000108812
FBgn0034495	112.155	2.15391	0.358727	6.00433	1.92123e-09	5.68563e-08
FBgn0034514	23.3819	1.70289	0.608907	2.79663	0.0051638	0.0337017
FBgn0034523	60.2407	1.17412	0.313269	3.74794	0.000178293	0.00212649
FBgn0034569	52.2994	1.35356	0.32777	4.1296	3.63399e-05	0.000537716
FBgn0034614	192.329	4.04692	0.351944	11.4988	1.33825e-30	1.81046e-28
FBgn0034657	4474.73	2.0914	0.1873	11.166	5.97937e-29	7.35384e-27
FBgn0034661	3916.08	-1.25555	0.295608	-4.24735	2.16314e-05	0.000337479
FBgn0034688	173.438	1.01826	0.228839	4.4497	8.5989e-06	0.000147789
FBgn0034700	235.436	-1.33972	0.297638	-4.50117	6.75808e-06	0.00011913
FBgn0034726	124.022	1.89151	0.315827	5.98908	2.11027e-09	6.20629e-08
FBgn0034728	303.542	2.21735	0.25017	8.86339	7.76164e-19	5.00019e-17
FBgn0034804	90.8705	-1.38877	0.429955	-3.23004	0.00123773	0.0110267
FBgn0034878	587.794	2.42167	0.23566	10.2761	9.02996e-25	8.3023e-23
FBgn0034903	6785.12	-1.61439	0.577006	-2.79787	0.00514402	0.033619
FBgn0034928	683.198	-1.04702	0.252791	-4.14183	3.44546e-05	0.000513835
FBgn0034966	3480.39	-2.56456	0.379416	-6.75921	1.38745e-11	5.29805e-10
FBgn0035027	571.309	1.03217	0.193269	5.3406	9.26383e-08	2.19321e-06
FBgn0035056	916.529	-2.14564	0.281562	-7.62049	2.52705e-14	1.23996e-12
FBgn0035076	67.5528	-1.17904	0.445349	-2.64745	0.00811019	0.0481829
FBgn0035120	535.761	1.09179	0.277317	3.93699	8.25089e-05	0.00108522
FBgn0035189	41.9539	-2.6963	0.532565	-5.06286	4.13012e-07	8.99131e-06
FBgn0035194	55.417	1.56624	0.35712	4.38576	1.15581e-05	0.00019351
FBgn0035209	50.7159	4.32087	0.57594	7.50229	6.27139e-14	2.9401e-12
FBgn0035210	50.5903	3.49588	0.502429	6.95796	3.45238e-12	1.3795e-10
FBgn0035213	280.787	1.27017	0.179326	7.08306	1.41001e-12	5.8565e-11
FBgn0035234	2367.54	-5.9516	1.09002	-5.46007	4.75958e-08	1.1677e-06
FBgn0035279	39.0945	-1.73681	0.555419	-3.12702	0.00176588	0.0147468
FBgn0035308	3483.66	-1.13585	0.312412	-3.63576	0.000277165	0.003151
FBgn0035428	482.945	-1.77236	0.532872	-3.32606	0.00088083	0.00831651
FBgn0035429	95027.5	-2.0759	0.324632	-6.39464	1.60925e-10	5.29152e-09
FBgn0035508	11745.7	-2.22721	0.32565	-6.83929	7.95856e-12	3.10155e-10
FBgn0035518	90.7764	-1.23058	0.316379	-3.88957	0.000100421	0.00128511
FBgn0035555	6136.56	-3.99344	0.703946	-5.67294	1.40367e-08	3.69243e-07
FBgn0035626	17.1079	3.32766	0.980853	3.39262	0.000692278	0.00681483
FBgn0035627	50.022	2.90431	0.399746	7.26539	3.71959e-13	1.64235e-11
FBgn0035640	337.136	2.55966	0.237385	10.7827	4.15532e-27	4.47169e-25
FBgn0035644	141.078	4.71895	0.4357	10.8308	2.46116e-27	2.74202e-25
FBgn0035710	431.783	-1.00839	0.269945	-3.73552	0.000187331	0.00222588
FBgn0035761	216.174	3.08021	0.234787	13.1192	2.5573e-39	5.26471e-37
FBgn0035766	805.387	1.12348	0.188384	5.96377	2.46482e-09	7.16007e-08
FBgn0035854	46.4236	1.10382	0.361982	3.04938	0.00229317	0.017871
FBgn0035868	12.3116	2.81217	0.82401	3.41279	0.000643017	0.00644378
FBgn0035875	5047.99	-6.10999	0.913396	-6.68931	2.24226e-11	8.27014e-10
FBgn0035878	539.31	1.29917	0.20639	6.29473	3.07937e-10	9.8853e-09
FBgn0035918	196.716	2.65804	0.260279	10.2123	1.74729e-24	1.57589e-22
FBgn0035980	81.0381	-1.025	0.38451	-2.66573	0.00768212	0.0463079
FBgn0036030	500.592	1.52715	0.194009	7.87155	3.50277e-15	1.80279e-13
FBgn0036165	17962.1	-1.18046	0.173202	-6.81555	9.39025e-12	3.61486e-10
FBgn0036184	124.037	1.01436	0.244931	4.14143	3.45144e-05	0.000513917
FBgn0036208	1571.73	-3.53473	0.741938	-4.76419	1.89615e-06	3.72543e-05
FBgn0036263	137.826	1.60965	0.230911	6.97086	3.15012e-12	1.26972e-10
FBgn0036279	737.609	-1.21143	0.180882	-6.69734	2.12245e-11	7.91324e-10
FBgn0036301	62.7468	1.64589	0.363671	4.52576	6.01783e-06	0.000108344
FBgn0036336	101.868	2.06274	0.403738	5.10912	3.23669e-07	7.17832e-06
FBgn0036352	85.0207	-1.80579	0.587246	-3.07502	0.00210487	0.0167646
FBgn0036354	168.832	3.93477	0.314468	12.5124	6.38286e-36	1.07939e-33
FBgn0036368	76.0477	1.83817	0.5874	3.12933	0.00175206	0.0146634
FBgn0036381	55.5719	-2.53148	0.518559	-4.88177	1.0514e-06	2.15514e-05
FBgn0036486	405.936	2.3893	0.243104	9.82832	8.5028e-23	7.1258e-21
FBgn0036565	142.696	2.10752	0.284046	7.41963	1.1745e-13	5.34738e-12
FBgn0036574	571.511	1.2783	0.160999	7.93981	2.0249e-15	1.05944e-13
FBgn0036612	1317.48	-1.91661	0.472137	-4.05944	4.91912e-05	0.000695284
FBgn0036661	3332.07	1.04839	0.203226	5.15875	2.48604e-07	5.5921e-06
FBgn0036681	7610.35	-4.98332	0.841381	-5.92279	3.16526e-09	9.0559e-08
FBgn0036689	43.1479	3.93339	0.696454	5.64774	1.6257e-08	4.21791e-07
FBgn0036691	88.9481	1.18663	0.417017	2.84552	0.00443395	0.0299711
FBgn0036710	425.188	1.02567	0.214859	4.7737	1.80872e-06	3.58338e-05
FBgn0036716	5100.85	-2.24935	0.408511	-5.50622	3.66629e-08	9.16089e-07
FBgn0036781	1721.74	-1.83633	0.635613	-2.88906	0.00386394	0.0270647
FBgn0036815	170.382	3.10709	0.330591	9.3986	5.52925e-21	4.05907e-19
FBgn0036850	153.461	1.12001	0.296674	3.7752	0.000159877	0.00194856
FBgn0036880	71172.8	-2.07774	0.307381	-6.75948	1.38487e-11	5.29805e-10
FBgn0036926	35.5393	-1.47635	0.501235	-2.94543	0.00322505	0.0233496
FBgn0036985	4481.23	-2.34945	0.816492	-2.8775	0.00400845	0.0277892
FBgn0036994	281.966	1.22372	0.239968	5.09951	3.40529e-07	7.49955e-06
FBgn0037021	1361.1	1.47985	0.204122	7.24981	4.17369e-13	1.82142e-11
FBgn0037025	570.759	2.229	0.191033	11.6682	1.85406e-31	2.62059e-29
FBgn0037057	47.9663	-2.08763	0.634333	-3.29106	0.000998092	0.00925052
FBgn0037071	116.551	-1.13455	0.260746	-4.35114	1.35429e-05	0.000224216
FBgn0037099	2730.32	-1.42132	0.199903	-7.11005	1.16005e-12	4.86092e-11
FBgn0037126	3002.61	-2.51354	0.344325	-7.2999	2.87985e-13	1.28642e-11
FBgn0037141	162.827	2.19412	0.314948	6.96661	3.24664e-12	1.30278e-10
FBgn0037149	155.164	1.50456	0.237689	6.32994	2.45254e-10	7.92681e-09
FBgn0037217	1252.44	-2.81962	0.513704	-5.48881	4.04644e-08	1.00314e-06
FBgn0037236	478.133	2.97385	0.214534	13.8619	1.07809e-43	2.83598e-41
FBgn0037376	273.437	1.56128	0.276778	5.64091	1.69152e-08	4.36476e-07
FBgn0037377	126.387	1.4866	0.330486	4.49823	6.85221e-06	0.00012039
FBgn0037406	9631.37	-4.10807	0.611437	-6.71871	1.8334e-11	6.86257e-10
FBgn0037410	2369.35	-2.7118	0.687669	-3.94346	8.03151e-05	0.00106079
FBgn0037411	143181	-3.84683	0.366712	-10.4901	9.59681e-26	9.17998e-24
FBgn0037412	52235.9	-6.51884	0.603236	-10.8065	3.20804e-27	3.49197e-25
FBgn0037414	499994	-4.70007	0.365758	-12.8502	8.57582e-38	1.56179e-35
FBgn0037415	6271.53	-4.49257	0.624475	-7.19416	6.28459e-13	2.69299e-11
FBgn0037416	180451	-1.90709	0.279155	-6.83166	8.3938e-12	3.24446e-10
FBgn0037419	161111	-6.15686	0.559895	-10.9964	3.97477e-28	4.59037e-26
FBgn0037433	1594.83	-1.12033	0.214649	-5.21936	1.79543e-07	4.11689e-06
FBgn0037440	469.753	-1.13132	0.18352	-6.16455	7.0686e-10	2.18044e-08
FBgn0037468	2931.49	1.78683	0.270227	6.61235	3.78268e-11	1.34669e-09
FBgn0037481	275.215	2.30672	0.241321	9.55872	1.19223e-21	9.17923e-20
FBgn0037503	34.6802	1.60008	0.601401	2.66058	0.0078006	0.0469027
FBgn0037521	124.535	-1.12758	0.363288	-3.10382	0.00191036	0.0157272
FBgn0037569	114.083	1.03844	0.263158	3.94608	7.94403e-05	0.0010566
FBgn0037570	2510.26	-7.14444	1.28196	-5.57306	2.50303e-08	6.37197e-07
FBgn0037633	130.954	1.25079	0.367481	3.4037	0.000664808	0.00661317
FBgn0037654	18.562	2.46236	0.655945	3.75392	0.000174093	0.00208691
FBgn0037665	5774.9	-1.32667	0.290981	-4.55929	5.13263e-06	9.36532e-05
FBgn0037669	112.376	2.28454	0.329604	6.93117	4.17384e-12	1.66077e-10
FBgn0037670	100.942	1.28343	0.273482	4.69292	2.69339e-06	5.10128e-05
FBgn0037713	32.3283	-1.84339	0.523387	-3.52204	0.000428247	0.00458248
FBgn0037742	32.8925	2.55256	0.741982	3.4402	0.000581293	0.00595422
FBgn0037746	278.665	3.99635	0.251802	15.871	1.0064e-56	4.76528e-54
FBgn0037770	502.632	1.19141	0.203028	5.8682	4.40549e-09	1.23068e-07
FBgn0037773	79.7615	1.39019	0.35907	3.87163	0.000108109	0.00137237
FBgn0037781	40.4046	4.31837	0.666531	6.47887	9.24138e-11	3.12557e-09
FBgn0037810	1240.16	1.67388	0.177547	9.42781	4.18748e-21	3.09808e-19
FBgn0037811	8.22295	9.81852	3.32987	2.94862	0.00319193	0.0231806
FBgn0037834	294.52	1.24722	0.202856	6.14832	7.83061e-10	2.39987e-08
FBgn0037853	126.254	-1.40781	0.258285	-5.4506	5.01997e-08	1.21895e-06
FBgn0037878	278.349	1.0495	0.199367	5.26415	1.4084e-07	3.26901e-06
FBgn0037894	362.454	1.40502	0.270158	5.20075	1.98486e-07	4.50758e-06
FBgn0037974	44.5209	-1.26382	0.38147	-3.31302	0.000922947	0.0086791
FBgn0037992	39808.3	-2.4104	0.357399	-6.7443	1.53772e-11	5.82487e-10
FBgn0038020	168.71	-1.16411	0.30902	-3.76709	0.00016516	0.00200009
FBgn0038038	138.926	1.26539	0.227252	5.56825	2.57313e-08	6.49801e-07
FBgn0038118	178.998	3.27384	0.284982	11.4879	1.51763e-30	2.02422e-28
FBgn0038147	16.0281	3.2434	1.10394	2.93802	0.00330315	0.0238058
FBgn0038198	1429.25	-1.45828	0.3468	-4.20496	2.61133e-05	0.00040145
FBgn0038256	376.612	-1.71669	0.241988	-7.09412	1.30177e-12	5.43074e-11
FBgn0038302	37.4493	-1.47016	0.443023	-3.31848	0.000905088	0.00852007
FBgn0038315	5581.4	-3.70206	0.716082	-5.16987	2.34252e-07	5.29442e-06
FBgn0038339	68966.8	-2.88522	0.217157	-13.2863	2.77812e-40	5.97927e-38
FBgn0038348	2780.4	-2.79476	0.438376	-6.37525	1.82662e-10	5.9855e-09
FBgn0038353	53.8746	2.02532	0.505006	4.0105	6.05906e-05	0.000837654
FBgn0038390	211.822	4.01654	0.345212	11.635	2.73629e-31	3.75546e-29
FBgn0038435	29.2371	-6.62455	0.98124	-6.7512	1.46624e-11	5.57644e-10
FBgn0038439	3532.34	-1.20399	0.243915	-4.93609	7.97058e-07	1.6811e-05
FBgn0038447	193.363	-4.66901	1.605	-2.90905	0.00362532	0.0255635
FBgn0038470	61.2204	3.51941	0.537821	6.54384	5.99599e-11	2.07234e-09
FBgn0038478	383.518	1.04155	0.162761	6.39927	1.56127e-10	5.16964e-09
FBgn0038511	4669.3	-1.09127	0.297159	-3.67235	0.000240331	0.00276205
FBgn0038608	152.295	4.42576	0.450212	9.83038	8.33005e-23	7.04335e-21
FBgn0038609	111.326	1.2083	0.323781	3.73185	0.000190081	0.00225436
FBgn0038676	20787.5	-1.51681	0.200584	-7.56201	3.96901e-14	1.90632e-12
FBgn0038722	472.295	2.20795	0.272146	8.11312	4.93355e-16	2.73221e-14
FBgn0038727	578.017	-3.60336	0.81887	-4.40041	1.08045e-05	0.000183367
FBgn0038741	116.842	-1.3997	0.295879	-4.73064	2.2381e-06	4.30789e-05
FBgn0038751	498.232	-4.45074	0.726223	-6.12861	8.86495e-10	2.69074e-08
FBgn0038771	774.597	1.01412	0.183058	5.53987	3.02688e-08	7.60332e-07
FBgn0038772	71.9903	1.16318	0.336341	3.45834	0.000543505	0.00560675
FBgn0038827	196.173	2.24232	0.234503	9.56201	1.15486e-21	8.96438e-20
FBgn0038959	6609.85	-3.61253	0.39336	-9.18378	4.16231e-20	2.91978e-18
FBgn0039004	326.375	1.61261	0.279837	5.76268	8.27894e-09	2.24004e-07
FBgn0039017	60.4464	1.49362	0.352908	4.23231	2.31301e-05	0.000359625
FBgn0039109	117.113	2.10605	0.547344	3.84776	0.000119203	0.0014932
FBgn0039120	2185.99	1.13217	0.199969	5.66171	1.49871e-08	3.92067e-07
FBgn0039125	333.195	2.07711	0.262167	7.92283	2.3216e-15	1.2014e-13
FBgn0039152	84.3015	-2.66045	0.48766	-5.45553	4.88262e-08	1.19171e-06
FBgn0039224	288.545	-3.70333	1.16066	-3.19071	0.00141923	0.0123644
FBgn0039227	787.68	1.13597	0.17521	6.48346	8.9641e-11	3.04265e-09
FBgn0039250	479.721	3.13162	0.188264	16.6341	3.94372e-62	2.07484e-59
FBgn0039301	162.552	1.12209	0.266832	4.20523	2.60818e-05	0.00040145
FBgn0039403	91.9037	4.39275	0.500461	8.77741	1.67275e-18	1.04217e-16
FBgn0039407	94.4504	1.50316	0.317339	4.73676	2.17158e-06	4.2055e-05
FBgn0039411	38.1208	2.20015	0.830542	2.64906	0.00807167	0.0480445
FBgn0039417	22.1327	1.72208	0.614204	2.80376	0.00505101	0.0331576
FBgn0039459	90.8047	1.3571	0.352215	3.85304	0.00011666	0.00146521
FBgn0039479	21221.8	-5.1603	0.565894	-9.11885	7.5926e-20	5.24832e-18
FBgn0039494	689.036	-1.13019	0.282716	-3.99761	6.3985e-05	0.000880723
FBgn0039527	7585.34	-3.92456	0.617729	-6.35321	2.10866e-10	6.8622e-09
FBgn0039559	1025.35	1.37075	0.190295	7.2033	5.87705e-13	2.54136e-11
FBgn0039563	549.252	2.20817	0.186533	11.8379	2.48568e-32	3.67804e-30
FBgn0039566	247.335	1.18141	0.233107	5.06808	4.01856e-07	8.7686e-06
FBgn0039638	208.413	1.41796	0.269504	5.26135	1.43003e-07	3.31111e-06
FBgn0039663	176.654	1.40177	0.25617	5.47202	4.44923e-08	1.0944e-06
FBgn0039665	884.375	1.14609	0.236176	4.85271	1.21786e-06	2.48559e-05
FBgn0039678	157.613	-1.32576	0.367089	-3.61155	0.000304374	0.0034104
FBgn0039680	434.104	3.09668	0.252952	12.2422	1.84983e-34	3.02033e-32
FBgn0039681	55.9335	-2.17487	0.66306	-3.28005	0.0010379	0.00955189
FBgn0039686	1674.95	-1.27436	0.290502	-4.38675	1.15055e-05	0.000193187
FBgn0039687	64.8155	2.7722	0.417642	6.63774	3.18527e-11	1.1426e-09
FBgn0039731	55.1713	2.35081	0.380169	6.1836	6.26566e-10	1.93908e-08
FBgn0039735	657.506	1.04167	0.206031	5.05587	4.28431e-07	9.3056e-06
FBgn0039743	441.497	1.01953	0.225976	4.51166	6.43237e-06	0.000114072
FBgn0039789	52.1262	-1.58894	0.517244	-3.07193	0.00212677	0.0169196
FBgn0039795	14724.1	-1.33146	0.313136	-4.25202	2.11854e-05	0.000331613
FBgn0039806	998.032	-3.21994	0.944348	-3.40969	0.000650369	0.00649683
FBgn0039844	150.382	1.92613	0.289185	6.66053	2.72847e-11	9.89985e-10
FBgn0039864	120.805	-1.11938	0.406303	-2.75503	0.00586865	0.0372245
FBgn0039896	764.542	-2.102	0.533034	-3.94347	8.03114e-05	0.00106079
FBgn0039897	33.1632	2.37812	0.768389	3.09495	0.00196847	0.016072
FBgn0040075	253.837	1.53548	0.228453	6.72121	1.80225e-11	6.79974e-10
FBgn0040232	358.561	4.41495	0.241362	18.2918	9.61664e-75	1.01188e-71
FBgn0040268	277.154	1.22956	0.298215	4.12306	3.73873e-05	0.000552352
FBgn0040290	258.035	4.58932	0.358727	12.7933	1.78622e-37	3.19161e-35
FBgn0040322	27.5752	-1.31538	0.467234	-2.81524	0.00487405	0.0322102
FBgn0040323	232.323	-1.00945	0.277796	-3.63378	0.000279296	0.00317138
FBgn0040346	124.896	1.14951	0.281781	4.07943	4.51466e-05	0.000646885
FBgn0040347	152.659	1.26498	0.294574	4.29428	1.75264e-05	0.000281313
FBgn0040358	63260.6	-5.84459	0.629378	-9.28629	1.59764e-20	1.14619e-18
FBgn0040360	303.924	-2.1738	0.640682	-3.39295	0.000691437	0.00681364
FBgn0040361	13287.4	-5.21173	0.714219	-7.2971	2.94033e-13	1.30727e-11
FBgn0040477	95.5989	4.99681	0.524126	9.53361	1.51905e-21	1.15083e-19
FBgn0040496	580.025	-1.37007	0.38724	-3.53804	0.000403107	0.00435779
FBgn0040600	11304.2	-3.53593	0.384447	-9.19745	3.66554e-20	2.59049e-18
FBgn0040737	5.52692	-3.79888	1.35216	-2.80948	0.00496212	0.0326782
FBgn0040801	7586.26	-1.16834	0.405989	-2.87776	0.00400506	0.027786
FBgn0041147	61.9102	1.05657	0.372626	2.83547	0.0045759	0.0306897
FBgn0041180	954.202	-1.09733	0.23643	-4.64123	3.46343e-06	6.45644e-05
FBgn0041186	792.195	2.66788	0.197137	13.5331	9.97276e-42	2.19633e-39
FBgn0041702	159.546	1.24683	0.24696	5.04872	4.44791e-07	9.63884e-06
FBgn0042173	6.96181	9.1621	3.38138	2.70957	0.006737	0.0415101
FBgn0042206	16.5591	2.58936	0.914749	2.83068	0.00464489	0.0310644
FBgn0043002	137.835	2.58871	0.331718	7.80395	6.00003e-15	3.03852e-13
FBgn0043456	3987.63	1.73327	0.172276	10.061	8.21577e-24	7.27134e-22
FBgn0044324	1915.04	1.0792	0.148547	7.26506	3.72867e-13	1.64235e-11
FBgn0045035	498.202	1.55382	0.209359	7.42179	1.15544e-13	5.28601e-12
FBgn0045761	1171.38	-1.27583	0.173098	-7.37055	1.69923e-13	7.6627e-12
FBgn0046875	177.308	-1.21959	0.269014	-4.53354	5.80031e-06	0.000105228
FBgn0050001	22.7708	1.77713	0.57866	3.07111	0.00213267	0.0169291
FBgn0050076	1564.76	-1.59849	0.442636	-3.6113	0.000304667	0.0034104
FBgn0050085	810.37	3.70491	0.23803	15.5649	1.26067e-54	5.19066e-52
FBgn0050105	59.5953	1.53118	0.442435	3.46081	0.000538546	0.00556165
FBgn0050154	116.018	-1.2845	0.455697	-2.81875	0.00482114	0.032017
FBgn0050197	67.031	1.74099	0.546054	3.18831	0.00143106	0.0124332
FBgn0050263	808.696	-1.14371	0.252963	-4.52124	6.14775e-06	0.000109434
FBgn0050289	14.2287	-4.51659	1.03789	-4.3517	1.35085e-05	0.000224127
FBgn0050383	13.3903	3.90441	0.996984	3.91622	8.99482e-05	0.00117329
FBgn0050438	762.183	-1.11614	0.363353	-3.07177	0.00212791	0.0169196
FBgn0051125	91.9142	1.62398	0.287076	5.65697	1.54065e-08	4.01928e-07
FBgn0051155	240.357	1.04875	0.233872	4.48429	7.31566e-06	0.000128058
FBgn0051217	422.662	-1.09288	0.343625	-3.18043	0.00147054	0.0127295
FBgn0051374	99.2783	1.32043	0.284026	4.64897	3.33599e-06	6.23114e-05
FBgn0051676	361.966	-1.04807	0.34516	-3.03648	0.00239355	0.018549
FBgn0051728	467.49	-1.19734	0.300268	-3.98757	6.67542e-05	0.000912101
FBgn0051865	34.8563	1.25713	0.442278	2.8424	0.00447753	0.0301795
FBgn0051973	26779.1	-1.09102	0.259095	-4.21087	2.5439e-05	0.000392357
FBgn0052029	10073.9	-4.06314	0.652028	-6.23154	4.61859e-10	1.45793e-08
FBgn0052055	47.3946	-1.89145	0.336463	-5.62158	1.89224e-08	4.85624e-07
FBgn0052163	231.88	-1.03024	0.274531	-3.75272	0.000174928	0.00209427
FBgn0052170	398.934	-1.14803	0.398313	-2.88224	0.00394857	0.0275151
FBgn0052251	753.943	4.37647	0.257402	17.0025	7.87087e-65	4.96914e-62
FBgn0052354	50645.2	-1.82072	0.320601	-5.67908	1.3542e-08	3.58221e-07
FBgn0052428	319.667	1.32748	0.228254	5.81579	6.03497e-09	1.65656e-07
FBgn0052791	84.1385	1.8881	0.289723	6.51694	7.1757e-11	2.44439e-09
FBgn0052816	8163.59	-1.90991	0.297863	-6.41205	1.43577e-10	4.77078e-09
FBgn0052829	71.3648	1.14985	0.362166	3.17492	0.00149879	0.0129032
FBgn0052843	613.716	-1.3715	0.317852	-4.31491	1.5967e-05	0.000259806
FBgn0052855	3452.07	-1.46165	0.332888	-4.39081	1.12928e-05	0.00019029
FBgn0053082	66.7348	1.87676	0.487288	3.85143	0.000117431	0.00147294
FBgn0053542	527.545	-1.04428	0.215913	-4.83658	1.32091e-06	2.67859e-05
FBgn0058354	11.82	3.60824	0.958166	3.76578	0.000166032	0.00200808
FBgn0061476	119.068	2.69106	0.301772	8.91755	4.76734e-19	3.11357e-17
FBgn0062978	2277.51	-3.02356	0.493478	-6.12704	8.95308e-10	2.70881e-08
FBgn0063379	12.9831	-6.29951	1.59273	-3.95518	7.64775e-05	0.0010215
FBgn0063492	22.7458	1.58226	0.506696	3.12269	0.00179205	0.0148996
FBgn0066365	85057.7	-2.98341	0.607421	-4.9116	9.03376e-07	1.88851e-05
FBgn0082953	12.2176	-1.88494	0.687128	-2.74321	0.00608421	0.0382841
FBgn0083005	25.5448	-1.49027	0.56695	-2.62858	0.00857425	0.0499927
FBgn0083046	320.455	-1.11477	0.358794	-3.107	0.00188999	0.0155772
FBgn0083057	407.842	1.63789	0.332119	4.93165	8.15396e-07	1.71596e-05
FBgn0083938	25.7884	-1.81702	0.612286	-2.9676	0.00300138	0.0220163
FBgn0083973	64.1115	-1.0619	0.356157	-2.98155	0.00286798	0.0212684
FBgn0085234	1541.26	-1.24786	0.45931	-2.71681	0.00659152	0.0408647
FBgn0085290	16.1674	2.9101	0.815982	3.56638	0.000361951	0.00394439
FBgn0085383	109.688	-1.68691	0.444135	-3.7982	0.000145752	0.00180192
FBgn0085384	817.925	3.71901	0.211585	17.5769	3.70499e-69	3.18966e-66
FBgn0086350	96.6802	1.06366	0.302539	3.51577	0.000438473	0.00467606
FBgn0086356	420.926	4.42407	0.220035	20.1062	6.50857e-90	6.16361e-86
FBgn0086367	74.9101	1.90707	0.445559	4.28018	1.86746e-05	0.000297724
FBgn0086445	128.305	1.07769	0.298227	3.61366	0.000301902	0.00338746
FBgn0086661	211.519	1.11517	0.334374	3.33508	0.00085274	0.00809163
FBgn0086695	113.299	3.01962	0.452373	6.67506	2.47126e-11	9.03583e-10
FBgn0086906	16309.2	-1.1156	0.262476	-4.25029	2.13494e-05	0.000333628
FBgn0087021	121.219	2.2854	0.276095	8.27759	1.25695e-16	7.30264e-15
FBgn0250732	1482.91	1.61467	0.263578	6.12596	9.01362e-10	2.71844e-08
FBgn0250755	216.861	-1.19427	0.211671	-5.64211	1.6798e-08	4.34637e-07
FBgn0250824	21.6272	1.75004	0.631447	2.77147	0.00558033	0.0358276
FBgn0250833	413.772	-2.14442	0.632653	-3.38957	0.000700032	0.00686974
FBgn0250837	738.043	2.37663	0.214709	11.0691	1.77193e-28	2.12408e-26
FBgn0250850	520.27	1.02304	0.216116	4.73376	2.20401e-06	4.25959e-05
FBgn0250862	5866.42	-2.06637	0.421623	-4.90099	9.53545e-07	1.98028e-05
FBgn0259113	630.085	2.86852	0.186125	15.4118	1.36326e-53	5.37921e-51
FBgn0259223	2741.12	-6.39036	0.975529	-6.55065	5.72853e-11	1.99099e-09
FBgn0259233	188639	-5.79878	0.546423	-10.6123	2.6137e-26	2.63316e-24
FBgn0259676	257.525	3.29845	0.310333	10.6287	2.19032e-26	2.23036e-24
FBgn0259785	3108.94	1.39392	0.128823	10.8204	2.75602e-27	3.03482e-25
FBgn0259791	221.76	3.67507	0.28963	12.6888	6.82086e-37	1.19618e-34
FBgn0259876	1230.78	1.50125	0.140113	10.7146	8.69465e-27	8.94982e-25
FBgn0260388	36.5257	2.91079	0.586316	4.96454	6.88646e-07	1.4655e-05
FBgn0260399	114.668	2.82907	0.348755	8.11191	4.98305e-16	2.74357e-14
FBgn0260653	7152.51	-1.86711	0.392565	-4.75618	1.97293e-06	3.8523e-05
FBgn0260743	207.294	1.10005	0.220143	4.99697	5.82386e-07	1.24497e-05
FBgn0260745	40107.4	-1.1421	0.201933	-5.65584	1.55086e-08	4.0348e-07
FBgn0260789	993.14	1.2629	0.246793	5.11723	3.10053e-07	6.90871e-06
FBgn0260795	141.626	3.4032	0.386437	8.80662	1.28975e-18	8.08869e-17
FBgn0260985	274.354	2.74527	0.311209	8.82131	1.13126e-18	7.14199e-17
FBgn0260986	214.56	5.79774	0.490966	11.8088	3.51354e-32	5.11895e-30
FBgn0260991	1070.96	3.44174	0.618088	5.56837	2.57134e-08	6.49801e-07
FBgn0261261	311.79	2.16964	0.294631	7.36393	1.78579e-13	8.01488e-12
FBgn0261270	1131.29	1.64806	0.193896	8.49974	1.90019e-17	1.16096e-15
FBgn0261341	8792.71	-1.217	0.389337	-3.12584	0.001773	0.0147672
FBgn0261385	1851.59	1.14087	0.226857	5.02905	4.92914e-07	1.06089e-05
FBgn0261560	81.8624	1.07086	0.397825	2.69179	0.00710689	0.043505
FBgn0261790	369.548	1.33145	0.232094	5.73668	9.65532e-09	2.59025e-07
FBgn0261791	589.892	1.41893	0.20615	6.88296	5.86199e-12	2.32272e-10
FBgn0261808	192.04	-1.24622	0.319071	-3.90578	9.39232e-05	0.0012151
FBgn0261933	427.385	1.04024	0.220899	4.7091	2.48807e-06	4.74086e-05
FBgn0262109	24557.1	-1.01693	0.1229	-8.27442	1.29087e-16	7.45398e-15
FBgn0262111	61790.5	-1.65712	0.217503	-7.61884	2.55958e-14	1.24944e-12
FBgn0262508	1214.48	-2.7334	0.411502	-6.6425	3.08415e-11	1.11477e-09
FBgn0262601	230.916	1.0041	0.20892	4.80615	1.53865e-06	3.08055e-05
FBgn0262619	262.182	2.84692	0.249309	11.4192	3.35189e-30	4.34827e-28
FBgn0262647	566.183	1.12571	0.220044	5.11586	3.12316e-07	6.94281e-06
FBgn0262735	4761	-1.13051	0.249531	-4.53052	5.88392e-06	0.000106135
FBgn0263039	2303.73	-1.34559	0.315328	-4.26726	1.97891e-05	0.00031286
FBgn0263046	1530.71	-2.05008	0.702209	-2.91947	0.00350626	0.0248908
FBgn0263093	527.288	-1.03599	0.184799	-5.60604	2.07007e-08	5.29825e-07
FBgn0263133	74.5299	1.30279	0.444204	2.93286	0.00335857	0.0240952
FBgn0263143	31.1286	2.74356	0.654869	4.18948	2.7959e-05	0.000426363
FBgn0263232	114.843	-1.00234	0.286915	-3.49349	0.000476748	0.00502762
FBgn0263236	4814.23	-1.10473	0.321055	-3.44092	0.000579739	0.00594813
FBgn0263445	11.5976	2.98295	0.854843	3.48947	0.000483978	0.00508687
FBgn0263446	25.0605	3.81873	0.805743	4.7394	2.14357e-06	4.15976e-05
FBgn0263469	49.0489	1.03262	0.371127	2.78238	0.00539612	0.0348738
FBgn0263476	114.378	1.6449	0.436097	3.77186	0.000162036	0.00196788
FBgn0263600	174.031	2.10304	0.275902	7.6224	2.49004e-14	1.22816e-12
FBgn0263831	101.744	1.79275	0.277509	6.46016	1.04592e-10	3.49996e-09
FBgn0263855	612.749	3.05046	0.210548	14.4882	1.43815e-47	5.04418e-45
FBgn0263916	2960.36	1.17598	0.182006	6.46122	1.03859e-10	3.48774e-09
FBgn0263979	1091.57	1.85144	0.161497	11.4642	1.99535e-30	2.62444e-28
FBgn0264291	94.7106	2.81012	0.338301	8.30657	9.85084e-17	5.79425e-15
FBgn0264326	268.11	3.90468	0.31948	12.222	2.37127e-34	3.80609e-32
FBgn0264548	107.389	-1.23892	0.308261	-4.01907	5.84295e-05	0.000812158
FBgn0264695	187.866	1.74865	0.58914	2.96815	0.00299599	0.0219938
FBgn0264748	80.0004	-1.49287	0.403789	-3.69716	0.000218028	0.00254277
FBgn0264821	150.192	-1.26471	0.264559	-4.78045	1.74901e-06	3.47235e-05
FBgn0264922	5564.28	1.05814	0.165393	6.39773	1.57703e-10	5.20366e-09
FBgn0265045	2122.99	3.43901	0.263742	13.0393	7.31523e-39	1.44323e-36
FBgn0265362	39.6753	3.23217	0.596349	5.41993	5.9622e-08	1.43305e-06
FBgn0265499	53.5436	1.74946	0.500186	3.49762	0.000469422	0.00496142
FBgn0265531	68.3747	2.2996	0.408712	5.62646	1.83946e-08	4.73362e-07
FBgn0265532	42.7198	1.54891	0.521774	2.96854	0.00299214	0.0219938
FBgn0265691	27.4523	-1.91957	0.548406	-3.50027	0.000464791	0.00491992
FBgn0265957	42.4857	-2.77179	0.508708	-5.44868	5.07438e-08	1.22901e-06
FBgn0266050	29.6761	-1.78302	0.591877	-3.01249	0.00259114	0.0196148
FBgn0266111	153.946	1.83696	0.280993	6.53741	6.25939e-11	2.15546e-09
FBgn0266282	271.428	1.32897	0.198675	6.68917	2.24438e-11	8.27014e-10
FBgn0266420	601.221	1.93201	0.19083	10.1242	4.31377e-24	3.8539e-22
FBgn0266421	315.722	2.56103	0.225145	11.375	5.56918e-30	7.12704e-28
FBgn0266518	290.89	1.06358	0.184888	5.75256	8.79011e-09	2.37158e-07
FBgn0266579	8561.01	-2.56901	0.592209	-4.338	1.43782e-05	0.000236392
FBgn0266598	172.609	2.01191	0.245948	8.18024	2.83271e-16	1.59677e-14
FBgn0266636	34.0001	-2.54438	0.463354	-5.49121	3.99197e-08	9.92229e-07
FBgn0266709	33.1806	-1.47318	0.475328	-3.09928	0.00193989	0.0159192
FBgn0266791	36.6896	-1.15673	0.426907	-2.70956	0.00673718	0.0415101
FBgn0266916	497.523	1.15879	0.177285	6.53633	6.30478e-11	2.15546e-09
FBgn0266918	603.513	-1.02742	0.197935	-5.1907	2.09504e-07	4.74642e-06
FBgn0267027	14.892	-2.81106	0.926161	-3.03517	0.00240399	0.0186147
FBgn0267028	37.9865	-1.82613	0.485396	-3.76214	0.000168464	0.0020323
FBgn0267347	89.7018	1.52605	0.316955	4.81474	1.47394e-06	2.97616e-05
FBgn0267435	93.3697	2.25693	0.354243	6.37114	1.87627e-10	6.127e-09
FBgn0267458	108.764	-1.07576	0.381133	-2.82254	0.00476442	0.031707
FBgn0267485	61.4745	1.10712	0.36933	2.99766	0.00272064	0.0203672
FBgn0267549	220.098	-1.21191	0.434918	-2.78652	0.00532772	0.0345729
FBgn0267727	3527.12	1.50664	0.274996	5.47874	4.28353e-08	1.05914e-06

## Sheet: BypassvsCtr_44h_RNAsignificant
X	baseMean	log2FoldChange	lfcSE	stat	pvalue	padj
FBgn0000008	10983.6	-1.68015	0.145358	-11.5587	6.67084e-31	2.78406e-29
FBgn0000017	3577.34	-1.70668	0.169383	-10.0759	7.06172e-24	1.83939e-22
FBgn0000032	237.686	-1.34021	0.226377	-5.92023	3.21486e-09	2.53009e-08
FBgn0000037	96.951	1.20265	0.403505	2.98051	0.00287768	0.00874174
FBgn0000042	145739	-2.62889	0.177921	-14.7755	2.10658e-49	2.73063e-47
FBgn0000045	72.9597	-2.81451	1.21176	-2.32266	0.0201975	0.0479603
FBgn0000047	112.778	-1.26077	0.387701	-3.25191	0.00114632	0.00383844
FBgn0000052	432.749	-1.39202	0.286551	-4.85785	1.18665e-06	6.67748e-06
FBgn0000053	247.488	2.06834	0.348874	5.92862	3.05486e-09	2.41452e-08
FBgn0000063	179.204	5.04161	0.586676	8.59353	8.43409e-18	1.47269e-16
FBgn0000064	10554	-4.67024	0.294825	-15.8407	1.62979e-56	3.38813e-54
FBgn0000071	78.9493	1.32466	0.332236	3.98711	6.68832e-05	0.000283104
FBgn0000083	4048.62	-3.14951	0.227441	-13.8476	1.31549e-43	1.21799e-41
FBgn0000084	82.8337	-1.48233	0.373033	-3.97373	7.0757e-05	0.000298469
FBgn0000097	9769.84	4.12007	0.297039	13.8704	9.56788e-44	9.01016e-42
FBgn0000116	3922.7	-2.11628	0.21601	-9.79714	1.15818e-22	2.7862e-21
FBgn0000140	552.125	1.62493	0.32028	5.07345	3.9066e-07	2.36111e-06
FBgn0000147	87.8405	4.03368	0.624718	6.4568	1.06938e-10	9.98511e-10
FBgn0000163	2739.31	-2.31685	0.211883	-10.9345	7.88136e-28	2.748e-26
FBgn0000180	411.128	-1.04477	0.236602	-4.41573	1.00669e-05	4.93842e-05
FBgn0000210	517.993	-1.1402	0.178307	-6.3946	1.60964e-10	1.48411e-09
FBgn0000221	57.3269	1.24872	0.392828	3.1788	0.00147885	0.00482596
FBgn0000244	1782.53	2.15827	0.254327	8.4862	2.13498e-17	3.58585e-16
FBgn0000250	3417.57	-1.95496	0.22141	-8.82959	1.0506e-18	1.94874e-17
FBgn0000261	18448.8	-4.08688	0.587125	-6.96084	3.38248e-12	3.67174e-11
FBgn0000283	2809.34	1.0311	0.126692	8.13866	3.9968e-16	5.99955e-15
FBgn0000287	1204.29	-1.19863	0.225678	-5.31126	1.08868e-07	7.15697e-07
FBgn0000308	25795	-2.80845	0.204744	-13.7169	8.04728e-43	7.0932e-41
FBgn0000326	110.498	-1.01291	0.263109	-3.84979	0.000118221	0.000479412
FBgn0000370	11210.1	-1.08035	0.185347	-5.82882	5.58218e-09	4.292e-08
FBgn0000404	1002.04	4.29803	0.283566	15.1571	6.79978e-52	9.72986e-50
FBgn0000405	1196.34	5.28511	0.286523	18.4457	5.64814e-76	4.78702e-73
FBgn0000412	4610.26	2.12483	0.170358	12.4727	1.05213e-35	5.97543e-34
FBgn0000426	775.479	2.31555	0.296858	7.80021	6.18029e-15	8.33469e-14
FBgn0000448	944.319	1.11904	0.402393	2.78096	0.00541985	0.0152726
FBgn0000454	1297.31	1.70446	0.242071	7.04117	1.90627e-12	2.12369e-11
FBgn0000463	2158.7	1.60037	0.209908	7.62412	2.45701e-14	3.19237e-13
FBgn0000504	1028.8	1.30861	0.207916	6.29394	3.09509e-10	2.76351e-09
FBgn0000527	308.024	3.57563	0.870713	4.10655	4.01607e-05	0.000177138
FBgn0000533	136.81	4.62754	0.56247	8.22717	1.91694e-16	2.92128e-15
FBgn0000557	546.306	-1.33867	0.224494	-5.96306	2.47553e-09	1.97935e-08
FBgn0000565	596.242	-2.85076	0.325009	-8.77132	1.76584e-18	3.22119e-17
FBgn0000566	428.893	-1.79351	0.173939	-10.3111	6.27468e-25	1.76815e-23
FBgn0000567	26044.8	-2.92483	0.290106	-10.0819	6.64037e-24	1.73785e-22
FBgn0000568	46289	-4.13609	0.317522	-13.0261	8.68876e-39	5.9833e-37
FBgn0000588	162.577	1.72805	0.3161	5.46678	4.58284e-08	3.15783e-07
FBgn0000617	204.965	1.29527	0.235744	5.49439	3.92074e-08	2.71349e-07
FBgn0000629	224.475	1.01364	0.258156	3.92645	8.62087e-05	0.000358028
FBgn0000636	37254.4	-1.00152	0.160433	-6.24262	4.30301e-10	3.75083e-09
FBgn0000659	56.3929	1.6717	0.635799	2.62929	0.00855637	0.0229154
FBgn0000721	7596.73	-2.01126	0.194168	-10.3583	3.83676e-25	1.09801e-23
FBgn0000723	2175.9	1.56879	0.329973	4.75429	1.99145e-06	1.08462e-05
FBgn0000996	785.912	2.44865	0.187569	13.0546	5.97976e-39	4.14371e-37
FBgn0001079	441.677	1.28721	0.19907	6.46614	1.0054e-10	9.42764e-10
FBgn0001086	502.81	4.80374	0.511553	9.3905	5.97158e-21	1.28026e-19
FBgn0001091	1789.66	-3.40792	0.272674	-12.4982	7.63871e-36	4.38351e-34
FBgn0001142	557.588	-1.22277	0.311429	-3.92632	8.62562e-05	0.00035809
FBgn0001145	63.6936	-1.46692	0.370343	-3.96098	7.4644e-05	0.000312978
FBgn0001149	13809.2	2.79542	0.164389	17.0049	7.54941e-65	2.97069e-62
FBgn0001186	1715.58	-1.41037	0.156085	-9.03588	1.6269e-19	3.1614e-18
FBgn0001197	3293.03	2.59428	0.13685	18.9571	3.85838e-80	3.86469e-77
FBgn0001206	1021.94	1.54598	0.175743	8.79681	1.40765e-18	2.58923e-17
FBgn0001218	12499.4	1.31416	0.20616	6.37447	1.83594e-10	1.6787e-09
FBgn0001229	94.7163	-1.27239	0.34128	-3.72828	0.000192791	0.000755933
FBgn0001233	2619.95	2.64962	0.592099	4.47496	7.64239e-06	3.828e-05
FBgn0001234	16474.7	-1.46302	0.152755	-9.57757	9.93563e-22	2.2341e-20
FBgn0001248	4912.23	-1.26049	0.15722	-8.01735	1.08053e-15	1.55829e-14
FBgn0001250	2192.12	2.92871	0.298525	9.81061	1.01353e-22	2.44893e-21
FBgn0001253	15997.2	2.51586	0.540771	4.65235	3.28167e-06	1.73085e-05
FBgn0001255	257.518	-1.55114	0.26504	-5.85248	4.84309e-09	3.75254e-08
FBgn0001257	2544.04	1.17016	0.34919	3.35106	0.000805041	0.00278666
FBgn0001258	905.31	-4.62783	0.279653	-16.5485	1.64151e-61	5.31945e-59
FBgn0001259	502.911	1.94814	0.226677	8.59433	8.37507e-18	1.46471e-16
FBgn0001341	116.146	1.26386	0.281303	4.49289	7.02647e-06	3.53515e-05
FBgn0001612	212.522	1.80677	0.263506	6.85666	7.04896e-12	7.39671e-11
FBgn0001987	2174.89	-1.07011	0.175555	-6.09556	1.09058e-09	9.04135e-09
FBgn0001995	143.179	1.48341	0.276131	5.37213	7.78135e-08	5.21185e-07
FBgn0002031	709.681	1.00582	0.154114	6.52643	6.73572e-11	6.40883e-10
FBgn0002036	69.3297	-1.05329	0.378221	-2.78485	0.0053553	0.0151139
FBgn0002121	2013.36	1.09312	0.171885	6.35961	2.02266e-10	1.84027e-09
FBgn0002183	1666.59	1.93487	0.198045	9.76983	1.51705e-22	3.62579e-21
FBgn0002306	21424.2	-3.31452	0.261198	-12.6897	6.7481e-37	4.0852e-35
FBgn0002466	662.655	5.66042	0.461048	12.2773	1.19921e-34	6.54103e-33
FBgn0002524	243.452	1.40405	0.260756	5.38454	7.26304e-08	4.90645e-07
FBgn0002525	5442.01	2.35327	0.156419	15.0447	3.74177e-51	5.28549e-49
FBgn0002526	2061.95	-1.00926	0.152798	-6.60519	3.97007e-11	3.86416e-10
FBgn0002542	542.056	1.0221	0.208945	4.89171	9.99654e-07	5.69209e-06
FBgn0002567	643.552	-2.83323	0.278885	-10.1591	3.01798e-24	8.11027e-23
FBgn0002609	442.496	2.0086	0.307633	6.52921	6.61179e-11	6.30179e-10
FBgn0002633	211.318	2.24516	0.439993	5.10271	3.34828e-07	2.04838e-06
FBgn0002638	944.658	4.06581	0.240494	16.9061	4.05618e-64	1.54107e-61
FBgn0002673	86.8354	2.41224	0.59264	4.07033	4.69464e-05	0.000204126
FBgn0002707	237.125	1.57992	0.303427	5.20692	1.91997e-07	1.22067e-06
FBgn0002715	59.9491	1.6299	0.424394	3.84053	0.00012277	0.000496579
FBgn0002719	1644.47	-1.44579	0.167948	-8.60854	7.39938e-18	1.30026e-16
FBgn0002732	175.935	2.04114	0.359247	5.68171	1.33357e-08	9.81514e-08
FBgn0002733	514.33	-1.70831	0.277431	-6.15759	7.38586e-10	6.27912e-09
FBgn0002734	174.064	1.6027	0.57027	2.81043	0.00494757	0.0141334
FBgn0002736	504.499	2.49516	0.240392	10.3795	3.07226e-25	8.88456e-24
FBgn0002772	22.7039	-1.73269	0.682886	-2.5373	0.011171	0.028724
FBgn0002773	281.292	-1.94708	0.348568	-5.58594	2.32433e-08	1.65864e-07
FBgn0002775	384.045	1.10419	0.186113	5.93291	2.97614e-09	2.35399e-08
FBgn0002778	712.883	-2.41516	0.306808	-7.87189	3.49323e-15	4.82915e-14
FBgn0002868	218.227	-2.06699	0.24392	-8.47405	2.37001e-17	3.95648e-16
FBgn0002869	27.8005	-3.71335	0.603276	-6.15531	7.49331e-10	6.36066e-09
FBgn0002872	344.644	1.71601	0.233756	7.34104	2.11943e-13	2.54655e-12
FBgn0002873	509.126	4.75409	0.392036	12.1267	7.63054e-34	3.9471e-32
FBgn0002878	524.967	2.82554	0.300967	9.38821	6.10313e-21	1.30571e-19
FBgn0002899	209.975	3.94325	0.443139	8.89845	5.66321e-19	1.07212e-17
FBgn0002905	215.519	3.14992	0.329634	9.55579	1.22647e-21	2.74101e-20
FBgn0002924	629.181	4.58295	0.349601	13.1091	2.92114e-39	2.06315e-37
FBgn0002930	214.755	1.42704	0.378353	3.7717	0.000162138	0.000643064
FBgn0002938	52.9115	-4.78635	0.656705	-7.28843	3.13581e-13	3.70315e-12
FBgn0002940	13.2022	-10.9984	3.40101	-3.23385	0.00122133	0.0040642
FBgn0002948	129.264	3.17759	0.399904	7.94589	1.92804e-15	2.72348e-14
FBgn0002989	144.551	1.61071	0.360313	4.47031	7.81059e-06	3.90813e-05
FBgn0003016	13522.2	-2.4463	0.191273	-12.7896	1.87454e-37	1.19386e-35
FBgn0003028	3931.92	1.17804	0.272168	4.32838	1.5021e-05	7.17078e-05
FBgn0003041	498.356	3.87946	0.287443	13.4965	1.64083e-41	1.32931e-39
FBgn0003053	255.787	-1.77059	0.234019	-7.566	3.84901e-14	4.92549e-13
FBgn0003062	202.664	1.11044	0.267447	4.15201	3.29568e-05	0.000147789
FBgn0003065	991.541	-4.83128	0.669237	-7.21908	5.23393e-13	6.09592e-12
FBgn0003074	2101.21	-2.52532	0.322664	-7.82647	5.01778e-15	6.83386e-14
FBgn0003082	68.6579	5.2992	1.06423	4.97937	6.3793e-07	3.73074e-06
FBgn0003087	49.9127	3.41326	0.723994	4.71449	2.42315e-06	1.30427e-05
FBgn0003089	2907.28	1.70772	0.20233	8.44027	3.16596e-17	5.22977e-16
FBgn0003124	912.639	5.3851	0.365989	14.7138	5.25472e-49	6.73216e-47
FBgn0003130	140.17	1.42022	0.345135	4.11496	3.87239e-05	0.000171487
FBgn0003149	58.7645	-2.00755	0.504583	-3.97864	6.93102e-05	0.00029259
FBgn0003159	6353.45	-2.05691	0.206898	-9.94165	2.7425e-23	6.82096e-22
FBgn0003162	162.331	1.54338	0.462162	3.33947	0.000839394	0.00288687
FBgn0003165	14023.7	1.72476	0.245171	7.03492	1.99369e-12	2.21436e-11
FBgn0003204	748.297	-2.50588	0.186125	-13.4634	2.56671e-41	2.04928e-39
FBgn0003209	1909.89	-1.44068	0.163943	-8.78772	1.5263e-18	2.79813e-17
FBgn0003257	101.204	1.94363	0.372402	5.21917	1.79725e-07	1.14861e-06
FBgn0003268	321.932	3.38057	0.404854	8.3501	6.82044e-17	1.07048e-15
FBgn0003274	5885.1	-1.2985	0.152099	-8.53718	1.37539e-17	2.34946e-16
FBgn0003285	2897.65	-1.66403	0.221341	-7.51795	5.5643e-14	7.02262e-13
FBgn0003292	1004.85	1.19787	0.402828	2.97366	0.0029427	0.00891957
FBgn0003295	327.212	-2.99257	0.267838	-11.173	5.52524e-29	2.09921e-27
FBgn0003301	3913.2	-1.34369	0.219524	-6.12094	9.30266e-10	7.77669e-09
FBgn0003310	2835.29	-1.80169	0.202499	-8.89732	5.72103e-19	1.07936e-17
FBgn0003319	11299.6	-1.82826	0.265787	-6.87866	6.04176e-12	6.3885e-11
FBgn0003346	467.436	2.91204	0.339738	8.57144	1.02195e-17	1.76611e-16
FBgn0003380	254.989	-1.55325	0.287289	-5.40657	6.42438e-08	4.3613e-07
FBgn0003386	104.488	-1.34364	0.34757	-3.86582	0.000110715	0.000451296
FBgn0003388	44.4133	-1.49479	0.581635	-2.56997	0.0101707	0.0265798
FBgn0003396	4705.3	-1.23214	0.237774	-5.18199	2.19532e-07	1.38296e-06
FBgn0003401	30.5818	4.76886	1.1102	4.29551	1.74296e-05	8.22788e-05
FBgn0003410	1338.41	-1.33142	0.145955	-9.12214	7.36579e-20	1.47289e-18
FBgn0003429	60.789	-2.6518	0.390115	-6.79747	1.06471e-11	1.09227e-10
FBgn0003435	14982	-2.54814	0.238413	-10.6879	1.15927e-26	3.74571e-25
FBgn0003447	16657.7	-1.89662	0.195016	-9.72546	2.34833e-22	5.57626e-21
FBgn0003463	3280.05	-1.76927	0.222826	-7.94013	2.01973e-15	2.84206e-14
FBgn0003480	13.8474	2.52713	1.00956	2.5032	0.0123077	0.0312601
FBgn0003483	338.578	6.83117	0.681889	10.018	1.27047e-23	3.2478e-22
FBgn0003495	691.371	-1.78162	0.273388	-6.51679	7.18265e-11	6.81989e-10
FBgn0003512	169.724	1.39523	0.298077	4.68077	2.85799e-06	1.52491e-05
FBgn0003525	11592.2	4.30021	0.350477	12.2696	1.31911e-34	7.15959e-33
FBgn0003545	248.386	7.71161	1.04627	7.3706	1.69859e-13	2.07025e-12
FBgn0003607	2213.62	2.84328	0.173854	16.3544	4.04439e-60	1.11403e-57
FBgn0003701	219.456	3.85501	0.43846	8.79216	1.46709e-18	2.69407e-17
FBgn0003732	1541.42	2.74812	0.175977	15.6163	5.63884e-55	1.03548e-52
FBgn0003748	557.563	-1.15416	0.243776	-4.73453	2.19568e-06	1.1888e-05
FBgn0003751	9.35882	-3.63445	1.34243	-2.70735	0.0067822	0.0186164
FBgn0003890	603.349	1.05164	0.22741	4.62442	3.75657e-06	1.9644e-05
FBgn0003943	1264.22	-1.34272	0.173742	-7.72826	1.09027e-14	1.44209e-13
FBgn0003977	735.541	1.26966	0.251334	5.05169	4.37918e-07	2.62798e-06
FBgn0003978	206.017	1.48001	0.308343	4.79987	1.5877e-06	8.75099e-06
FBgn0003984	2523.92	2.16038	0.254721	8.48138	2.22547e-17	3.73216e-16
FBgn0003996	567.741	1.2209	0.200308	6.0951	1.09367e-09	9.06015e-09
FBgn0004003	683.498	2.58623	0.328416	7.87486	3.41117e-15	4.72164e-14
FBgn0004034	1498.64	-8.8047	1.22284	-7.2002	6.01256e-13	6.94069e-12
FBgn0004045	96.6417	-10.0605	1.60952	-6.25064	4.08768e-10	3.59155e-09
FBgn0004047	95.8864	-5.76207	1.04474	-5.51532	3.48155e-08	2.42783e-07
FBgn0004049	2810.68	1.19782	0.12481	9.5971	8.22221e-22	1.8526e-20
FBgn0004106	515.481	2.02337	0.271965	7.43979	1.00845e-13	1.25062e-12
FBgn0004107	913.048	4.28659	0.275838	15.5402	1.85276e-54	3.29766e-52
FBgn0004117	38.2603	-2.07151	0.63608	-3.25668	0.00112723	0.00378192
FBgn0004169	66.5494	-1.82987	0.52231	-3.50341	0.000459338	0.00167305
FBgn0004179	1691.09	1.19394	0.158393	7.53784	4.77822e-14	6.06525e-13
FBgn0004237	3235.7	2.31782	0.130351	17.7814	9.84224e-71	5.70747e-68
FBgn0004242	177.196	-1.52594	0.251887	-6.05807	1.37768e-09	1.13025e-08
FBgn0004244	230.841	-1.48227	0.361804	-4.0969	4.18719e-05	0.000184243
FBgn0004359	841.269	-2.45665	0.307892	-7.97892	1.4762e-15	2.1129e-14
FBgn0004360	1460.62	1.09045	0.160132	6.80971	9.77927e-12	1.00699e-10
FBgn0004362	10098.3	4.57833	0.169375	27.0307	6.43368e-161	3.54431e-157
FBgn0004367	157.062	2.80474	0.347739	8.06566	7.28419e-16	1.07152e-14
FBgn0004368	1069.69	-1.14198	0.187992	-6.07461	1.24288e-09	1.02347e-08
FBgn0004374	115.812	4.15157	0.576597	7.20012	6.01593e-13	6.94069e-12
FBgn0004378	480.216	5.88548	0.538926	10.9208	9.17188e-28	3.15799e-26
FBgn0004379	551.473	5.69775	0.355598	16.023	8.82669e-58	2.02609e-55
FBgn0004391	586.331	1.11862	0.262416	4.26276	2.01921e-05	9.42698e-05
FBgn0004394	3603.39	1.30564	0.146971	8.88371	6.46646e-19	1.21169e-17
FBgn0004397	921.707	1.65899	0.312619	5.30674	1.11604e-07	7.3281e-07
FBgn0004400	98.0242	-1.25061	0.297311	-4.2064	2.59471e-05	0.000118379
FBgn0004401	2702.68	1.1661	0.156366	7.45748	8.81911e-14	1.10169e-12
FBgn0004403	2626.95	-1.13842	0.209001	-5.44696	5.12383e-08	3.51303e-07
FBgn0004404	1097.69	-1.37865	0.23095	-5.96945	2.38052e-09	1.90754e-08
FBgn0004406	77.2217	1.56672	0.395101	3.96536	7.32858e-05	0.000308074
FBgn0004425	45.042	-2.84444	0.505972	-5.62174	1.89042e-08	1.36135e-07
FBgn0004428	27.6159	-2.37645	0.698578	-3.40184	0.000669337	0.00234865
FBgn0004430	61.2217	-1.94806	0.582459	-3.34455	0.000824156	0.00284619
FBgn0004456	4183.46	1.50049	0.168632	8.89799	5.6869e-19	1.07475e-17
FBgn0004463	122.83	1.52997	0.370486	4.12962	3.63356e-05	0.000161952
FBgn0004510	174.797	1.09056	0.249892	4.3641	1.27646e-05	6.16575e-05
FBgn0004511	51354.5	5.10852	0.400741	12.7477	3.21127e-37	1.96566e-35
FBgn0004512	450.945	1.79661	0.287438	6.25042	4.09353e-10	3.59348e-09
FBgn0004552	40.5936	-3.74959	0.880933	-4.25638	2.07761e-05	9.67502e-05
FBgn0004575	106.03	-1.47876	0.328468	-4.50197	6.73259e-06	3.39495e-05
FBgn0004577	2798.01	-2.3714	0.207181	-11.4461	2.46096e-30	1.00799e-28
FBgn0004584	1263.26	4.31234	0.283401	15.2164	2.75404e-52	4.04587e-50
FBgn0004646	12758.6	-1.4079	0.128603	-10.9477	6.81643e-28	2.39183e-26
FBgn0004652	3155.02	2.92267	0.665283	4.39313	1.11732e-05	5.43038e-05
FBgn0004687	2879.07	-2.9624	0.331018	-8.94935	3.57588e-19	6.84012e-18
FBgn0004698	815.006	1.08416	0.14607	7.42221	1.15183e-13	1.42115e-12
FBgn0004781	6.505	-10.0738	3.53091	-2.85303	0.00433049	0.0126126
FBgn0004797	158.684	3.38594	0.4186	8.08874	6.02862e-16	8.89201e-15
FBgn0004837	850.456	2.15851	0.221992	9.72338	2.3969e-22	5.67937e-21
FBgn0004839	568.369	1.1836	0.287401	4.11829	3.81702e-05	0.000169239
FBgn0004854	109.337	1.1409	0.334807	3.40763	0.000655289	0.00230771
FBgn0004858	1363.71	-1.23393	0.220161	-5.60465	2.08679e-08	1.49689e-07
FBgn0004876	4958.96	-2.46276	0.169655	-14.5163	9.55779e-48	1.14465e-45
FBgn0004880	149.776	-1.05607	0.332049	-3.18047	0.00147037	0.00480443
FBgn0004901	434.693	-1.69395	0.223116	-7.59222	3.14459e-14	4.05229e-13
FBgn0004908	175.201	1.18841	0.21311	5.57651	2.45388e-08	1.744e-07
FBgn0004910	22.1312	-1.86369	0.718489	-2.5939	0.00948931	0.0250607
FBgn0004913	370.028	1.3675	0.225696	6.05903	1.36941e-09	1.12431e-08
FBgn0005391	55.4268	-5.5822	0.900691	-6.19769	5.72993e-10	4.93608e-09
FBgn0005533	19943.2	-1.16557	0.139289	-8.36805	5.85808e-17	9.23381e-16
FBgn0005586	74.7252	-1.06853	0.34088	-3.13461	0.00172082	0.00553576
FBgn0005612	1994.34	-2.40273	0.203898	-11.784	4.72056e-32	2.14038e-30
FBgn0005613	316.881	1.10611	0.196688	5.62367	1.8694e-08	1.35063e-07
FBgn0005617	1141.11	1.22924	0.168183	7.30898	2.69182e-13	3.18908e-12
FBgn0005626	52.838	-2.23092	0.552375	-4.03878	5.37305e-05	0.000231161
FBgn0005638	29.1721	1.86785	0.775652	2.40811	0.0160355	0.0391749
FBgn0005642	524.503	1.47832	0.283711	5.21064	1.88194e-07	1.19926e-06
FBgn0005648	1349.66	1.12346	0.16416	6.8437	7.71753e-12	8.05988e-11
FBgn0005655	1179.19	6.03487	0.395807	15.247	1.72359e-52	2.62065e-50
FBgn0005659	4564.89	2.35261	0.223397	10.5311	6.2101e-26	1.88493e-24
FBgn0005660	130.465	3.15893	0.498861	6.33227	2.41578e-10	2.18711e-09
FBgn0005666	307.111	-1.47518	0.367939	-4.0093	6.09002e-05	0.000259976
FBgn0005671	3029.43	-1.42634	0.128753	-11.0781	1.60273e-28	5.88629e-27
FBgn0005672	4188.67	1.11198	0.174871	6.35886	2.03259e-10	1.84778e-09
FBgn0005683	55.1801	3.18711	0.587816	5.42195	5.8952e-08	4.01442e-07
FBgn0005695	337.289	-1.14399	0.235931	-4.84883	1.2419e-06	6.95285e-06
FBgn0005696	202.515	5.18342	0.590182	8.78274	1.59541e-18	2.91997e-17
FBgn0010039	352.629	1.78118	0.306925	5.80329	6.50259e-09	4.95131e-08
FBgn0010041	29.0675	1.93455	0.602692	3.20985	0.00132805	0.0043849
FBgn0010105	184.549	1.74766	0.332297	5.25935	1.44563e-07	9.34191e-07
FBgn0010113	16887.4	-6.0639	0.378428	-16.0239	8.69916e-58	2.02609e-55
FBgn0010173	742.939	2.51822	0.201789	12.4795	9.6594e-36	5.51436e-34
FBgn0010222	2856.68	-7.58439	0.641758	-11.8181	3.14597e-32	1.44426e-30
FBgn0010226	2074.84	1.02108	0.1925	5.30428	1.13116e-07	7.40531e-07
FBgn0010246	376.585	4.10397	0.295648	13.8813	8.22463e-44	7.81198e-42
FBgn0010263	236.46	-1.05232	0.198379	-5.30461	1.12917e-07	7.39667e-07
FBgn0010278	1070.79	2.67945	0.183299	14.6179	2.15862e-48	2.70269e-46
FBgn0010287	47.9477	1.73224	0.421603	4.10869	3.97907e-05	0.000175787
FBgn0010300	7348.78	1.35551	0.20149	6.72743	1.72691e-11	1.74241e-10
FBgn0010314	239.691	4.33529	0.613598	7.06536	1.60199e-12	1.79014e-11
FBgn0010315	6334.19	6.07643	0.195731	31.0448	1.33943e-211	1.47579e-207
FBgn0010316	974.022	3.2209	0.183322	17.5696	4.2081e-69	2.01586e-66
FBgn0010328	3620.93	1.81542	0.217255	8.35617	6.47886e-17	1.01832e-15
FBgn0010340	37.5883	2.12408	0.689172	3.08208	0.0020556	0.00651383
FBgn0010342	2121.03	1.4765	0.143961	10.2562	1.10936e-24	3.07881e-23
FBgn0010350	500.327	1.03083	0.215749	4.77793	1.77112e-06	9.70857e-06
FBgn0010382	4486.94	5.20867	0.19357	26.9084	1.75055e-159	6.4292e-156
FBgn0010383	598.857	2.17239	0.317373	6.84489	7.65339e-12	8.00048e-11
FBgn0010397	443.812	-1.64241	0.209656	-7.83382	4.73274e-15	6.46162e-14
FBgn0010401	26.2294	-3.51395	0.688623	-5.10286	3.34552e-07	2.04783e-06
FBgn0010409	15431	-1.01208	0.179421	-5.64079	1.6927e-08	1.22941e-07
FBgn0010422	1106.45	1.71704	0.211402	8.12218	4.57893e-16	6.81765e-15
FBgn0010438	645.802	3.29587	0.241979	13.6205	3.024e-42	2.603e-40
FBgn0010441	733.847	-1.89528	0.195678	-9.68572	3.46742e-22	8.07697e-21
FBgn0010453	1577.91	1.11313	0.221767	5.01938	5.18382e-07	3.06742e-06
FBgn0010470	12603.2	-1.82014	0.177657	-10.2452	1.24317e-24	3.44153e-23
FBgn0010497	126.317	-1.44592	0.29364	-4.92414	8.47301e-07	4.88659e-06
FBgn0010501	762.934	1.52479	0.208611	7.30924	2.68659e-13	3.18631e-12
FBgn0010548	1873.65	-1.28785	0.253368	-5.08293	3.71649e-07	2.25362e-06
FBgn0010551	672.261	1.08681	0.175126	6.20588	5.43914e-10	4.70027e-09
FBgn0010583	1974.28	-2.22679	0.144725	-15.3864	2.02041e-53	3.32253e-51
FBgn0010607	172.579	1.79954	0.269923	6.66688	2.61297e-11	2.58667e-10
FBgn0010611	1937.78	1.20459	0.282662	4.26161	2.02958e-05	9.46736e-05
FBgn0010660	2128.73	1.53521	0.163193	9.40734	5.08863e-21	1.09906e-19
FBgn0010750	357.306	1.25255	0.218806	5.72447	1.03759e-08	7.72442e-08
FBgn0010768	411.23	1.59415	0.237447	6.71371	1.89731e-11	1.90388e-10
FBgn0010770	93.0106	1.11607	0.351873	3.17179	0.00151501	0.0049342
FBgn0010894	1478.88	1.15775	0.185249	6.24971	4.11225e-10	3.60165e-09
FBgn0011020	190.121	2.48538	0.308467	8.05721	7.80572e-16	1.14519e-14
FBgn0011205	1050.72	-1.51825	0.202659	-7.49165	6.80113e-14	8.54445e-13
FBgn0011206	1146.64	3.71246	0.278618	13.3246	1.66569e-40	1.25703e-38
FBgn0011236	4270.78	-1.69894	0.235638	-7.20997	5.59639e-13	6.49063e-12
FBgn0011274	235.954	-2.70605	0.306074	-8.84118	9.47132e-19	1.76275e-17
FBgn0011288	24.0391	-2.18065	0.570768	-3.82056	0.000133147	0.000536191
FBgn0011289	1511.99	-1.12476	0.177288	-6.34424	2.23529e-10	2.02536e-09
FBgn0011296	20.2617	-3.2252	1.01924	-3.16431	0.0015545	0.00504639
FBgn0011300	3141.41	-1.13229	0.159727	-7.08889	1.35192e-12	1.5184e-11
FBgn0011327	412.667	2.44232	0.242435	10.0741	7.19007e-24	1.8684e-22
FBgn0011335	132.575	1.38957	0.282296	4.92237	8.55022e-07	4.91939e-06
FBgn0011336	1618.3	1.24063	0.213263	5.81739	5.97751e-09	4.57045e-08
FBgn0011474	2587.63	1.18725	0.150128	7.90823	2.61064e-15	3.65026e-14
FBgn0011576	23.3275	2.93485	0.970934	3.02271	0.00250521	0.00775784
FBgn0011589	198.829	-1.56909	0.337249	-4.65262	3.2775e-06	1.7303e-05
FBgn0011592	3676.79	-1.53564	0.227145	-6.7606	1.37422e-11	1.40196e-10
FBgn0011603	1593.73	-1.35093	0.35849	-3.7684	0.000164298	0.000650697
FBgn0011604	1316.97	1.34286	0.195261	6.87728	6.10064e-12	6.44457e-11
FBgn0011606	703.684	1.52611	0.194246	7.8566	3.94686e-15	5.42902e-14
FBgn0011638	393.005	1.56999	0.194952	8.05321	8.06532e-16	1.17545e-14
FBgn0011653	9064.77	5.41181	0.364618	14.8424	7.79003e-50	1.04385e-47
FBgn0011659	201.597	1.18349	0.366416	3.22991	0.00123831	0.00411451
FBgn0011660	213.852	1.51897	0.298249	5.09296	3.52523e-07	2.1471e-06
FBgn0011666	2800.07	-1.19745	0.231784	-5.16622	2.38878e-07	1.49628e-06
FBgn0011692	503.864	8.78699	1.04348	8.42088	3.73675e-17	6.05463e-16
FBgn0011695	2181.39	-2.98566	0.235964	-12.6531	1.07588e-36	6.44241e-35
FBgn0011703	966.646	5.62328	0.367454	15.3034	7.26182e-53	1.15958e-50
FBgn0011704	1225.12	5.91448	0.495719	11.9311	8.14801e-33	3.90325e-31
FBgn0011706	244.105	2.09546	0.391941	5.34637	8.97363e-08	5.95611e-07
FBgn0011708	1150.33	-1.10969	0.139207	-7.97154	1.56705e-15	2.2365e-14
FBgn0011739	2011.39	-1.80146	0.195292	-9.22444	2.85056e-20	5.90366e-19
FBgn0011758	102.089	2.02809	0.443991	4.56786	4.9272e-06	2.53208e-05
FBgn0011762	105.478	4.69276	0.771847	6.07991	1.2025e-09	9.90958e-09
FBgn0011764	2500.45	1.64049	0.154152	10.642	1.89951e-26	6.03134e-25
FBgn0011766	26593	3.94323	0.214473	18.3856	1.71271e-75	1.3479e-72
FBgn0011770	175.304	-2.31727	0.251736	-9.20515	3.41188e-20	7.01345e-19
FBgn0011774	96.1721	2.61107	0.602075	4.33678	1.44584e-05	6.9232e-05
FBgn0011802	143.56	1.45993	0.347407	4.20236	2.64144e-05	0.000120162
FBgn0011824	162.991	1.55451	0.324257	4.79406	1.6344e-06	8.99492e-06
FBgn0011828	469.924	-1.25807	0.330528	-3.80625	0.00014109	0.00056549
FBgn0011836	380.091	1.17316	0.266427	4.40333	1.06602e-05	5.19936e-05
FBgn0011837	950.389	-2.46442	0.682327	-3.61179	0.000304092	0.00114821
FBgn0012034	64.1414	-1.22816	0.383833	-3.19974	0.00137553	0.00452542
FBgn0013263	128.088	2.08856	0.305191	6.84346	7.73045e-12	8.06572e-11
FBgn0013269	655.555	2.76103	0.209965	13.15	1.70257e-39	1.22607e-37
FBgn0013272	8759.38	-1.41629	0.120823	-11.722	9.83058e-32	4.29815e-30
FBgn0013278	662.034	1.44854	0.287535	5.0378	4.70924e-07	2.80923e-06
FBgn0013342	392.489	-1.10556	0.293251	-3.77	0.000163246	0.000646996
FBgn0013435	98.116	2.43482	0.472296	5.15529	2.53245e-07	1.58088e-06
FBgn0013467	39.6388	-1.59207	0.383229	-4.15434	3.26225e-05	0.000146469
FBgn0013548	699.628	3.55014	0.391967	9.05725	1.33779e-19	2.62583e-18
FBgn0013576	2122.94	-1.33674	0.172469	-7.7506	9.1462e-15	1.2156e-13
FBgn0013674	5201.78	-1.21767	0.26388	-4.61449	3.94061e-06	2.05284e-05
FBgn0013675	497.035	-2.29844	0.255253	-9.00455	2.16544e-19	4.17113e-18
FBgn0013717	469.476	-1.33302	0.177662	-7.50313	6.23127e-14	7.84642e-13
FBgn0013718	11575.5	-3.83045	0.237012	-16.1614	9.43649e-59	2.36298e-56
FBgn0013746	318.848	1.37732	0.221904	6.20682	5.40671e-10	4.67591e-09
FBgn0013765	374.081	1.57747	0.251359	6.27575	3.47944e-10	3.07923e-09
FBgn0014002	21324.1	1.25589	0.170966	7.34585	2.0446e-13	2.45932e-12
FBgn0014007	914.459	1.12345	0.170625	6.58432	4.5696e-11	4.43203e-10
FBgn0014018	1338.86	-2.81993	0.208384	-13.5324	1.00733e-41	8.28262e-40
FBgn0014024	615.217	1.06069	0.21288	4.98259	6.27374e-07	3.67291e-06
FBgn0014032	586.391	-1.01283	0.160898	-6.29485	3.07689e-10	2.74949e-09
FBgn0014075	1689.77	1.12681	0.20988	5.36882	7.92524e-08	5.30178e-07
FBgn0014141	21467.1	-3.58185	0.327772	-10.9279	8.48135e-28	2.94787e-26
FBgn0014189	2309.17	1.48926	0.172164	8.65024	5.13932e-18	9.08909e-17
FBgn0014269	537.341	1.28211	0.178036	7.20141	5.95916e-13	6.88961e-12
FBgn0014340	396.514	1.61376	0.302444	5.33572	9.51657e-08	6.29751e-07
FBgn0014342	47.2347	3.20951	0.629407	5.09926	3.40989e-07	2.08376e-06
FBgn0014366	329.795	1.14525	0.226517	5.05591	4.28334e-07	2.57467e-06
FBgn0014380	913.963	-2.95731	0.224236	-13.1884	1.0236e-39	7.46891e-38
FBgn0014427	386.174	-2.11855	0.309582	-6.84325	7.74149e-12	8.0696e-11
FBgn0014469	188.778	-2.81544	0.25876	-10.8805	1.42716e-27	4.83831e-26
FBgn0014861	331.492	5.43784	0.450103	12.0813	1.32546e-33	6.71989e-32
FBgn0014865	4.34431	8.45861	3.59176	2.355	0.0185225	0.0445202
FBgn0014869	1195.54	-1.36388	0.357021	-3.82017	0.000133361	0.000536856
FBgn0014879	1925.27	2.31552	0.193672	11.9559	6.0469e-33	2.93501e-31
FBgn0015011	75.6375	-7.79123	0.790979	-9.85011	6.84672e-23	1.66896e-21
FBgn0015019	1754.11	1.04711	0.203937	5.13448	2.82919e-07	1.74927e-06
FBgn0015039	129.505	1.11208	0.476227	2.3352	0.0195332	0.0466545
FBgn0015221	8523.82	-1.11913	0.182219	-6.14165	8.16698e-10	6.9006e-09
FBgn0015222	4097.77	-1.03006	0.115428	-8.92384	4.50389e-19	8.55584e-18
FBgn0015270	174.45	6.72506	1.03995	6.46672	1.00156e-10	9.39965e-10
FBgn0015271	114.33	2.46347	0.360771	6.82836	8.58901e-12	8.8858e-11
FBgn0015286	1587.46	-1.63037	0.198131	-8.22876	1.89155e-16	2.89058e-15
FBgn0015299	275.416	2.37521	0.335058	7.08897	1.35112e-12	1.5184e-11
FBgn0015321	719.674	1.05996	0.261465	4.05392	5.03667e-05	0.000217538
FBgn0015324	1239.51	-1.39042	0.144188	-9.64311	5.25729e-22	1.20677e-20
FBgn0015359	393.234	-1.06316	0.204401	-5.20135	1.9785e-07	1.25354e-06
FBgn0015360	464.171	-2.23216	0.233455	-9.56143	1.16143e-21	2.60094e-20
FBgn0015376	149.641	4.57877	0.461184	9.9283	3.13562e-23	7.74625e-22
FBgn0015379	385.035	1.66454	0.230606	7.21812	5.27111e-13	6.13275e-12
FBgn0015380	2787.16	1.24589	0.198305	6.28267	3.32813e-10	2.95482e-09
FBgn0015391	605.875	1.86715	0.221841	8.4166	3.87575e-17	6.25226e-16
FBgn0015393	155.455	1.95945	0.310093	6.31892	2.63403e-10	2.36912e-09
FBgn0015396	778.929	2.44445	0.332389	7.3542	1.92081e-13	2.32566e-12
FBgn0015522	239.849	1.77247	0.348319	5.08865	3.60626e-07	2.19402e-06
FBgn0015527	268.953	1.25949	0.217177	5.79937	6.65652e-09	5.05804e-08
FBgn0015541	557.306	2.39594	0.276079	8.67846	4.0116e-18	7.129e-17
FBgn0015546	206.018	1.72068	0.296563	5.80209	6.54921e-09	4.98337e-08
FBgn0015553	87.8818	5.43794	0.88132	6.17022	6.81963e-10	5.81569e-09
FBgn0015568	25.2964	-1.67223	0.507868	-3.29265	0.000992475	0.00335947
FBgn0015569	371.181	1.16161	0.21638	5.36837	7.94497e-08	5.31175e-07
FBgn0015589	1822.93	1.29291	0.17579	7.35484	1.91153e-13	2.31697e-12
FBgn0015591	12.1331	-4.24259	0.941241	-4.50744	6.56147e-06	3.31777e-05
FBgn0015600	4154.64	-2.1214	0.17538	-12.096	1.10856e-33	5.68098e-32
FBgn0015609	6157.64	1.89514	0.219045	8.65182	5.06833e-18	8.97795e-17
FBgn0015615	580.73	1.08852	0.176076	6.1821	6.32525e-10	5.427e-09
FBgn0015621	103.306	2.24624	0.365197	6.15076	7.71119e-10	6.53051e-09
FBgn0015623	1963.09	-1.37791	0.15235	-9.04435	1.50553e-19	2.94112e-18
FBgn0015625	973.413	3.77218	0.299876	12.5791	2.7511e-36	1.61232e-34
FBgn0015663	63.6219	1.44412	0.411644	3.50817	0.000451204	0.0016456
FBgn0015664	856.514	1.23431	0.167641	7.36283	1.80055e-13	2.18726e-12
FBgn0015714	55.7329	2.44017	0.655022	3.72533	0.000195059	0.000764009
FBgn0015766	35541.6	-4.93377	0.301114	-16.3851	2.44398e-60	7.27778e-58
FBgn0015776	587.206	1.89395	0.25283	7.49102	6.8343e-14	8.56659e-13
FBgn0015777	1305.88	1.60121	0.212076	7.55016	4.34738e-14	5.53111e-13
FBgn0015778	7764.21	1.3846	0.198239	6.98452	2.85833e-12	3.12551e-11
FBgn0015799	1720.41	2.15664	0.209569	10.2908	7.75048e-25	2.1729e-23
FBgn0015801	3209	-1.65438	0.217473	-7.60726	2.79968e-14	3.62053e-13
FBgn0015808	692.419	-1.02684	0.265064	-3.87392	0.000107099	0.000438343
FBgn0015818	667.438	1.17315	0.244276	4.80255	1.5666e-06	8.64334e-06
FBgn0015905	100.043	1.07332	0.300603	3.57054	0.000356249	0.00132651
FBgn0015925	178.797	2.19841	0.337349	6.51672	7.18632e-11	6.81989e-10
FBgn0015926	58.5624	6.0747	1.4844	4.09237	4.26986e-05	0.000187357
FBgn0015929	923.773	5.82197	0.339154	17.1662	4.75844e-66	2.01648e-63
FBgn0016013	271.212	1.24763	0.321254	3.88361	0.000102915	0.000422474
FBgn0016032	9.29033	-2.79046	0.835347	-3.34048	0.000836326	0.00288228
FBgn0016070	1595.25	1.03327	0.168787	6.12174	9.25615e-10	7.74956e-09
FBgn0016076	17163.1	4.32672	0.888189	4.87139	1.10814e-06	6.2766e-06
FBgn0016078	941.133	-2.27583	0.228039	-9.97999	1.86483e-23	4.70177e-22
FBgn0016080	48.6085	2.8645	0.676167	4.23637	2.27159e-05	0.000104853
FBgn0016131	1742.39	3.45903	0.219792	15.7378	8.33373e-56	1.6109e-53
FBgn0016685	1855.47	1.8502	0.244832	7.557	4.12467e-14	5.25991e-13
FBgn0016693	2859.45	1.71446	0.196729	8.71485	2.91141e-18	5.24148e-17
FBgn0016694	532.213	-3.82349	0.688162	-5.55609	2.7589e-08	1.94761e-07
FBgn0016754	11609.6	-1.51891	0.197033	-7.70894	1.26862e-14	1.66998e-13
FBgn0016762	74.0633	-2.11277	0.321123	-6.5793	4.72663e-11	4.5803e-10
FBgn0016792	639.949	2.07963	0.188708	11.0203	3.04884e-28	1.08362e-26
FBgn0016797	5990.81	2.19509	0.217668	10.0846	6.46182e-24	1.69515e-22
FBgn0016926	2791.4	-1.48192	0.166617	-8.89419	5.88465e-19	1.10694e-17
FBgn0016930	6973.93	-1.16742	0.24963	-4.67663	2.91631e-06	1.55227e-05
FBgn0016983	1133.65	1.34095	0.237866	5.63743	1.7261e-08	1.25284e-07
FBgn0017414	134.008	-1.27697	0.297627	-4.29052	1.78258e-05	8.40413e-05
FBgn0017457	676.124	1.09631	0.15329	7.1519	8.5588e-13	9.75189e-12
FBgn0017558	742.026	-2.04039	0.237785	-8.5808	9.42159e-18	1.63992e-16
FBgn0017577	481.624	6.87272	0.64523	10.6516	1.71412e-26	5.47426e-25
FBgn0019686	243.147	1.0883	0.22175	4.90779	9.21079e-07	5.28015e-06
FBgn0019830	773.025	-1.1419	0.157505	-7.24996	4.16908e-13	4.8919e-12
FBgn0019890	1484.75	-1.17068	0.174277	-6.71735	1.85059e-11	1.86038e-10
FBgn0019925	3004.43	-1.09665	0.13113	-8.36309	6.10973e-17	9.61672e-16
FBgn0019932	52.0471	-1.27427	0.408165	-3.12195	0.00179656	0.00576428
FBgn0019952	266.199	-1.8242	0.270232	-6.75047	1.47362e-11	1.49782e-10
FBgn0019982	181.936	2.52899	0.365111	6.92662	4.31008e-12	4.6195e-11
FBgn0019985	71.0615	-2.82257	0.429269	-6.57528	4.85604e-11	4.69744e-10
FBgn0020272	180.896	1.43999	0.400825	3.59256	0.000327448	0.0012284
FBgn0020294	5453.06	-1.99473	0.198488	-10.0496	9.22056e-24	2.38479e-22
FBgn0020300	1175.36	-5.20681	0.325225	-16.0099	1.09015e-57	2.45129e-55
FBgn0020304	5627.97	-1.09778	0.204271	-5.37414	7.69488e-08	5.15707e-07
FBgn0020309	8915.21	1.75827	0.172137	10.2143	1.71061e-24	4.67679e-23
FBgn0020372	155.504	-2.03926	0.295133	-6.90963	4.85902e-12	5.17763e-11
FBgn0020385	390.142	1.90504	0.362665	5.25289	1.49728e-07	9.65869e-07
FBgn0020386	2084.71	-1.20096	0.179892	-6.67597	2.45602e-11	2.43568e-10
FBgn0020389	1041.42	-2.69455	0.376572	-7.15548	8.33825e-13	9.51044e-12
FBgn0020392	310.673	1.46965	0.235278	6.24646	4.1985e-10	3.66554e-09
FBgn0020412	2007.21	1.12473	0.141648	7.94031	2.01674e-15	2.84149e-14
FBgn0020414	44.83	-2.97409	0.456777	-6.51104	7.46346e-11	7.07072e-10
FBgn0020415	87.1591	-5.57203	0.472074	-11.8033	3.75274e-32	1.70858e-30
FBgn0020445	1662.78	1.73904	0.320974	5.418	6.02688e-08	4.10155e-07
FBgn0020513	496.624	2.14547	0.263312	8.14802	3.6993e-16	5.56816e-15
FBgn0020545	423.419	-2.11562	0.231447	-9.14081	6.19869e-20	1.2463e-18
FBgn0020616	777.368	1.48158	0.188011	7.88029	3.26619e-15	4.52666e-14
FBgn0020621	3560.73	-2.15506	0.205252	-10.4996	8.67401e-26	2.59702e-24
FBgn0020633	904.793	6.39627	0.39524	16.1833	6.61958e-59	1.69615e-56
FBgn0020764	853.818	-1.154	0.246277	-4.68578	2.78897e-06	1.4888e-05
FBgn0020909	45.1001	1.52981	0.43015	3.55647	0.000375874	0.00139425
FBgn0021742	1151.23	4.78913	0.399271	11.9947	3.78802e-33	1.86323e-31
FBgn0021750	196.545	1.18891	0.306914	3.87375	0.000107173	0.000438482
FBgn0021761	806.613	2.09754	0.177539	11.8145	3.28495e-32	1.50181e-30
FBgn0021895	2160.93	1.67274	0.165451	10.1102	4.98076e-24	1.32236e-22
FBgn0022029	569.819	1.14491	0.260292	4.39855	1.08976e-05	5.30577e-05
FBgn0022069	234.723	1.15412	0.26357	4.3788	1.19336e-05	5.77952e-05
FBgn0022097	308.667	-1.40496	0.229277	-6.12778	8.91126e-10	7.47786e-09
FBgn0022213	563.722	1.51457	0.192673	7.86082	3.81613e-15	5.26234e-14
FBgn0022338	595.225	4.8026	0.353714	13.5776	5.43609e-42	4.64301e-40
FBgn0022349	1960.04	1.86176	0.136314	13.6579	1.81034e-42	1.57058e-40
FBgn0022359	13.7669	-3.99061	0.997595	-4.00024	6.32796e-05	0.000268987
FBgn0022699	225.922	1.06232	0.288618	3.68073	0.000232567	0.000898779
FBgn0022708	244.361	1.13924	0.245797	4.63487	3.57155e-06	1.87566e-05
FBgn0022709	40.9983	-1.35962	0.463278	-2.93478	0.00333788	0.00997471
FBgn0022724	266.613	1.94015	0.254993	7.60864	2.76988e-14	3.59041e-13
FBgn0022770	44.899	-4.21284	0.696082	-6.05222	1.42861e-09	1.16855e-08
FBgn0022772	421.459	5.45549	0.509421	10.7092	9.21568e-27	3.01301e-25
FBgn0022786	208.694	2.11807	0.289073	7.32712	2.35144e-13	2.80696e-12
FBgn0022800	4660.69	-1.38294	0.164128	-8.42597	3.57766e-17	5.80539e-16
FBgn0022893	18329.5	1.8681	0.215083	8.68548	3.77144e-18	6.71304e-17
FBgn0022942	554.926	1.05725	0.187172	5.64857	1.61787e-08	1.17817e-07
FBgn0022987	4340.28	-1.16602	0.193155	-6.0367	1.57297e-09	1.28093e-08
FBgn0023023	3468.28	-3.43318	0.217911	-15.755	6.35089e-56	1.24954e-53
FBgn0023095	1029.22	1.17857	0.203145	5.8016	6.56843e-09	4.99454e-08
FBgn0023129	106.063	-1.37088	0.35977	-3.81044	0.000138721	0.000556603
FBgn0023130	441.225	1.85761	0.420502	4.41761	9.98001e-06	4.90235e-05
FBgn0023167	727.796	1.93728	0.214444	9.03397	1.65553e-19	3.21137e-18
FBgn0023171	90.3089	1.28536	0.391263	3.28515	0.00101926	0.00344275
FBgn0023172	5646.81	-1.02288	0.117622	-8.69639	3.4262e-18	6.11829e-17
FBgn0023180	58.6608	4.11326	0.757996	5.42649	5.74744e-08	3.9235e-07
FBgn0023181	382.845	2.36558	0.236793	9.99008	1.68447e-23	4.27637e-22
FBgn0023215	3606.09	-1.02682	0.209319	-4.90553	9.31752e-07	5.33301e-06
FBgn0023395	69.3208	3.75702	0.70699	5.3141	1.07183e-07	7.05464e-07
FBgn0023415	176.514	-3.43602	0.299626	-11.4677	1.91666e-30	7.90926e-29
FBgn0023507	87.0485	1.53765	0.365802	4.20349	2.62832e-05	0.000119714
FBgn0023513	278.101	2.64244	0.35918	7.35687	1.88267e-13	2.2845e-12
FBgn0023515	264.942	4.37582	0.384369	11.3844	4.9998e-30	1.98873e-28
FBgn0023526	2375.04	1.03544	0.236989	4.36916	1.24727e-05	6.02736e-05
FBgn0023527	131.431	1.13417	0.321157	3.53151	0.000413193	0.00152107
FBgn0023530	148.948	1.37157	0.312982	4.38225	1.17459e-05	5.69365e-05
FBgn0023531	528.29	1.49609	0.257183	5.8172	5.98398e-09	4.57222e-08
FBgn0023537	488.933	1.75624	0.322661	5.44299	5.23929e-08	3.58995e-07
FBgn0023540	397.329	-1.15607	0.215091	-5.37481	7.66644e-08	5.14113e-07
FBgn0024179	1062.59	1.53878	0.153362	10.0336	1.08433e-23	2.79138e-22
FBgn0024191	145.836	1.40614	0.345751	4.06691	4.76407e-05	0.000207063
FBgn0024227	415.313	6.91431	1.04185	6.6366	3.21004e-11	3.14944e-10
FBgn0024238	2514.42	-2.82013	0.231132	-12.2014	3.05545e-34	1.61851e-32
FBgn0024245	534.56	1.17121	0.196748	5.95285	2.63506e-09	2.1008e-08
FBgn0024273	2584.81	-3.28486	0.279299	-11.7611	6.19134e-32	2.76179e-30
FBgn0024294	17331.4	-1.25177	0.345349	-3.62464	0.000289361	0.0010971
FBgn0024320	1087.37	-1.37743	0.169785	-8.11277	4.94799e-16	7.33741e-15
FBgn0024332	567.562	5.31843	0.373105	14.2545	4.20292e-46	4.67756e-44
FBgn0024366	16357.4	-1.68679	0.272783	-6.18364	6.26403e-10	5.37935e-09
FBgn0024371	428.284	1.41745	0.206443	6.86604	6.60107e-12	6.94657e-11
FBgn0024491	380.102	1.03254	0.188155	5.48771	4.07177e-08	2.81447e-07
FBgn0024542	183.372	1.26516	0.25123	5.03587	4.75671e-07	2.83601e-06
FBgn0024698	184.773	1.3034	0.262492	4.96547	6.85349e-07	3.99322e-06
FBgn0024807	9905.85	-2.22997	0.201355	-11.0748	1.66207e-28	6.08396e-27
FBgn0024836	8714.41	-1.35064	0.12233	-11.0409	2.4266e-28	8.68062e-27
FBgn0024897	111.07	1.42456	0.501372	2.84133	0.00449257	0.0130261
FBgn0024920	210.828	8.51812	1.4574	5.84474	5.07359e-09	3.91462e-08
FBgn0024957	1460.78	-1.77963	0.161001	-11.0535	2.10798e-28	7.56538e-27
FBgn0024963	100.115	-1.46592	0.328874	-4.45738	8.2968e-06	4.14201e-05
FBgn0024989	6723.6	-1.94225	0.243259	-7.9843	1.41326e-15	2.02751e-14
FBgn0024991	354.457	1.14916	0.228351	5.03242	4.8432e-07	2.87978e-06
FBgn0024992	131.485	1.12079	0.298185	3.75869	0.000170802	0.000674998
FBgn0024993	144.428	1.29221	0.307598	4.20096	2.65791e-05	0.000120812
FBgn0024998	305.863	1.15427	0.267134	4.32095	1.5536e-05	7.3942e-05
FBgn0025111	42.6399	1.41561	0.528328	2.67941	0.00737514	0.0200393
FBgn0025118	8.08741	-2.96242	1.03974	-2.84919	0.00438301	0.012742
FBgn0025373	1531.56	-1.94258	0.208581	-9.31332	1.23894e-20	2.61508e-19
FBgn0025381	1758.69	-1.06751	0.197264	-5.41159	6.24681e-08	4.24336e-07
FBgn0025382	41.3608	4.68197	1.56822	2.98553	0.00283092	0.00862346
FBgn0025388	281.08	1.97611	0.232765	8.48972	2.07133e-17	3.48426e-16
FBgn0025457	798.589	1.62519	0.176881	9.18804	4.00078e-20	8.17823e-19
FBgn0025574	849.936	-3.47798	0.241423	-14.4061	4.73433e-47	5.43363e-45
FBgn0025616	32.1035	-5.44568	1.01265	-5.37765	7.54657e-08	5.06691e-07
FBgn0025627	52.221	2.20678	0.740187	2.98139	0.00286946	0.00872156
FBgn0025628	569.422	-1.73614	0.175122	-9.91389	3.62263e-23	8.92933e-22
FBgn0025630	297.606	1.17107	0.238136	4.91764	8.75953e-07	5.03719e-06
FBgn0025631	714.625	1.30279	0.194399	6.70161	2.06129e-11	2.06279e-10
FBgn0025640	428.167	-1.29797	0.23828	-5.44726	5.11521e-08	3.51149e-07
FBgn0025697	40.72	-1.92578	0.471655	-4.08302	4.44539e-05	0.000194516
FBgn0025716	874.963	2.52139	0.220577	11.4309	2.93191e-30	1.18764e-28
FBgn0025739	190.899	3.90324	0.365193	10.6882	1.1564e-26	3.74571e-25
FBgn0025781	192.454	1.14224	0.25898	4.41054	1.03111e-05	5.04252e-05
FBgn0025807	121.793	1.55119	0.299497	5.1793	2.22715e-07	1.40141e-06
FBgn0025814	1078.84	-3.03025	0.243624	-12.4382	1.6204e-35	9.0627e-34
FBgn0025815	758.313	4.56025	0.279834	16.2963	1.0492e-59	2.81953e-57
FBgn0025832	80.3266	5.56668	1.06319	5.23581	1.64266e-07	1.0541e-06
FBgn0025835	1488.7	-1.00513	0.314797	-3.19294	0.00140832	0.00462035
FBgn0025865	1470.43	1.67753	0.199011	8.42936	3.4755e-17	5.67304e-16
FBgn0025879	96.751	1.99089	0.396304	5.02364	5.07001e-07	3.0033e-06
FBgn0025885	840.822	-1.224	0.264624	-4.62542	3.73841e-06	1.95676e-05
FBgn0026015	367.563	1.75803	0.275092	6.39071	1.65121e-10	1.52116e-09
FBgn0026059	5605.68	-1.97936	0.171007	-11.5747	5.53338e-31	2.33589e-29
FBgn0026061	177.69	-1.11518	0.225281	-4.95017	7.41472e-07	4.30883e-06
FBgn0026077	21566	-2.34997	0.303089	-7.7534	8.94663e-15	1.19051e-13
FBgn0026085	228.342	5.29486	0.752234	7.03885	1.93836e-12	2.15726e-11
FBgn0026088	183.626	-1.00295	0.273552	-3.66639	0.000246002	0.000945724
FBgn0026143	273.021	3.69498	0.382699	9.65505	4.67946e-22	1.08089e-20
FBgn0026144	1679.88	-2.66356	0.254589	-10.4622	1.28871e-25	3.79654e-24
FBgn0026150	328.517	-1.05912	0.227934	-4.64661	3.37434e-06	1.77887e-05
FBgn0026196	387.9	1.21117	0.242386	4.99688	5.82645e-07	3.42927e-06
FBgn0026207	244.818	1.03409	0.261033	3.96153	7.44701e-05	0.000312576
FBgn0026239	4511.39	-1.11089	0.161625	-6.87326	6.27489e-12	6.61595e-11
FBgn0026257	53.211	2.22688	0.470761	4.73039	2.24084e-06	1.21206e-05
FBgn0026309	230.999	1.37015	0.260984	5.24994	1.52152e-07	9.80358e-07
FBgn0026319	2184.02	-2.07276	0.144336	-14.3607	9.12808e-47	1.03684e-44
FBgn0026320	302.567	2.10022	0.454329	4.62269	3.78802e-06	1.97896e-05
FBgn0026326	475.329	1.28925	0.200433	6.43234	1.25655e-10	1.16636e-09
FBgn0026371	199.06	4.0796	0.373369	10.9265	8.61323e-28	2.98429e-26
FBgn0026373	466.904	2.00021	0.257714	7.76135	8.40328e-15	1.12312e-13
FBgn0026374	1203.56	-1.3089	0.157322	-8.31986	8.80694e-17	1.37443e-15
FBgn0026376	2382.83	1.30094	0.157043	8.284	1.19101e-16	1.84305e-15
FBgn0026378	100.419	-1.30954	0.310386	-4.21907	2.45316e-05	0.000112433
FBgn0026404	618.037	-1.85923	0.204157	-9.10687	8.47954e-20	1.68338e-18
FBgn0026433	381.954	1.28715	0.220049	5.8494	4.93355e-09	3.81726e-08
FBgn0026562	538.413	-1.37524	0.224412	-6.1282	8.88783e-10	7.46388e-09
FBgn0026602	134.393	-1.07931	0.37015	-2.91586	0.00354709	0.0105285
FBgn0026620	2036.74	1.00587	0.136877	7.34876	2.00048e-13	2.41416e-12
FBgn0026634	120.68	1.96965	0.326221	6.03776	1.5627e-09	1.2735e-08
FBgn0026702	135.632	-1.2469	0.341728	-3.6488	0.000263469	0.0010076
FBgn0026741	132.188	1.13646	0.314586	3.61256	0.000303191	0.0011452
FBgn0026751	161.491	1.69828	0.262511	6.46938	9.84084e-11	9.25139e-10
FBgn0026753	634.724	-1.99479	0.202312	-9.85999	6.20582e-23	1.52625e-21
FBgn0026874	2063.55	-5.57425	1.11621	-4.99389	5.91759e-07	3.47363e-06
FBgn0026876	152.127	2.64332	0.387394	6.82334	8.89508e-12	9.19381e-11
FBgn0027053	209.605	1.29733	0.232644	5.57643	2.45503e-08	1.744e-07
FBgn0027082	33.9308	2.02451	0.515535	3.92701	8.60079e-05	0.000357328
FBgn0027083	47.285	1.22454	0.470989	2.59994	0.00932402	0.0246952
FBgn0027085	140.913	1.46996	0.298298	4.92784	8.31446e-07	4.8013e-06
FBgn0027106	33.0311	-2.26524	0.557471	-4.06342	4.83596e-05	0.000209857
FBgn0027259	91.611	2.7812	0.499951	5.56294	2.65268e-08	1.87957e-07
FBgn0027279	985.21	-1.12404	0.190491	-5.90078	3.61795e-09	2.83115e-08
FBgn0027329	2102.44	1.43842	0.205559	6.99759	2.604e-12	2.85482e-11
FBgn0027330	115.48	2.23222	0.343736	6.49398	8.35989e-11	7.8996e-10
FBgn0027341	4982.76	-1.41976	0.167647	-8.46879	2.47956e-17	4.13311e-16
FBgn0027363	1919.81	-1.53518	0.212475	-7.22525	5.00182e-13	5.83792e-12
FBgn0027375	124.759	1.42156	0.303915	4.67747	2.90433e-06	1.54663e-05
FBgn0027378	228.289	1.36648	0.250116	5.46338	4.67144e-08	3.21486e-07
FBgn0027490	153.907	1.28791	0.273207	4.71403	2.42871e-06	1.30662e-05
FBgn0027500	331.253	5.84058	0.586806	9.95317	2.44272e-23	6.10292e-22
FBgn0027513	78.4747	4.237	0.825381	5.13339	2.84573e-07	1.75851e-06
FBgn0027518	155.742	1.42407	0.280073	5.08464	3.68329e-07	2.23718e-06
FBgn0027521	412.582	2.51069	0.302824	8.29092	1.12379e-16	1.74394e-15
FBgn0027525	610.338	-1.00571	0.194559	-5.16918	2.35129e-07	1.47363e-06
FBgn0027535	290.99	1.23103	0.225909	5.44924	5.05865e-08	3.47483e-07
FBgn0027537	1281.32	1.91542	0.163238	11.734	8.53689e-32	3.76238e-30
FBgn0027539	303.115	-1.63675	0.219189	-7.4673	8.18551e-14	1.0237e-12
FBgn0027548	1302.5	1.05959	0.206557	5.12977	2.90103e-07	1.79068e-06
FBgn0027553	118.126	1.30324	0.292848	4.45022	8.57822e-06	4.27089e-05
FBgn0027556	1525.31	-3.22367	0.286244	-11.2619	2.02238e-29	7.90164e-28
FBgn0027558	1282.83	-1.28303	0.132432	-9.68818	3.38496e-22	7.91836e-21
FBgn0027559	279.428	2.16876	0.242679	8.93675	4.00795e-19	7.64008e-18
FBgn0027570	4515.01	-3.62339	0.212888	-17.0202	5.82112e-65	2.37545e-62
FBgn0027571	1857.27	1.03145	0.168665	6.11537	9.63325e-10	8.02868e-09
FBgn0027578	42.046	-1.45435	0.556264	-2.61449	0.00893601	0.0237955
FBgn0027580	1610.63	2.14163	0.273733	7.8238	5.12517e-15	6.9629e-14
FBgn0027588	4536.2	-1.11561	0.144534	-7.71867	1.17546e-14	1.54919e-13
FBgn0027596	3212.81	2.151	0.355197	6.05578	1.39743e-09	1.1456e-08
FBgn0027600	5368.64	-2.77591	0.197899	-14.0269	1.06691e-44	1.07846e-42
FBgn0027601	1039.19	-4.56288	0.361232	-12.6315	1.41626e-36	8.43477e-35
FBgn0027611	1940.83	1.72955	0.273166	6.3315	2.42796e-10	2.19632e-09
FBgn0027617	71.3732	2.84583	0.503291	5.65445	1.56349e-08	1.14159e-07
FBgn0027619	647.76	-1.69569	0.257159	-6.59393	4.28345e-11	4.16182e-10
FBgn0027620	1072.43	1.21338	0.200423	6.05409	1.41215e-09	1.15595e-08
FBgn0027654	667.045	-1.68459	0.267373	-6.30053	2.96621e-10	2.65489e-09
FBgn0027657	80.4064	2.458	0.347501	7.07336	1.51223e-12	1.69155e-11
FBgn0027660	2195.36	3.02988	0.225314	13.4473	3.1918e-41	2.51194e-39
FBgn0027779	622.576	-1.01576	0.19039	-5.33512	9.54799e-08	6.31451e-07
FBgn0027783	751.989	2.18065	0.294473	7.40525	1.30906e-13	1.60794e-12
FBgn0027790	2438.95	-3.42884	0.329984	-10.3909	2.72628e-25	7.92565e-24
FBgn0027795	67.7594	1.09659	0.46551	2.35567	0.0184895	0.0444506
FBgn0027844	57.1109	-2.14733	0.431852	-4.97238	6.61344e-07	3.85947e-06
FBgn0027864	39.7313	1.48236	0.567162	2.61365	0.00895817	0.0238466
FBgn0027865	781.904	1.39291	0.201402	6.91604	4.64452e-12	4.95866e-11
FBgn0027868	279.103	1.77839	0.300167	5.92468	3.12913e-09	2.46791e-08
FBgn0027872	45.6594	1.37967	0.464165	2.97237	0.00295506	0.00894966
FBgn0027873	155.79	2.42632	0.301846	8.03825	9.1132e-16	1.32292e-14
FBgn0027889	390.007	2.79505	0.299611	9.32893	1.06943e-20	2.26596e-19
FBgn0027903	209.281	2.63156	0.393259	6.69168	2.2063e-11	2.19593e-10
FBgn0027930	384.556	3.12032	0.377581	8.26398	1.40894e-16	2.1651e-15
FBgn0027932	14980.8	2.09504	0.172635	12.1357	6.83641e-34	3.553e-32
FBgn0027945	139.367	1.27368	0.316788	4.02062	5.8046e-05	0.000248852
FBgn0027949	525.743	6.42876	0.669221	9.60634	7.51739e-22	1.69727e-20
FBgn0028360	1522.66	-3.48807	0.282734	-12.3369	5.7295e-35	3.17224e-33
FBgn0028379	19.0102	5.79765	1.28884	4.49835	6.84843e-06	3.45178e-05
FBgn0028380	50.4256	1.99026	0.434898	4.57638	4.73085e-06	2.438e-05
FBgn0028387	544.165	1.0231	0.195078	5.24455	1.56665e-07	1.00767e-06
FBgn0028394	1313.03	-1.87178	0.16858	-11.1032	1.20993e-28	4.47349e-27
FBgn0028406	125.909	1.46325	0.449972	3.25186	0.00114652	0.00383844
FBgn0028411	298.482	1.29768	0.314514	4.12598	3.69158e-05	0.000164405
FBgn0028426	113.855	1.43023	0.326477	4.38079	1.18248e-05	5.72934e-05
FBgn0028429	485.773	2.40844	0.214456	11.2305	2.88916e-29	1.11304e-27
FBgn0028434	93.1338	1.67603	0.407906	4.10887	3.97599e-05	0.000175722
FBgn0028490	217.533	-2.21804	0.270355	-8.20421	2.32122e-16	3.52275e-15
FBgn0028491	306.44	1.86744	0.454805	4.10603	4.02517e-05	0.000177468
FBgn0028496	58.6358	-1.35148	0.407876	-3.31345	0.000921513	0.00313759
FBgn0028497	581.039	-1.31725	0.170379	-7.73126	1.06484e-14	1.41015e-13
FBgn0028499	105.202	1.55804	0.341855	4.5576	5.17417e-06	2.64912e-05
FBgn0028504	69.7489	-1.27221	0.349738	-3.63761	0.000275181	0.00104912
FBgn0028523	184.569	-3.24418	0.336031	-9.65439	4.70953e-22	1.08556e-20
FBgn0028531	21.0663	2.48336	1.0059	2.4688	0.0135565	0.0339226
FBgn0028540	257.688	-1.54131	0.224334	-6.87062	6.39255e-12	6.73357e-11
FBgn0028542	45.3	-1.71421	0.461359	-3.71557	0.000202745	0.000793426
FBgn0028544	25.6692	-3.1021	0.845508	-3.66892	0.000243575	0.000938358
FBgn0028554	890.377	1.32682	0.220681	6.01238	1.82825e-09	1.48006e-08
FBgn0028563	238.583	1.76919	0.342977	5.15834	2.49145e-07	1.55705e-06
FBgn0028572	3144.93	-3.75739	0.378193	-9.9351	2.92869e-23	7.26763e-22
FBgn0028622	1227.22	-2.50287	0.254493	-9.83473	7.97837e-23	1.93625e-21
FBgn0028646	120.8	1.13135	0.31737	3.56478	0.000364162	0.00135415
FBgn0028662	1137.19	-1.04824	0.153119	-6.84593	7.59816e-12	7.95029e-11
FBgn0028663	499.344	-1.55096	0.206118	-7.52463	5.28696e-14	6.68791e-13
FBgn0028665	1408	-1.19564	0.139548	-8.56797	1.05323e-17	1.81321e-16
FBgn0028670	856.584	-1.35466	0.157868	-8.58094	9.40972e-18	1.63992e-16
FBgn0028697	5076.6	-1.04351	0.13829	-7.54581	4.49477e-14	5.71204e-13
FBgn0028700	174.679	3.14812	0.403868	7.79492	6.44471e-15	8.68066e-14
FBgn0028704	101.045	-1.38026	0.28632	-4.82068	1.43068e-06	7.94117e-06
FBgn0028743	73.6848	-1.19914	0.405443	-2.9576	0.00310046	0.00933867
FBgn0028744	277.55	1.02822	0.212179	4.846	1.25977e-06	7.04221e-06
FBgn0028833	515.771	-1.07192	0.210506	-5.09212	3.54091e-07	2.15545e-06
FBgn0028862	71.178	-1.62714	0.401207	-4.05562	5.00016e-05	0.000216216
FBgn0028875	122.773	-2.65604	0.415924	-6.38588	1.70416e-10	1.5647e-09
FBgn0028878	445.283	-1.05845	0.264537	-4.00115	6.30366e-05	0.000268161
FBgn0028931	39.2921	-1.64791	0.48433	-3.40245	0.000667835	0.00234425
FBgn0028938	119.3	-2.99359	0.512149	-5.84515	5.06108e-09	3.90771e-08
FBgn0028952	60.5928	1.27257	0.49798	2.55547	0.0106045	0.0274984
FBgn0028974	270.541	1.62123	0.246481	6.57748	4.78496e-11	4.63275e-10
FBgn0028978	3719.39	-3.5211	0.332531	-10.5888	3.35877e-26	1.04539e-24
FBgn0028984	4013.94	-3.3697	0.243022	-13.8658	1.02067e-43	9.53025e-42
FBgn0028990	7294.98	-1.39401	0.171505	-8.12813	4.35948e-16	6.5085e-15
FBgn0028997	96.9685	2.84751	0.608517	4.67942	2.8769e-06	1.53426e-05
FBgn0029079	111.218	2.98535	0.473737	6.3017	2.94396e-10	2.63712e-09
FBgn0029084	588.926	-1.80331	0.276939	-6.51157	7.43674e-11	7.05147e-10
FBgn0029094	717.235	2.82434	0.209897	13.4558	2.8458e-41	2.25576e-39
FBgn0029113	1183.9	2.07155	0.216872	9.55197	1.27252e-21	2.83818e-20
FBgn0029117	65.1023	1.00772	0.385419	2.61461	0.00893294	0.0237955
FBgn0029128	15945.6	5.17598	0.285973	18.0996	3.21104e-73	2.21121e-70
FBgn0029170	857.572	-3.62874	0.343826	-10.554	4.86817e-26	1.49825e-24
FBgn0029502	52.9443	1.5238	0.427144	3.56742	0.000360514	0.00134104
FBgn0029504	1473.04	1.10844	0.217934	5.08612	3.65463e-07	2.22223e-06
FBgn0029512	376.462	1.87681	0.222554	8.43309	3.36646e-17	5.5253e-16
FBgn0029518	655.504	-1.20443	0.353729	-3.40496	0.000661738	0.00232717
FBgn0029522	111.982	2.21888	0.354617	6.25711	3.92168e-10	3.4512e-09
FBgn0029523	60.1462	-1.33592	0.474806	-2.81362	0.00489874	0.0140084
FBgn0029531	17.8141	3.70283	1.58302	2.33908	0.0193311	0.0461917
FBgn0029532	12.3711	2.9282	1.20451	2.43103	0.0150558	0.037119
FBgn0029568	98.44	-10.2827	1.59052	-6.46497	1.0132e-10	9.49274e-10
FBgn0029573	46092.1	-8.44609	0.581731	-14.5189	9.19832e-48	1.1137e-45
FBgn0029587	33.4058	4.77454	0.934951	5.10673	3.27778e-07	2.01195e-06
FBgn0029648	116.444	-1.22937	0.287374	-4.27794	1.88633e-05	8.85539e-05
FBgn0029662	1869.16	-3.69729	0.289698	-12.7626	2.6528e-37	1.66072e-35
FBgn0029672	129.917	1.31605	0.315781	4.1676	3.07818e-05	0.000138543
FBgn0029679	303.482	-1.46868	0.204322	-7.18807	6.57151e-13	7.55792e-12
FBgn0029681	3653.3	3.0811	0.701845	4.39	1.13353e-05	5.49943e-05
FBgn0029708	69.2196	-1.05795	0.424627	-2.49147	0.0127215	0.0321224
FBgn0029710	36.0868	2.28975	0.546015	4.19358	2.74592e-05	0.000124504
FBgn0029712	15.5813	-2.18042	0.908628	-2.39968	0.0164093	0.039964
FBgn0029719	181.784	-3.32035	0.364212	-9.11652	7.75778e-20	1.54287e-18
FBgn0029745	24.589	-1.4817	0.532278	-2.7837	0.00537424	0.0151596
FBgn0029761	367.713	-2.82792	0.264318	-10.6989	1.02992e-26	3.34739e-25
FBgn0029789	131.227	1.40929	0.277174	5.0845	3.6859e-07	2.23754e-06
FBgn0029798	141.962	1.04993	0.262321	4.00247	6.26859e-05	0.000266875
FBgn0029799	34.2743	-2.06358	0.582016	-3.54558	0.000391752	0.00144795
FBgn0029800	203.108	2.76189	0.290333	9.51285	1.85517e-21	4.07177e-20
FBgn0029801	2399.8	1.49042	0.188867	7.89133	2.98975e-15	4.16976e-14
FBgn0029804	1186.72	-2.54129	0.31323	-8.11318	4.93114e-16	7.32228e-15
FBgn0029807	18861.8	-7.93928	0.592912	-13.3903	6.88943e-41	5.34561e-39
FBgn0029809	20.5218	-3.06918	0.625466	-4.90703	9.24676e-07	5.29801e-06
FBgn0029813	48.7234	-3.38718	0.533172	-6.35288	2.11323e-10	1.9195e-09
FBgn0029836	596.679	-4.75421	0.334313	-14.2208	6.80405e-46	7.3497e-44
FBgn0029838	4000.35	-2.32502	0.174337	-13.3363	1.42274e-40	1.08109e-38
FBgn0029839	18.0352	-2.94802	0.647442	-4.55333	5.28027e-06	2.69968e-05
FBgn0029843	97.9958	-1.07307	0.427951	-2.50746	0.0121603	0.0309643
FBgn0029849	46.6276	1.45649	0.531966	2.73794	0.00618246	0.0171886
FBgn0029853	65.3266	-1.66127	0.33104	-5.01832	5.2125e-07	3.08273e-06
FBgn0029854	331.398	-1.03574	0.253822	-4.08057	4.49259e-05	0.000196348
FBgn0029858	50.9178	1.77801	0.514028	3.45898	0.000542221	0.00193904
FBgn0029863	85.2717	-1.77928	0.352017	-5.05452	4.31477e-07	2.59216e-06
FBgn0029867	353.911	1.17872	0.198179	5.94777	2.71825e-09	2.15932e-08
FBgn0029873	627.602	1.31027	0.195225	6.71161	1.92488e-11	1.92978e-10
FBgn0029874	65.109	-1.34662	0.39578	-3.40244	0.000667871	0.00234425
FBgn0029898	181.7	1.45001	0.504986	2.87138	0.00408684	0.0119726
FBgn0029903	10124.5	1.63735	0.169434	9.66365	4.30237e-22	9.9797e-21
FBgn0029915	100.032	2.81109	0.433695	6.48173	9.06775e-11	8.54649e-10
FBgn0029937	443.902	3.11281	0.323325	9.62751	6.11956e-22	1.39021e-20
FBgn0029996	1689	-1.07111	0.220618	-4.85504	1.20361e-06	6.766e-06
FBgn0029997	364.56	1.79038	0.234966	7.61974	2.54186e-14	3.29873e-13
FBgn0029999	120.932	-1.01961	0.292403	-3.487	0.000488464	0.00176571
FBgn0030008	46.4234	1.35136	0.493914	2.73603	0.00621849	0.0172777
FBgn0030011	61.2506	-2.37341	0.37256	-6.37056	1.88339e-10	1.71924e-09
FBgn0030015	12.0158	4.1903	1.72149	2.43411	0.0149285	0.0368809
FBgn0030027	4511.93	-1.81216	0.31884	-5.68362	1.31875e-08	9.71252e-08
FBgn0030030	203.151	1.44466	0.254776	5.67033	1.42525e-08	1.0458e-07
FBgn0030037	627.718	-2.27463	0.23865	-9.53127	1.55372e-21	3.44444e-20
FBgn0030039	39.9639	1.16312	0.476014	2.44345	0.0145476	0.0360517
FBgn0030051	639.595	-1.04922	0.328611	-3.19289	0.00140858	0.00462035
FBgn0030054	1300.43	3.7659	0.242657	15.5195	2.56211e-54	4.41083e-52
FBgn0030057	119.461	-1.09474	0.292605	-3.74135	0.000183036	0.000719988
FBgn0030067	106.189	1.66494	0.395762	4.20691	2.58885e-05	0.00011816
FBgn0030073	31.0268	-1.92555	0.736499	-2.61446	0.00893682	0.0237955
FBgn0030077	2172.73	1.80875	0.219097	8.2555	1.51269e-16	2.31806e-15
FBgn0030086	2226.34	1.23999	0.230952	5.36902	7.91651e-08	5.29915e-07
FBgn0030092	39.2371	2.16628	0.638707	3.39166	0.000694699	0.00243025
FBgn0030093	1900.22	1.62924	0.292376	5.5724	2.51249e-08	1.78368e-07
FBgn0030114	3774.31	1.59865	0.234928	6.80484	1.01165e-11	1.0388e-10
FBgn0030122	250.259	2.45043	0.304149	8.05667	7.84026e-16	1.14872e-14
FBgn0030136	7777.19	-1.25829	0.148681	-8.463	2.60577e-17	4.33692e-16
FBgn0030170	96.0648	5.01348	0.777131	6.45126	1.1092e-10	1.03482e-09
FBgn0030181	13.6214	-2.03522	0.860017	-2.36648	0.0179579	0.0432576
FBgn0030183	381.257	-2.26022	0.192637	-11.7331	8.62837e-32	3.78754e-30
FBgn0030196	120.387	1.62401	0.300465	5.40498	6.48148e-08	4.39735e-07
FBgn0030234	2909.15	-2.17333	0.267709	-8.11823	4.73044e-16	7.03374e-15
FBgn0030241	512.578	5.71947	0.44546	12.8395	9.85234e-38	6.46149e-36
FBgn0030242	101.202	2.16707	0.322466	6.7203	1.81349e-11	1.82475e-10
FBgn0030251	1333.48	-4.29181	0.310639	-13.8161	2.03956e-43	1.87266e-41
FBgn0030269	513.686	1.04285	0.321377	3.24495	0.00117472	0.00391858
FBgn0030291	143.801	1.04657	0.291777	3.58689	0.000334649	0.00125328
FBgn0030293	1647.76	1.4708	0.168616	8.72279	2.71418e-18	4.89441e-17
FBgn0030294	280.998	1.56205	0.235298	6.6386	3.16677e-11	3.11254e-10
FBgn0030320	575.88	1.13986	0.195857	5.81986	5.88952e-09	4.50943e-08
FBgn0030341	488.824	1.10107	0.242973	4.53163	5.8529e-06	2.98123e-05
FBgn0030342	298.46	1.25534	0.215545	5.82402	5.74489e-09	4.40482e-08
FBgn0030357	35.4888	-1.89451	0.457854	-4.13781	3.50636e-05	0.000156536
FBgn0030400	1660.01	-1.10591	0.186292	-5.93645	2.91251e-09	2.30532e-08
FBgn0030418	188.07	-3.22487	0.256851	-12.5554	3.71279e-36	2.15303e-34
FBgn0030421	76.9976	-1.16819	0.351098	-3.32724	0.000877118	0.00300034
FBgn0030467	239.734	2.71431	0.257513	10.5405	5.61925e-26	1.7198e-24
FBgn0030468	459.308	1.89829	0.264363	7.18061	6.93998e-13	7.94026e-12
FBgn0030482	34.5617	-1.1221	0.425105	-2.63957	0.00830102	0.0223075
FBgn0030484	917.554	-2.17389	0.300319	-7.23862	4.53278e-13	5.30171e-12
FBgn0030485	473.705	1.68603	0.251999	6.69063	2.22217e-11	2.20974e-10
FBgn0030495	22.4831	-1.61453	0.658879	-2.45042	0.0142688	0.0354724
FBgn0030499	265.135	1.0554	0.257598	4.09707	4.18408e-05	0.00018418
FBgn0030500	113.25	7.25473	1.48069	4.89957	9.60454e-07	5.48021e-06
FBgn0030501	613.405	7.87224	1.05088	7.4911	6.83001e-14	8.56659e-13
FBgn0030502	719.908	1.60439	0.19563	8.20115	2.38098e-16	3.60848e-15
FBgn0030507	57.0914	4.32957	1.07613	4.02328	5.73924e-05	0.000246242
FBgn0030518	98.9783	-1.39743	0.327676	-4.26467	2.00197e-05	9.36237e-05
FBgn0030529	2830.94	-2.2219	0.261151	-8.50813	1.7676e-17	2.99622e-16
FBgn0030569	361.416	-2.37782	0.477779	-4.97682	6.46372e-07	3.7761e-06
FBgn0030572	124.234	1.12264	0.294465	3.81249	0.000137571	0.000552391
FBgn0030590	217.074	3.27843	0.417228	7.85765	3.91414e-15	5.39075e-14
FBgn0030592	441.584	2.95795	0.277312	10.6665	1.46034e-26	4.69095e-25
FBgn0030594	105.039	3.77831	0.559753	6.74996	1.47888e-11	1.5004e-10
FBgn0030595	344.754	3.1853	0.693139	4.59547	4.31773e-06	2.23766e-05
FBgn0030598	1638.75	-3.37031	0.244888	-13.7626	4.2763e-43	3.83059e-41
FBgn0030605	746.494	-1.00805	0.191865	-5.25395	1.48874e-07	9.60921e-07
FBgn0030608	3617.07	-1.65113	0.205933	-8.0178	1.07659e-15	1.55668e-14
FBgn0030615	289.567	-3.37853	0.279655	-12.0811	1.32958e-33	6.71989e-32
FBgn0030631	425.105	1.80784	0.349368	5.17461	2.28388e-07	1.43383e-06
FBgn0030646	98.0566	1.85889	0.418836	4.43822	9.07075e-06	4.48974e-05
FBgn0030653	175.933	-2.21369	0.474472	-4.66558	3.07745e-06	1.63095e-05
FBgn0030660	67.7511	2.42785	0.471644	5.14764	2.63783e-07	1.64294e-06
FBgn0030668	117.42	5.22066	0.690598	7.55962	4.04259e-14	5.1672e-13
FBgn0030669	288.921	-1.14486	0.284399	-4.02555	5.68429e-05	0.000243979
FBgn0030685	1364.31	-1.49517	0.145254	-10.2935	7.5389e-25	2.11897e-23
FBgn0030686	134.738	1.23508	0.277873	4.44477	8.79856e-06	4.36875e-05
FBgn0030710	262.321	1.53666	0.289605	5.30606	1.12023e-07	7.3512e-07
FBgn0030731	1330.56	-1.913	0.240912	-7.94067	2.01088e-15	2.83686e-14
FBgn0030742	56.522	-1.17914	0.342241	-3.44534	0.00057034	0.00203037
FBgn0030753	1319.89	1.51072	0.193041	7.82588	5.04105e-15	6.85708e-14
FBgn0030757	220.972	1.63959	0.266682	6.1481	7.84167e-10	6.63082e-09
FBgn0030759	51.9869	2.08504	0.435535	4.78731	1.69035e-06	9.27968e-06
FBgn0030763	5306.46	-3.95577	0.236723	-16.7106	1.09785e-62	4.03202e-60
FBgn0030766	1662.66	1.87196	0.207804	9.0083	2.0927e-19	4.04515e-18
FBgn0030769	14.2879	-1.70613	0.661678	-2.57849	0.00992328	0.0260321
FBgn0030776	41.0913	-1.21004	0.500678	-2.4168	0.0156576	0.0383878
FBgn0030778	19486.5	-2.16128	0.182357	-11.8519	2.10365e-32	9.77976e-31
FBgn0030780	184.154	-1.33207	0.223246	-5.96682	2.41919e-09	1.93711e-08
FBgn0030789	88.5895	2.04044	0.371049	5.4991	3.8174e-08	2.64529e-07
FBgn0030794	82.4705	1.43653	0.397279	3.61592	0.000299287	0.00113279
FBgn0030797	293.219	2.19379	0.353553	6.205	5.46983e-10	4.71939e-09
FBgn0030803	78.877	3.53403	0.784226	4.5064	6.59373e-06	3.33103e-05
FBgn0030805	1548.42	1.80725	0.176781	10.2231	1.56251e-24	4.30392e-23
FBgn0030808	1337.15	1.02254	0.193686	5.27936	1.29638e-07	8.42188e-07
FBgn0030813	58.7225	2.75682	0.573	4.81121	1.50018e-06	8.30187e-06
FBgn0030815	302.332	-1.72412	0.308723	-5.58469	2.34118e-08	1.66959e-07
FBgn0030833	184.624	1.4385	0.305974	4.70138	2.5841e-06	1.38615e-05
FBgn0030834	56.1985	1.48534	0.415598	3.57397	0.000351605	0.00131055
FBgn0030840	45.183	-5.04515	0.640184	-7.88078	3.2535e-15	4.51474e-14
FBgn0030841	1403.56	-4.61668	0.714143	-6.46464	1.01541e-10	9.50531e-10
FBgn0030844	39.65	-2.24855	0.45849	-4.90426	9.37809e-07	5.36211e-06
FBgn0030852	14.1938	7.70535	3.29601	2.33778	0.0193987	0.0463431
FBgn0030854	857.857	1.91022	0.189102	10.1015	5.43924e-24	1.43372e-22
FBgn0030855	141.947	1.78667	0.255152	7.00236	2.5168e-12	2.76748e-11
FBgn0030864	135.768	4.80749	0.545692	8.80989	1.25268e-18	2.30803e-17
FBgn0030870	5635.14	-1.57022	0.174684	-8.98889	2.49739e-19	4.80214e-18
FBgn0030871	105.528	3.69655	0.641427	5.76302	8.26241e-09	6.2225e-08
FBgn0030876	2136.4	-4.51641	0.554331	-8.14749	3.71558e-16	5.58503e-15
FBgn0030887	249.415	-2.74054	0.270892	-10.1167	4.65804e-24	1.23967e-22
FBgn0030894	652.4	1.58341	0.188078	8.41892	3.79964e-17	6.13848e-16
FBgn0030904	181.159	-1.54391	0.281497	-5.48464	4.14302e-08	2.86193e-07
FBgn0030926	160.971	3.20676	0.65612	4.88746	1.02144e-06	5.81313e-06
FBgn0030930	1880	1.26274	0.231031	5.46567	4.61166e-08	3.1757e-07
FBgn0030932	27.2594	-2.94913	0.620029	-4.75644	1.97038e-06	1.07367e-05
FBgn0030941	956.509	1.17978	0.26766	4.40776	1.04445e-05	5.10095e-05
FBgn0030947	197.8	-1.64475	0.357508	-4.60061	4.21258e-06	2.19038e-05
FBgn0030955	953.493	-2.09597	0.325481	-6.43962	1.19776e-10	1.11555e-09
FBgn0030956	187.629	1.10147	0.239147	4.60585	4.10789e-06	2.13897e-05
FBgn0030963	54.0215	1.228	0.497043	2.47061	0.0134884	0.033784
FBgn0030964	298.275	-3.01031	0.248344	-12.1215	8.12665e-34	4.18409e-32
FBgn0030966	186.703	-1.42275	0.282624	-5.03409	4.80136e-07	2.86108e-06
FBgn0030969	198.273	1.59808	0.247282	6.46257	1.02939e-10	9.62798e-10
FBgn0030976	21.6743	-2.13285	0.578054	-3.68971	0.000224512	0.000871248
FBgn0030989	42.0003	-3.96822	0.803817	-4.93672	7.94476e-07	4.59744e-06
FBgn0031008	33.7426	1.50823	0.643655	2.34324	0.0191173	0.0457304
FBgn0031011	1112.73	-1.72898	0.291152	-5.9384	2.87815e-09	2.27976e-08
FBgn0031022	77.0955	2.3764	0.674929	3.52097	0.000429978	0.0015734
FBgn0031043	581.122	1.21502	0.211692	5.73955	9.49308e-09	7.09117e-08
FBgn0031051	878.028	1.18601	0.229017	5.17869	2.23452e-07	1.40525e-06
FBgn0031052	689.809	1.61981	0.241789	6.69926	2.09481e-11	2.09253e-10
FBgn0031060	75.1333	1.31587	0.513321	2.56344	0.0103641	0.0270084
FBgn0031062	118.674	1.07205	0.308254	3.47782	0.000505513	0.0018184
FBgn0031069	1046.12	-1.81187	0.145443	-12.4576	1.27088e-35	7.18081e-34
FBgn0031070	274.489	5.8019	0.906305	6.40171	1.53647e-10	1.41901e-09
FBgn0031078	1292.13	1.63402	0.268712	6.08093	1.19486e-09	9.86141e-09
FBgn0031088	15031.7	-9.21772	0.732653	-12.5813	2.67608e-36	1.57674e-34
FBgn0031092	329.39	-2.0241	0.24129	-8.38868	4.91617e-17	7.82751e-16
FBgn0031097	6949.25	-1.19024	0.138812	-8.57445	9.95598e-18	1.72748e-16
FBgn0031118	7053.79	-2.20673	0.217494	-10.1462	3.44663e-24	9.23966e-23
FBgn0031126	284.033	1.46516	0.293325	4.995	5.88352e-07	3.45732e-06
FBgn0031149	1238.51	1.07153	0.158695	6.75216	1.45661e-11	1.4819e-10
FBgn0031168	21.3263	3.10835	0.757795	4.10183	4.0989e-05	0.000180647
FBgn0031189	76.7606	1.10984	0.338203	3.28159	0.00103224	0.00348444
FBgn0031194	587.197	2.08442	0.311725	6.68671	2.28243e-11	2.26761e-10
FBgn0031195	4100.35	-3.08098	0.259304	-11.8817	1.47257e-32	6.87491e-31
FBgn0031209	42.9678	-2.2861	0.451818	-5.05978	4.19739e-07	2.52715e-06
FBgn0031213	84.0977	-1.99247	0.389747	-5.11221	3.18404e-07	1.95551e-06
FBgn0031214	16.7075	-1.83454	0.630793	-2.90831	0.00363384	0.0107657
FBgn0031217	246.397	1.79254	0.268722	6.67061	2.54737e-11	2.52401e-10
FBgn0031224	217.476	1.30437	0.227245	5.73993	9.47165e-09	7.07996e-08
FBgn0031227	29.0699	3.22565	0.773179	4.17193	3.02025e-05	0.000136103
FBgn0031252	127.343	5.47646	0.694255	7.88826	3.06434e-15	4.26839e-14
FBgn0031253	30.4725	1.66559	0.582992	2.85697	0.0042771	0.0124736
FBgn0031281	111.707	1.3012	0.324702	4.00738	6.13969e-05	0.000261691
FBgn0031298	451.171	-1.17001	0.171158	-6.83585	8.15205e-12	8.46052e-11
FBgn0031308	39.5484	1.39439	0.527493	2.64344	0.0082069	0.0220761
FBgn0031309	158.673	2.01097	0.32341	6.21802	5.03471e-10	4.36791e-09
FBgn0031313	248.162	-1.04492	0.321454	-3.2506	0.00115163	0.00385206
FBgn0031314	225.209	1.06487	0.382661	2.78281	0.00538904	0.0151974
FBgn0031315	162.541	-1.37082	0.270401	-5.0696	3.9866e-07	2.4055e-06
FBgn0031321	35.2531	1.32445	0.478701	2.76676	0.0056616	0.0158525
FBgn0031322	426.498	-1.5532	0.216049	-7.18911	6.52158e-13	7.50834e-12
FBgn0031327	37.9991	-1.01245	0.419292	-2.41468	0.0157493	0.0385612
FBgn0031357	81.8227	1.5567	0.352433	4.41702	1.00073e-05	4.91357e-05
FBgn0031374	5461.55	2.05448	0.1961	10.4767	1.10537e-25	3.28275e-24
FBgn0031378	189.892	-1.2487	0.282576	-4.41898	9.91696e-06	4.87791e-05
FBgn0031392	233.506	1.36944	0.23007	5.95227	2.64453e-09	2.10683e-08
FBgn0031413	170.303	-1.48652	0.264359	-5.6231	1.87559e-08	1.35332e-07
FBgn0031419	23.653	2.59652	0.870952	2.98124	0.00287084	0.00872338
FBgn0031426	25.6563	-4.93121	0.702123	-7.02329	2.16711e-12	2.39731e-11
FBgn0031452	274.077	1.40612	0.252815	5.56186	2.66914e-08	1.88759e-07
FBgn0031453	11464.3	2.05783	0.146866	14.0116	1.32441e-44	1.31463e-42
FBgn0031461	100.423	-1.48441	0.327975	-4.52598	6.01153e-06	3.05512e-05
FBgn0031473	125.945	2.30935	0.442665	5.21691	1.8193e-07	1.16136e-06
FBgn0031479	67.2706	2.88121	0.591707	4.86932	1.11985e-06	6.33721e-06
FBgn0031488	3739.84	2.1703	0.150263	14.4433	2.76304e-47	3.23863e-45
FBgn0031489	245.85	-1.54261	0.340726	-4.52743	5.9704e-06	3.03562e-05
FBgn0031492	438.801	1.27652	0.231236	5.52044	3.38151e-08	2.36255e-07
FBgn0031494	15.1681	3.32267	1.04527	3.17876	0.00147905	0.00482596
FBgn0031515	521.416	-1.64835	0.176725	-9.32719	1.08712e-20	2.29901e-19
FBgn0031522	197.426	-4.94562	0.332317	-14.8822	4.29815e-50	5.91963e-48
FBgn0031530	1864.75	-2.08661	0.240874	-8.66266	4.60884e-18	8.17717e-17
FBgn0031540	234.92	2.3185	0.32134	7.2151	5.38962e-13	6.26401e-12
FBgn0031549	205.638	3.41145	0.362644	9.40716	5.09728e-21	1.09906e-19
FBgn0031554	18.768	-2.20852	0.630859	-3.50082	0.000463829	0.00168718
FBgn0031558	4.34382	-3.65818	1.52852	-2.39328	0.0166983	0.0405782
FBgn0031568	1538.84	-2.32255	0.255167	-9.10207	8.86264e-20	1.75312e-18
FBgn0031574	57.9831	2.51615	0.761488	3.30425	0.000952312	0.00323457
FBgn0031589	237.814	-1.26091	0.280476	-4.4956	6.93748e-06	3.49507e-05
FBgn0031613	17.7686	-2.27795	0.73132	-3.11485	0.00184038	0.00589971
FBgn0031627	31.6394	-2.69969	0.521391	-5.17786	2.2445e-07	1.41072e-06
FBgn0031628	82.2365	2.99661	0.535032	5.6008	2.13362e-08	1.52949e-07
FBgn0031629	449.745	-6.04453	0.389147	-15.5328	2.08136e-54	3.64007e-52
FBgn0031630	165.123	-1.65623	0.229699	-7.21043	5.5774e-13	6.47542e-12
FBgn0031631	56.2616	1.02686	0.431927	2.3774	0.0174353	0.0421461
FBgn0031632	284.712	-2.26018	0.265253	-8.52083	1.5841e-17	2.69763e-16
FBgn0031639	107.832	1.36083	0.341958	3.97953	6.90508e-05	0.000291718
FBgn0031645	2314.38	-2.69691	0.727672	-3.70622	0.000210378	0.000821385
FBgn0031646	375.956	-6.25753	0.682275	-9.17156	4.66237e-20	9.51295e-19
FBgn0031651	114.014	1.55375	0.34827	4.46134	8.14481e-06	4.06798e-05
FBgn0031661	195.521	1.91989	0.301334	6.3713	1.87434e-10	1.71239e-09
FBgn0031663	71.9211	1.06316	0.381711	2.78524	0.00534874	0.0151019
FBgn0031675	81.9931	1.79186	0.486624	3.68222	0.000231209	0.000894474
FBgn0031696	1404.98	1.66004	0.150066	11.0621	1.91646e-28	6.934e-27
FBgn0031717	561.563	-2.9364	0.249889	-11.7508	6.99136e-32	3.10608e-30
FBgn0031736	266.845	1.39355	0.237647	5.86397	4.51941e-09	3.51155e-08
FBgn0031737	91.4714	-7.118	0.64703	-11.001	3.7779e-28	1.33413e-26
FBgn0031740	344.349	1.34787	0.216633	6.22193	4.91082e-10	4.26379e-09
FBgn0031741	180.031	2.15815	0.430884	5.00866	5.48104e-07	3.23461e-06
FBgn0031745	691.231	-1.52351	0.444319	-3.42886	0.000606116	0.00214595
FBgn0031746	32.1578	-2.50857	0.481668	-5.2081	1.90786e-07	1.21437e-06
FBgn0031764	197.68	1.2281	0.243755	5.03823	4.69869e-07	2.80445e-06
FBgn0031782	110.867	1.29196	0.303934	4.25078	2.13032e-05	9.89121e-05
FBgn0031816	1320.92	-2.05243	0.198782	-10.3251	5.4285e-25	1.54153e-23
FBgn0031817	39.4428	1.44932	0.477624	3.03443	0.00240988	0.00749001
FBgn0031820	2944.21	1.56037	0.172448	9.04839	1.45096e-19	2.83956e-18
FBgn0031821	294.876	-1.01432	0.233866	-4.3372	1.44309e-05	6.91303e-05
FBgn0031832	183.462	1.95374	0.293801	6.64988	2.93323e-11	2.89591e-10
FBgn0031848	50.6318	4.60579	1.08516	4.24436	2.19216e-05	0.000101527
FBgn0031850	795.811	1.54129	0.34751	4.43522	9.19771e-06	4.54441e-05
FBgn0031857	70.7186	-2.60932	1.02589	-2.54348	0.0109756	0.0283007
FBgn0031874	31.0216	1.53314	0.594839	2.5774	0.00995467	0.0261082
FBgn0031875	175.924	2.84721	0.355121	8.01757	1.07855e-15	1.55746e-14
FBgn0031878	338.689	5.95361	0.62532	9.52091	1.71674e-21	3.77546e-20
FBgn0031886	159.95	3.51683	0.618029	5.69039	1.26746e-08	9.34732e-08
FBgn0031888	98.985	3.24205	0.377058	8.59827	8.093e-18	1.41763e-16
FBgn0031894	212.242	-1.00709	0.223339	-4.50924	6.50606e-06	3.29278e-05
FBgn0031895	206.333	-1.72219	0.236712	-7.27546	3.45239e-13	4.07264e-12
FBgn0031896	591.514	1.26456	0.186759	6.77112	1.27789e-11	1.30489e-10
FBgn0031902	96.2388	-1.3062	0.379097	-3.44557	0.000569858	0.00202931
FBgn0031908	19.9546	-1.98225	0.801899	-2.47195	0.0134378	0.0336648
FBgn0031914	607.357	1.71494	0.211002	8.12761	4.37846e-16	6.528e-15
FBgn0031926	783.089	-4.82525	0.376511	-12.8157	1.33938e-37	8.68074e-36
FBgn0031939	325.139	-1.56095	0.238006	-6.55843	5.43759e-11	5.21422e-10
FBgn0031940	34.3801	-2.06896	0.855353	-2.41883	0.0155704	0.0381911
FBgn0031955	77.8802	-1.07956	0.314443	-3.43326	0.000596376	0.0021135
FBgn0031957	1143.98	-2.67568	0.320481	-8.34897	6.88637e-17	1.07929e-15
FBgn0031961	235.569	3.48569	0.361198	9.65035	4.89862e-22	1.12679e-20
FBgn0031971	729.216	1.12274	0.27869	4.02864	5.61012e-05	0.00024089
FBgn0031973	442.273	2.57278	0.295488	8.70689	3.12336e-18	5.60476e-17
FBgn0031975	53.6007	2.43557	0.823888	2.95619	0.00311462	0.00937364
FBgn0031976	245.927	1.04555	0.409402	2.55384	0.0106543	0.0276016
FBgn0031977	320.106	1.35589	0.223302	6.072	1.2633e-09	1.03873e-08
FBgn0031988	1086.29	-1.11239	0.273985	-4.06003	4.90666e-05	0.000212506
FBgn0032006	810.01	1.04179	0.205964	5.05812	4.23411e-07	2.54648e-06
FBgn0032010	2955.54	2.31309	0.372315	6.21272	5.20737e-10	4.5106e-09
FBgn0032014	258.344	1.08511	0.254711	4.26018	2.04266e-05	9.52433e-05
FBgn0032016	111.073	1.04713	0.339266	3.08647	0.00202546	0.00643002
FBgn0032021	29.3386	-1.49347	0.547916	-2.72573	0.00641602	0.0177633
FBgn0032033	65.083	1.06673	0.39964	2.66923	0.00760248	0.0205961
FBgn0032034	90.2198	1.65964	0.419658	3.95475	7.66149e-05	0.000320358
FBgn0032040	24.3433	-2.52293	0.568751	-4.43591	9.16821e-06	4.53187e-05
FBgn0032050	387.03	2.03685	0.232718	8.75244	2.08788e-18	3.77738e-17
FBgn0032077	80.122	1.44439	0.35269	4.09536	4.2152e-05	0.000185401
FBgn0032079	50.4557	1.13909	0.485429	2.34657	0.0189473	0.0454026
FBgn0032105	619.28	5.50333	0.427112	12.885	5.46886e-38	3.65187e-36
FBgn0032123	605.787	-1.17097	0.187267	-6.25296	4.02747e-10	3.54147e-09
FBgn0032135	423.622	-2.35187	0.184303	-12.7608	2.71258e-37	1.68854e-35
FBgn0032143	60.3875	-2.20568	0.750671	-2.93828	0.00330044	0.00987622
FBgn0032154	32.0619	1.58176	0.604839	2.61518	0.00891799	0.0237741
FBgn0032156	217.985	-1.80053	0.213843	-8.41988	3.76882e-17	6.09764e-16
FBgn0032157	374.836	1.18129	0.213529	5.53224	3.1616e-08	2.21876e-07
FBgn0032162	47.6133	-2.79208	0.457486	-6.10309	1.04037e-09	8.64467e-09
FBgn0032168	48.2273	2.93436	0.553387	5.30255	1.14198e-07	7.47172e-07
FBgn0032189	83.3832	1.21776	0.391011	3.11439	0.00184328	0.00590557
FBgn0032192	299.743	-2.76662	0.266895	-10.366	3.54192e-25	1.01627e-23
FBgn0032195	23.7001	1.69766	0.728907	2.32905	0.0198563	0.047303
FBgn0032205	27.5214	1.80068	0.582598	3.09077	0.00199636	0.0063572
FBgn0032211	141.818	-6.76606	0.6426	-10.5292	6.3377e-26	1.91837e-24
FBgn0032213	1095.42	1.21176	0.22862	5.30032	1.15602e-07	7.5591e-07
FBgn0032218	86.2666	-2.72421	0.393801	-6.91774	4.5892e-12	4.9049e-11
FBgn0032224	83.3214	2.34654	0.522857	4.48793	7.19185e-06	3.61495e-05
FBgn0032231	48.1575	-1.03167	0.368283	-2.80129	0.0050899	0.0144986
FBgn0032244	147.721	2.84429	0.512506	5.54976	2.86058e-08	2.01521e-07
FBgn0032289	204.039	-1.368	0.390738	-3.50106	0.000463419	0.00168675
FBgn0032297	1263.37	2.2587	0.207477	10.8865	1.33667e-27	4.5455e-26
FBgn0032299	3012.96	-9.02085	0.75231	-11.9909	3.96771e-33	1.94294e-31
FBgn0032330	8461.12	-1.77004	0.163621	-10.8179	2.83086e-27	9.45166e-26
FBgn0032340	1403.97	1.22131	0.175661	6.95267	3.58433e-12	3.87178e-11
FBgn0032350	496.34	-1.01173	0.250997	-4.03085	5.55753e-05	0.000238818
FBgn0032354	78.4193	1.3596	0.377159	3.60485	0.000312338	0.00117773
FBgn0032363	3597.19	-1.08806	0.157209	-6.92109	4.48185e-12	4.79893e-11
FBgn0032381	14.2976	-11.2634	3.36651	-3.34571	0.000820719	0.00283558
FBgn0032387	30.9694	2.66157	0.618227	4.30517	1.66857e-05	7.90383e-05
FBgn0032390	115.56	1.12749	0.338004	3.33571	0.00085081	0.00292214
FBgn0032394	261.033	-1.2124	0.258475	-4.69059	2.72422e-06	1.45635e-05
FBgn0032400	3840.24	-1.19208	0.134539	-8.86043	7.9709e-19	1.48601e-17
FBgn0032405	243.909	-3.67297	0.430581	-8.53025	1.4603e-17	2.49065e-16
FBgn0032414	3034.72	4.03473	0.302963	13.3176	1.82976e-40	1.37145e-38
FBgn0032422	76.3076	-1.93224	0.330084	-5.85379	4.80496e-09	3.72562e-08
FBgn0032430	86.0786	1.75772	0.400131	4.39286	1.11872e-05	5.43236e-05
FBgn0032450	47.6443	2.0923	0.526895	3.97099	7.15738e-05	0.000301453
FBgn0032454	1682.63	1.02878	0.203586	5.05328	4.34286e-07	2.60761e-06
FBgn0032467	2790.43	-2.15819	0.182484	-11.8268	2.83844e-32	1.30853e-30
FBgn0032482	215.72	1.0648	0.289247	3.68129	0.000232058	0.000897126
FBgn0032485	441.452	-1.05499	0.16748	-6.29919	2.99199e-10	2.67579e-09
FBgn0032488	323.37	1.01202	0.242608	4.17141	3.02718e-05	0.000136303
FBgn0032495	316.71	-2.61883	0.357446	-7.3265	2.3624e-13	2.81698e-12
FBgn0032514	704.602	1.14377	0.220375	5.19013	2.1015e-07	1.32842e-06
FBgn0032521	345.857	1.81161	0.258216	7.01587	2.28526e-12	2.52295e-11
FBgn0032535	119.881	2.84854	1.01627	2.80294	0.00506394	0.0144284
FBgn0032538	83.7263	-1.51322	0.469357	-3.22403	0.00126399	0.00419098
FBgn0032582	79.3277	-1.75612	0.383086	-4.58415	4.55837e-06	2.35794e-05
FBgn0032598	1681.87	-3.25988	0.310799	-10.4887	9.73589e-26	2.90705e-24
FBgn0032601	58.0087	-3.0838	0.414018	-7.44847	9.44305e-14	1.17696e-12
FBgn0032614	29.041	-1.70643	0.590706	-2.88881	0.00386707	0.0113802
FBgn0032629	62.4556	-1.11583	0.377513	-2.95573	0.00311928	0.0093851
FBgn0032633	658.169	1.78601	0.294953	6.05524	1.40211e-09	1.14858e-08
FBgn0032634	362.799	1.08646	0.235113	4.62101	3.81881e-06	1.99411e-05
FBgn0032666	2903.24	2.38943	0.225282	10.6064	2.78307e-26	8.71732e-25
FBgn0032679	329.056	1.48819	0.196479	7.57429	3.61108e-14	4.63177e-13
FBgn0032681	3501.31	-1.83047	0.225088	-8.13223	4.21456e-16	6.30068e-15
FBgn0032685	2090.39	-2.04538	0.320134	-6.38915	1.66811e-10	1.53544e-09
FBgn0032698	124.143	8.09703	1.46087	5.54259	2.98027e-08	2.09819e-07
FBgn0032699	231.802	-1.16078	0.204172	-5.68531	1.30574e-08	9.62316e-08
FBgn0032702	342.1	1.21864	0.185853	6.55701	5.48973e-11	5.25963e-10
FBgn0032704	751.176	-1.11406	0.160127	-6.95737	3.46696e-12	3.75235e-11
FBgn0032705	198.238	1.71217	0.247183	6.92672	4.3071e-12	4.6195e-11
FBgn0032706	42.6022	-1.42475	0.365848	-3.89438	9.84487e-05	0.000405802
FBgn0032707	1453.71	-2.20046	0.279212	-7.88097	3.24859e-15	4.51361e-14
FBgn0032713	295.083	-2.95932	0.266497	-11.1045	1.19249e-28	4.42386e-27
FBgn0032717	1566.37	1.46496	0.181647	8.06488	7.33093e-16	1.07696e-14
FBgn0032719	62.283	-1.46476	0.352425	-4.15622	3.23554e-05	0.000145329
FBgn0032726	200.433	-1.06685	0.293379	-3.6364	0.000276472	0.00105367
FBgn0032729	47.114	-1.05652	0.398441	-2.65162	0.00801062	0.021585
FBgn0032731	438.337	-2.7568	0.328875	-8.38253	5.18009e-17	8.21212e-16
FBgn0032775	56.9559	9.22453	3.25028	2.83807	0.00453871	0.0131391
FBgn0032783	469.979	1.02398	0.272448	3.75844	0.000170976	0.000675444
FBgn0032800	40.5619	-1.18917	0.453807	-2.62044	0.00878172	0.0234449
FBgn0032803	10005.8	4.41622	0.375069	11.7744	5.28728e-32	2.37777e-30
FBgn0032804	840.35	2.6676	0.373175	7.14838	8.78049e-13	9.98385e-12
FBgn0032811	309.919	-1.06974	0.247097	-4.32921	1.49645e-05	7.14687e-05
FBgn0032819	42.6687	2.26822	0.506873	4.47493	7.64348e-06	3.828e-05
FBgn0032845	50.33	-1.90543	0.439847	-4.33202	1.47744e-05	7.06224e-05
FBgn0032848	67.3531	3.07652	0.647619	4.7505	2.0291e-06	1.10294e-05
FBgn0032863	74.0408	1.49229	0.37689	3.95947	7.51147e-05	0.000314563
FBgn0032870	130.817	1.1216	0.283251	3.95974	7.50323e-05	0.000314457
FBgn0032873	71.4028	1.37487	0.494842	2.7784	0.00546268	0.0153697
FBgn0032876	298.221	-1.24172	0.19462	-6.38023	1.7682e-10	1.61945e-09
FBgn0032877	40.2681	2.94917	0.638417	4.6195	3.84659e-06	2.00766e-05
FBgn0032883	228.325	1.49201	0.26087	5.71938	1.06911e-08	7.94301e-08
FBgn0032886	544.874	-4.16538	0.441181	-9.44145	3.67673e-21	7.97972e-20
FBgn0032897	200.582	-1.85869	0.324156	-5.73392	9.81338e-09	7.32546e-08
FBgn0032901	211.071	-3.08333	0.262494	-11.7463	7.38006e-32	3.2656e-30
FBgn0032906	346.337	3.17954	0.312804	10.1646	2.85248e-24	7.68425e-23
FBgn0032914	8.81098	-3.22265	1.09802	-2.93496	0.00333592	0.00997155
FBgn0032919	320.441	1.89961	0.274912	6.90988	4.85056e-12	5.17362e-11
FBgn0032921	36.803	1.71855	0.626246	2.7442	0.00606583	0.0168899
FBgn0032922	14.0442	3.264	1.17648	2.77438	0.0055307	0.0155333
FBgn0032929	284.535	5.94378	0.763798	7.78188	7.14555e-15	9.57782e-14
FBgn0032943	559.644	1.0621	0.222994	4.7629	1.90835e-06	1.04193e-05
FBgn0032946	292.432	-1.49256	0.203857	-7.3216	2.45039e-13	2.91559e-12
FBgn0032981	22.8027	-1.93095	0.511134	-3.77778	0.000158232	0.000628478
FBgn0033019	173.943	1.20887	0.327666	3.68935	0.000224826	0.000871922
FBgn0033027	7.38116	-4.50167	1.35833	-3.31411	0.000919345	0.00313214
FBgn0033033	8388.69	-4.33835	0.27917	-15.5401	1.85564e-54	3.29766e-52
FBgn0033054	15.9046	-2.21258	0.803587	-2.75338	0.00589825	0.0164524
FBgn0033059	82.6773	1.06888	0.385034	2.77608	0.00550191	0.0154603
FBgn0033061	40.4697	-2.60857	0.463271	-5.63078	1.79398e-08	1.29954e-07
FBgn0033079	62.6332	-1.03248	0.369151	-2.7969	0.0051596	0.0146441
FBgn0033081	686.06	2.31246	0.190081	12.1656	4.73897e-34	2.48638e-32
FBgn0033086	43.7243	1.10192	0.448578	2.45647	0.0140308	0.0349676
FBgn0033089	61.6121	2.12244	0.435176	4.87719	1.07606e-06	6.10508e-06
FBgn0033101	309.309	-1.67527	0.251985	-6.64829	2.96513e-11	2.92478e-10
FBgn0033121	253.269	-1.12919	0.243932	-4.6291	3.67256e-06	1.92596e-05
FBgn0033134	11.7087	-2.15288	0.790508	-2.72341	0.0064611	0.0178641
FBgn0033137	62.337	-1.18097	0.417108	-2.83132	0.00463566	0.0133671
FBgn0033153	533.195	-1.63521	0.351477	-4.65239	3.28103e-06	1.73085e-05
FBgn0033158	229.763	-3.61943	0.416689	-8.68618	3.74837e-18	6.68278e-17
FBgn0033174	40.2019	2.29142	0.585855	3.91125	9.18202e-05	0.0003799
FBgn0033210	353.62	2.30187	0.270982	8.49456	1.98688e-17	3.35758e-16
FBgn0033241	1098.58	-1.05669	0.177252	-5.96148	2.49969e-09	1.99721e-08
FBgn0033250	74.2264	-1.71331	0.336339	-5.09399	3.5061e-07	2.13663e-06
FBgn0033252	2701.53	5.8191	0.275449	21.1258	4.60296e-99	1.01431e-95
FBgn0033264	858.61	1.03848	0.184547	5.62718	1.8318e-08	1.32433e-07
FBgn0033268	102.788	-1.55228	0.41813	-3.71243	0.000205282	0.000802054
FBgn0033283	41.8219	1.31531	0.433003	3.03764	0.00238442	0.00742344
FBgn0033307	76.6061	-4.87464	0.623395	-7.8195	5.30322e-15	7.19592e-14
FBgn0033308	89.1287	-1.6713	0.543785	-3.07346	0.0021159	0.00667419
FBgn0033348	58.2923	1.34606	0.406086	3.31472	0.000917348	0.00312673
FBgn0033354	161.215	4.00389	0.457434	8.75294	2.07856e-18	3.76671e-17
FBgn0033355	11414.1	-8.56429	0.71665	-11.9505	6.45704e-33	3.12034e-31
FBgn0033362	3004.8	-4.46199	0.554961	-8.0402	8.96939e-16	1.30376e-14
FBgn0033363	377.131	7.62593	0.682361	11.1758	5.35611e-29	2.04199e-27
FBgn0033365	4924.83	-7.49845	0.614501	-12.2025	3.01411e-34	1.61211e-32
FBgn0033372	25.5091	8.04118	3.28621	2.44694	0.0144073	0.0357361
FBgn0033381	910.284	-2.0773	0.276647	-7.50887	5.96411e-14	7.51861e-13
FBgn0033392	73.4909	1.30752	0.388878	3.36228	0.000773027	0.00268305
FBgn0033421	68.4282	3.1017	0.478024	6.48858	8.6648e-11	8.17369e-10
FBgn0033427	63.9006	1.76229	0.512314	3.43986	0.00058201	0.00206791
FBgn0033429	61.181	-1.08344	0.370316	-2.92572	0.00343664	0.0102365
FBgn0033434	617.039	-2.0896	0.219011	-9.54106	1.41386e-21	3.1407e-20
FBgn0033438	4604.69	-2.06444	0.175237	-11.7808	4.90094e-32	2.21306e-30
FBgn0033448	762.541	-1.24704	0.353968	-3.52304	0.000426629	0.00156478
FBgn0033451	167.886	-1.04134	0.234309	-4.44428	8.8188e-06	4.37683e-05
FBgn0033465	222.956	-1.23985	0.230487	-5.37928	7.47842e-08	5.03343e-07
FBgn0033467	27.4231	1.67956	0.61966	2.71046	0.00671906	0.0184761
FBgn0033468	335.514	1.07893	0.205983	5.23793	1.62384e-07	1.04323e-06
FBgn0033475	72.2676	1.20995	0.382697	3.16165	0.00156877	0.00508974
FBgn0033482	1229.6	1.0691	0.178931	5.97494	2.30181e-09	1.84715e-08
FBgn0033483	265.391	2.3178	0.313996	7.38163	1.5636e-13	1.91219e-12
FBgn0033485	103.856	2.31421	0.322707	7.17125	7.43183e-13	8.49419e-12
FBgn0033504	3285.7	-2.39288	0.22302	-10.7294	7.40479e-27	2.42815e-25
FBgn0033507	54.7691	2.2808	0.454557	5.01764	5.23092e-07	3.09197e-06
FBgn0033526	473.501	4.91704	0.383755	12.813	1.38706e-37	8.93723e-36
FBgn0033528	127.614	1.78073	0.309497	5.75361	8.73565e-09	6.56992e-08
FBgn0033543	34.3852	-1.20743	0.483954	-2.49493	0.0125982	0.031873
FBgn0033549	33.3423	2.61158	1.13324	2.30452	0.0211934	0.0498311
FBgn0033554	30.2124	1.84834	0.679891	2.71859	0.00655616	0.0180847
FBgn0033557	86.3732	1.223	0.368623	3.31776	0.000907417	0.00309629
FBgn0033580	139.779	4.79714	0.470929	10.1865	2.27726e-24	6.18e-23
FBgn0033581	591.52	1.38511	0.189973	7.29109	3.07468e-13	3.63485e-12
FBgn0033584	172.708	-1.32286	0.434781	-3.04258	0.00234558	0.00731284
FBgn0033597	4.39448	-9.35902	3.76391	-2.48651	0.0129002	0.0324804
FBgn0033600	21.9106	-5.09745	1.00306	-5.08188	3.73708e-07	2.26486e-06
FBgn0033631	1004.59	2.09386	0.28141	7.4406	1.00229e-13	1.24501e-12
FBgn0033635	39.2955	-2.05915	0.431797	-4.76879	1.85333e-06	1.0139e-05
FBgn0033645	13.3617	-2.88692	1.15211	-2.50578	0.0122183	0.0310689
FBgn0033649	40.5009	1.94368	0.616825	3.1511	0.00162655	0.00526634
FBgn0033654	31.5236	-2.40041	0.682484	-3.51716	0.000436184	0.00159452
FBgn0033661	400.054	1.04278	0.213511	4.88394	1.03987e-06	5.9119e-06
FBgn0033668	7078.86	-1.37365	0.331374	-4.14531	3.39359e-05	0.000151624
FBgn0033669	766.59	1.26625	0.182347	6.94415	3.80751e-12	4.10079e-11
FBgn0033690	47.4641	1.69571	0.517202	3.27862	0.00104315	0.00351803
FBgn0033702	561.826	-2.57909	0.347662	-7.41838	1.18558e-13	1.46115e-12
FBgn0033712	54.043	1.56618	0.427108	3.66693	0.000245479	0.000944373
FBgn0033731	29302.6	-5.19977	0.340887	-15.2536	1.5572e-52	2.45103e-50
FBgn0033732	45.3855	-1.57548	0.440746	-3.57457	0.000350799	0.00130799
FBgn0033736	1076.51	-6.73642	0.643702	-10.4651	1.24914e-25	3.68981e-24
FBgn0033740	123.57	3.86341	0.519296	7.43971	1.00908e-13	1.25062e-12
FBgn0033741	440.554	1.59475	0.223546	7.13386	9.75942e-13	1.10627e-11
FBgn0033749	83.7368	1.65935	0.34523	4.80651	1.53587e-06	8.48229e-06
FBgn0033753	1463.19	1.71204	0.306185	5.59154	2.25061e-08	1.60812e-07
FBgn0033761	106.485	1.31726	0.324333	4.06144	4.87706e-05	0.000211307
FBgn0033763	54.9535	-2.64581	0.407608	-6.49107	8.52287e-11	8.0467e-10
FBgn0033766	495.829	1.67792	0.255745	6.56089	5.34893e-11	5.13367e-10
FBgn0033769	42.8574	-1.02321	0.369458	-2.76949	0.00561448	0.0157405
FBgn0033791	171.486	-1.7322	0.309673	-5.59365	2.22345e-08	1.58974e-07
FBgn0033799	134.728	2.05965	0.396818	5.19041	2.09826e-07	1.32713e-06
FBgn0033806	146.982	1.59816	0.307221	5.20198	1.97174e-07	1.24998e-06
FBgn0033809	14.6521	-1.96287	0.774013	-2.53596	0.011214	0.0288144
FBgn0033810	337.607	1.24185	0.262848	4.7246	2.30566e-06	1.2465e-05
FBgn0033845	456.141	3.17022	0.305359	10.3819	2.99617e-25	8.68732e-24
FBgn0033846	850.287	3.01903	0.236217	12.7808	2.10002e-37	1.32977e-35
FBgn0033853	639.409	-2.14438	0.203567	-10.5341	6.01804e-26	1.83675e-24
FBgn0033866	39107.7	-10.1701	0.684774	-14.8518	6.77062e-50	9.20971e-48
FBgn0033867	13956.1	-9.89276	0.630325	-15.6947	1.64419e-55	3.1234e-53
FBgn0033869	87.1179	-2.94851	0.321542	-9.16991	4.73416e-20	9.64159e-19
FBgn0033872	70.9789	-1.67827	0.349698	-4.79921	1.59293e-06	8.77547e-06
FBgn0033875	247.348	-1.24405	0.278643	-4.46468	8.01895e-06	4.01057e-05
FBgn0033890	216.445	3.75647	0.384745	9.76353	1.61431e-22	3.84988e-21
FBgn0033905	67.5904	-1.86443	0.346303	-5.38382	7.29198e-08	4.92298e-07
FBgn0033912	9299.57	-1.13336	0.163087	-6.94941	3.6681e-12	3.95838e-11
FBgn0033936	916.31	-4.76268	0.685739	-6.94532	3.77597e-12	4.0708e-11
FBgn0033942	412.866	-7.29272	0.75663	-9.63842	5.5027e-22	1.25786e-20
FBgn0033951	241.854	1.34603	0.225107	5.97954	2.2377e-09	1.79701e-08
FBgn0033960	26.4383	1.88637	0.61152	3.08473	0.00203738	0.00646166
FBgn0033988	1081.79	-1.11945	0.204733	-5.46785	4.55533e-08	3.14084e-07
FBgn0033989	84.2858	1.05563	0.34855	3.02865	0.00245652	0.00762527
FBgn0033994	36.5987	3.49301	0.744133	4.69408	2.67816e-06	1.43242e-05
FBgn0033998	2435.36	1.86925	0.136417	13.7025	9.80635e-43	8.57511e-41
FBgn0034000	205.473	2.30692	0.350884	6.57459	4.87887e-11	4.71538e-10
FBgn0034021	778.816	-1.03956	0.283825	-3.66267	0.000249604	0.000957901
FBgn0034022	28193.7	-5.36842	0.372588	-14.4085	4.57757e-47	5.30902e-45
FBgn0034030	5356.14	-5.58284	0.398227	-14.0192	1.18904e-44	1.19098e-42
FBgn0034045	88.1002	2.34097	0.423306	5.5302	3.19872e-08	2.24338e-07
FBgn0034049	1818.06	-1.09121	0.159475	-6.84248	7.78341e-12	8.10563e-11
FBgn0034073	182.438	1.54231	0.303804	5.07667	3.84101e-07	2.32529e-06
FBgn0034083	2878.83	2.12281	0.193106	10.993	4.13101e-28	1.45417e-26
FBgn0034087	1513.06	-2.21667	0.229976	-9.6387	5.48789e-22	1.25708e-20
FBgn0034094	43.5838	1.2278	0.532719	2.30478	0.0211789	0.0498076
FBgn0034117	37.6606	2.663	0.710939	3.74575	0.000179853	0.000707723
FBgn0034145	2748.35	3.4047	0.233858	14.5588	5.13181e-48	6.28248e-46
FBgn0034157	38.7363	-4.70262	1.39837	-3.36292	0.000771222	0.00267801
FBgn0034158	652.794	1.2913	0.280874	4.59745	4.27688e-06	2.22116e-05
FBgn0034159	1260.88	-6.5754	1.30835	-5.02572	5.0154e-07	2.97415e-06
FBgn0034162	161.433	1.06633	0.368428	2.89426	0.00380051	0.0112083
FBgn0034176	280.569	1.53096	0.251302	6.09211	1.11431e-09	9.21734e-09
FBgn0034179	1021.27	-1.688	0.213395	-7.9102	2.5698e-15	3.59772e-14
FBgn0034182	64.9375	-2.16448	0.435483	-4.97029	6.68531e-07	3.89935e-06
FBgn0034198	40.0372	-2.52718	0.588659	-4.29311	1.76184e-05	8.30993e-05
FBgn0034249	425.598	2.01937	0.211969	9.5267	1.62368e-21	3.58512e-20
FBgn0034259	126.235	1.27169	0.300255	4.23535	2.28192e-05	0.000105154
FBgn0034275	22.5155	2.56095	0.721684	3.54858	0.000387321	0.00143301
FBgn0034277	1921.35	1.24391	0.159289	7.80918	5.75626e-15	7.7819e-14
FBgn0034282	3047.51	1.53947	0.215422	7.14631	8.91402e-13	1.01252e-11
FBgn0034286	25.4296	1.50496	0.561988	2.67792	0.00740808	0.0201139
FBgn0034299	67.4972	3.38996	0.734349	4.61628	3.90675e-06	2.03809e-05
FBgn0034307	86.1999	1.43225	0.347615	4.12023	3.78497e-05	0.000168089
FBgn0034310	206.359	1.14852	0.266918	4.30289	1.68587e-05	7.97207e-05
FBgn0034312	165.179	-2.09083	0.236644	-8.83534	9.97906e-19	1.85412e-17
FBgn0034314	36.3747	2.95094	0.759395	3.88591	0.000101947	0.000419233
FBgn0034335	104.193	-2.02368	0.291016	-6.95386	3.5543e-12	3.8431e-11
FBgn0034346	354.27	1.22185	0.214498	5.69632	1.22422e-08	9.0345e-08
FBgn0034356	78.76	1.30814	0.376276	3.47653	0.000507953	0.00182657
FBgn0034360	90.5141	-1.66283	0.271717	-6.11973	9.37344e-10	7.82991e-09
FBgn0034362	102.101	-1.30556	0.269208	-4.84964	1.23684e-06	6.92809e-06
FBgn0034364	1433.47	-6.36172	0.686896	-9.26155	2.0149e-20	4.21255e-19
FBgn0034389	119.939	-1.51681	0.279406	-5.4287	5.67646e-08	3.87745e-07
FBgn0034391	62219.3	-2.87319	0.347296	-8.27303	1.30601e-16	2.00972e-15
FBgn0034396	215.968	-3.04396	0.266458	-11.4238	3.18117e-30	1.28389e-28
FBgn0034399	299.609	4.69187	0.354068	13.2513	4.43275e-40	3.27785e-38
FBgn0034403	269.507	-1.77101	0.287327	-6.16374	7.1045e-10	6.05393e-09
FBgn0034417	56.9983	-1.28429	0.472267	-2.71941	0.00653982	0.01805
FBgn0034420	1122.34	-2.54852	0.190189	-13.3999	6.05196e-41	4.72911e-39
FBgn0034422	83.2315	1.51807	0.416609	3.64387	0.000268574	0.0010257
FBgn0034432	551.806	-1.36355	0.205815	-6.62512	3.46971e-11	3.39816e-10
FBgn0034436	1005.87	2.27334	0.218251	10.4162	2.09184e-25	6.09733e-24
FBgn0034438	387.442	2.58325	0.38395	6.72809	1.71904e-11	1.73605e-10
FBgn0034447	264.906	4.20781	0.340821	12.3461	5.11384e-35	2.84567e-33
FBgn0034451	229.545	1.64501	0.231703	7.09966	1.25069e-12	1.41334e-11
FBgn0034456	110.869	-7.27786	0.705253	-10.3195	5.75243e-25	1.62513e-23
FBgn0034476	2650.35	-1.9974	0.25869	-7.7212	1.1524e-14	1.52062e-13
FBgn0034479	830.684	-1.29601	0.249251	-5.19964	1.99679e-07	1.2644e-06
FBgn0034490	115.307	-1.23168	0.36926	-3.33552	0.000851388	0.00292321
FBgn0034493	40.8564	1.49593	0.626783	2.38668	0.0170011	0.0412414
FBgn0034495	112.155	2.69485	0.484445	5.56275	2.65552e-08	1.88036e-07
FBgn0034499	52.6689	-4.91008	1.22163	-4.0193	5.83721e-05	0.000250056
FBgn0034500	278.753	1.98204	0.275902	7.18384	6.77779e-13	7.77083e-12
FBgn0034503	76.9248	1.26508	0.362458	3.49029	0.000482505	0.00174647
FBgn0034514	23.3819	4.68881	1.55921	3.00718	0.00263687	0.00810366
FBgn0034523	60.2407	3.33685	0.665627	5.0131	5.35606e-07	3.16424e-06
FBgn0034530	788.687	-4.24424	0.219826	-19.3072	4.67046e-83	6.43239e-80
FBgn0034537	576.869	1.34807	0.162711	8.28501	1.18098e-16	1.83011e-15
FBgn0034540	436.642	2.77021	0.307088	9.02092	1.86523e-19	3.61179e-18
FBgn0034569	52.2994	3.73897	0.71546	5.22597	1.73244e-07	1.10848e-06
FBgn0034570	5226.71	1.07989	0.17737	6.08836	1.1407e-09	9.4285e-09
FBgn0034583	1445.85	1.88762	0.277376	6.80528	1.00852e-11	1.03655e-10
FBgn0034590	6048.66	-1.45235	0.190115	-7.6393	2.18412e-14	2.84453e-13
FBgn0034592	41.8397	-3.80749	0.673706	-5.65156	1.58998e-08	1.16016e-07
FBgn0034614	192.329	4.78693	0.614851	7.78551	6.94338e-15	9.31817e-14
FBgn0034636	241.505	-3.54606	0.278444	-12.7353	3.76403e-37	2.29127e-35
FBgn0034639	481.76	-1.54723	0.23012	-6.72358	1.77316e-11	1.78744e-10
FBgn0034646	353.666	1.57352	0.26794	5.87263	4.28926e-09	3.3375e-08
FBgn0034657	4474.73	3.723	0.194982	19.0941	2.82833e-81	3.4625e-78
FBgn0034661	3916.08	1.29603	0.273488	4.73891	2.1487e-06	1.16451e-05
FBgn0034688	173.438	1.48034	0.259032	5.71489	1.09772e-08	8.13457e-08
FBgn0034691	653.524	1.04593	0.198976	5.25659	1.46752e-07	9.47783e-07
FBgn0034697	546.483	-1.29767	0.210226	-6.17275	6.71104e-10	5.72751e-09
FBgn0034700	235.436	-1.98405	0.28214	-7.03213	2.03398e-12	2.25684e-11
FBgn0034705	81.8873	-3.07179	0.336011	-9.14192	6.13516e-20	1.23804e-18
FBgn0034718	5440.16	-2.91701	0.334778	-8.71327	2.95225e-18	5.30635e-17
FBgn0034720	339.597	-1.98615	0.302267	-6.57086	5.00271e-11	4.82661e-10
FBgn0034726	124.022	2.76033	0.376443	7.33268	2.25598e-13	2.70178e-12
FBgn0034728	303.542	1.9953	0.279691	7.13396	9.7521e-13	1.10627e-11
FBgn0034743	2362.46	-1.07043	0.150055	-7.13356	9.78078e-13	1.10755e-11
FBgn0034748	91.3446	1.05073	0.342637	3.06659	0.00216517	0.00681401
FBgn0034761	391.231	-1.08946	0.201292	-5.41234	6.22068e-08	4.23083e-07
FBgn0034785	64.2819	-4.84249	0.571089	-8.47939	2.26369e-17	3.78473e-16
FBgn0034797	13122.6	-2.0322	0.307472	-6.60939	3.85905e-11	3.76275e-10
FBgn0034800	33.1498	-2.19355	0.814589	-2.69283	0.00708475	0.0193457
FBgn0034804	90.8705	-1.30161	0.361521	-3.60036	0.000317771	0.00119658
FBgn0034808	455.475	-2.90597	0.243874	-11.9158	9.78676e-33	4.66799e-31
FBgn0034853	217.592	1.67072	0.260315	6.41807	1.38015e-10	1.28001e-09
FBgn0034856	244.754	-1.36155	0.23296	-5.84456	5.0792e-09	3.91621e-08
FBgn0034859	445.978	-1.64899	0.224305	-7.35158	1.95873e-13	2.36637e-12
FBgn0034860	500.755	1.0568	0.26031	4.05978	4.91187e-05	0.000212612
FBgn0034878	587.794	2.17483	0.237877	9.14265	6.09389e-20	1.23197e-18
FBgn0034879	166.038	1.42475	0.329389	4.32543	1.52236e-05	7.25494e-05
FBgn0034903	6785.12	-8.95117	0.578431	-15.4749	5.12464e-54	8.55505e-52
FBgn0034904	11.3626	-10.986	3.32718	-3.3019	0.00096032	0.00325764
FBgn0034909	96.4697	-1.36698	0.387291	-3.5296	0.000416188	0.00153005
FBgn0034928	683.198	-1.54096	0.219251	-7.02828	2.09102e-12	2.31779e-11
FBgn0034938	124.542	1.02568	0.352491	2.90981	0.00361647	0.0107229
FBgn0034951	67.1289	-1.64116	0.390294	-4.20493	2.61161e-05	0.000119011
FBgn0034966	3480.39	-2.42077	0.265373	-9.12215	7.36489e-20	1.47289e-18
FBgn0034972	36.1761	-1.10031	0.445032	-2.47243	0.0134196	0.0336269
FBgn0034985	2312.88	-1.49411	0.309283	-4.8309	1.35919e-06	7.55576e-06
FBgn0034997	2859.6	-1.75472	0.189762	-9.24696	2.30977e-20	4.81989e-19
FBgn0034999	168.274	2.11528	0.362596	5.83371	5.42092e-09	4.17676e-08
FBgn0035020	2655.99	-1.48812	0.26315	-5.65504	1.55813e-08	1.13842e-07
FBgn0035023	2689.86	-3.81088	0.291682	-13.0652	5.20466e-39	3.65255e-37
FBgn0035025	82.5603	1.25986	0.377241	3.33966	0.000838799	0.00288687
FBgn0035026	365.258	1.43932	0.295636	4.86856	1.12414e-06	6.35818e-06
FBgn0035035	129.66	-1.97514	0.282866	-6.98259	2.89782e-12	3.16434e-11
FBgn0035057	301.261	-2.07618	0.230531	-9.00606	2.13597e-19	4.12156e-18
FBgn0035077	10.7423	-4.02239	0.952165	-4.22447	2.39508e-05	0.000109908
FBgn0035082	120.073	-1.56959	0.305484	-5.13804	2.77612e-07	1.71935e-06
FBgn0035089	200.76	-5.25193	0.581033	-9.03895	1.58183e-19	3.07926e-18
FBgn0035099	376.986	2.27695	0.267421	8.51446	1.67372e-17	2.84584e-16
FBgn0035101	3150.34	-1.59399	0.186602	-8.54223	1.31661e-17	2.25255e-16
FBgn0035103	2594.89	-1.97125	0.372684	-5.28935	1.22753e-07	7.99816e-07
FBgn0035104	775.029	-1.00695	0.341294	-2.95039	0.00317372	0.00953653
FBgn0035120	535.761	1.96214	0.311964	6.28963	3.18216e-10	2.8342e-09
FBgn0035131	74.1288	2.05171	0.538752	3.80827	0.000139944	0.000561303
FBgn0035132	338.519	-1.03243	0.296724	-3.47943	0.000502473	0.00181041
FBgn0035147	225.378	1.54988	0.278953	5.55606	2.75932e-08	1.94761e-07
FBgn0035148	317.974	2.57694	0.274643	9.38287	6.41983e-21	1.37081e-19
FBgn0035152	84.189	1.44182	0.415441	3.47058	0.000519327	0.00186322
FBgn0035157	1141.24	-3.07571	0.193832	-15.8679	1.05654e-56	2.28255e-54
FBgn0035162	888.067	2.01974	0.152831	13.2155	7.13848e-40	5.24345e-38
FBgn0035164	117.344	1.01339	0.269066	3.76632	0.000165669	0.000655653
FBgn0035166	81.6907	-1.26609	0.333818	-3.79274	0.000148993	0.000593708
FBgn0035189	41.9539	4.14955	0.713417	5.81644	6.01155e-09	4.59011e-08
FBgn0035194	55.417	2.44441	0.47115	5.18818	2.1236e-07	1.34085e-06
FBgn0035206	1199.52	-1.77327	0.181264	-9.78282	1.33442e-22	3.19622e-21
FBgn0035209	50.7159	3.72259	0.818724	4.54681	5.44641e-06	2.78333e-05
FBgn0035210	50.5903	2.53539	0.561453	4.51577	6.30876e-06	3.19733e-05
FBgn0035213	280.787	1.22608	0.20701	5.92283	3.16439e-09	2.49394e-08
FBgn0035234	2367.54	-5.25418	0.914872	-5.74308	9.29688e-09	6.96823e-08
FBgn0035236	1461.39	-1.84446	0.159808	-11.5417	8.1266e-31	3.37882e-29
FBgn0035257	72.2728	-1.66403	0.550498	-3.02277	0.00250476	0.00775784
FBgn0035258	48.3577	-8.34278	2.25303	-3.70292	0.000213135	0.000831263
FBgn0035260	1043.51	-1.90354	0.346766	-5.48941	4.0328e-08	2.78929e-07
FBgn0035264	487.93	-2.39355	0.227281	-10.5312	6.20167e-26	1.88493e-24
FBgn0035279	39.0945	-5.07138	0.901994	-5.62241	1.88307e-08	1.35707e-07
FBgn0035298	153.093	1.1604	0.334907	3.46486	0.000530512	0.00190073
FBgn0035308	3483.66	1.13298	0.311459	3.63766	0.000275132	0.00104912
FBgn0035321	8748.31	-1.99845	0.225369	-8.86745	7.48375e-19	1.39756e-17
FBgn0035346	619.697	-1.31319	0.203993	-6.43741	1.21531e-10	1.13094e-09
FBgn0035357	256.445	1.31423	0.245019	5.36379	8.14934e-08	5.44178e-07
FBgn0035370	2092.26	1.09501	0.14697	7.45062	9.29052e-14	1.15926e-12
FBgn0035375	387.452	2.62701	0.387968	6.77121	1.27709e-11	1.30489e-10
FBgn0035379	92.6185	-6.1064	0.681111	-8.96536	3.09282e-19	5.92639e-18
FBgn0035383	330.399	-1.02453	0.200205	-5.11741	3.09762e-07	1.90562e-06
FBgn0035388	957.85	1.55481	0.302409	5.14141	2.72689e-07	1.69267e-06
FBgn0035397	4136.62	-1.00127	0.158303	-6.32503	2.53188e-10	2.2847e-09
FBgn0035400	561.149	1.23553	0.247288	4.99631	5.84374e-07	3.4376e-06
FBgn0035401	144.899	3.21796	0.52478	6.13201	8.67741e-10	7.2983e-09
FBgn0035427	665.933	-1.08727	0.403587	-2.69402	0.0070597	0.0192916
FBgn0035429	95027.5	-1.62126	0.321022	-5.05029	4.41131e-07	2.64439e-06
FBgn0035439	87.701	-2.41409	0.45711	-5.2812	1.28341e-07	8.34746e-07
FBgn0035444	122.483	-1.35663	0.262432	-5.16946	2.34772e-07	1.47224e-06
FBgn0035452	209.29	-1.45786	0.386328	-3.77364	0.000160883	0.000638546
FBgn0035462	168.436	2.66491	0.382084	6.97468	3.06577e-12	3.33451e-11
FBgn0035464	829.822	2.01452	0.190335	10.5841	3.53195e-26	1.0962e-24
FBgn0035480	338.58	3.04739	0.26341	11.569	5.91505e-31	2.48425e-29
FBgn0035481	138.406	-1.30067	0.248875	-5.22619	1.73034e-07	1.10778e-06
FBgn0035490	578.056	-12.9095	1.81654	-7.10666	1.18884e-12	1.34483e-11
FBgn0035497	3914.34	1.72413	0.253146	6.81081	9.70518e-12	1.00123e-10
FBgn0035501	1345.91	-2.3033	0.202247	-11.3885	4.77009e-30	1.90423e-28
FBgn0035505	130.69	-1.20322	0.307961	-3.90707	9.34219e-05	0.000385978
FBgn0035508	11745.7	-3.21764	0.310691	-10.3564	3.91449e-25	1.11735e-23
FBgn0035510	8.23008	-9.1637	3.43734	-2.66593	0.00767765	0.0207844
FBgn0035512	104.36	-3.10295	0.322156	-9.63182	5.86808e-22	1.33584e-20
FBgn0035515	338.665	-4.35497	0.251394	-17.3233	3.14101e-67	1.3843e-64
FBgn0035523	1887.29	-1.83423	0.190819	-9.61242	7.08658e-22	1.60328e-20
FBgn0035538	162.863	1.80607	0.451922	3.99641	6.43098e-05	0.00027305
FBgn0035541	284.154	1.23725	0.255402	4.84431	1.27053e-06	7.09872e-06
FBgn0035555	6136.56	-8.78018	0.669607	-13.1124	2.79443e-39	1.98639e-37
FBgn0035557	374.017	-2.67865	0.426618	-6.27879	3.41211e-10	3.02694e-09
FBgn0035558	1181.07	-2.22536	0.229241	-9.70749	2.80163e-22	6.59579e-21
FBgn0035583	6.18729	5.22253	1.92384	2.71464	0.00663476	0.0182663
FBgn0035586	370.689	-1.32301	0.240001	-5.51253	3.53714e-08	2.46348e-07
FBgn0035591	55.0647	1.17435	0.416303	2.8209	0.00478896	0.0137372
FBgn0035612	242.669	-2.54807	0.263416	-9.67318	3.91987e-22	9.11164e-21
FBgn0035624	149.21	1.403	0.269603	5.20394	1.95112e-07	1.23833e-06
FBgn0035625	6326.23	3.41506	0.284394	12.0082	3.21762e-33	1.61144e-31
FBgn0035627	50.022	6.38511	1.47942	4.31595	1.5892e-05	7.54731e-05
FBgn0035632	127.463	-1.35098	0.254074	-5.31728	1.0533e-07	6.94513e-07
FBgn0035636	29.9519	-1.3098	0.509135	-2.5726	0.0100938	0.0264227
FBgn0035640	337.136	4.42935	0.394482	11.2283	2.96211e-29	1.13716e-27
FBgn0035644	141.078	11.763	3.23503	3.63612	0.000276778	0.00105411
FBgn0035656	51.9874	2.25031	0.43257	5.2022	1.96948e-07	1.24926e-06
FBgn0035669	27.4684	-5.83951	1.59119	-3.6699	0.000242649	0.0009361
FBgn0035675	74.9334	2.91571	0.542319	5.37637	7.60045e-08	5.09998e-07
FBgn0035685	22.634	-8.17	1.53985	-5.30571	1.12234e-07	7.35631e-07
FBgn0035735	21.6372	-11.839	3.69729	-3.20208	0.0013644	0.00449383
FBgn0035736	10.2092	-5.96004	1.39594	-4.26954	1.95873e-05	9.17182e-05
FBgn0035755	5159.28	-3.63155	0.286317	-12.6837	7.28357e-37	4.38526e-35
FBgn0035761	216.174	7.11623	0.746941	9.52716	1.61652e-21	3.57647e-20
FBgn0035766	805.387	1.16155	0.192281	6.04089	1.53263e-09	1.24993e-08
FBgn0035767	1160.22	-1.12108	0.19034	-5.88985	3.86543e-09	3.01411e-08
FBgn0035777	14.1928	-6.15863	1.18288	-5.20646	1.92479e-07	1.22303e-06
FBgn0035802	3196.7	-1.40367	0.221217	-6.3452	2.2213e-10	2.01434e-09
FBgn0035825	519.837	-1.05289	0.175751	-5.99079	2.08819e-09	1.68308e-08
FBgn0035831	65.9963	1.70418	0.396566	4.29735	1.72849e-05	8.16312e-05
FBgn0035833	248.625	-1.1374	0.308756	-3.68379	0.000229787	0.000889598
FBgn0035838	89.5493	2.44342	0.443248	5.51255	3.53677e-08	2.46348e-07
FBgn0035844	12398.5	-1.32217	0.19755	-6.69285	2.18869e-11	2.18235e-10
FBgn0035845	135.55	3.67567	0.456313	8.05516	7.93749e-16	1.15988e-14
FBgn0035865	660.805	6.75819	0.482602	14.0036	1.48076e-44	1.45669e-42
FBgn0035871	712.572	-1.29221	0.163172	-7.91935	2.38759e-15	3.35114e-14
FBgn0035872	1865.85	1.31839	0.311335	4.23462	2.28938e-05	0.000105409
FBgn0035875	5047.99	-8.90408	0.764749	-11.6431	2.48721e-31	1.06631e-29
FBgn0035888	32.9953	-2.37415	0.470544	-5.04553	4.5226e-07	2.70521e-06
FBgn0035907	258.174	-1.97701	0.256529	-7.70678	1.29031e-14	1.6965e-13
FBgn0035911	57.6262	-2.21607	0.368531	-6.01324	1.8185e-09	1.47326e-08
FBgn0035918	196.716	3.01887	0.34006	8.87744	6.84164e-19	1.27982e-17
FBgn0035928	38.5756	-5.28155	0.743953	-7.0993	1.25391e-12	1.41553e-11
FBgn0035936	1759.35	-1.61345	0.218594	-7.38105	1.57042e-13	1.91616e-12
FBgn0035942	91.3635	1.56142	0.352351	4.43144	9.36078e-06	4.62084e-05
FBgn0035959	1046.17	-1.14488	0.22365	-5.11909	3.0702e-07	1.89086e-06
FBgn0035964	277.884	-3.03158	0.260748	-11.6265	3.0237e-31	1.29128e-29
FBgn0035978	117.442	2.15901	0.352696	6.12145	9.27277e-10	7.75759e-09
FBgn0035983	722.673	-1.43809	0.13934	-10.3207	5.6813e-25	1.60917e-23
FBgn0035988	108.966	-1.30178	0.331411	-3.928	8.56562e-05	0.000356002
FBgn0035996	30.9303	2.01758	0.555779	3.63019	0.000283211	0.00107638
FBgn0036000	103.496	1.30126	0.505203	2.57571	0.0100034	0.0262111
FBgn0036008	309.99	2.64234	0.332261	7.95258	1.82661e-15	2.59017e-14
FBgn0036014	44.9878	2.24492	0.592749	3.7873	0.000152291	0.000606413
FBgn0036016	28.9538	8.07027	3.30968	2.43839	0.014753	0.0365112
FBgn0036017	481.393	2.46374	0.640703	3.84537	0.000120369	0.000487581
FBgn0036030	500.592	1.8389	0.218692	8.40863	4.14822e-17	6.64319e-16
FBgn0036035	240.143	1.37588	0.202897	6.78118	1.19196e-11	1.22054e-10
FBgn0036036	57.9786	1.14455	0.351463	3.25654	0.00112781	0.00378271
FBgn0036038	138.135	1.23204	0.321424	3.83307	0.000126554	0.000510948
FBgn0036043	1420.59	-5.01279	0.262959	-19.063	5.12199e-81	5.64341e-78
FBgn0036090	305.654	1.17685	0.242046	4.86211	1.1614e-06	6.54972e-06
FBgn0036101	518.32	2.26933	0.372286	6.09565	1.08993e-09	9.04135e-09
FBgn0036111	8688.77	1.26863	0.206811	6.13425	8.55622e-10	7.20737e-09
FBgn0036125	80.0541	4.15113	0.561945	7.38708	1.50089e-13	1.83947e-12
FBgn0036180	652.892	-1.22095	0.167115	-7.30602	2.75161e-13	3.25642e-12
FBgn0036184	124.037	1.33579	0.311585	4.28709	1.8103e-05	8.52025e-05
FBgn0036194	273.329	-2.13297	0.396413	-5.38068	7.42064e-08	5.00065e-07
FBgn0036202	113.934	-1.26727	0.266605	-4.75338	2.00046e-06	1.08898e-05
FBgn0036208	1571.73	-1.92687	0.301308	-6.39502	1.60529e-10	1.48133e-09
FBgn0036212	26.8679	1.75107	0.586989	2.98313	0.00285314	0.00868156
FBgn0036263	137.826	2.91089	0.344138	8.45849	2.70863e-17	4.49452e-16
FBgn0036266	72.5211	1.37501	0.406327	3.384	0.000714373	0.00249555
FBgn0036277	270.141	2.28278	0.2688	8.49247	2.02296e-17	3.4081e-16
FBgn0036285	181.819	1.15224	0.307538	3.74666	0.000179202	0.000705664
FBgn0036287	684.371	-1.0187	0.212398	-4.79618	1.61724e-06	8.90491e-06
FBgn0036289	973.936	-6.95891	0.369032	-18.8572	2.5656e-79	2.35565e-76
FBgn0036298	491.972	-1.64032	0.213302	-7.69015	1.4696e-14	1.92762e-13
FBgn0036301	62.7468	1.50423	0.451325	3.33293	0.000859373	0.00294604
FBgn0036309	288.11	1.61037	0.271726	5.92646	3.09535e-09	2.44302e-08
FBgn0036316	535.225	-2.67429	0.238	-11.2365	2.69719e-29	1.04272e-27
FBgn0036318	560.629	-1.23191	0.157569	-7.81822	5.35755e-15	7.2607e-14
FBgn0036336	101.868	1.51815	0.372707	4.0733	4.63518e-05	0.000201939
FBgn0036341	404.532	-1.01395	0.278715	-3.63793	0.000274843	0.00104855
FBgn0036351	151.261	-3.55614	0.421768	-8.43153	3.41188e-17	5.57746e-16
FBgn0036352	85.0207	2.34805	0.495983	4.73414	2.19988e-06	1.19048e-05
FBgn0036354	168.832	5.30886	0.641068	8.28129	1.21853e-16	1.87883e-15
FBgn0036366	64.499	1.51894	0.379144	4.00625	6.16908e-05	0.000262842
FBgn0036372	4499.2	-2.12889	0.173812	-12.2483	1.71603e-34	9.22304e-33
FBgn0036395	97.7171	1.5255	0.425988	3.58108	0.000342179	0.00127931
FBgn0036416	108.136	-3.63158	0.413929	-8.77344	1.73286e-18	3.16627e-17
FBgn0036423	13.2619	1.89254	0.819128	2.31043	0.0208641	0.0491619
FBgn0036427	92.743	-1.31004	0.293543	-4.46285	8.08775e-06	4.04131e-05
FBgn0036433	1189.25	1.32049	0.213602	6.182	6.32936e-10	5.427e-09
FBgn0036436	376.421	1.51444	0.394373	3.84013	0.000122971	0.000497209
FBgn0036449	1074.77	-3.70022	0.260709	-14.1929	1.01367e-45	1.08433e-43
FBgn0036462	227.809	2.24158	0.244487	9.1685	4.79633e-20	9.73222e-19
FBgn0036476	539.278	1.00865	0.177859	5.67107	1.41905e-08	1.04304e-07
FBgn0036486	405.936	4.44403	0.365699	12.1522	5.58615e-34	2.91698e-32
FBgn0036518	6233.75	-1.75879	0.176076	-9.98879	1.70659e-23	4.32258e-22
FBgn0036529	36.7854	-1.63597	0.405542	-4.03402	5.48311e-05	0.000235804
FBgn0036534	6546.56	-1.30205	0.16078	-8.09835	5.57095e-16	8.25009e-15
FBgn0036536	26.083	2.39256	0.748269	3.19747	0.00138641	0.00455983
FBgn0036537	1571.37	-1.79725	0.262918	-6.8358	8.15491e-12	8.46052e-11
FBgn0036538	1071.58	-1.42025	0.200063	-7.09905	1.25617e-12	1.41663e-11
FBgn0036547	722.678	-4.96384	0.376902	-13.1701	1.30417e-39	9.45354e-38
FBgn0036557	104.23	1.04304	0.321124	3.24808	0.00116185	0.00388271
FBgn0036565	142.696	2.38863	0.417836	5.71668	1.08627e-08	8.05959e-08
FBgn0036569	49.2111	1.59	0.559846	2.84007	0.00451039	0.0130743
FBgn0036574	571.511	3.39398	0.213163	15.922	4.46154e-57	9.83145e-55
FBgn0036576	3021.55	-2.55335	0.254835	-10.0196	1.25019e-23	3.20339e-22
FBgn0036577	68.6598	1.05571	0.393858	2.68042	0.00735288	0.0199837
FBgn0036589	496.669	-1.39986	0.40017	-3.49816	0.000468483	0.00170074
FBgn0036595	65.7338	-2.13832	0.793673	-2.69421	0.0070556	0.0192887
FBgn0036597	14.3334	-1.7979	0.774766	-2.32057	0.0203099	0.0481443
FBgn0036601	9.03334	-10.6374	3.3414	-3.18351	0.00145503	0.00476277
FBgn0036602	67.5319	-3.65702	0.573624	-6.3753	1.82601e-10	1.67101e-09
FBgn0036603	142.325	-4.76834	0.534621	-8.9191	4.70099e-19	8.9149e-18
FBgn0036607	6.0071	-3.26162	1.2109	-2.69355	0.00706957	0.019309
FBgn0036612	1317.48	-7.59372	0.420768	-18.0473	8.28538e-73	5.3699e-70
FBgn0036615	43.5708	1.28946	0.503328	2.56186	0.0104113	0.0271185
FBgn0036622	27.7278	1.66114	0.666096	2.49384	0.012637	0.0319564
FBgn0036624	1253.86	1.03627	0.162363	6.38242	1.7431e-10	1.5978e-09
FBgn0036660	122.683	1.05561	0.332242	3.17725	0.00148679	0.00484801
FBgn0036661	3332.07	1.63176	0.208091	7.84158	4.44896e-15	6.08927e-14
FBgn0036663	1550.64	-2.3732	0.176093	-13.477	2.13656e-41	1.7183e-39
FBgn0036676	30.6218	-6.06463	1.88478	-3.21769	0.00129228	0.00427449
FBgn0036678	308.988	1.11035	0.277016	4.00827	6.11647e-05	0.000260903
FBgn0036680	157.777	2.74614	0.454071	6.04782	1.46815e-09	1.20001e-08
FBgn0036681	7610.35	-6.31394	0.75175	-8.39898	4.50364e-17	7.20191e-16
FBgn0036684	865.04	1.41666	0.253187	5.59532	2.20218e-08	1.57556e-07
FBgn0036689	43.1479	2.76716	0.827376	3.3445	0.000824304	0.00284619
FBgn0036698	59.9581	-1.05329	0.42701	-2.46666	0.0136382	0.0340982
FBgn0036710	425.188	2.7843	0.261695	10.6395	1.95207e-26	6.18044e-25
FBgn0036715	2021.82	4.47753	0.271854	16.4703	5.99331e-61	1.88669e-58
FBgn0036717	174.251	-2.2278	0.346112	-6.43665	1.22143e-10	1.13567e-09
FBgn0036732	3743.57	-6.89202	0.389354	-17.7012	4.10615e-70	2.05643e-67
FBgn0036759	48.7359	-3.78475	0.649604	-5.82625	5.66875e-09	4.35249e-08
FBgn0036764	55.1142	1.85007	0.519058	3.56429	0.000364837	0.00135574
FBgn0036770	104.022	2.18263	0.487775	4.47467	7.65283e-06	3.83094e-05
FBgn0036771	54.1315	1.27854	0.453527	2.81909	0.00481595	0.0138003
FBgn0036773	671.567	-1.06363	0.196139	-5.42285	5.86547e-08	3.99682e-07
FBgn0036774	117.039	1.77302	0.31535	5.6224	1.88325e-08	1.35707e-07
FBgn0036777	7.5949	7.74141	3.3282	2.32601	0.0200181	0.0476063
FBgn0036781	1721.74	-4.33121	0.590946	-7.32928	2.31388e-13	2.76511e-12
FBgn0036801	2763.94	3.0738	0.191711	16.0335	7.45467e-58	1.78556e-55
FBgn0036812	47.8302	1.52485	0.438926	3.47405	0.000512664	0.00184231
FBgn0036815	170.382	2.37328	0.412747	5.74996	8.92651e-09	6.70848e-08
FBgn0036820	269.849	-1.31065	0.209133	-6.26708	3.67876e-10	3.24261e-09
FBgn0036826	29.312	1.59852	0.615238	2.59822	0.00937085	0.0248014
FBgn0036828	197.4	1.51856	0.329027	4.6153	3.92523e-06	2.0458e-05
FBgn0036834	15.5765	-7.67927	1.73889	-4.41618	1.00459e-05	4.93031e-05
FBgn0036837	268.481	-1.11628	0.377281	-2.95875	0.00308887	0.00931034
FBgn0036838	70.7153	1.28973	0.47201	2.73243	0.00628686	0.017448
FBgn0036846	747.192	-2.18875	0.20205	-10.8327	2.40844e-27	8.0657e-26
FBgn0036848	150.786	-1.15821	0.238213	-4.86208	1.16157e-06	6.54972e-06
FBgn0036850	153.461	2.35358	0.376756	6.24697	4.18504e-10	3.65668e-09
FBgn0036853	38.1528	1.89159	0.55706	3.39567	0.00068462	0.00239769
FBgn0036880	71172.8	-3.3978	0.305442	-11.1242	9.56537e-29	3.58474e-27
FBgn0036881	75.5201	-1.42377	0.4325	-3.29196	0.000994926	0.00336674
FBgn0036926	35.5393	-1.44059	0.47204	-3.05183	0.00227451	0.00712756
FBgn0036927	35.6047	-1.79915	0.512289	-3.51198	0.00044478	0.00162432
FBgn0036956	18.6049	-6.32607	1.12148	-5.64084	1.69225e-08	1.22941e-07
FBgn0036975	91.3775	-1.24089	0.296899	-4.17949	2.92164e-05	0.000132037
FBgn0036979	21.6586	2.55704	0.851138	3.00426	0.00266232	0.00817314
FBgn0036985	4481.23	-8.91977	0.8061	-11.0653	1.84758e-28	6.7406e-27
FBgn0036990	176.375	1.07039	0.233722	4.57975	4.65529e-06	2.40469e-05
FBgn0036991	203.894	1.08062	0.256989	4.20491	2.61181e-05	0.000119011
FBgn0036994	281.966	1.61293	0.269407	5.98697	2.13791e-09	1.71938e-08
FBgn0037000	70.3454	-3.48113	0.385113	-9.03925	1.57758e-19	3.07641e-18
FBgn0037010	631.71	1.01691	0.253413	4.01284	5.99917e-05	0.000256396
FBgn0037015	20.6389	-1.94547	0.617657	-3.14976	0.00163403	0.00528898
FBgn0037016	411.895	-1.82501	0.208365	-8.75873	1.97454e-18	3.59001e-17
FBgn0037017	98.8993	-1.09136	0.259329	-4.20841	2.57175e-05	0.000117477
FBgn0037021	1361.1	2.51812	0.209874	11.9982	3.63034e-33	1.79368e-31
FBgn0037024	316.08	-1.15507	0.208001	-5.55318	2.80517e-08	1.97744e-07
FBgn0037025	570.759	4.03816	0.27208	14.8418	7.86347e-50	1.04385e-47
FBgn0037050	47.1046	-2.13238	0.505987	-4.2143	2.50554e-05	0.000114595
FBgn0037057	47.9663	-3.73945	0.649688	-5.75575	8.62562e-09	6.4916e-08
FBgn0037060	209.578	-2.97818	0.324808	-9.16905	4.77224e-20	9.70121e-19
FBgn0037061	32.7484	2.58561	0.542591	4.7653	1.88573e-06	1.03009e-05
FBgn0037076	110.764	-1.27593	0.260397	-4.89995	9.58587e-07	5.47239e-06
FBgn0037081	340.958	1.51813	0.193242	7.85614	3.9616e-15	5.44251e-14
FBgn0037082	50.4439	1.39949	0.53383	2.6216	0.00875192	0.0233766
FBgn0037092	1163.26	-1.84468	0.239444	-7.70401	1.31866e-14	1.73171e-13
FBgn0037099	2730.32	2.11727	0.200244	10.5735	3.95663e-26	1.22455e-24
FBgn0037102	234.993	1.13884	0.234037	4.86608	1.13834e-06	6.43522e-06
FBgn0037106	349.806	1.76386	0.257648	6.84603	7.59281e-12	7.95029e-11
FBgn0037114	195.408	2.61711	0.427927	6.11578	9.60841e-10	8.01404e-09
FBgn0037126	3002.61	-2.53657	0.248139	-10.2224	1.57444e-24	4.32599e-23
FBgn0037137	756.091	1.40336	0.16712	8.39732	4.56775e-17	7.29384e-16
FBgn0037141	162.827	3.20996	0.368916	8.70105	3.28829e-18	5.89113e-17
FBgn0037149	155.164	1.3577	0.302103	4.49417	6.9841e-06	3.51695e-05
FBgn0037151	30.8879	3.46339	0.834042	4.15254	3.28806e-05	0.000147568
FBgn0037153	3084.88	2.11874	0.185876	11.3987	4.24587e-30	1.70113e-28
FBgn0037156	175.259	-1.27357	0.232523	-5.47717	4.32176e-08	2.98353e-07
FBgn0037164	748.739	1.49502	0.274157	5.45316	4.94815e-08	3.40104e-07
FBgn0037188	1010.51	1.21613	0.232155	5.23843	1.61946e-07	1.04103e-06
FBgn0037202	156.317	1.91051	0.310455	6.15389	7.5605e-10	6.41275e-09
FBgn0037204	137.481	-2.26782	0.400361	-5.66443	1.47518e-08	1.08069e-07
FBgn0037213	7474.63	1.18778	0.161972	7.33324	2.24651e-13	2.69336e-12
FBgn0037217	1252.44	-4.70272	0.4065	-11.5688	5.92991e-31	2.48425e-29
FBgn0037227	34.9742	-4.95955	0.592581	-8.3694	5.79118e-17	9.14144e-16
FBgn0037234	1327.26	-1.89088	0.161694	-11.6942	1.36471e-31	5.94325e-30
FBgn0037236	478.133	4.49162	0.319612	14.0534	7.3461e-45	7.49438e-43
FBgn0037239	281.29	-1.24907	0.248432	-5.02781	4.96126e-07	2.94521e-06
FBgn0037251	148.763	-1.08641	0.250326	-4.33997	1.425e-05	6.8323e-05
FBgn0037255	418.811	1.38379	0.279011	4.95965	7.06212e-07	4.11043e-06
FBgn0037270	1894.82	-1.25397	0.149607	-8.38173	5.21542e-17	8.25625e-16
FBgn0037279	248.723	1.07532	0.238597	4.50684	6.58008e-06	3.32565e-05
FBgn0037299	238.74	-1.10724	0.194064	-5.70557	1.15955e-08	8.56295e-08
FBgn0037328	9995.06	-1.01269	0.130199	-7.77801	7.36714e-15	9.86283e-14
FBgn0037330	190.565	1.49266	0.252515	5.9112	3.39634e-09	2.6672e-08
FBgn0037332	489.03	1.83899	0.210041	8.75538	2.03423e-18	3.69244e-17
FBgn0037350	50.506	2.87166	0.529548	5.42285	5.86573e-08	3.99682e-07
FBgn0037358	92.8483	1.02568	0.315059	3.25551	0.00113188	0.00379522
FBgn0037359	101.974	1.38259	0.305914	4.51954	6.19737e-06	3.14232e-05
FBgn0037372	105.545	1.53606	0.322228	4.76702	1.86975e-06	1.02238e-05
FBgn0037376	273.437	1.56374	0.289465	5.40217	6.58378e-08	4.46401e-07
FBgn0037377	126.387	1.80218	0.404783	4.45221	8.49906e-06	4.23531e-05
FBgn0037391	255.373	-1.49294	0.237515	-6.28567	3.26446e-10	2.90297e-09
FBgn0037395	40.3855	-3.04454	0.506893	-6.00627	1.89836e-09	1.53457e-08
FBgn0037406	9631.37	-2.8466	0.536514	-5.30572	1.12227e-07	7.35631e-07
FBgn0037409	5463	1.89594	0.361315	5.24734	1.54315e-07	9.9313e-07
FBgn0037410	2369.35	-4.15403	0.602086	-6.8994	5.22222e-12	5.5539e-11
FBgn0037412	52235.9	-5.40905	0.580958	-9.31056	1.27158e-20	2.67883e-19
FBgn0037413	38.3264	-2.00795	0.451111	-4.45111	8.54256e-06	4.25506e-05
FBgn0037414	499994	-2.48516	0.363357	-6.83945	7.9499e-12	8.26339e-11
FBgn0037418	1827.63	2.04575	0.780901	2.61973	0.00880003	0.0234881
FBgn0037419	161111	-3.24265	0.554409	-5.84883	4.95038e-09	3.8276e-08
FBgn0037422	33.8374	2.99108	0.809874	3.69327	0.00022139	0.000859807
FBgn0037427	7380.75	2.02181	0.327252	6.17816	6.4855e-10	5.54792e-09
FBgn0037429	13.7961	-2.83023	0.876186	-3.23017	0.00123718	0.00411223
FBgn0037433	1594.83	-2.09246	0.207336	-10.0921	5.98664e-24	1.57424e-22
FBgn0037439	140.845	1.06603	0.355957	2.99484	0.00274592	0.0083938
FBgn0037440	469.753	-1.2229	0.185397	-6.5961	4.22109e-11	4.10485e-10
FBgn0037442	946.263	-1.08668	0.147215	-7.38162	1.5637e-13	1.91219e-12
FBgn0037465	664.355	-2.18186	0.221339	-9.85756	6.35778e-23	1.55667e-21
FBgn0037468	2931.49	1.8833	0.271489	6.93691	4.00775e-12	4.30384e-11
FBgn0037469	105.314	1.17808	0.389125	3.0275	0.00246588	0.00765111
FBgn0037472	333.48	-1.33851	0.201382	-6.6466	2.99941e-11	2.95595e-10
FBgn0037487	844.837	4.3856	0.296762	14.7782	2.02597e-49	2.65739e-47
FBgn0037504	147.235	1.1855	0.292702	4.05018	5.11775e-05	0.000220781
FBgn0037518	25.4958	-2.37877	0.772843	-3.07794	0.00208434	0.00658562
FBgn0037521	124.535	-1.35735	0.314347	-4.318	1.5745e-05	7.48721e-05
FBgn0037525	464.287	-1.54087	0.167004	-9.22656	2.79464e-20	5.82064e-19
FBgn0037531	33.4395	2.77901	0.615627	4.51411	6.35822e-06	3.22091e-05
FBgn0037533	1264.78	-2.83079	0.178551	-15.8542	1.31498e-56	2.78624e-54
FBgn0037534	91.097	3.2516	0.530197	6.13282	8.63362e-10	7.26701e-09
FBgn0037548	23.2003	-2.1391	0.872323	-2.45218	0.0141992	0.0353232
FBgn0037550	124.678	1.19316	0.313492	3.80603	0.000141216	0.00056579
FBgn0037569	114.083	1.35177	0.301565	4.48251	7.37703e-06	3.70128e-05
FBgn0037570	2510.26	-8.16107	0.779418	-10.4707	1.17744e-25	3.48737e-24
FBgn0037574	56.289	1.09888	0.42596	2.57977	0.00988674	0.0259671
FBgn0037578	83.7653	1.83791	0.341712	5.37853	7.50952e-08	5.05128e-07
FBgn0037581	31.0908	-2.60418	0.849676	-3.06491	0.00217739	0.00684854
FBgn0037607	2830.43	-1.092	0.185044	-5.9013	3.60647e-09	2.82417e-08
FBgn0037613	121.928	1.111	0.349034	3.18307	0.00145723	0.00476714
FBgn0037623	426.785	1.34953	0.192607	7.00667	2.4405e-12	2.68626e-11
FBgn0037633	130.954	1.50275	0.389895	3.85426	0.000116081	0.000471078
FBgn0037645	7611.79	5.15341	0.787828	6.54129	6.09916e-11	5.82327e-10
FBgn0037653	201.814	1.01755	0.243001	4.18742	2.82139e-05	0.000127716
FBgn0037656	32.2685	1.92338	0.666563	2.88552	0.00390767	0.0114904
FBgn0037664	3597.55	3.14707	0.263057	11.9635	5.51991e-33	2.69108e-31
FBgn0037665	5774.9	-3.80551	0.281648	-13.5116	1.33623e-41	1.09056e-39
FBgn0037667	31.0655	1.71907	0.589444	2.91643	0.0035406	0.0105149
FBgn0037669	112.376	3.82882	0.514959	7.4352	1.04409e-13	1.29256e-12
FBgn0037670	100.942	1.384	0.333539	4.14945	3.33277e-05	0.000149331
FBgn0037671	1592.03	-1.35765	0.144427	-9.40027	5.44234e-21	1.17117e-19
FBgn0037696	81.0298	3.10146	0.677524	4.57765	4.70232e-06	2.42671e-05
FBgn0037705	6159.06	-1.53019	0.136057	-11.2466	2.4057e-29	9.33309e-28
FBgn0037707	424.084	1.41147	0.212065	6.65583	2.81702e-11	2.78617e-10
FBgn0037713	32.3283	-1.45454	0.532036	-2.73392	0.00625849	0.017378
FBgn0037715	109.924	2.14012	0.415145	5.15511	2.53484e-07	1.58148e-06
FBgn0037717	245.012	-2.86349	0.507529	-5.64202	1.68064e-08	1.22226e-07
FBgn0037720	3293.45	-5.10169	0.24433	-20.8803	8.08586e-97	1.27271e-93
FBgn0037721	353.232	1.29154	0.435883	2.96304	0.0030462	0.00921049
FBgn0037741	86.5468	1.00269	0.325719	3.0784	0.00208118	0.00657785
FBgn0037742	32.8925	2.2966	0.539779	4.25471	2.09319e-05	9.73935e-05
FBgn0037746	278.665	5.96796	0.500896	11.9146	9.93837e-33	4.71987e-31
FBgn0037754	64.3365	-1.07498	0.356642	-3.01416	0.00257692	0.00794418
FBgn0037770	502.632	2.63957	0.253021	10.4322	1.76746e-25	5.19303e-24
FBgn0037781	40.4046	9.34543	3.24986	2.87564	0.00403206	0.011831
FBgn0037788	242.093	1.13632	0.232694	4.88333	1.0431e-06	5.92722e-06
FBgn0037792	99.1269	2.24272	0.380677	5.89138	3.82975e-09	2.99264e-08
FBgn0037797	5.42137	-9.90296	3.38472	-2.92579	0.00343586	0.0102365
FBgn0037810	1240.16	2.42384	0.189393	12.7979	1.68419e-37	1.07886e-35
FBgn0037811	8.22295	8.05275	3.33399	2.41535	0.01572	0.0384982
FBgn0037815	90.823	1.501	0.310324	4.83686	1.31904e-06	7.34372e-06
FBgn0037822	206.101	1.14573	0.32732	3.50033	0.000464679	0.00168916
FBgn0037832	12.7136	-11.1861	3.35161	-3.33753	0.000845264	0.00290481
FBgn0037834	294.52	1.93623	0.248655	7.78682	6.87169e-15	9.2332e-14
FBgn0037843	3458.22	1.27187	0.182806	6.95744	3.46502e-12	3.75235e-11
FBgn0037850	8.47805	-3.89172	1.00548	-3.8705	0.000108612	0.000443614
FBgn0037852	1518.57	-4.45567	0.318777	-13.9774	2.14175e-44	2.06998e-42
FBgn0037855	251.992	1.63721	0.272451	6.00919	1.86448e-09	1.50829e-08
FBgn0037856	668.729	-1.38193	0.175714	-7.86466	3.7009e-15	5.10984e-14
FBgn0037878	278.349	1.65443	0.24049	6.87943	6.0091e-12	6.36006e-11
FBgn0037890	121.515	-1.07879	0.287779	-3.74867	0.000177775	0.000700546
FBgn0037891	994.935	-1.15272	0.144246	-7.99132	1.33502e-15	1.91777e-14
FBgn0037892	87.4048	1.04845	0.37376	2.80513	0.00502961	0.0143491
FBgn0037894	362.454	1.11599	0.295286	3.77935	0.00015724	0.000624765
FBgn0037898	12.8193	-2.59823	0.899464	-2.88865	0.00386905	0.0113809
FBgn0037911	1878.25	1.98437	0.282579	7.02234	2.18184e-12	2.41119e-11
FBgn0037913	17.1243	1.70494	0.735161	2.31914	0.0203874	0.0482552
FBgn0037930	411.516	-1.07939	0.232645	-4.63966	3.48981e-06	1.83536e-05
FBgn0037933	53.0521	-1.24027	0.368409	-3.36655	0.000761146	0.00264469
FBgn0037958	191.439	1.78262	0.260006	6.85605	7.07897e-12	7.42114e-11
FBgn0037960	300.782	2.86662	0.320919	8.93251	4.16442e-19	7.92463e-18
FBgn0037973	142.166	2.90033	0.550383	5.26967	1.36671e-07	8.86831e-07
FBgn0037999	64.8386	-2.27131	0.396546	-5.72773	1.01785e-08	7.58263e-08
FBgn0038017	196.845	-2.80208	0.315048	-8.89414	5.88735e-19	1.10694e-17
FBgn0038020	168.71	2.76403	0.34777	7.94788	1.89738e-15	2.68705e-14
FBgn0038035	159.41	1.694	0.283288	5.97977	2.23451e-09	1.79576e-08
FBgn0038038	138.926	1.39863	0.24355	5.74267	9.31942e-09	6.98038e-08
FBgn0038070	32.5005	-5.42823	0.788183	-6.88703	5.69712e-12	6.04729e-11
FBgn0038088	594.783	-1.62743	0.249326	-6.52729	6.69689e-11	6.37739e-10
FBgn0038110	321.926	-2.3831	0.238726	-9.98257	1.81708e-23	4.59187e-22
FBgn0038115	172.15	-1.16786	0.268629	-4.34749	1.37702e-05	6.63113e-05
FBgn0038118	178.998	3.91743	0.425864	9.19878	3.62022e-20	7.42786e-19
FBgn0038126	99.1022	-2.60507	0.440106	-5.9192	3.23511e-09	2.54422e-08
FBgn0038130	77.1141	4.0972	0.529868	7.73249	1.05462e-14	1.39829e-13
FBgn0038131	10127.7	5.33823	0.675572	7.90179	2.74921e-15	3.83914e-14
FBgn0038132	33.5164	9.26779	3.26397	2.83942	0.00451954	0.0130974
FBgn0038133	28374.8	6.669	0.296076	22.5246	2.38344e-112	6.56519e-109
FBgn0038134	46.9533	6.76099	1.49947	4.50893	6.5155e-06	3.29604e-05
FBgn0038143	98.7573	-1.03541	0.311989	-3.31874	0.000904259	0.00308743
FBgn0038170	45.5776	-1.10509	0.442771	-2.49586	0.0125653	0.031819
FBgn0038180	1187.06	2.27493	0.296214	7.68004	1.59036e-14	2.08354e-13
FBgn0038197	804.849	1.00484	0.22632	4.43991	8.99973e-06	4.45859e-05
FBgn0038244	579.426	1.03783	0.210516	4.92995	8.22488e-07	4.75205e-06
FBgn0038247	301.21	-1.66328	0.193103	-8.61341	7.09216e-18	1.24827e-16
FBgn0038260	33.1345	-1.41877	0.462968	-3.06451	0.00218027	0.00685566
FBgn0038261	26.2885	-2.41511	0.503992	-4.79197	1.65153e-06	9.08467e-06
FBgn0038268	80.2396	1.30692	0.343527	3.80444	0.000142128	0.000569028
FBgn0038269	597.745	1.11154	0.187737	5.92077	3.20446e-09	2.52371e-08
FBgn0038272	293.519	1.37889	0.207284	6.65217	2.88795e-11	2.85376e-10
FBgn0038273	143.53	1.39755	0.35312	3.95774	7.56632e-05	0.000316619
FBgn0038274	499.195	1.5637	0.197664	7.91087	2.55586e-15	3.58276e-14
FBgn0038275	113.082	1.78129	0.295541	6.02721	1.66811e-09	1.3544e-08
FBgn0038286	757.338	1.64053	0.292238	5.61368	1.98069e-08	1.42449e-07
FBgn0038290	304.04	1.98928	0.278172	7.15128	8.59755e-13	9.78593e-12
FBgn0038307	149.322	1.26552	0.272626	4.64196	3.45113e-06	1.81762e-05
FBgn0038315	5581.4	-5.94005	0.644343	-9.21876	3.00552e-20	6.20127e-19
FBgn0038316	227.174	1.19827	0.243398	4.92312	8.5177e-07	4.9033e-06
FBgn0038332	45.1227	2.04851	0.509834	4.01799	5.86977e-05	0.000251255
FBgn0038341	320.757	-1.28743	0.276639	-4.65382	3.25834e-06	1.72101e-05
FBgn0038349	517.146	-1.05832	0.245502	-4.31084	1.62637e-05	7.71056e-05
FBgn0038353	53.8746	7.60202	1.50634	5.04668	4.49563e-07	2.692e-06
FBgn0038376	203.953	-1.07261	0.231777	-4.62778	3.69608e-06	1.93644e-05
FBgn0038388	153.389	-1.14874	0.230454	-4.98468	6.2064e-07	3.63929e-06
FBgn0038390	211.822	4.09571	0.402729	10.1699	2.70232e-24	7.2976e-23
FBgn0038394	54.2272	-3.90575	0.495221	-7.88688	3.09833e-15	4.31027e-14
FBgn0038400	324.311	-1.54041	0.236265	-6.51984	7.03815e-11	6.6908e-10
FBgn0038405	210.356	-1.46621	0.281636	-5.20604	1.92914e-07	1.22509e-06
FBgn0038412	1917.82	-3.09651	0.217614	-14.2294	6.0208e-46	6.56803e-44
FBgn0038439	3532.34	1.9108	0.239482	7.97889	1.47661e-15	2.1129e-14
FBgn0038447	193.363	-9.01711	0.897952	-10.0419	9.97785e-24	2.57461e-22
FBgn0038460	41.8472	-2.40595	0.464247	-5.18249	2.18945e-07	1.38084e-06
FBgn0038461	122.595	1.14094	0.263656	4.32737	1.50901e-05	7.20065e-05
FBgn0038468	319.357	-1.69723	0.346481	-4.89848	9.65794e-07	5.50783e-06
FBgn0038470	61.2204	4.27237	0.787713	5.42376	5.83585e-08	3.98139e-07
FBgn0038475	284.356	-1.87623	0.218881	-8.57194	1.0176e-17	1.76288e-16
FBgn0038476	3673.52	1.37005	0.149923	9.13832	6.34287e-20	1.27296e-18
FBgn0038478	383.518	1.13926	0.180325	6.3178	2.65306e-10	2.38429e-09
FBgn0038511	4669.3	-3.32472	0.291296	-11.4135	3.57864e-30	1.43903e-28
FBgn0038546	614.573	1.17801	0.163898	7.18749	6.59948e-13	7.58218e-12
FBgn0038547	19.567	7.73714	3.2759	2.36184	0.0181845	0.0437652
FBgn0038548	63.2445	1.61174	0.487025	3.30936	0.000935094	0.00318088
FBgn0038549	32.8854	1.26962	0.533466	2.37995	0.017315	0.0419014
FBgn0038585	143.76	1.07375	0.27698	3.87663	0.000105915	0.000433734
FBgn0038590	91.9466	1.97808	0.433289	4.56526	4.9887e-06	2.5613e-05
FBgn0038601	96.6557	1.17495	0.322195	3.6467	0.000265627	0.0010155
FBgn0038602	18.5121	9.74292	3.28134	2.96919	0.00298586	0.00903548
FBgn0038603	2517.93	1.84974	0.223097	8.2912	1.12109e-16	1.7422e-15
FBgn0038608	152.295	7.98524	1.47901	5.39903	6.70009e-08	4.54007e-07
FBgn0038609	111.326	2.43001	0.397522	6.11289	9.78419e-10	8.14216e-09
FBgn0038612	6.12068	8.21497	3.37968	2.43069	0.0150699	0.0371372
FBgn0038617	136.981	-1.06928	0.311412	-3.43365	0.000595508	0.00211178
FBgn0038627	50.1619	-1.57023	0.513309	-3.05903	0.00222055	0.00697235
FBgn0038629	6048.87	-4.5764	0.301761	-15.1656	5.97259e-52	8.65869e-50
FBgn0038631	18.0836	-3.87947	0.753912	-5.14579	2.664e-07	1.6583e-06
FBgn0038632	171.146	-3.33154	0.33445	-9.96124	2.25245e-23	5.65318e-22
FBgn0038642	48.4493	-1.92196	0.550343	-3.4923	0.000478884	0.00173621
FBgn0038649	86.8411	1.17165	0.344303	3.40295	0.000666626	0.00234212
FBgn0038652	107.711	-1.34861	0.375008	-3.59623	0.000322869	0.00121329
FBgn0038659	2831.46	-1.03134	0.181865	-5.67089	1.42058e-08	1.04346e-07
FBgn0038660	5144.16	-2.34688	0.161754	-14.509	1.06311e-47	1.2595e-45
FBgn0038673	140.386	1.59501	0.363009	4.39386	1.11356e-05	5.41445e-05
FBgn0038682	608.555	-1.67341	0.178469	-9.37646	6.82224e-21	1.45392e-19
FBgn0038720	129.705	-2.99028	0.366927	-8.14951	3.654e-16	5.50749e-15
FBgn0038722	472.295	2.27164	0.306482	7.412	1.24412e-13	1.53159e-12
FBgn0038727	578.017	-4.25435	0.32051	-13.2737	3.29019e-40	2.44941e-38
FBgn0038738	432.326	-1.02673	0.176285	-5.82427	5.73618e-09	4.4012e-08
FBgn0038746	168.528	1.32366	0.248292	5.33105	9.76471e-08	6.45009e-07
FBgn0038751	498.232	-3.24091	0.304361	-10.6483	1.77658e-26	5.65734e-25
FBgn0038768	310.262	1.05304	0.213026	4.94327	7.68214e-07	4.45249e-06
FBgn0038772	71.9903	2.52168	0.470634	5.35805	8.41236e-08	5.60383e-07
FBgn0038788	226.33	1.56205	0.279073	5.59728	2.1774e-08	1.55884e-07
FBgn0038799	47.8454	-13.0722	3.29845	-3.96315	7.39688e-05	0.00031059
FBgn0038827	196.173	3.22971	0.449606	7.18342	6.7988e-13	7.78682e-12
FBgn0038830	858.489	1.11736	0.177154	6.30728	2.83985e-10	2.55008e-09
FBgn0038838	4.64073	8.01331	3.44665	2.32496	0.0200741	0.0476983
FBgn0038842	492.424	-2.23561	0.229555	-9.73886	2.05841e-22	4.89839e-21
FBgn0038853	1957.47	1.28861	0.170072	7.57684	3.54066e-14	4.55086e-13
FBgn0038871	58.8842	1.0523	0.376152	2.79753	0.00514948	0.0146267
FBgn0038874	273.624	2.44255	0.30453	8.02072	1.05126e-15	1.52205e-14
FBgn0038893	65.618	1.06611	0.337352	3.16023	0.00157646	0.00511317
FBgn0038894	47.9119	-3.63656	0.800697	-4.54174	5.57929e-06	2.84596e-05
FBgn0038912	278.964	-1.12703	0.195083	-5.77715	7.59758e-09	5.75327e-08
FBgn0038931	98.1739	3.19453	0.629278	5.07649	3.84461e-07	2.32619e-06
FBgn0038938	21.9042	-4.49251	1.04752	-4.2887	1.79719e-05	8.46215e-05
FBgn0038946	34.877	-1.32963	0.574456	-2.3146	0.0206349	0.0487261
FBgn0038959	6609.85	-2.81349	0.307779	-9.14126	6.17292e-20	1.24339e-18
FBgn0038967	1861.2	-4.4192	0.415408	-10.6382	1.97885e-26	6.24726e-25
FBgn0038989	185.757	1.06274	0.246976	4.30299	1.68505e-05	7.9716e-05
FBgn0039003	207.688	1.78777	0.363571	4.91726	8.7764e-07	5.04426e-06
FBgn0039004	326.375	2.1108	0.312595	6.7525	1.45324e-11	1.47983e-10
FBgn0039017	60.4464	2.74752	0.504404	5.44706	5.12099e-08	3.51303e-07
FBgn0039027	464.175	-6.35317	0.909111	-6.98834	2.78167e-12	3.04657e-11
FBgn0039028	58.0617	-8.59952	1.4188	-6.06114	1.3516e-09	1.11051e-08
FBgn0039043	1694.8	2.55273	0.162708	15.689	1.79755e-55	3.35685e-53
FBgn0039045	62.5881	2.19594	0.446761	4.91525	8.8667e-07	5.0935e-06
FBgn0039054	95.4705	-1.78805	0.44683	-4.00162	6.29096e-05	0.000267724
FBgn0039055	451.377	1.36173	0.234351	5.81063	6.22366e-09	4.7422e-08
FBgn0039065	123.533	1.16798	0.300132	3.89155	9.96068e-05	0.000410115
FBgn0039078	1720.7	1.89364	0.195147	9.70364	2.90918e-22	6.83439e-21
FBgn0039084	93.5542	-2.80093	0.448339	-6.24734	4.17492e-10	3.65074e-09
FBgn0039094	19.5964	-2.79694	0.84309	-3.31749	0.000908295	0.00309833
FBgn0039098	42.0522	-2.19695	0.586473	-3.74604	0.000179649	0.000707172
FBgn0039099	16.3706	-5.9693	1.08463	-5.50355	3.72225e-08	2.58586e-07
FBgn0039102	72.4464	3.06171	0.580773	5.27178	1.35106e-07	8.77194e-07
FBgn0039109	117.113	2.39514	0.522798	4.58138	4.61909e-06	2.38823e-05
FBgn0039115	56.3182	1.45751	0.439456	3.31663	0.000911091	0.0031069
FBgn0039120	2185.99	1.12742	0.203561	5.53848	3.05114e-08	2.14534e-07
FBgn0039125	333.195	1.29772	0.277619	4.67446	2.94727e-06	1.56723e-05
FBgn0039128	28.5733	5.2849	1.52262	3.47092	0.000518687	0.00186153
FBgn0039130	804.422	1.00088	0.187168	5.34748	8.91876e-08	5.92326e-07
FBgn0039131	66.7748	-2.39815	0.434625	-5.51774	3.43397e-08	2.39616e-07
FBgn0039152	84.3015	-2.01522	0.476584	-4.22848	2.35275e-05	0.000108146
FBgn0039155	878.636	2.00635	0.341529	5.87461	4.23836e-09	3.30023e-08
FBgn0039156	154.892	1.08641	0.296086	3.66925	0.000243268	0.00093816
FBgn0039161	72.6004	-4.17314	0.677768	-6.15717	7.40543e-10	6.29091e-09
FBgn0039165	98.079	-1.57242	0.380473	-4.13281	3.58358e-05	0.000159854
FBgn0039178	136.985	-1.04165	0.307098	-3.3919	0.000694085	0.0024293
FBgn0039183	250.379	1.17806	0.22774	5.17282	2.30592e-07	1.44685e-06
FBgn0039202	10.3175	2.66553	1.10191	2.41901	0.0155628	0.0381809
FBgn0039223	156.686	-1.11902	0.259457	-4.31293	1.61107e-05	7.64462e-05
FBgn0039224	288.545	-6.07111	0.495009	-12.2646	1.40226e-34	7.57358e-33
FBgn0039227	787.68	1.60593	0.195983	8.1942	2.52265e-16	3.81794e-15
FBgn0039232	55.5045	-1.62572	0.358302	-4.53729	5.69825e-06	2.90529e-05
FBgn0039233	59.2664	1.52723	0.405886	3.7627	0.000168087	0.000664744
FBgn0039250	479.721	3.88368	0.298575	13.0074	1.11055e-38	7.60005e-37
FBgn0039257	29902.4	2.51418	0.378733	6.6384	3.17098e-11	3.1139e-10
FBgn0039260	716.067	-1.61783	0.157959	-10.2421	1.28437e-24	3.54667e-23
FBgn0039271	52.2376	3.03499	0.546265	5.55589	2.76206e-08	1.94829e-07
FBgn0039273	105.385	2.08124	0.358016	5.81325	6.12731e-09	4.67526e-08
FBgn0039293	208.741	2.53775	0.296689	8.55355	1.19359e-17	2.04844e-16
FBgn0039294	190.012	-1.96878	0.437199	-4.50317	6.69488e-06	3.37748e-05
FBgn0039300	3582.6	-1.01377	0.162784	-6.22768	4.73404e-10	4.11678e-09
FBgn0039301	162.552	1.43646	0.335528	4.2812	1.85886e-05	8.73758e-05
FBgn0039302	5516.33	1.79142	0.160259	11.1783	5.20745e-29	1.99221e-27
FBgn0039337	126.856	1.60187	0.317584	5.04391	4.56117e-07	2.7268e-06
FBgn0039338	1365.3	1.1125	0.157104	7.0813	1.42811e-12	1.59908e-11
FBgn0039341	561.889	-1.97451	0.254487	-7.75876	8.57617e-15	1.14397e-13
FBgn0039379	588.288	-1.01314	0.201053	-5.03916	4.67573e-07	2.79377e-06
FBgn0039381	1608.63	-1.22249	0.147395	-8.29398	1.09519e-16	1.70434e-15
FBgn0039396	26.8898	-2.15142	0.630055	-3.41466	0.000638621	0.00225379
FBgn0039403	91.9037	9.96067	3.24117	3.07317	0.00211797	0.00667692
FBgn0039407	94.4504	2.68956	0.507958	5.29485	1.19117e-07	7.77966e-07
FBgn0039419	138.797	1.62309	0.328121	4.9466	7.55192e-07	4.38393e-06
FBgn0039431	864.533	-2.07413	0.15294	-13.5618	6.74879e-42	5.6332e-40
FBgn0039449	192.637	4.70808	0.526285	8.94587	3.69035e-19	7.04685e-18
FBgn0039462	39.3499	1.06885	0.436512	2.44861	0.0143408	0.0356033
FBgn0039469	57.8626	-7.00822	0.819394	-8.55293	1.2e-17	2.05624e-16
FBgn0039479	21221.8	-6.25426	0.546507	-11.4441	2.51836e-30	1.02768e-28
FBgn0039480	500.724	-2.07403	0.247545	-8.3784	5.36518e-17	8.48114e-16
FBgn0039481	154.942	-1.39289	0.480834	-2.89682	0.0037697	0.0111269
FBgn0039488	119.366	2.52879	0.385022	6.56792	5.10219e-11	4.91398e-10
FBgn0039492	1878.35	-2.13769	0.201659	-10.6005	2.96316e-26	9.24874e-25
FBgn0039495	96.6069	1.01022	0.310657	3.2519	0.00114636	0.00383844
FBgn0039501	112.097	-1.78606	0.297566	-6.00222	1.94641e-09	1.5711e-08
FBgn0039508	455.537	1.12442	0.182802	6.15103	7.69826e-10	6.52458e-09
FBgn0039527	7585.34	-2.7825	0.577189	-4.82078	1.42996e-06	7.94117e-06
FBgn0039544	232.571	1.46444	0.251281	5.8279	5.61288e-09	4.3126e-08
FBgn0039559	1025.35	1.47068	0.199676	7.36536	1.76666e-13	2.14846e-12
FBgn0039563	549.252	2.82888	0.211328	13.3862	7.28341e-41	5.61179e-39
FBgn0039566	247.335	1.80632	0.270531	6.67697	2.43937e-11	2.42135e-10
FBgn0039594	372.466	-3.26708	0.300377	-10.8766	1.48989e-27	5.03546e-26
FBgn0039637	2896.44	-4.0008	0.283985	-14.088	4.49812e-45	4.6755e-43
FBgn0039638	208.413	1.88794	0.353485	5.34094	9.24665e-08	6.12994e-07
FBgn0039639	43.4576	-1.08004	0.402198	-2.68534	0.00724564	0.0197263
FBgn0039640	42.4991	1.28538	0.417112	3.08162	0.00205877	0.00652014
FBgn0039641	71.5169	-1.31016	0.314069	-4.17158	3.02493e-05	0.000136258
FBgn0039647	564.312	-1.4147	0.199579	-7.08842	1.35654e-12	1.52203e-11
FBgn0039648	56.2645	1.76042	0.433363	4.06222	4.86088e-05	0.000210689
FBgn0039654	247.479	1.60949	0.315348	5.10386	3.32794e-07	2.0382e-06
FBgn0039656	159.362	3.15424	0.454579	6.93882	3.95397e-12	4.25023e-11
FBgn0039663	176.654	1.55433	0.26744	5.81189	6.17717e-09	4.71004e-08
FBgn0039664	146.443	1.00743	0.436116	2.31	0.020888	0.0492075
FBgn0039665	884.375	2.51814	0.255426	9.85856	6.29442e-23	1.54459e-21
FBgn0039680	434.104	2.96503	0.301283	9.84137	7.46855e-23	1.81652e-21
FBgn0039681	55.9335	-1.84649	0.364507	-5.06574	4.06826e-07	2.45208e-06
FBgn0039687	64.8155	2.85376	0.524944	5.43632	5.43917e-08	3.71997e-07
FBgn0039689	50.4439	-1.39144	0.497404	-2.79741	0.00515145	0.0146285
FBgn0039690	550.309	-1.01474	0.262044	-3.87239	0.000107774	0.000440451
FBgn0039696	313.808	-1.65473	0.219834	-7.52721	5.18342e-14	6.56448e-13
FBgn0039704	4158.92	4.50535	0.385867	11.6759	1.6926e-31	7.34213e-30
FBgn0039714	341.484	-1.81951	0.220316	-8.25866	1.47317e-16	2.26064e-15
FBgn0039728	10234.5	-1.89659	0.187614	-10.109	5.0384e-24	1.33445e-22
FBgn0039731	55.1713	1.79827	0.414915	4.33406	1.46383e-05	7.00627e-05
FBgn0039735	657.506	1.96636	0.232823	8.4457	3.02228e-17	5.00743e-16
FBgn0039738	753.48	-1.33048	0.210519	-6.32002	2.61536e-10	2.35425e-09
FBgn0039743	441.497	1.38208	0.241675	5.71874	1.07314e-08	7.96759e-08
FBgn0039748	12.7445	2.64931	0.930147	2.84827	0.00439575	0.0127655
FBgn0039749	9902.08	1.80976	0.372786	4.85468	1.20579e-06	6.77481e-06
FBgn0039764	69.5424	-1.33261	0.308897	-4.31408	1.60267e-05	7.608e-05
FBgn0039774	281.01	-1.39008	0.29515	-4.70976	2.48012e-06	1.33363e-05
FBgn0039789	52.1262	1.64017	0.431374	3.80219	0.000143424	0.000573802
FBgn0039795	14724.1	2.22551	0.313987	7.08791	1.36149e-12	1.52603e-11
FBgn0039804	3239	-3.64576	0.324064	-11.2501	2.31325e-29	9.00614e-28
FBgn0039805	5951.46	-2.11631	0.298299	-7.09459	1.29737e-12	1.46011e-11
FBgn0039806	998.032	-6.94569	0.854013	-8.133	4.18809e-16	6.27815e-15
FBgn0039828	134.547	1.18119	0.290713	4.06307	4.84308e-05	0.000210083
FBgn0039829	80.6671	1.33176	0.460902	2.88947	0.00385895	0.0113593
FBgn0039831	1292.47	-1.14333	0.167894	-6.80983	9.77142e-12	1.00699e-10
FBgn0039833	72.1836	-4.06166	0.55366	-7.33602	2.20041e-13	2.64097e-12
FBgn0039835	32.8978	1.68143	0.594139	2.83003	0.00465439	0.0134106
FBgn0039846	106.948	1.25892	0.290086	4.33982	1.42598e-05	6.83405e-05
FBgn0039851	4366.59	4.56984	0.27427	16.6618	2.48328e-62	8.82607e-60
FBgn0039852	6769.05	1.26513	0.192726	6.56439	5.22466e-11	5.02753e-10
FBgn0039858	20768	-1.02242	0.110338	-9.26622	1.92859e-20	4.03977e-19
FBgn0039861	257.671	1.21595	0.256299	4.74427	2.09262e-06	1.13635e-05
FBgn0039864	120.805	-1.80121	0.356016	-5.05936	4.20664e-07	2.53134e-06
FBgn0039867	118.214	1.71665	0.329622	5.20793	1.90956e-07	1.21475e-06
FBgn0039874	82.1743	1.13606	0.463615	2.45044	0.0142682	0.0354724
FBgn0039896	764.542	-3.15975	0.309357	-10.2139	1.71792e-24	4.68516e-23
FBgn0039897	33.1632	-1.90346	0.510015	-3.73217	0.000189836	0.000744875
FBgn0039908	580.231	-1.78496	0.193659	-9.21703	3.05449e-20	6.29055e-19
FBgn0039911	55.3457	-2.46826	0.438607	-5.6275	1.82837e-08	1.32271e-07
FBgn0039914	1022	-1.38859	0.152267	-9.11941	7.55358e-20	1.50498e-18
FBgn0039930	98.9277	-1.58129	0.284428	-5.55956	2.70454e-08	1.91139e-07
FBgn0039938	966.951	-2.03664	0.159426	-12.7748	2.26707e-37	1.42735e-35
FBgn0039944	49.6489	1.79065	0.517461	3.46045	0.000539279	0.00192915
FBgn0039970	509.022	-1.03019	0.182055	-5.65871	1.52515e-08	1.11655e-07
FBgn0039972	205.069	2.02576	0.25195	8.04032	8.96012e-16	1.30376e-14
FBgn0039993	228.947	-1.47155	0.275512	-5.34114	9.23637e-08	6.12681e-07
FBgn0040056	254.169	-1.87424	0.226324	-8.28122	1.21924e-16	1.87883e-15
FBgn0040066	808.885	1.22177	0.204557	5.97275	2.33286e-09	1.87071e-08
FBgn0040070	463.629	2.30965	0.295939	7.80448	5.97455e-15	8.0671e-14
FBgn0040075	253.837	1.68715	0.277479	6.08027	1.1998e-09	9.89478e-09
FBgn0040078	201.262	1.44151	0.279417	5.159	2.48275e-07	1.55249e-06
FBgn0040099	17.3139	-1.72835	0.662671	-2.60816	0.00910308	0.0241798
FBgn0040153	1439.2	-2.633	0.227368	-11.5803	5.18448e-31	2.19702e-29
FBgn0040232	358.561	5.78871	0.574275	10.08	6.77016e-24	1.76762e-22
FBgn0040233	471.894	1.5667	0.194516	8.05435	7.99018e-16	1.16604e-14
FBgn0040235	474.131	1.11967	0.186757	5.99534	2.03059e-09	1.63785e-08
FBgn0040237	208.67	1.77723	0.24485	7.25847	3.91503e-13	4.5987e-12
FBgn0040259	67.3613	2.13897	0.833854	2.56516	0.0103128	0.0269065
FBgn0040268	277.154	2.49357	0.369404	6.75026	1.47579e-11	1.49864e-10
FBgn0040279	44.6862	-2.85408	0.700384	-4.07503	4.60085e-05	0.000200681
FBgn0040290	258.035	5.3601	0.553296	9.68758	3.40496e-22	7.94827e-21
FBgn0040308	201.303	1.04892	0.286271	3.66409	0.000248217	0.000953244
FBgn0040309	839.812	2.70353	0.209965	12.8761	6.13576e-38	4.07252e-36
FBgn0040321	1020.76	1.04687	0.253405	4.1312	3.60875e-05	0.000160911
FBgn0040346	124.896	1.2146	0.321153	3.782	0.000155573	0.000618809
FBgn0040347	152.659	3.83951	0.474586	8.09023	5.95524e-16	8.79555e-15
FBgn0040358	63260.6	-10.702	0.615137	-17.3978	8.57262e-68	3.93555e-65
FBgn0040359	1589.34	-6.04998	0.617912	-9.79101	1.23065e-22	2.9541e-21
FBgn0040360	303.924	-2.40489	0.346447	-6.94158	3.87744e-12	4.17203e-11
FBgn0040361	13287.4	-4.6966	0.672868	-6.97997	2.95235e-12	3.22069e-11
FBgn0040364	16.3165	2.84517	0.845127	3.36656	0.000761119	0.00264469
FBgn0040366	54.904	1.04726	0.428487	2.44408	0.0145222	0.0360129
FBgn0040367	60.5634	-4.7495	0.488991	-9.71284	2.65814e-22	6.27138e-21
FBgn0040370	163.493	-4.16905	0.37857	-11.0126	3.32169e-28	1.1768e-26
FBgn0040382	10730.9	-2.1149	0.305722	-6.91772	4.58972e-12	4.9049e-11
FBgn0040388	1877.07	1.74659	0.581818	3.00195	0.00268258	0.0082216
FBgn0040392	16.1755	3.06089	1.17663	2.60141	0.0092841	0.0246072
FBgn0040397	9548.95	-2.32419	0.196352	-11.8368	2.51778e-32	1.16558e-30
FBgn0040477	95.5989	11.049	3.23906	3.41119	0.000646796	0.00227972
FBgn0040491	522.123	-1.72827	0.370077	-4.67002	3.01171e-06	1.59764e-05
FBgn0040496	580.025	-1.35261	0.365738	-3.6983	0.000217045	0.000844719
FBgn0040532	200.143	-1.4086	0.246479	-5.71487	1.09785e-08	8.13457e-08
FBgn0040600	11304.2	-2.85005	0.332715	-8.56604	1.07104e-17	1.84099e-16
[truncated: 755 more rows]

## Sheet: BypassvsE2F_24h_RNAsignificant
X	baseMean	log2FoldChange	lfcSE	stat	pvalue	padj
[truncated: 495 more rows]

[truncated: 1 more sheets: BypassvsE2F_44h_RNAsignificant]
