# Supplementary material for: Changes in chromatin accessibility ensure robust cell cycle exit in terminally differentiated cells
Source: PLoS Biol. 2019 Sep 3;17(9):e3000378. doi: 10.1371/journal.pbio.3000378 (PMC6743789; doi:10.1371/journal.pbio.3000378)
Supplement: S1 Data — (XLSX) [file pbio.3000378.s015.xlsx]

## Sheet: Fig1A correlation
	t1r1	t1r2	t1r3	t2r1	t2r2	t2r3	t3r1	t3r2	t3r3	t4r1	t4r2	t4r3	t5r1	t5r2	t5r3	t6r1	t6r2	t6r3
t1r1	1	0.955282	0.959964	0.691543	0.666232	0.698626	0.759472	0.704892	0.703644	0.534683	0.551412	0.511911	0.37794	0.417015	0.437061	0.277161	0.260557	0.273394
t1r2	0.955282	1	0.956785	0.682788	0.658657	0.687144	0.750292	0.700298	0.696389	0.521448	0.539148	0.495066	0.351294	0.393992	0.414071	0.255147	0.238349	0.251135
t1r3	0.959964	0.956785	1	0.671395	0.641516	0.669618	0.731411	0.683125	0.678958	0.51207	0.528128	0.482359	0.336496	0.377908	0.399265	0.237334	0.218292	0.2303
t2r1	0.691543	0.682788	0.671395	1	0.967018	0.975745	0.652336	0.631684	0.624744	0.440453	0.459568	0.435069	0.372965	0.410232	0.404721	0.425235	0.422826	0.432982
t2r2	0.666232	0.658657	0.641516	0.967018	1	0.94045	0.63814	0.629698	0.628664	0.412626	0.441236	0.416441	0.359633	0.396871	0.388098	0.429156	0.435892	0.449262
t2r3	0.698626	0.687144	0.669618	0.975745	0.94045	1	0.65905	0.629413	0.622685	0.45303	0.467667	0.446071	0.393142	0.428389	0.423448	0.43467	0.4292	0.437266
t3r1	0.759472	0.750292	0.731411	0.652336	0.63814	0.65905	1	0.961489	0.959148	0.791815	0.828396	0.787737	0.517509	0.55782	0.578753	0.330639	0.319241	0.326353
t3r2	0.704892	0.700298	0.683125	0.631684	0.629698	0.629413	0.961489	1	0.980028	0.806036	0.849567	0.808821	0.507279	0.547671	0.564165	0.310037	0.303532	0.311401
t3r3	0.703644	0.696389	0.678958	0.624744	0.628664	0.622685	0.959148	0.980028	1	0.798517	0.84574	0.807745	0.510172	0.54788	0.565531	0.305738	0.301421	0.310465
t4r1	0.534683	0.521448	0.51207	0.440453	0.412626	0.45303	0.791815	0.806036	0.798517	1	0.970292	0.967487	0.713277	0.741535	0.764486	0.406152	0.384707	0.377777
t4r2	0.551412	0.539148	0.528128	0.459568	0.441236	0.467667	0.828396	0.849567	0.84574	0.970292	1	0.970937	0.682775	0.711434	0.73407	0.381987	0.3679	0.363429
t4r3	0.511911	0.495066	0.482359	0.435069	0.416441	0.446071	0.787737	0.808821	0.807745	0.967487	0.970937	1	0.713463	0.733253	0.751838	0.40646	0.392429	0.385673
t5r1	0.37794	0.351294	0.336496	0.372965	0.359633	0.393142	0.517509	0.507279	0.510172	0.713277	0.682775	0.713463	1	0.96233	0.955692	0.656452	0.637847	0.603313
t5r2	0.417015	0.393992	0.377908	0.410232	0.396871	0.428389	0.55782	0.547671	0.54788	0.741535	0.711434	0.733253	0.96233	1	0.972261	0.662297	0.642261	0.610671
t5r3	0.437061	0.414071	0.399265	0.404721	0.388098	0.423448	0.578753	0.564165	0.565531	0.764486	0.73407	0.751838	0.955692	0.972261	1	0.618355	0.598132	0.569216
t6r1	0.277161	0.255147	0.237334	0.425235	0.429156	0.43467	0.330639	0.310037	0.305738	0.406152	0.381987	0.40646	0.656452	0.662297	0.618355	1	0.967355	0.948416
t6r2	0.260557	0.238349	0.218292	0.422826	0.435892	0.4292	0.319241	0.303532	0.301421	0.384707	0.3679	0.392429	0.637847	0.642261	0.598132	0.967355	1	0.971819
t6r3	0.273394	0.251135	0.2303	0.432982	0.449262	0.437266	0.326353	0.311401	0.310465	0.377777	0.363429	0.385673	0.603313	0.610671	0.569216	0.948416	0.971819	1

## Sheet: Fig1B
	L3	APF6h	APF18h	APF24h	APF36h	APF44h	cluster
pk1	0.266998	0.186947	0.293899	0.71713	0.955662	1	1
pk14	0.0972324	0.0816389	0.328894	0.769995	1	0.97716	1
pk16	0.224771	0.313545	0.35827	0.603164	1	0.716831	1
pk101	0.181922	0.186932	0.168265	0.483276	0.712077	1	1
pk116	0.209849	0.114615	0.254383	0.848278	1	0.77033	1
pk139	0.35566	0.21986	0.294906	0.60882	0.728097	1	1
pk146	0.364883	0.189	0.197443	0.862372	1	0.952637	1
pk213	0.371841	0.30644	0.364995	0.564646	0.694762	1	1
pk226	0.441088	0.259384	0.486111	0.665423	1	0.990079	1
pk232	0.382022	0.215983	0.400646	0.557231	1	0.749157	1
pk262	0.386728	0.162978	0.382419	0.327108	0.948925	1	1
pk269	0.283661	0.374323	0.386773	0.449706	0.860085	1	1
pk285	0.217151	0.150167	0.371563	0.731588	1	0.877484	1
pk338	0.405504	0.188597	0.335452	0.886741	0.87083	1	1
pk482	0.354022	0.327223	0.347255	0.421958	1	0.821791	1
pk502	0.268253	0.153483	0.167798	0.77323	0.845801	1	1
pk536	0.127561	0.398386	0.245466	0.429403	0.826265	1	1
pk538	0.278207	0.182188	0.197569	0.556779	1	0.913796	1
pk563	0.182661	0.246704	0.167743	0.42712	0.730115	1	1
pk567	0.246939	0.137013	0.29977	0.3007	1	0.957537	1
pk568	0.134571	0.11118	0.185331	0.383529	0.845477	1	1
pk618	0.249088	0.131026	0.0825194	0.419517	0.848717	1	1
pk727	0.358351	0.253885	0.367434	0.833083	0.925309	1	1
pk771	0.308245	0.307624	0.359204	0.928761	0.910604	1	1
pk785	0.132587	0.173168	0.183244	0.751241	0.798939	1	1
pk790	0.288485	0.108593	0.156817	0.434626	0.951968	1	1
pk791	0.146656	0.108351	0.182536	0.327512	1	0.852218	1
pk806	0.323817	0.0815127	0.315619	0.956483	0.94268	1	1
pk858	0.353856	0.408466	0.355073	0.617395	0.800491	1	1
pk896	0.140376	0.0949414	0.12979	0.616759	0.751146	1	1
pk898	0.352428	0.237732	0.396944	0.487007	1	0.824764	1
pk904	0.338917	0.328134	0.432158	0.357794	1	0.845506	1
pk957	0.457964	0.177969	0.290288	0.603888	1	0.859443	1
pk1038	0.272572	0.206007	0.318734	0.797517	1	0.698245	1
pk1051	0.344754	0.340376	0.323242	0.757205	1	0.956535	1
pk1055	0.234016	0.187802	0.309782	0.725951	0.987607	1	1
pk1111	0.306121	0.163636	0.299611	0.438254	0.72876	1	1
pk1129	0.250305	0.302829	0.486388	0.468175	1	0.846856	1
pk1137	0.155296	0.0988794	0.100095	0.487468	0.813687	1	1
pk1140	0.396764	0.438491	0.204118	0.507233	0.780631	1	1
pk1155	0.329003	0.17615	0.240124	0.779119	0.971136	1	1
pk1165	0.419261	0.385098	0.343994	0.766386	0.889871	1	1
pk1201	0.264323	0.270949	0.422846	0.908009	0.991113	1	1
pk1230	0.173306	0.0969425	0.152371	0.541183	1	0.8269	1
pk1283	0.298133	0.227777	0.192228	0.25447	0.853364	1	1
pk1285	0.105021	0.0490678	0.0817836	0.446003	0.936676	1	1
pk1300	0.484556	0.0870959	0.430116	0.813664	0.990864	1	1
pk1425	0.308723	0.351293	0.337792	0.732801	0.64491	1	1
pk1512	0.17206	0.0928913	0.170288	0.308056	1	0.944581	1
pk1513	0.249792	0.160697	0.541877	0.491889	1	0.870327	1
pk1544	0.39484	0.179817	0.278988	0.695314	0.851434	1	1
pk1582	0.206595	0.487898	0.387802	0.581586	0.794529	1	1
pk1654	0.0934447	0.322426	0.353035	0.524887	0.766672	1	1
pk1670	0.308355	0.250762	0.268844	0.671369	0.727619	1	1
pk1683	0.150606	0.0728233	0.347469	0.374817	0.777681	1	1
pk1704	0.336695	0.342986	0.55717	0.481127	1	0.860625	1
pk1769	0.207546	0.0783998	0.200963	0.845728	0.534804	1	1
pk1954	0.365215	0.261266	0.260205	0.630216	1	0.759044	1
pk1958	0.395812	0.256372	0.546271	0.673203	0.803523	1	1
pk1982	0.230826	0.119816	0.242176	0.363665	1	0.774866	1
pk2005	0.153021	0.659703	0.381284	0.481701	1	0.777242	1
pk2032	0.295388	0.255274	0.1763	0.489391	0.775038	1	1
pk2033	0.29885	0.323762	0.399519	0.552768	1	0.772025	1
pk2058	0.279322	0.200726	0.42446	0.754697	0.866872	1	1
pk2089	0.23902	0.214883	0.345688	0.930052	1	0.816446	1
pk2101	0.228168	0.151369	0.177782	0.589621	0.775521	1	1
pk2105	0.192472	0.210738	0.274974	0.91734	1	0.983522	1
pk2181	0.292305	0.159453	0.329664	1	0.920597	0.785871	1
pk2189	0.229072	0.347133	0.25264	0.378669	0.872449	1	1
pk2193	0.139987	0.354238	0.175022	0.781571	1	0.832658	1
pk2221	0.266567	0.259995	0.425119	0.716038	0.831734	1	1
pk2230	0.361461	0.406597	0.325982	0.55701	1	0.983796	1
pk2256	0.198534	0.19479	0.421717	0.934553	1	0.758103	1
pk2268	0.323324	0.305661	0.246439	0.703819	1	0.830784	1
pk2298	0.192271	0.240962	0.312465	0.615703	0.768838	1	1
pk2306	0.209845	0.782784	0.183519	0.681941	1	0.800822	1
pk2332	0.372642	0.328116	0.359335	0.642359	1	0.946763	1
pk2338	0.224757	0.147878	0.444702	0.566533	0.84893	1	1
pk2340	0.306022	0.244901	0.309739	0.703919	0.626271	1	1
pk2434	0.388714	0.0810439	0.153877	0.702601	1	0.685427	1
pk2446	0.213718	0.632403	0.386496	0.615214	0.908753	1	1
pk2452	0.225607	0.0730171	0.147847	0.694883	1	0.921073	1
pk2470	0.13857	0.0816485	0.16337	0.647465	1	0.834042	1
pk2471	0.17982	0.103399	0.210545	0.939999	1	0.700643	1
pk2478	0.402635	0.346601	0.377277	0.713821	0.811995	1	1
pk2517	0.400699	0.200354	0.414156	0.716891	1	0.952481	1
pk2547	0.471913	0.107128	0.141707	0.857786	1	0.700687	1
pk2648	0.27759	0.168618	0.200137	0.681323	0.943814	1	1
pk2693	0.462672	0.323402	0.191956	0.511535	1	0.914363	1
pk2706	0.0886704	0.421265	0.3202	0.442326	0.877813	1	1
pk2717	0.108005	0.38386	0.280036	0.413165	1	0.881499	1
pk2772	0.26712	0.380264	0.189661	0.415169	1	0.990672	1
pk2775	0.231497	0.142145	0.146605	0.247026	1	0.913553	1
pk2818	0.380409	0.247991	0.297623	0.465593	0.765077	1	1
pk2865	0.244824	0.142217	0.212846	0.57209	0.853827	1	1
pk2883	0.289033	0.218373	0.177017	0.754146	1	0.981739	1
pk2888	0.148391	0.366744	0.352764	0.668926	0.89065	1	1
pk2961	0.323585	0.391822	0.374476	0.805898	0.887814	1	1
pk2964	0.209856	0.236674	0.225891	1	0.954431	0.989161	1
pk2988	0.237538	0.288074	0.23189	0.748671	0.851191	1	1
pk3026	0.266361	0.242196	0.171701	0.761118	1	0.975973	1
pk3027	0.181557	0.165282	0.173115	0.838423	0.912276	1	1
pk3119	0.286764	0.112734	0.395262	0.760582	0.994985	1	1
pk3174	0.277512	0.202853	0.293049	0.532532	0.917357	1	1
pk3245	0.173818	0.146608	0.265696	0.610461	1	0.825881	1
pk3285	0.355147	0.225117	0.331677	0.818379	1	0.801118	1
pk3294	0.278774	0.214852	0.42404	0.904315	0.945556	1	1
pk3341	0.325631	0.5859	0.426944	0.418777	1	0.730083	1
pk3352	0.140474	0.1867	0.163521	0.726292	0.716224	1	1
pk3364	0.212526	0.192842	0.302946	0.348068	0.971863	1	1
pk3393	0.194907	0.305974	0.289689	0.472857	0.760714	1	1
pk3394	0.188107	0.212108	0.193012	0.542799	0.621588	1	1
pk3395	0.346012	0.201053	0.20765	0.668902	1	0.832213	1
pk3402	0.190784	0.196774	0.260695	0.478518	0.713359	1	1
pk3471	0.208709	0.497971	0.426578	0.646544	0.706099	1	1
pk3480	0.131615	0.0280338	0.0549325	0.565133	1	0.856444	1
pk3517	0.138332	0.181397	0.203436	0.390775	0.917782	1	1
pk3532	0.363658	0.159914	0.409218	0.832488	0.776926	1	1
pk3556	0.169118	0.224772	0.344385	0.655196	0.689041	1	1
pk3557	0.190539	0.183076	0.290826	0.53504	0.912113	1	1
pk3658	0.29827	0.24647	0.384777	0.616121	0.823942	1	1
pk3694	0.113102	0.0528789	0.313195	0.806737	0.641474	1	1
pk3754	0.340249	0.271557	0.265733	0.720986	1	0.804747	1
pk3789	0.34769	0.28423	0.263826	0.827455	0.907204	1	1
pk3820	0.170815	0.0679438	0.260591	0.605804	1	0.747625	1
pk3866	0.0436658	0.017093	0.0388417	0.277213	1	0.880603	1
pk3892	0.297651	0.237048	0.368781	1	0.988071	0.958259	1
pk3974	0.228227	0.320017	0.247178	0.651457	0.90028	1	1
pk3981	0.359849	0.168453	0.249942	0.707087	1	0.81746	1
pk3983	0.4875	0.219969	0.105249	0.345849	0.860013	1	1
pk3997	0.333529	0.278931	0.43345	0.737742	0.922664	1	1
pk4021	0.0965885	0.144242	0.380214	0.631155	0.584153	1	1
pk4035	0.301803	0.230477	0.296367	0.440541	1	0.76524	1
pk4059	0.226385	0.231485	0.278973	0.339234	0.960002	1	1
pk4063	0.178537	0.277498	0.288982	0.515405	0.660124	1	1
pk4085	0.455594	0.483694	0.208416	0.553295	0.875871	1	1
pk4238	0.256243	0.168375	0.221378	0.497182	0.752629	1	1
pk4241	0.12663	0.0715177	0.103284	0.527153	0.719174	1	1
pk4242	0.147333	0.0984924	0.186985	0.657232	1	0.89951	1
pk4278	0.322523	0.271258	0.42433	0.69738	1	0.921663	1
pk4313	0.224129	0.157942	0.364924	0.676593	0.984802	1	1
pk4437	0.323614	0.111417	0.284795	1	0.93829	0.91756	1
pk4484	0.237397	0.177331	0.298195	0.913592	0.851323	1	1
pk4494	0.229009	0.0217597	0.04849	0.871811	1	0.774782	1
pk4508	0.263731	0.255677	0.477032	0.766515	0.544186	1	1
pk4549	0.264282	0.49173	0.450484	0.47764	1	0.709424	1
pk4587	0.186197	0.32423	0.507873	0.681079	0.664935	1	1
pk4616	0.16903	0.481871	0.434488	0.687247	0.926759	1	1
pk4634	0.363559	0.308081	0.361901	0.569591	0.772241	1	1
pk4636	0.389784	0.311808	0.360123	0.613825	0.915849	1	1
pk4661	0.362154	0.291136	0.32983	0.662609	1	0.751416	1
pk4662	0.529722	0.237231	0.406202	0.465021	1	0.708221	1
pk4724	0.139353	0.156824	0.360358	0.895645	1	0.756273	1
pk4728	0.326948	0.304411	0.342563	0.840264	0.910371	1	1
pk4784	0.471675	0.283941	0.225093	0.568127	1	0.700042	1
pk4883	0.287157	0.535891	0.427764	0.509644	0.893757	1	1
pk4915	0.312	0.493992	0.229873	0.365248	0.937423	1	1
pk4937	0.206544	0.135841	0.45359	1	0.773279	0.788082	1
pk4939	0.253114	0.146415	0.164129	0.520576	0.817464	1	1
pk5056	0.165102	0.113351	0.260079	0.525439	0.689981	1	1
pk5059	0.284652	0.223405	0.356696	0.602604	1	0.818411	1
pk5063	0.297458	0.151026	0.209488	0.495374	0.797063	1	1
pk5073	0.1702	0.109524	0.46025	0.662537	0.531109	1	1
pk5138	0.30609	0.241751	0.487796	0.81365	0.492198	1	1
pk5171	0.477876	0.234921	0.332201	0.698234	0.83955	1	1
pk5192	0.174634	0.252555	0.181061	0.71888	0.651842	1	1
pk5195	0.291939	0.315375	0.32077	0.829991	0.928475	1	1
pk5269	0.324741	0.187339	0.404501	0.532874	0.803604	1	1
pk5326	0.362892	0.335931	0.351711	0.67528	1	0.975361	1
pk5357	0.312776	0.152933	0.183409	0.767869	1	0.743675	1
pk5360	0.283498	0.184765	0.332146	0.919222	0.890137	1	1
pk5391	0.173628	0.307116	0.413919	0.512954	1	0.833132	1
pk5393	0.290277	0.180791	0.225562	0.398975	0.905904	1	1
pk5409	0.256694	0.158721	0.452475	0.732313	0.758459	1	1
pk5427	0.0950149	0.0805519	0.128507	0.376078	0.899954	1	1
pk5430	0.419582	0.172638	0.247386	1	0.695943	0.818783	1
pk5465	0.265526	0.0906057	0.390084	0.744699	0.96891	1	1
pk5469	0.290768	0.21649	0.261265	0.824362	1	0.674655	1
pk5520	0.280087	0.146484	0.223029	0.77668	0.925386	1	1
pk5555	0.477498	0.264777	0.346481	0.718827	0.963509	1	1
pk5597	0.296536	0.0945352	0.236235	0.460555	0.662297	1	1
pk5611	0.245653	0.177619	0.345777	0.404081	0.803415	1	1
pk5616	0.231772	0.144617	0.243809	0.45032	0.701156	1	1
pk5684	0.19808	0.172426	0.177813	0.618093	0.696876	1	1
pk5710	0.431967	0.294936	0.304799	0.535577	0.862258	1	1
pk5711	0.0942618	0.0958063	0.0804799	0.525684	0.701568	1	1
pk5765	0.12877	0.0718284	0.113695	0.402094	0.991797	1	1
pk5798	0.262112	0.232208	0.306334	0.871409	0.859446	1	1
pk5825	0.373702	0.244808	0.304254	0.666037	0.972851	1	1
pk5844	0.286561	0.260589	0.320466	1	0.973692	0.983115	1
pk5870	0.454948	0.391583	0.338836	0.72478	0.871092	1	1
pk6022	0.302368	0.282789	0.219515	0.991193	1	0.833997	1
pk6144	0.311851	0.346604	0.334656	0.829815	1	0.913357	1
pk6180	0.407808	0.210205	0.373934	0.478174	0.718148	1	1
pk6214	0.0684507	0.0242538	0.554473	0.481672	0.743767	1	1
pk6219	0.35816	0.325207	0.349401	0.518541	0.883905	1	1
pk6255	0.291946	0.326961	0.377541	0.669725	1	0.846597	1
pk6261	0.241207	0.110876	0.29087	0.576289	0.962713	1	1
pk6273	0.216955	0.267414	0.386497	0.867481	0.901135	1	1
pk6295	0.424476	0.23812	0.338329	0.498079	0.869872	1	1
pk6296	0.28707	0.190838	0.199618	0.406123	0.710871	1	1
pk6309	0.252608	0.159591	0.163033	0.404642	1	0.983002	1
pk6597	0.342777	0.274692	0.350033	0.579083	0.892286	1	1
pk6759	0.420945	0.280185	0.28265	0.639344	0.870111	1	1
pk6761	0.444526	0.263757	0.360687	0.876039	0.723956	1	1
pk6783	0.147635	0.1985	0.161412	0.751145	0.89153	1	1
pk6784	0.328979	0.257424	0.203961	0.995795	0.991893	1	1
pk6942	0.118086	0.113828	0.182963	0.854113	1	0.726031	1
pk6952	0.355369	0.239685	0.352326	0.710375	0.94076	1	1
pk6983	0.325634	0.13409	0.511179	0.894121	1	0.955997	1
pk7000	0.181299	0.0883639	0.199775	0.852236	0.922971	1	1
pk7007	0.113599	0.188051	0.368746	0.606196	0.745341	1	1
pk7026	0.247803	0.334309	0.654938	0.384888	0.886972	1	1
pk7045	0.423497	0.301099	0.401148	0.533607	1	0.774433	1
pk7056	0.162008	0.05595	0.128142	0.552155	0.7105	1	1
pk7245	0.240108	0.228719	0.345383	0.515558	1	0.960484	1
pk7248	0.303493	0.278916	0.278199	0.739749	0.877571	1	1
pk7299	0.358317	0.216975	0.266066	0.286852	0.854692	1	1
pk7324	0.131694	0.0107537	0.150123	0.45465	0.754756	1	1
pk7326	0.288812	0.235919	0.19318	0.875052	1	0.978823	1
pk7375	0.224402	0.225052	0.477564	0.779737	1	0.792955	1
pk7490	0.395823	0.37895	0.257916	0.814332	0.978768	1	1
pk7514	0.297471	0.291935	0.388907	0.619513	1	0.778268	1
pk7540	0.241168	0.220837	0.175899	0.863334	0.963281	1	1
pk7542	0.482002	0.2506	0.313187	0.789846	0.846481	1	1
pk7583	0.142957	0.118807	0.125229	0.487801	1	0.971168	1
pk7616	0.182774	0.259613	0.253431	0.49048	1	0.948509	1
pk7624	0.250188	0.15826	0.267447	0.432522	0.989402	1	1
pk7686	0.0546685	0.269488	0.120725	0.445113	1	0.899994	1
pk7721	0.213722	0.0574238	0.148095	0.879905	0.846221	1	1
pk7722	0.358891	0.0816813	0.280556	0.557914	0.646205	1	1
pk7769	0.11817	0.0805756	0.174521	0.617502	0.7077	1	1
pk7799	0.463065	0.214327	0.267651	0.756149	0.860804	1	1
pk7814	0.226391	0.162327	0.425675	0.483121	1	0.729254	1
pk7846	0.405696	0.177856	0.149712	0.512777	0.675256	1	1
pk7857	0.211234	0.159976	0.153924	0.532504	1	0.885839	1
pk7859	0.208167	0.29158	0.346167	0.712985	0.999065	1	1
pk7879	0.314517	0.197735	0.274637	0.917917	1	0.876446	1
pk7880	0.256421	0.314524	0.304549	0.882888	0.931696	1	1
pk7948	0.389101	0.324326	0.31361	0.801822	1	0.945759	1
pk7956	0.197668	0.246547	0.462493	0.693312	1	0.839113	1
pk7959	0.291189	0.282713	0.423991	0.521774	0.886848	1	1
pk7988	0.577311	0.296513	0.227977	0.685811	1	0.970474	1
pk8037	0.28066	0.267128	0.476297	0.476059	0.842634	1	1
pk8049	0.510532	0.177057	0.270351	0.673279	1	0.672575	1
pk8053	0.242054	0.396825	0.39381	0.731067	1	0.934367	1
pk8113	0.174252	0.365725	0.287477	0.75155	0.820034	1	1
pk8120	0.224502	0.474174	0.176848	0.75033	1	0.732897	1
pk8153	0.345044	0.317224	0.218997	0.692016	0.831644	1	1
pk8244	0.238243	0.137995	0.205768	0.768559	0.845709	1	1
pk8290	0.291102	0.284383	0.303175	0.845907	1	0.839449	1
pk8337	0.309794	0.20013	0.225665	0.865384	0.882299	1	1
pk8341	0.251052	0.217425	0.297938	0.626955	1	0.741608	1
pk8417	0.244389	0.219768	0.129486	0.261965	0.974422	1	1
pk8437	0.183867	0.360375	0.328505	0.785784	1	0.979498	1
pk8450	0.0495331	0.0184865	0.0320999	0.278142	0.951906	1	1
pk8461	0.298269	0.247888	0.334834	0.629875	0.794425	1	1
pk8473	0.262362	0.253142	0.239141	0.537269	1	0.722452	1
pk8487	0.284546	0.18221	0.256648	0.517772	0.689632	1	1
pk8524	0.538844	0.222827	0.216886	0.526145	0.779265	1	1
pk8598	0.0812658	0.0450175	0.112251	0.731871	1	0.8455	1
pk8606	0.192703	0.119789	0.101136	0.198433	1	0.881392	1
pk8663	0.413281	0.215087	0.281738	0.744785	1	0.951558	1
pk8671	0.148749	0.0456568	0.0704644	0.450035	0.782931	1	1
pk8681	0.375928	0.325273	0.360902	0.835866	1	0.888293	1
pk8685	0.142552	0.113676	0.245005	1	0.756768	0.834547	1
pk8724	0.321028	0.34342	0.326814	0.814387	1	0.961256	1
pk8799	0.319253	0.115626	0.344822	0.730766	1	0.83913	1
pk8850	0.158561	0.158086	0.340388	1	0.658027	0.893565	1
pk8862	0.309763	0.294453	0.212776	0.739348	0.865076	1	1
pk8884	0.344979	0.268574	0.233611	1	0.743273	0.739781	1
pk8895	0.219339	0.192113	0.224401	0.364807	1	0.895554	1
pk8937	0.266105	0.217344	0.295923	1	0.97024	0.791308	1
pk8945	0.300982	0.204752	0.387068	1	0.758063	0.962674	1
pk9024	0.22892	0.140632	0.286472	0.808491	1	0.931981	1
pk9109	0.194107	0.116427	0.281477	0.580178	0.745988	1	1
pk9126	0.144799	0.0805776	0.243886	0.787233	0.886308	1	1
pk9139	0.345506	0.210441	0.236594	0.818918	0.877099	1	1
pk9239	0.291157	0.328629	0.208659	0.797531	0.813329	1	1
pk9244	0.235277	0.334192	0.518016	0.604569	0.657252	1	1
pk9269	0.26186	0.200454	0.40784	0.760034	1	0.948634	1
pk9302	0.475668	0.267185	0.381072	0.587517	0.91628	1	1
pk9407	0.468501	0.210213	0.317405	0.881999	0.895718	1	1
pk9456	0.403035	0.153987	0.237808	0.525296	1	0.983208	1
pk9469	0.160963	0.169065	0.22733	0.565363	0.705087	1	1
pk9481	0.445339	0.164666	0.287443	0.589098	0.943855	1	1
pk9534	0.261834	0.0360679	0.148177	0.579099	0.821924	1	1
pk9585	0.0739556	0.222176	0.115719	0.513572	0.803615	1	1
pk9608	0.230266	0.151659	0.291641	0.852495	1	0.980069	1
pk9624	0.341509	0.309369	0.251655	0.638615	0.854586	1	1
pk9702	0.385361	0.345558	0.317653	0.762988	0.819449	1	1
pk9719	0.049638	0.134972	0.0288616	0.453225	0.914415	1	1
pk9720	0.168297	0.207407	0.13378	0.562833	0.853059	1	1
pk9721	0.266118	0.206276	0.113435	0.890385	0.961816	1	1
pk9731	0.31992	0.162315	0.349157	0.802787	1	0.947503	1
pk9733	0.207386	0.4153	0.28718	0.35183	1	0.872884	1
pk9734	0.265372	0.274874	0.230739	0.592194	0.831424	1	1
pk9755	0.516987	0.207097	0.228462	0.731252	1	0.956054	1
pk9765	0.188101	0.438239	0.270477	0.412751	0.818853	1	1
pk9784	0.162877	0.0875802	0.456168	1	0.958737	0.762316	1
pk9864	0.199136	0.161399	0.410645	0.574216	1	0.826559	1
pk9866	0.414528	0.321057	0.15556	0.283896	0.93261	1	1
pk9876	0.24926	0.0874403	0.181121	0.445683	0.763854	1	1
pk9878	0.402472	0.444072	0.290908	0.660388	1	0.969623	1
pk9972	0.293662	0.188529	0.200553	0.769564	0.919715	1	1
pk9978	0.227372	0.1543	0.229629	0.912608	0.968981	1	1
pk10088	0.441968	0.346629	0.349519	0.672102	0.779004	1	1
pk10095	0.22085	0.170128	0.230563	0.77506	1	0.930406	1
pk10174	0.282732	0.254299	0.457866	0.630596	0.623723	1	1
pk10221	0.272583	0.166319	0.463839	0.653143	0.876441	1	1
pk10265	0.0976539	0.0678728	0.154506	0.569819	0.684755	1	1
pk10304	0.278849	0.22372	0.10624	0.390842	0.794785	1	1
pk10361	0.20179	0.252701	0.384585	0.525214	0.913657	1	1
pk10374	0.341649	0.292794	0.301773	0.683714	0.789313	1	1
pk10376	0.347439	0.16881	0.199594	0.567199	0.803342	1	1
pk10432	0.344604	0.184395	0.256069	0.5268	0.710035	1	1
pk10464	0.161001	0.0408819	0.122897	0.724288	0.839276	1	1
pk10490	0.398235	0.158003	0.411275	0.896485	1	0.88829	1
pk10598	0.355359	0.212223	0.322489	0.797812	0.882944	1	1
pk10611	0.199849	0.165711	0.200266	0.743066	0.88347	1	1
pk10613	0.434789	0.289904	0.245852	0.751541	0.954035	1	1
pk10652	0.197642	0.0103631	0.106669	0.560479	0.88205	1	1
pk10664	0.211124	0.233388	0.239035	0.566807	1	0.850308	1
pk10700	0.448599	0.171887	0.213106	0.872857	1	0.718892	1
pk10749	0.326667	0.12827	0.222986	0.446902	1	0.76945	1
pk10783	0.157245	0.116113	0.172385	0.970511	1	0.950282	1
pk10798	0.276301	0.134174	0.310644	0.735805	1	0.704178	1
pk10841	0.262045	0.277276	0.285598	0.446776	0.9674	1	1
pk10874	0.293537	0.159463	0.514258	0.759521	0.748444	1	1
pk10881	0.209083	0.0889636	0.134618	0.741317	1	0.781061	1
pk10888	0.390479	0.295743	0.257625	0.862209	0.898721	1	1
pk10943	0.178602	0.241267	0.321749	0.908239	1	0.944157	1
pk10960	0.201709	0.171424	0.271	0.633439	0.599659	1	1
pk10993	0.206102	0.156338	0.24203	0.404682	1	0.914153	1
pk11033	0.327214	0.123866	0.126694	0.599916	1	0.718902	1
pk11219	0.221906	0.11748	0.166336	0.481615	0.736724	1	1
pk11228	0.344131	0.225207	0.216527	0.510624	0.821727	1	1
pk11252	0.2396	0.191291	0.307948	0.438419	0.83047	1	1
pk11318	0.371282	0.113059	0.300131	0.796004	0.684772	1	1
pk11383	0.24506	0.202336	0.351236	0.451618	0.704274	1	1
pk11450	0.546384	0.154056	0.164674	0.310179	0.92112	1	1
pk11470	0.159267	0.0502196	0.385642	0.650438	1	0.723712	1
pk11493	0.463285	0.310471	0.3918	0.656013	0.862585	1	1
pk11498	0.512068	0.391824	0.18439	0.649518	0.788289	1	1
pk11591	0.290655	0.230196	0.308767	0.318018	0.824143	1	1
pk11596	0.199333	0.288936	0.261472	0.573921	1	0.947122	1
pk11656	0.353006	0.167291	0.569185	0.562745	0.678745	1	1
pk11661	0.202897	0.246707	0.494681	0.612983	0.668186	1	1
pk11666	0.273913	0.12804	0.219305	0.427818	0.710562	1	1
pk11700	0.140101	0.0512156	0.0989114	0.621193	0.818221	1	1
pk11706	0.124934	0.0768828	0.150089	0.792694	0.708731	1	1
pk11707	0.424188	0.129757	0.24158	1	0.817582	0.815789	1
pk11712	0.335444	0.0980491	0.249864	0.564783	1	0.71442	1
pk11840	0.334135	0.141324	0.356299	0.76349	0.827232	1	1
pk11877	0.336909	0.223293	0.309186	0.334963	1	0.919527	1
pk11886	0.142227	0.0739669	0.251174	1	0.944236	0.681837	1
pk11902	0.159909	0.420685	0.251459	0.494949	1	0.772819	1
pk11955	0.239827	0.113771	0.123707	0.534141	0.677375	1	1
pk11990	0.216534	0.374606	0.10286	0.555914	0.80038	1	1
pk12012	0.161702	0.256223	0.138751	0.475305	0.914292	1	1
pk12021	0.381567	0.27502	0.339081	0.77541	0.83443	1	1
pk12034	0.310298	0.342081	0.230702	0.83726	0.918924	1	1
pk12042	0.438459	0.344853	0.443344	0.654022	0.854036	1	1
pk12166	0.372456	0.295134	0.403283	0.496246	1	0.86116	1
pk12204	0.309685	0.336896	0.398485	0.616713	0.963169	1	1
pk12208	0.310796	0.379712	0.545691	0.653476	0.832057	1	1
pk12214	0.336798	0.252407	0.247822	0.469939	0.791218	1	1
pk12292	0.421914	0.313251	0.412644	0.702137	0.740987	1	1
pk12333	0.193052	0.278696	0.285697	0.583752	1	0.903592	1
pk12462	0.374399	0.133103	0.273148	0.752289	1	0.965129	1
pk12468	0.411843	0.213872	0.351608	0.693868	1	0.698011	1
pk12522	0.237346	0.235783	0.23618	0.412064	1	0.977111	1
pk12525	0.313771	0.235615	0.231392	0.637003	0.619991	1	1
pk12607	0.321171	0.202328	0.226313	0.470459	0.754692	1	1
pk12611	0.235505	0.203841	0.413624	0.785101	1	0.657337	1
pk12614	0.184411	0.119622	0.331863	0.557811	0.583481	1	1
pk12638	0.182429	0.280436	0.394567	0.826295	1	0.872931	1
pk12710	0.419554	0.24898	0.380192	0.811973	0.973824	1	1
pk12758	0.222487	0.245841	0.295827	0.469221	0.715315	1	1
pk12759	0.298608	0.219925	0.413211	0.635517	0.917598	1	1
pk12766	0.256767	0.159081	0.448466	0.475443	0.741516	1	1
pk12861	0.25893	0.134307	0.172258	0.749437	0.793302	1	1
pk12864	0.194956	0.209852	0.299578	0.432919	0.702609	1	1
pk12933	0.502649	0.266886	0.388351	0.531604	1	0.734157	1
pk13006	0.40926	0.231439	0.327553	0.873447	0.795692	1	1
pk13019	0.344202	0.270143	0.294029	0.809181	0.822644	1	1
pk13039	0.125996	0.0725063	0.110756	0.707801	0.960512	1	1
pk13104	0.0358351	0.0286762	0.0407231	0.430302	1	0.995567	1
pk13108	0.152663	0.428671	0.220322	0.450453	0.789194	1	1
pk13152	0.204463	0.146607	0.588755	0.784371	1	0.858451	1
pk13172	0.218203	0.14571	0.389306	0.584324	0.675779	1	1
pk13184	0.407574	0.302229	0.541431	0.547084	0.924529	1	1
pk13194	0.398601	0.278179	0.303735	0.620114	1	0.866427	1
pk13196	0.362507	0.353273	0.3158	0.700475	1	0.92686	1
pk13204	0.359185	0.184101	0.407448	0.909463	0.824981	1	1
pk13216	0.131233	0.107167	0.20769	0.570292	1	0.720072	1
pk13257	0.503187	0.442629	0.302431	0.413731	1	0.774187	1
pk13268	0.230039	0.443849	0.24901	0.766051	0.688104	1	1
pk13295	0.0914196	0.0704887	0.396	1	0.936367	0.757954	1
pk13324	0.291917	0.199441	0.268242	0.776707	1	0.712088	1
pk13366	0.0682507	0.0357796	0.0461888	0.286473	0.962626	1	1
pk13452	0.18661	0.273492	0.13002	0.475214	1	0.788974	1
pk13501	0.287627	0.337266	0.445126	0.601564	0.812623	1	1
pk13517	0.188742	0.240023	0.243385	0.68385	0.870802	1	1
pk13518	0.20409	0.198872	0.134917	0.748546	0.518637	1	1
pk13526	0.102782	0.085805	0.289426	1	0.929283	0.828233	1
pk13630	0.182361	0.142621	0.321065	0.831862	0.90265	1	1
pk13681	0.537435	0.222978	0.173795	0.269134	1	0.796884	1
pk13688	0.0766936	0.0472292	0.217172	0.568847	0.71409	1	1
pk13745	0.16969	0.0339619	0.108751	0.534129	0.778482	1	1
pk13752	0.19845	0.246676	0.216897	0.89485	0.900853	1	1
pk13778	0.0725998	0.0566262	0.165041	0.97102	1	0.726127	1
pk13781	0.281589	0.190956	0.285722	0.779483	1	0.866631	1
pk13788	0.361633	0.394942	0.35841	0.670652	0.673248	1	1
pk13825	0.256054	0.195092	0.200135	0.62566	0.788976	1	1
pk13860	0.420605	0.27581	0.215279	0.344233	0.928419	1	1
pk13918	0.217097	0.0949096	0.19027	0.690788	0.953698	1	1
pk13932	0.186555	0.14716	0.210706	0.749645	1	0.992854	1
pk13976	0.118082	0.15326	0.164368	0.575101	1	0.776981	1
pk13978	0.203387	0.433818	0.307331	0.614751	1	0.920382	1
pk13979	0.130543	0.614815	0.109076	0.42413	0.918203	1	1
pk14007	0.223355	0.134949	0.304708	0.645441	1	0.751329	1
pk14021	0.323644	0.239753	0.247959	0.956426	0.957694	1	1
pk14031	0.0612707	0.0440537	0.183124	0.587628	0.981268	1	1
pk14065	0.0910585	0.0701791	0.104593	0.495625	0.908793	1	1
pk14077	0.241844	0.0427197	0.0750036	0.560488	0.649254	1	1
pk14105	0.0895144	0.00623426	0.17645	0.643709	0.861146	1	1
pk14119	0.459912	0.327669	0.302631	0.792216	0.739808	1	1
pk14137	0.400902	0.279424	0.319684	0.775156	0.733763	1	1
pk14140	0.219704	0.192974	0.269177	0.748722	1	0.802695	1
pk14166	0.36942	0.372141	0.52191	0.483527	1	0.772196	1
pk14196	0.347051	0.213784	0.311525	0.609656	0.759285	1	1
pk14202	0.302373	0.198307	0.170298	0.957769	0.978187	1	1
pk14223	0.251539	0.184699	0.16595	0.790558	0.993467	1	1
pk14246	0.187925	0.342466	0.47579	0.687267	1	0.784439	1
pk14307	0.121349	0.0719162	0.152074	0.657667	0.70188	1	1
pk14317	0.337523	0.174845	0.204287	0.707499	1	0.832367	1
pk14390	0.363511	0.252042	0.229115	0.384802	0.847172	1	1
pk14478	0.226885	0.137169	0.130589	0.319136	0.943169	1	1
pk14506	0.428152	0.173832	0.357993	0.795252	0.995765	1	1
pk14518	0.191389	0.0948018	0.360751	0.867459	0.756332	1	1
pk14543	0.182217	0.092873	0.16948	0.732816	1	0.938975	1
pk14628	0.079263	0.0283113	0.0935057	0.709555	0.763529	1	1
pk14635	0.217118	0.221165	0.242052	0.609169	0.997993	1	1
pk14659	0.172081	0.0697172	0.139786	0.565	0.830828	1	1
pk14758	0.425708	0.315597	0.429941	0.670385	1	0.849261	1
pk14824	0.21238	0.14297	0.16455	0.408047	0.779171	1	1
pk14827	0.350421	0.299435	0.532532	0.472752	1	0.715232	1
pk14828	0.189875	0.155252	0.383353	0.419965	0.760953	1	1
pk14854	0.525494	0.204195	0.254757	0.554476	0.968826	1	1
pk14880	0.246384	0.313345	0.276596	0.685516	1	0.97343	1
pk14881	0.135406	0.213689	0.161036	0.445247	1	0.804461	1
pk14979	0.39431	0.140483	0.181259	0.552942	0.992944	1	1
pk14982	0.452021	0.435344	0.348908	0.565638	1	0.790339	1
pk15008	0.238225	0.371822	0.227191	0.285966	0.892045	1	1
pk15040	0.0935928	0.0985551	0.214541	0.652929	0.975153	1	1
pk15053	0.33475	0.331432	0.311237	0.933579	0.987132	1	1
pk15062	0.53659	0.355275	0.20822	0.534776	1	0.832961	1
pk15070	0.0430792	0.0156159	0.0455994	0.453514	0.847339	1	1
pk15077	0.380854	0.32218	0.306651	0.649667	0.848838	1	1
pk15099	0.265508	0.25808	0.2409	0.39156	0.777923	1	1
pk15100	0.245688	0.203984	0.214695	0.271368	0.843443	1	1
pk15211	0.38368	0.217384	0.47745	0.544451	0.969477	1	1
pk15245	0.302236	0.216982	0.175868	0.457354	0.971576	1	1
pk15340	0.237015	0.242147	0.166692	0.821786	0.90333	1	1
pk15377	0.299011	0.256852	0.254087	0.656344	1	0.903912	1
pk15394	0.474496	0.325246	0.321549	0.733913	0.718752	1	1
pk15406	0.364143	0.406077	0.324606	0.817239	1	0.97422	1
pk15426	0.263533	0.214796	0.283374	0.842004	0.982969	1	1
pk15486	0.131103	0.0898317	0.512203	0.850657	1	0.816146	1
pk15487	0.250964	0.205015	0.377243	0.575851	0.609991	1	1
pk15537	0.460992	0.158256	0.326774	0.805865	1	0.770726	1
pk15540	0.296792	0.427349	0.348009	0.644994	0.835126	1	1
pk15559	0.326402	0.437189	0.445683	0.446855	1	0.982193	1
pk15580	0.168489	0.283621	0.368315	0.804013	1	0.841017	1
pk15594	0.161714	0.136379	0.178625	0.357401	0.905657	1	1
pk15596	0.0649141	0.192826	0.27782	0.99341	1	0.83601	1
pk15597	0.161348	0.181177	0.149749	0.532922	0.843076	1	1
pk15600	0.165909	0.197461	0.28494	0.630549	0.828758	1	1
pk15610	0.177224	0.285889	0.228307	0.491209	0.736234	1	1
pk15667	0.148194	0.128397	0.247725	0.529816	0.982135	1	1
pk15674	0.130534	0.112837	0.583181	0.899358	1	0.741509	1
pk15682	0.284364	0.161639	0.311164	0.534683	0.768423	1	1
pk15740	0.303424	0.241507	0.270853	0.367774	0.889833	1	1
pk15753	0.201767	0.245015	0.586828	0.534251	0.707898	1	1
pk15797	0.235012	0.279964	0.264579	0.982695	0.876516	1	1
pk15805	0.0600181	0.0157006	0.103007	0.541939	1	0.769636	1
pk15808	0.205034	0.280051	0.119602	0.314878	0.900434	1	1
pk15878	0.479023	0.211009	0.356694	0.675824	1	0.951747	1
pk15935	0.34821	0.210212	0.265808	0.775027	0.845232	1	1
pk15942	0.489008	0.276968	0.453565	0.566074	0.914126	1	1
pk15944	0.40997	0.334104	0.355875	0.720171	0.936636	1	1
pk15952	0.334212	0.427635	0.315856	0.636079	0.788973	1	1
pk16002	0.117376	0.0159744	0.203936	0.465913	0.773202	1	1
pk16017	0.235043	0.265639	0.373007	0.66499	0.727357	1	1
pk16059	0.330521	0.130159	0.208	0.814741	1	0.710123	1
pk16129	0.223081	0.387981	0.399982	0.452365	1	0.778264	1
pk16130	0.279267	0.249108	0.329023	0.56139	0.641578	1	1
pk16182	0.168033	0.217446	0.168328	0.390377	0.75732	1	1
pk16208	0.229553	0.293656	0.231243	0.813408	1	0.818107	1
pk16216	0.19464	0.132249	0.253817	0.97433	0.94048	1	1
pk16243	0.162145	0.0997455	0.118226	0.289947	0.984821	1	1
pk16269	0.259497	0.252214	0.314717	0.975657	1	0.716386	1
pk16270	0.29554	0.218057	0.379458	0.576938	0.807304	1	1
pk16516	0.355146	0.251506	0.297804	0.827143	0.864699	1	1
pk16527	0.352926	0.41665	0.358015	0.5384	1	0.957327	1
pk16564	0.464053	0.282893	0.329448	0.741928	0.872369	1	1
pk16665	0.464521	0.2167	0.404921	0.446505	0.939175	1	1
pk16729	0.40203	0.367877	0.342925	0.519024	0.773425	1	1
pk16733	0.276489	0.226168	0.37521	0.658649	1	0.758448	1
pk16734	0.202728	0.197127	0.350601	0.474174	0.801882	1	1
pk16761	0.231353	0.108885	0.248105	0.815067	0.953749	1	1
pk16764	0.16049	0.138391	0.17092	0.624213	0.777675	1	1
pk16776	0.252796	0.19095	0.214054	0.401884	0.813848	1	1
pk16794	0.379481	0.304848	0.31263	0.650974	1	0.973671	1
pk16806	0.328992	0.367173	0.308312	0.822288	0.891384	1	1
pk16840	0.211923	0.161552	0.682081	0.720969	0.947432	1	1
pk16849	0.182002	0.236357	0.274702	0.665147	0.936644	1	1
pk16907	0.326481	0.107718	0.16626	0.588681	1	0.844733	1
pk16961	0.340662	0.217517	0.430228	0.857968	1	0.771089	1
pk16978	0.414426	0.190659	0.349571	0.613462	0.852796	1	1
pk16979	0.125446	0.0481157	0.25009	0.899135	0.740709	1	1
pk17010	0.210446	0.477488	0.40366	0.443742	1	0.756027	1
pk17020	0.177586	0.189414	0.286876	0.581127	0.579042	1	1
pk17022	0.102907	0.0551158	0.134243	0.939791	1	0.891312	1
pk17024	0.318182	0.192767	0.21019	0.855912	1	0.912382	1
pk17034	0.320928	0.198635	0.230446	1	0.94237	0.747874	1
pk17042	0.28653	0.285141	0.459172	0.883519	0.935697	1	1
pk17074	0.073849	0.0205265	0.0388619	0.525432	1	0.975498	1
pk17085	0.381254	0.358738	0.458937	0.508164	0.907668	1	1
pk17106	0.0876778	0.0401964	0.143382	0.531305	0.749327	1	1
pk17135	0.186451	0.204466	0.259479	0.666012	0.898297	1	1
pk17140	0.197917	0.199167	0.181564	0.727008	0.76208	1	1
pk17141	0.0958695	0.093868	0.324112	0.486845	0.769576	1	1
pk17148	0.230301	0.232999	0.232433	0.673019	1	0.84205	1
pk17173	0.388478	0.320409	0.29823	0.576296	0.883987	1	1
pk17236	0.259057	0.298861	0.320645	0.589082	1	0.912882	1
pk17265	0.313227	0.237666	0.290907	0.866791	0.956059	1	1
pk17273	0.42354	0.25113	0.320465	0.55001	0.808658	1	1
pk17301	0.241613	0.268654	0.41196	0.700435	1	0.739537	1
pk17359	0.113798	0.160709	0.361072	0.616308	0.583186	1	1
pk17425	0.290562	0.203076	0.120532	0.596121	0.759435	1	1
pk17453	0.372101	0.263651	0.354123	0.37916	0.87224	1	1
pk17519	0.332959	0.191927	0.306978	0.80497	0.74228	1	1
pk17594	0.235498	0.199815	0.216519	0.913988	0.863464	1	1
pk17604	0.246467	0.212426	0.494073	0.597192	1	0.772467	1
pk17622	0.106678	0.351653	0.275473	0.697115	1	0.995426	1
pk17623	0.172953	0.237421	0.202576	0.333499	0.876602	1	1
pk17627	0.171135	0.0490524	0.0989777	0.732603	0.583894	1	1
pk17670	0.415642	0.107695	0.115787	0.618867	0.937406	1	1
pk17688	0.262853	0.214077	0.124384	0.579142	0.764839	1	1
pk17691	0.0655152	0.311564	0.183767	0.893069	0.802621	1	1
pk17709	0.221324	0.0523664	0.190031	0.562056	0.65719	1	1
pk17737	0.294321	0.103991	0.248777	0.398115	0.910859	1	1
pk17770	0.154153	0.582456	0.245895	0.423253	0.937483	1	1
pk17772	0.253994	0.137734	0.157362	0.820068	0.977658	1	1
pk17807	0.424075	0.15844	0.186095	0.480494	0.926203	1	1
pk17817	0.383589	0.276039	0.368567	0.677603	0.944435	1	1
pk17872	0.17519	0.248953	0.229012	0.442674	1	0.905853	1
pk17891	0.147396	0.184106	0.437788	0.537079	1	0.715007	1
pk17954	0.205329	0.146878	0.598848	0.727445	0.600005	1	1
pk17968	0.0904881	0.0851462	0.119703	0.736957	0.704166	1	1
pk17971	0.345248	0.260633	0.163542	0.846585	0.842111	1	1
pk17976	0.372485	0.251865	0.321327	0.703786	1	0.965979	1
pk17999	0.229357	0.168822	0.179383	0.720821	0.890518	1	1
pk18011	0.154933	0.0575181	0.0855158	0.64079	0.738335	1	1
pk18031	0.23826	0.150699	0.183703	0.638142	0.827371	1	1
pk18069	0.309915	0.31947	0.444341	0.67435	0.869487	1	1
pk18096	0.16117	0.133224	0.266949	0.838692	0.565926	1	1
pk18102	0.374067	0.198731	0.272355	0.630178	0.935747	1	1
pk18103	0.221721	0.501569	0.342363	0.670094	0.784893	1	1
pk18114	0.215904	0.326972	0.366341	0.980552	0.801694	1	1
pk18116	0.181604	0.222503	0.312261	0.923477	1	0.92352	1
pk18122	0.214558	0.264491	0.16843	0.855531	0.989602	1	1
pk18198	0.399235	0.139514	0.304311	0.606593	0.720038	1	1
pk18229	0.323093	0.156583	0.270537	0.455507	0.991421	1	1
pk18264	0.152242	0.11866	0.10519	0.583256	0.824817	1	1
pk18299	0.335984	0.38233	0.30644	0.621797	1	0.889924	1
pk18309	0.349158	0.269567	0.392293	0.875162	1	0.940924	1
pk18335	0.344841	0.417447	0.311042	0.754285	0.871657	1	1
pk18396	0.257306	0.206049	0.18523	0.548935	0.854176	1	1
pk18402	0.106644	0.0823015	0.154663	0.493519	0.93671	1	1
pk18409	0.15897	0.0721532	0.169034	0.448926	0.75164	1	1
pk18423	0.329344	0.28241	0.254362	0.320811	0.871394	1	1
pk18428	0.261412	0.241908	0.357958	0.560578	0.71906	1	1
pk18429	0.230066	0.0781244	0.155603	0.431922	1	0.860754	1
pk18466	0.360569	0.144526	0.274527	0.939	0.969976	1	1
pk18486	0.403526	0.122451	0.27673	0.788459	0.965315	1	1
pk18489	0.196151	0.128318	0.315173	0.748663	0.795407	1	1
pk18535	0.200045	0.125829	0.227572	0.561788	0.603116	1	1
pk18590	0.130363	0.0932502	0.14553	0.5083	0.7991	1	1
pk18592	0.267068	0.130356	0.195182	0.783345	1	0.738798	1
pk18771	0.26844	0.377289	0.193773	0.55278	0.905089	1	1
pk18799	0.352492	0.233017	0.322657	0.762396	1	0.88158	1
pk18886	0.319184	0.369451	0.327905	0.447997	0.835714	1	1
pk18887	0.316691	0.277856	0.26569	0.80031	0.874498	1	1
pk18911	0.354674	0.146147	0.262921	0.311119	1	0.802379	1
pk18933	0.226787	0.201968	0.423696	0.531673	1	0.774754	1
pk18934	0.25889	0.250972	0.308756	0.809805	0.952577	1	1
pk18976	0.168342	0.229124	0.324731	0.580114	0.886551	1	1
pk18981	0.256793	0.320926	0.263206	0.584016	0.77768	1	1
pk18990	0.277583	0.35456	0.448882	0.541248	0.772698	1	1
pk19008	0.355959	0.249308	0.260736	0.76804	0.565064	1	1
pk19029	0.284221	0.261252	0.228216	0.672667	1	0.680507	1
pk19055	0.403433	0.198421	0.309226	0.752687	1	0.882579	1
pk19064	0.33931	0.192299	0.260826	0.507811	0.664316	1	1
pk19072	0.545996	0.169406	0.27824	0.934625	0.848937	1	1
pk19097	0.47347	0.335726	0.25324	0.801861	1	0.968264	1
pk19103	0.474442	0.353077	0.292048	0.668395	0.834189	1	1
pk19120	0.27225	0.299082	0.310999	0.386328	1	0.94441	1
pk19125	0.45607	0.247297	0.343838	0.746922	1	0.750827	1
pk19197	0.214512	0.0901634	0.214306	0.776282	0.787582	1	1
pk19277	0.442101	0.270284	0.441615	0.560112	1	0.768702	1
pk19278	0.220859	0.0744537	0.182156	0.638615	1	0.767251	1
pk19309	0.115971	0.0771952	0.535252	0.67668	0.78179	1	1
pk19319	0.138956	0.118603	0.314179	0.928803	1	0.842914	1
pk19324	0.190698	0.19632	0.253185	0.705081	1	0.912272	1
pk19454	0.158814	0.117381	0.139753	0.453688	1	0.765211	1
pk19512	0.449529	0.172554	0.18016	0.772972	1	0.942115	1
pk19603	0.163189	0.175614	0.23871	1	0.842655	0.900568	1
pk19606	0.312758	0.237563	0.339005	1	0.812145	0.764557	1
pk19661	0.0985424	0.201398	0.243197	0.42679	1	0.852647	1
pk19727	0.214498	0.151801	0.211706	1	0.948032	0.677148	1
pk19773	0.0953321	0.0391302	0.378874	1	0.987097	0.716287	1
pk19774	0.0484574	0.0419709	0.174999	0.893941	0.890338	1	1
pk19827	0.256642	0.14698	0.306545	0.770319	1	0.76298	1
pk20065	0.158952	0.125743	0.134301	0.946669	1	0.896643	1
pk20080	0.212527	0.263369	0.350241	0.862228	1	0.821804	1
pk20091	0.175989	0.05387	0.201158	0.59163	1	0.728303	1
pk20116	0.264517	0.652444	0.358231	0.647766	0.915366	1	1
pk20123	0.444828	0.356604	0.298354	0.824499	0.797437	1	1
pk20163	0.27531	0.161903	0.258787	0.763709	1	0.849134	1
pk20164	0.259494	0.349948	0.41668	0.760402	0.837736	1	1
pk20185	0.190719	0.253931	0.291432	0.577081	1	0.734643	1
pk20295	0.44276	0.309568	0.274159	0.726505	0.665691	1	1
pk20342	0.449982	0.328054	0.298912	0.569991	1	0.976055	1
pk20364	0.473088	0.366725	0.254275	0.510278	0.927658	1	1
pk20403	0.25698	0.240254	0.316128	0.470421	0.817967	1	1
pk20424	0.280919	0.40653	0.247324	0.489463	1	0.936129	1
pk20492	0.150969	0.133597	0.0803524	0.488038	0.863789	1	1
pk20493	0.299695	0.362276	0.0981062	0.296988	1	0.918599	1
pk20534	0.172029	0.170191	0.263909	0.878809	0.916326	1	1
pk20567	0.176214	0.0485578	0.287258	0.82819	1	0.890337	1
pk20595	0.259983	0.072821	0.0789251	0.757968	1	0.796151	1
pk20620	0.25042	0.332538	0.525383	0.549024	0.770452	1	1
pk20690	0.147064	0.112401	0.421767	0.546261	0.78613	1	1
pk20715	0.215267	0.49226	0.446481	0.705778	1	0.803846	1
pk20721	0.280404	0.156697	0.499004	0.915152	0.94441	1	1
pk20723	0.231075	0.175177	0.390645	0.714182	1	0.663438	1
pk20764	0.334003	0.235196	0.297974	0.68792	0.864484	1	1
pk20779	0.29515	0.129308	0.237092	1	0.753225	0.833283	1
pk20791	0.312144	0.441471	0.301112	0.632839	1	0.921542	1
pk20794	0.396076	0.125545	0.273318	0.993274	1	0.827355	1
pk20802	0.326772	0.144729	0.18993	0.946337	1	0.909376	1
pk20811	0.128422	0.10689	0.181169	0.668433	0.741487	1	1
pk20820	0.243476	0.461058	0.266517	0.666073	0.86649	1	1
pk20838	0.344608	0.35924	0.323571	0.511823	0.866859	1	1
pk20867	0.344512	0.270405	0.460883	0.470578	0.892377	1	1
pk20883	0.470568	0.343269	0.318962	0.461661	1	0.726701	1
pk20894	0.303894	0.339051	0.249588	0.753394	1	0.869652	1
pk20927	0.438298	0.304334	0.300857	0.851779	0.922842	1	1
pk20951	0.335534	0.209187	0.199483	0.49604	0.915732	1	1
pk20984	0.602041	0.212475	0.167513	0.652051	1	0.776511	1
pk20985	0.2357	0.10749	0.137523	0.357111	1	0.874331	1
pk21214	0.462269	0.092825	0.299171	1	0.997785	0.962222	1
pk21228	0.337326	0.190311	0.246633	0.472697	0.753166	1	1
pk21234	0.0911297	0.0300425	0.0880615	0.294564	1	0.814372	1
pk21235	0.258402	0.110584	0.297003	0.915131	0.940506	1	1
pk21243	0.412713	0.221232	0.328176	0.475912	0.781237	1	1
pk21277	0.400947	0.161466	0.27592	0.692081	0.729028	1	1
pk21363	0.487161	0.19658	0.332978	0.806796	1	0.921989	1
pk21417	0.506761	0.335046	0.334596	0.695947	0.974633	1	1
pk21479	0.133368	0.0667889	0.122917	0.537902	1	0.821815	1
pk21502	0.336858	0.516474	0.366614	0.491445	1	0.923449	1
pk21538	0.118424	0.136697	0.101297	0.292377	0.873166	1	1
pk21546	0.311689	0.281058	0.165897	0.575755	1	0.908237	1
pk21558	0.0688578	0.0881971	0.130307	0.536446	0.761197	1	1
pk21589	0.417582	0.294597	0.205836	0.747111	1	0.971328	1
pk21606	0.263296	0.597359	0.144878	0.400558	1	0.82962	1
pk21618	0.18974	0.197605	0.18967	0.232733	1	0.884887	1
pk21653	0.326039	0.360973	0.357007	0.693546	0.836824	1	1
pk21772	0.307802	0.284339	0.25189	0.945128	0.93689	1	1
pk21845	0.240042	0.0880321	0.151088	0.961371	0.903497	1	1
pk21849	0.358849	0.244631	0.281965	0.677673	0.872405	1	1
pk21860	0.413983	0.307622	0.348195	0.848132	0.869364	1	1
pk21874	0.449283	0.146357	0.203493	0.637095	0.843049	1	1
pk21896	0.418574	0.306885	0.257951	0.749767	0.883359	1	1
pk21905	0.415272	0.231355	0.419139	0.600868	1	0.806729	1
pk21919	0.270353	0.212741	0.368077	0.595223	0.65398	1	1
pk21963	0.301932	0.19734	0.296583	0.831362	0.932182	1	1
pk21966	0.361777	0.168034	0.394268	0.863276	0.787789	1	1
pk22034	0.30922	0.146201	0.241268	0.807311	0.728528	1	1
pk22061	0.359515	0.347106	0.41642	0.592225	0.745306	1	1
pk22092	0.292754	0.162735	0.134606	0.837081	0.951201	1	1
pk22094	0.39672	0.292349	0.345374	0.480046	1	0.743461	1
pk22218	0.155767	0.353212	0.280577	0.84833	1	0.798327	1
pk22226	0.311676	0.11674	0.226168	0.424018	0.712694	1	1
pk22267	0.32598	0.267539	0.346017	0.944625	0.939118	1	1
pk22274	0.374965	0.303486	0.267669	1	0.674215	0.911345	1
pk22315	0.299772	0.238645	0.323329	0.886918	0.952111	1	1
pk22317	0.253191	0.12818	0.271531	1	0.63925	0.973288	1
pk22358	0.359769	0.333862	0.269876	0.853808	0.788478	1	1
pk22365	0.402571	0.211709	0.20768	0.781237	1	0.935344	1
pk22428	0.292409	0.198184	0.238377	0.603762	0.610133	1	1
pk22459	0.22883	0.270726	0.238052	0.363013	1	0.798353	1
pk22470	0.303529	0.236666	0.465599	0.739433	1	0.949512	1
pk22515	0.262547	0.184928	0.373658	0.810035	1	0.850303	1
pk22520	0.179834	0.18933	0.540836	0.724233	1	0.945885	1
pk22577	0.270631	0.124088	0.304775	0.657123	0.683952	1	1
pk22594	0.255881	0.123014	0.214459	1	0.696481	0.905207	1
pk22628	0.162542	0.190761	0.112731	0.477453	1	0.808215	1
pk22640	0.473305	0.38856	0.338825	0.639276	0.854892	1	1
pk22727	0.233838	0.309611	0.483449	0.722032	1	0.770311	1
pk22772	0.201048	0.160494	0.272164	0.67803	1	0.963673	1
pk22796	0.27888	0.253615	0.216028	0.406119	0.990923	1	1
pk22860	0.442489	0.15557	0.325687	0.427296	0.879378	1	1
pk22873	0.398039	0.218356	0.175075	0.76985	1	0.701662	1
pk22887	0.199049	0.292726	0.369934	0.572518	0.790955	1	1
pk22893	0.167408	0.224847	0.169853	0.355479	0.826814	1	1
pk22900	0.201407	0.440165	0.242153	0.400813	0.947508	1	1
pk22960	0.385046	0.184495	0.419883	0.672196	1	0.759404	1
pk22980	0.0903359	0.0808045	0.211867	0.732863	1	0.757787	1
pk22981	0.248689	0.441067	0.257791	0.703774	1	0.721992	1
pk22985	0.186444	0.0692301	0.164517	0.545906	1	0.950854	1
pk23035	0.124603	0.14982	0.153285	0.719379	0.8851	1	1
pk23036	0.222986	0.0937938	0.190634	0.392001	1	0.883494	1
pk23086	0.335371	0.639583	0.252339	0.437768	1	0.837488	1
pk23087	0.43521	0.355515	0.270933	0.677962	1	0.887186	1
pk23157	0.332391	0.145141	0.289427	0.653847	1	0.703104	1
pk23163	0.442904	0.125518	0.395096	0.793024	0.676056	1	1
pk23168	0.314837	0.339938	0.364833	0.834141	1	0.972533	1
pk23182	0.141591	0.312678	0.245699	0.52003	0.829362	1	1
pk23204	0.285057	0.296747	0.361951	0.645594	0.766079	1	1
pk23212	0.226135	0.220285	0.312502	0.558249	0.759376	1	1
pk23213	0.341958	0.226011	0.352017	0.448882	0.721497	1	1
pk23214	0.267495	0.131862	0.297758	0.914531	1	0.655108	1
pk23267	0.239066	0.095777	0.0739996	0.341081	0.941816	1	1
pk23288	0.232996	0.122151	0.303631	0.939154	1	0.769293	1
pk23298	0.469675	0.327217	0.292541	0.52622	1	0.83744	1
pk23359	0.355866	0.260039	0.325108	0.723507	0.930575	1	1
pk23371	0.0942526	0.0650161	0.429075	0.564045	0.722616	1	1
pk23373	0.124324	0.0239869	0.130608	0.446836	0.941805	1	1
pk23378	0.0758907	0.0799704	0.113574	0.769258	0.841941	1	1
pk23402	0.390338	0.314908	0.267668	0.475812	1	0.922587	1
pk23458	0.238098	0.261039	0.266302	0.791981	0.940731	1	1
pk23465	0.219426	0.198878	0.274788	0.820454	1	0.916366	1
pk23500	0.427881	0.181559	0.206539	0.476574	0.697219	1	1
pk23541	0.189243	0.143166	0.291817	0.471871	0.783109	1	1
pk23555	0.359035	0.268366	0.332515	0.551893	0.801256	1	1
pk23595	0.20451	0.343403	0.570767	0.620278	0.742002	1	1
pk23612	0.48862	0.249515	0.195159	0.522942	0.877537	1	1
pk23705	0.420057	0.215841	0.338588	0.629479	1	0.900455	1
pk23825	0.260412	0.147592	0.231939	0.858667	0.989282	1	1
pk23837	0.288575	0.143596	0.296895	1	0.839897	0.893357	1
pk23845	0.178192	0.114203	0.14866	0.795544	0.787743	1	1
pk23890	0.307854	0.159541	0.473553	1	0.579199	0.876525	1
pk23919	0.361776	0.588429	0.238653	0.354703	1	0.801377	1
pk23963	0.283792	0.13029	0.250918	0.750536	0.54623	1	1
pk24022	0.253351	0.0771195	0.212127	0.525959	0.836719	1	1
pk24062	0.181195	0.109138	0.131932	0.591058	0.878823	1	1
pk24063	0.383701	0.221513	0.413265	0.411658	0.752476	1	1
pk24207	0.308575	0.35578	0.279915	0.544577	0.845344	1	1
pk24208	0.303321	0.234256	0.355842	0.818134	0.977004	1	1
pk24211	0.313218	0.319092	0.480716	0.743613	0.771105	1	1
pk24222	0.264354	0.437579	0.451462	0.426685	1	0.806276	1
pk24249	0.464083	0.252756	0.264909	0.5107	0.917382	1	1
pk24321	0.342298	0.322392	0.487145	0.5255	0.795317	1	1
pk24362	0.167624	0.192517	0.311689	0.534494	0.715677	1	1
pk24367	0.464786	0.437329	0.249659	0.47686	1	0.925411	1
pk24381	0.359831	0.326184	0.410068	0.504449	0.826596	1	1
pk24388	0.293822	0.166593	0.212625	0.430381	0.713817	1	1
pk24401	0.0585089	0.0971208	0.123624	0.468196	1	0.811493	1
pk24412	0.13408	0.0743724	0.0803899	0.818879	0.76962	1	1
pk24418	0.461107	0.224037	0.35104	0.541208	0.889105	1	1
pk24424	0.440086	0.352495	0.379398	0.711691	0.843515	1	1
pk24492	0.435663	0.25511	0.282466	0.912966	1	0.946883	1
pk24502	0.356816	0.222989	0.297804	0.889082	0.870675	1	1
pk24589	0.142759	0.181388	0.174736	1	0.848879	0.951857	1
pk24593	0.452509	0.293767	0.104984	0.404752	0.973369	1	1
pk24600	0.333153	0.131175	0.289044	0.572961	0.759291	1	1
pk24625	0.235748	0.115983	0.125802	0.543307	1	0.936331	1
pk24640	0.380229	0.24271	0.220893	0.742404	0.892059	1	1
pk24641	0.160694	0.232532	0.202444	0.706002	0.942771	1	1
pk24695	0.301264	0.186036	0.20927	0.762189	0.734847	1	1
pk24704	0.231966	0.148607	0.288478	0.642185	1	0.823621	1
pk24735	0.363898	0.110382	0.321077	0.383462	0.761431	1	1
pk24749	0.108332	0.770584	0.17885	0.554293	1	0.976459	1
pk24752	0.312319	0.251774	0.35907	0.845919	0.904531	1	1
pk24774	0.169068	0.243834	0.155748	0.76998	1	0.920379	1
pk24789	0.390413	0.359183	0.296213	0.510273	0.740167	1	1
pk24793	0.263208	0.153738	0.258816	0.452632	1	0.908104	1
pk24862	0.372128	0.294099	0.2879	0.779245	0.931325	1	1
pk24906	0.204134	0.149277	0.281048	0.856722	1	0.992089	1
pk24917	0.383965	0.282015	0.261994	0.951517	0.92548	1	1
pk24923	0.39267	0.238806	0.35129	0.576621	0.735692	1	1
pk24952	0.197985	0.16766	0.139256	0.782701	0.945622	1	1
pk24980	0.286032	0.27656	0.349269	0.86397	1	0.948961	1
pk25002	0.275315	0.217504	0.300015	0.83468	0.946655	1	1
pk25038	0.460722	0.0999737	0.109192	0.631688	1	0.701735	1
pk25044	0.243177	0.136307	0.257133	0.747969	0.727423	1	1
pk25056	0.317855	0.243446	0.389081	0.464747	1	0.982764	1
pk25108	0.173178	0.13519	0.531966	0.665625	0.910255	1	1
pk25109	0.32146	0.201657	0.557541	0.63746	1	0.823061	1
pk25144	0.215894	0.168368	0.201989	0.433306	0.697135	1	1
pk25165	0.360329	0.180171	0.251386	0.621049	0.667548	1	1
pk25173	0.0768535	0.0748625	0.169939	0.536993	0.706883	1	1
pk25235	0.255832	0.204387	0.488453	0.679645	1	0.993945	1
pk25256	0.340107	0.28658	0.302583	0.69001	0.897595	1	1
pk25277	0.22194	0.175038	0.314306	0.867616	1	0.810718	1
pk25304	0.118067	0.177626	0.13565	0.568483	0.715182	1	1
pk25312	0.231488	0.312416	0.281228	0.399543	1	0.756407	1
pk25327	0.21658	0.20507	0.235957	0.387964	1	0.998606	1
pk25362	0.155242	0.10645	0.144108	0.513764	0.990692	1	1
pk25364	0.45184	0.177513	0.378037	0.620954	0.984275	1	1
pk25380	0.121039	0.101389	0.116141	0.797122	1	0.770653	1
pk25394	0.201124	0.27452	0.205661	1	0.976275	0.756602	1
pk25477	0.292081	0.206419	0.30054	0.384394	0.75708	1	1
pk25479	0.115187	0.0883971	0.476903	0.590311	0.890268	1	1
pk25480	0.247921	0.153247	0.454227	0.924577	0.937156	1	1
pk25483	0.271747	0.153412	0.288803	0.554198	0.919456	1	1
pk25501	0.376966	0.216931	0.264588	0.701877	0.840986	1	1
pk25509	0.166979	0.16149	0.211161	0.483843	0.752954	1	1
pk25524	0.236777	0.174654	0.34231	0.732721	1	0.766186	1
pk25705	0.333881	0.195265	0.235251	0.693143	1	0.712915	1
pk25722	0.317542	0.275015	0.310478	1	0.899759	0.93463	1
pk25727	0.293043	0.1817	0.278514	0.532582	0.846436	1	1
pk25742	0.24179	0.36209	0.324389	0.60079	0.740981	1	1
pk25769	0.0856461	0.120953	0.324055	0.992025	0.935849	1	1
pk25801	0.257252	0.0841549	0.242605	0.542142	0.675186	1	1
pk25865	0.224487	0.15433	0.203049	0.482798	1	0.906828	1
pk25903	0.302552	0.229505	0.2142	0.949789	1	0.994819	1
pk25907	0.0812364	0.338869	0.296808	0.748771	0.944624	1	1
pk25909	0.102577	0.0376016	0.0395507	0.344642	0.881982	1	1
pk25911	0.440915	0.168183	0.137695	0.685437	1	0.783227	1
pk25962	0.215841	0.164308	0.135919	0.261322	1	0.831043	1
pk26010	0.245792	0.125112	0.14018	0.489682	1	0.748284	1
pk26087	0.269832	0.0893298	0.145265	1	0.886497	0.707105	1
pk26092	0.182163	0.173661	0.14055	0.761186	0.807892	1	1
pk26130	0.430371	0.312239	0.246491	0.887316	0.962395	1	1
pk26238	0.236651	0.371967	0.121704	0.311185	1	0.777193	1
pk26256	0.261598	0.380255	0.193737	0.425939	0.844252	1	1
pk26274	0.333034	0.147698	0.288473	0.682765	1	0.864705	1
pk26280	0.266875	0.155488	0.343282	0.716288	0.708277	1	1
pk26356	0.196939	0.14686	0.210723	0.734867	0.792261	1	1
pk26363	0.337907	0.337175	0.265407	0.688056	1	0.838607	1
pk26399	0.16317	0.242036	0.252869	0.574242	0.915992	1	1
pk26407	0.257586	0.321766	0.321527	0.730534	0.597081	1	1
pk26418	0.367881	0.26732	0.408764	0.765652	1	0.74142	1
pk26445	0.246284	0.224841	0.587174	0.82507	0.630419	1	1
pk26469	0.629828	0.20502	0.236308	0.665106	0.970968	1	1
pk26483	0.314333	0.063524	0.14343	0.735103	1	0.95782	1
pk26499	0.173193	0.0521366	0.104393	0.304755	1	0.975115	1
pk26543	0.423179	0.176522	0.286964	0.710467	1	0.809738	1
pk26552	0.329755	0.192254	0.152022	0.776763	1	0.662597	1
pk26637	0.273821	0.22957	0.44204	0.588344	0.654668	1	1
pk26706	0.28006	0.283614	0.434378	0.693769	1	0.996142	1
pk26718	0.311889	0.29973	0.351028	0.522959	0.886987	1	1
pk26731	0.445093	0.250464	0.42397	0.562556	0.995211	1	1
pk26736	0.397223	0.162382	0.213089	0.593284	0.765428	1	1
pk26749	0.287966	0.252969	0.370322	0.593017	0.753461	1	1
pk26751	0.318623	0.289346	0.269849	0.955855	0.664174	1	1
pk26773	0.161622	0.177813	0.165668	0.48198	0.890141	1	1
pk26824	0.169565	0.148922	0.272044	0.92454	0.908276	1	1
pk26864	0.177359	0.151915	0.402623	0.773272	1	0.897311	1
pk26879	0.339176	0.219375	0.305013	1	0.883936	0.970171	1
pk26904	0.0868135	0.154353	0.182776	0.487873	0.731791	1	1
pk26955	0.352293	0.187699	0.184837	1	0.936005	0.956538	1
pk26967	0.139752	0.137214	0.211287	0.990305	0.839374	1	1
pk27007	0.379954	0.303912	0.309585	0.800252	1	0.963591	1
pk27228	0.193844	0.446362	0.321005	0.754114	1	0.806391	1
pk27241	0.41964	0.186559	0.283395	0.685049	0.643084	1	1
pk27243	0.465432	0.318082	0.343504	0.715666	0.783479	1	1
pk27246	0.351689	0.315476	0.335144	0.426697	1	0.974914	1
pk27274	0.25595	0.247512	0.255593	0.724722	1	0.756978	1
pk27294	0.22086	0.26409	0.193695	0.693625	0.791694	1	1
pk27308	0.280067	0.227035	0.22566	0.771434	0.819478	1	1
pk27367	0.203225	0.195034	0.353678	0.521574	0.695431	1	1
pk27370	0.223447	0.22499	0.258663	0.604266	0.632173	1	1
pk27379	0.269827	0.167605	0.327989	0.468972	0.664961	1	1
pk27386	0.0354888	0.0207249	0.0423419	0.448907	0.811358	1	1
pk27410	0.345948	0.19008	0.256003	0.975897	0.981566	1	1
pk27416	0.247166	0.219693	0.233555	0.36839	1	0.956113	1
pk27420	0.208973	0.176023	0.368173	0.506373	0.728716	1	1
pk27427	0.29459	0.147282	0.207139	0.911081	1	0.969971	1
pk27429	0.234094	0.0674183	0.187457	0.356497	0.86451	1	1
pk27430	0.319499	0.217506	0.314279	0.701729	0.911718	1	1
pk27459	0.242609	0.160763	0.273025	0.441312	0.834174	1	1
pk27484	0.272174	0.569007	0.394788	0.583126	1	0.877173	1
pk27485	0.341611	0.412107	0.35177	0.513592	0.980551	1	1
pk27507	0.422995	0.0763242	0.18016	0.639947	1	0.727296	1
pk27565	0.132388	0.114488	0.315991	0.738028	0.785898	1	1
pk27567	0.456499	0.298366	0.388163	0.511806	0.989418	1	1
pk27637	0.343317	0.173692	0.29025	0.829015	1	0.713894	1
pk27682	0.278116	0.303728	0.314689	0.591738	0.908137	1	1
pk27756	0.266462	0.106866	0.23357	0.324212	0.80945	1	1
pk27829	0.361648	0.332528	0.111375	0.625431	0.93621	1	1
pk27830	0.184765	0.0568131	0.194619	1	0.944746	0.666957	1
pk27831	0.305132	0.286145	0.284517	0.857028	1	0.692467	1
pk27838	0.205479	0.0572286	0.0950146	0.412713	1	0.843736	1
pk27880	0.376626	0.0723766	0.168531	1	0.640901	0.836607	1
pk27885	0.216918	0.249933	0.148735	0.699054	0.789264	1	1
pk27902	0.0974947	0.130757	0.195556	0.630432	0.828535	1	1
pk27911	0.153602	0.257075	0.227924	0.816003	0.846886	1	1
pk27916	0.282764	0.367408	0.238861	0.97175	1	0.866641	1
pk27927	0.250451	0.300755	0.276412	0.908733	1	0.898824	1
pk27935	0.208015	0.234912	0.123954	0.738147	0.570481	1	1
pk27942	0.212104	0.100538	0.17644	0.634857	0.703142	1	1
pk27958	0.188218	0.542996	0.152897	0.619545	0.915106	1	1
pk27959	0.115149	0.196719	0.154087	0.41663	0.847992	1	1
pk27973	0.341342	0.115704	0.301563	0.550251	1	0.85651	1
pk27984	0.0324084	0.0437857	0.113736	0.53432	0.93061	1	1
pk27986	0.345964	0.429032	0.29732	0.510267	0.863288	1	1
pk27997	0.145992	0.0718231	0.134922	0.497162	0.774786	1	1
pk28007	0.308915	0.236274	0.373	0.454854	0.905293	1	1
pk28063	0.138764	0.113091	0.224211	0.740743	0.732833	1	1
pk28074	0.319374	0.313888	0.279523	0.566971	0.724557	1	1
pk28090	0.363956	0.426798	0.272774	0.773413	1	0.874205	1
pk28124	0.349565	0.273721	0.429877	0.525413	1	0.774967	1
pk28198	0.357413	0.166809	0.330973	0.899401	1	0.739597	1
pk28208	0.46049	0.218888	0.408482	0.682688	1	0.877909	1
pk28245	0.338657	0.181174	0.200994	0.958999	0.8687	1	1
pk28300	0.372822	0.363292	0.457138	0.623657	1	0.755862	1
pk28329	0.150203	0.092882	0.193941	0.774935	1	0.985022	1
pk28388	0.225046	0.202263	0.477618	0.728904	0.746342	1	1
pk28425	0.423413	0.286505	0.238892	0.582912	1	0.968184	1
pk28544	0.113471	0.128483	0.142911	0.421813	0.774162	1	1
pk28596	0.368451	0.276315	0.495883	0.536337	1	0.720107	1
pk28597	0.223728	0.165244	0.204623	0.374892	1	0.964079	1
pk28621	0.358164	0.300606	0.374386	0.418588	1	0.870892	1
pk28639	0.164911	0.0940697	0.148956	0.604973	0.825734	1	1
pk28699	0.258866	0.482977	0.387859	0.455001	0.979123	1	1
pk28703	0.23556	0.211653	0.174846	0.371356	0.81179	1	1
pk28751	0.281145	0.170436	0.248692	0.838013	0.903057	1	1
pk28807	0.322018	0.216219	0.257963	0.58657	0.929717	1	1
pk28847	0.239479	0.140743	0.249894	0.912749	0.987262	1	1
pk28929	0.100914	0.135935	0.0980867	0.652862	0.67655	1	1
pk28938	0.214019	0.146907	0.206793	0.726358	1	0.961718	1
pk28974	0.27375	0.315061	0.275077	0.718416	0.850434	1	1
pk28989	0.30773	0.343978	0.435386	0.772618	0.774267	1	1
pk29007	0.320977	0.220254	0.303807	0.523439	0.762236	1	1
pk29017	0.216902	0.136532	0.308764	0.972913	0.708662	1	1
pk29019	0.353245	0.347827	0.374418	0.862342	0.840592	1	1
pk29051	0.145303	0.0568532	0.270499	1	0.83738	0.891005	1
pk29204	0.265632	0.297002	0.165889	0.632689	0.93608	1	1
pk29217	0.240385	0.244354	0.237691	0.807976	0.980817	1	1
pk29250	0.173791	0.0636055	0.262958	0.857867	0.971748	1	1
pk29253	0.314785	0.234797	0.186873	0.471609	0.828416	1	1
pk29307	0.212062	0.28494	0.257726	0.514596	0.782346	1	1
pk29318	0.38631	0.433138	0.35062	0.712907	0.807924	1	1
pk29334	0.207369	0.18083	0.299994	0.856053	1	0.720775	1
pk29337	0.344077	0.355935	0.400707	0.547423	1	0.814494	1
pk29376	0.261735	0.151786	0.341058	0.769996	1	0.737289	1
pk29377	0.218698	0.222375	0.29062	0.855781	1	0.799084	1
pk29480	0.165392	0.139103	0.184707	0.634404	0.685951	1	1
pk29591	0.206022	0.111839	0.252	0.669852	0.882695	1	1
pk29616	0.273961	0.297368	0.2718	0.790022	0.863014	1	1
pk29617	0.257388	0.302624	0.158685	0.445242	0.816975	1	1
pk29667	0.135031	0.598302	0.560084	0.581021	0.94407	1	1
pk29780	0.31214	0.536178	0.359252	0.69106	1	0.849258	1
pk29834	0.168211	0.0823884	0.329955	0.521137	0.795982	1	1
pk29842	0.211873	0.149993	0.376207	0.579709	0.6128	1	1
pk29873	0.17907	0.340808	0.327518	0.510571	0.705446	1	1
pk29950	0.364075	0.298968	0.280405	0.442027	0.832724	1	1
pk29954	0.350366	0.401954	0.376613	0.728085	0.936811	1	1
pk29961	0.420009	0.160765	0.325007	0.870727	0.598039	1	1
pk30011	0.384798	0.37595	0.337632	0.678487	0.852507	1	1
pk30034	0.0957926	0.0588131	0.215628	0.874139	1	0.828313	1
pk30095	0.292645	0.228322	0.276607	0.651365	1	0.702489	1
pk30098	0.267842	0.210438	0.313532	0.802924	0.96663	1	1
pk30146	0.151814	0.132586	0.15347	0.771487	0.880321	1	1
pk30209	0.12954	0.146886	0.134835	0.76163	1	0.81559	1
pk30232	0.425881	0.313472	0.395217	0.330491	1	0.748164	1
pk30252	0.383331	0.370382	0.389897	0.551205	0.919613	1	1
pk30277	0.146458	0.259836	0.292716	0.779799	0.886031	1	1
pk30280	0.246133	0.153381	0.201361	0.765658	1	0.959847	1
pk30287	0.362965	0.352305	0.267631	0.726386	0.677695	1	1
pk30306	0.300005	0.22181	0.222477	0.49335	0.665501	1	1
pk30359	0.227005	0.11341	0.309771	0.683811	0.805714	1	1
pk30398	0.192109	0.412727	0.432798	0.664555	0.679914	1	1
pk30426	0.473001	0.0850945	0.1083	0.337812	1	0.877185	1
pk30455	0.115481	0.234164	0.0947039	0.598139	0.791021	1	1
pk30459	0.379025	0.419323	0.399769	0.391567	1	0.780765	1
pk30467	0.0821721	0.0724987	0.271254	0.635614	0.750223	1	1
pk30468	0.165498	0.126751	0.219196	0.457491	0.861946	1	1
pk30480	0.355601	0.171918	0.261273	0.758685	1	0.771344	1
pk30538	0.46508	0.195783	0.373765	0.76981	1	0.805079	1
pk30600	0.463874	0.192384	0.446722	0.751271	0.844985	1	1
pk30604	0.363826	0.16651	0.386862	0.402781	0.738438	1	1
pk30697	0.50861	0.172574	0.331068	0.662978	0.702379	1	1
pk30750	0.20165	0.429805	0.412139	0.742243	0.850395	1	1
pk30809	0.260962	0.216702	0.371106	0.48662	0.753285	1	1
pk30811	0.193958	0.255729	0.17775	0.841746	0.662669	1	1
pk30832	0.0233979	0.0127175	0.105297	0.512965	1	0.947044	1
pk30901	0.46278	0.35829	0.416126	0.552431	1	0.884963	1
pk30986	0.244834	0.153292	0.335506	0.853574	0.896353	1	1
pk30993	0.392998	0.228314	0.160856	0.881361	0.94788	1	1
pk31004	0.355822	0.246754	0.519433	0.606169	0.825755	1	1
pk31021	0.161954	0.129598	0.143766	0.641755	0.907336	1	1
pk31039	0.0786207	0.277173	0.199365	0.34542	0.796149	1	1
pk31040	0.181651	0.495628	0.20705	0.358315	0.991468	1	1
pk31042	0.308163	0.247426	0.395985	0.65929	0.713528	1	1
pk31150	0.192171	0.208182	0.236478	0.644141	1	0.951348	1
pk31154	0.116793	0.0427643	0.113182	0.527655	0.797998	1	1
pk31177	0.175084	0.105302	0.185853	0.700071	1	0.841011	1
pk31229	0.475188	0.301171	0.31383	0.501613	1	0.759474	1
pk31247	0.182202	0.257071	0.19611	0.344871	1	0.780102	1
pk31259	0.535647	0.259019	0.306925	0.795471	0.951009	1	1
pk31314	0.352323	0.185912	0.137348	0.314747	0.982858	1	1
pk31348	0.528228	0.127945	0.341766	0.801666	1	0.929387	1
pk31387	0.14058	0.117039	0.0893712	0.272095	1	0.855053	1
pk31414	0.253776	0.236948	0.4587	0.630098	0.797235	1	1
pk31492	0.452769	0.266649	0.329305	0.765085	0.713046	1	1
pk31551	0.190931	0.599176	0.304153	0.633505	0.807361	1	1
pk31598	0.386871	0.349866	0.266394	0.443646	0.921566	1	1
pk31704	0.370295	0.169037	0.352851	0.351626	0.771185	1	1
pk31773	0.271089	0.216467	0.40925	0.823785	1	0.885551	1
pk31787	0.248151	0.198834	0.210004	0.406888	0.794522	1	1
pk31804	0.173999	0.0518091	0.135632	0.709661	0.579719	1	1
pk31823	0.325275	0.24608	0.475504	0.702828	0.926643	1	1
pk31970	0.280926	0.365553	0.322394	0.904087	0.991879	1	1
pk32001	0.197548	0.358933	0.436949	0.786113	0.72879	1	1
pk32018	0.212541	0.0819318	0.273592	0.71168	0.848828	1	1
pk32038	0.179582	0.163358	0.312498	0.643673	1	0.982759	1
pk32059	0.116986	0.0354642	0.112253	0.878363	0.931681	1	1
pk32075	0.224533	0.037565	0.162232	0.487035	1	0.83908	1
pk32076	0.110061	0.0681859	0.105954	0.312484	0.955539	1	1
pk32086	0.1218	0.0808702	0.341184	0.683838	0.732863	1	1
pk32129	0.179241	0.149169	0.195389	0.54783	1	0.82104	1
pk32185	0.137734	0.158526	0.219933	0.880001	0.662673	1	1
pk32220	0.477513	0.302095	0.317672	0.662802	0.922656	1	1
pk32225	0.42512	0.290598	0.347984	0.836586	1	0.977178	1
pk32279	0.34971	0.208225	0.347216	0.643637	0.603739	1	1
pk32280	0.184291	0.156265	0.589894	0.761616	1	0.950611	1
pk32292	0.318616	0.258057	0.380903	0.655082	0.767829	1	1
pk32310	0.263319	0.161053	0.218455	0.764564	1	0.673014	1
pk32324	0.279931	0.21664	0.240221	0.797081	0.90464	1	1
pk32327	0.244154	0.147877	0.229363	0.821645	0.892586	1	1
pk32328	0.364684	0.308512	0.231244	0.838475	1	0.943661	1
pk32336	0.223057	0.39471	0.166861	0.561972	0.804827	1	1
pk32357	0.498752	0.359299	0.346024	0.668643	0.99019	1	1
pk32364	0.259194	0.192187	0.206875	0.693135	0.841765	1	1
pk32382	0.186233	0.237111	0.229765	0.89557	0.946623	1	1
pk32406	0.358481	0.361946	0.335274	0.618894	1	0.801412	1
pk32418	0.210153	0.236413	0.270284	0.715688	0.712599	1	1
pk32457	0.372727	0.187199	0.285755	0.743948	1	0.987216	1
pk32461	0.38283	0.302587	0.378176	0.565492	0.847253	1	1
pk32493	0.327331	0.574521	0.202983	0.75662	0.950606	1	1
pk32498	0.20629	0.21579	0.244619	0.810864	1	0.955212	1
pk32508	0.234608	0.214425	0.337771	0.761982	1	0.865169	1
pk32521	0.33348	0.28831	0.32928	0.870491	1	0.897817	1
pk32608	0.328521	0.329784	0.412293	0.734448	0.829706	1	1
pk32609	0.335018	0.444113	0.415525	0.643071	1	0.758154	1
pk32615	0.141241	0.165929	0.357647	0.607687	0.671027	1	1
pk32643	0.136365	0.0719338	0.134857	0.604101	0.906748	1	1
pk32649	0.273773	0.202573	0.201431	0.618128	0.715975	1	1
pk32661	0.304734	0.238359	0.47161	0.547245	0.680433	1	1
pk32674	0.280583	0.157348	0.218078	1	0.939629	0.977809	1
pk32733	0.113196	0.0803377	0.206074	0.743494	1	0.844184	1
pk32784	0.472407	0.24541	0.433373	0.691814	1	0.89554	1
pk32786	0.251543	0.17353	0.0765423	0.452055	1	0.861158	1
pk32819	0.157828	0.236239	0.417412	0.737212	0.59363	1	1
pk32829	0.282704	0.229499	0.193054	0.417523	1	0.773906	1
pk32830	0.345971	0.205223	0.342098	0.295008	1	0.793948	1
pk32869	0.388143	0.150147	0.492214	0.820783	1	0.970736	1
pk32879	0.159644	0.139192	0.266192	0.483094	1	0.780155	1
pk32913	0.183852	0.111453	0.164018	0.644726	0.623623	1	1
pk32937	0.14659	0.109182	0.227085	0.591241	0.710185	1	1
pk32952	0.205192	0.15434	0.270018	0.442524	0.752064	1	1
pk32979	0.136416	0.0848729	0.0720796	0.739354	1	0.965634	1
pk33027	0.174079	0.414161	0.389495	0.476752	1	0.908312	1
pk33063	0.153538	0.127712	0.163092	0.515633	0.673714	1	1
pk33072	0.0985235	0.585393	0.148243	0.501518	0.786066	1	1
pk33093	0.393168	0.114711	0.222914	0.461883	0.877665	1	1
pk33106	0.453634	0.349024	0.329864	0.552703	0.805638	1	1
pk33111	0.430434	0.247555	0.342368	0.7771	1	0.865383	1
pk33195	0.296598	0.176657	0.237545	0.444376	0.710109	1	1
pk33198	0.30942	0.157739	0.465446	0.53332	0.777802	1	1
pk33354	0.247489	0.301401	0.145739	0.552633	0.734498	1	1
pk33452	0.4034	0.129684	0.417771	0.763557	0.9415	1	1
pk33453	0.161854	0.116505	0.147475	0.563001	0.874537	1	1
pk33481	0.239559	0.16902	0.474487	0.700265	1	0.986859	1
pk33533	0.130818	0.0874388	0.0858677	0.512773	0.821588	1	1
pk33554	0.370888	0.28381	0.325254	0.786286	0.892062	1	1
pk33616	0.224347	0.174837	0.386105	0.482578	0.885377	1	1
pk33742	0.289246	0.310172	0.231977	0.824079	0.592857	1	1
pk33857	0.442667	0.30482	0.365875	0.70859	0.922629	1	1
pk33903	0.328869	0.188902	0.4558	0.912311	0.849178	1	1
pk33948	0.26263	0.216385	0.224042	0.721255	0.879198	1	1
pk33988	0.336275	0.357395	0.236537	0.955081	0.964455	1	1
pk34176	0.132474	0.239428	0.07207	0.458241	0.856573	1	1
pk13	1	0.564635	0.795358	0.515903	0.455441	0.267932	2
pk35	1	0.563565	0.538771	0.541386	0.38237	0.416885	2
pk39	1	0.422111	0.643023	0.498584	0.366554	0.168925	2
pk57	1	0.46351	0.616459	0.528251	0.436656	0.355346	2
pk73	1	0.638436	0.538762	0.570812	0.557874	0.390032	2
pk141	1	0.670918	0.743466	0.581172	0.436328	0.419672	2
pk143	1	0.363481	0.60048	0.608825	0.6182	0.31818	2
pk184	1	0.515456	0.54157	0.394351	0.356696	0.349076	2
pk188	1	0.354472	0.625165	0.44302	0.46333	0.406676	2
pk204	1	0.44395	0.469897	0.325328	0.503819	0.356927	2
pk241	1	0.620143	0.489616	0.352581	0.730189	0.228331	2
pk245	1	0.509377	0.398085	0.658984	0.743823	0.486692	2
pk247	1	0.264322	0.731585	0.509327	0.31546	0.25393	2
pk268	1	0.245383	0.562338	0.447819	0.388671	0.315314	2
pk432	1	0.20344	0.607726	0.537006	0.338037	0.24918	2
pk450	1	0.670642	0.481637	0.407616	0.578404	0.632538	2
pk614	1	0.31638	0.395449	0.605057	0.737219	0.395839	2
pk683	1	0.654148	0.516681	0.499012	0.364595	0.350748	2
pk696	1	0.160236	0.675671	0.511761	0.144953	0.148314	2
pk850	1	0.536212	0.758001	0.531328	0.414145	0.297882	2
pk863	1	0.727334	0.633872	0.448024	0.420711	0.402616	2
pk886	1	0.202052	0.515307	0.729193	0.529215	0.197345	2
pk984	1	0.377716	0.304408	0.590043	0.701738	0.614825	2
pk985	1	0.413978	0.533467	0.582741	0.471328	0.412844	2
pk996	1	0.535294	0.55165	0.314708	0.312345	0.312606	2
pk998	1	0.214616	0.48761	0.488943	0.621069	0.289839	2
pk1012	1	0.592118	0.487212	0.402561	0.452471	0.356438	2
pk1102	1	0.523944	0.740356	0.517415	0.257075	0.243369	2
pk1175	1	0.526247	0.73711	0.50662	0.22954	0.200241	2
pk1323	1	0.278614	0.559732	0.474248	0.461227	0.265779	2
pk1426	1	0.502919	0.685721	0.563699	0.425621	0.437408	2
pk1489	1	0.612169	0.644804	0.525695	0.473865	0.392891	2
pk1500	1	0.555525	0.669686	0.616025	0.622908	0.346066	2
pk1503	1	0.43734	0.576823	0.610947	0.443662	0.321575	2
pk1517	1	0.283624	0.769938	0.48425	0.215116	0.0957752	2
pk1524	1	0.408478	0.471905	0.501709	0.568002	0.418164	2
pk1565	1	0.55903	0.640319	0.33405	0.379869	0.301483	2
pk1573	1	0.479868	0.900154	0.817214	0.384765	0.173407	2
pk1587	1	0.702505	0.552395	0.379981	0.219652	0.442139	2
pk1590	1	0.742515	0.713623	0.476424	0.550953	0.188577	2
pk1592	1	0.309786	0.470082	0.521234	0.32201	0.367133	2
pk1639	1	0.643783	0.537648	0.328998	0.311198	0.566222	2
pk1726	1	0.704427	0.501926	0.456184	0.314923	0.435429	2
pk1727	1	0.408811	0.510458	0.433347	0.333755	0.402632	2
pk1787	1	0.263015	0.591871	0.493735	0.300889	0.212377	2
pk1884	1	0.606779	0.695023	0.441637	0.259263	0.21775	2
pk1885	1	0.380814	0.585095	0.43877	0.285596	0.24142	2
pk1921	1	0.310719	0.729069	0.515955	0.407595	0.495588	2
pk1930	1	0.716094	0.702556	0.580195	0.522656	0.244542	2
pk1964	1	0.516618	0.490832	0.438226	0.504753	0.687576	2
pk1965	1	0.400018	0.497788	0.389381	0.39465	0.35091	2
pk2054	1	0.370031	0.698985	0.471556	0.26649	0.275944	2
pk2079	1	0.538902	0.47542	0.455757	0.630802	0.459106	2
pk2118	1	0.311168	0.616643	0.503551	0.220466	0.349971	2
pk2134	1	0.561599	0.745575	0.468231	0.347609	0.388686	2
pk2149	1	0.61728	0.460003	0.341656	0.351037	0.516489	2
pk2151	1	0.147233	0.539778	0.539539	0.403305	0.278115	2
pk2183	1	0.376215	0.542432	0.517429	0.507927	0.372262	2
pk2225	1	0.245936	0.532038	0.55196	0.594972	0.31404	2
pk2355	1	0.370089	0.479151	0.442924	0.505943	0.492835	2
pk2389	1	0.691576	0.554995	0.464641	0.716965	0.355427	2
pk2454	1	0.516333	0.650652	0.414496	0.470379	0.349387	2
pk2460	1	0.216224	0.610356	0.72298	0.610693	0.148145	2
pk2464	1	0.360063	0.703691	0.543364	0.275941	0.169399	2
pk2484	1	0.670466	0.533335	0.37304	0.394194	0.278614	2
pk2506	1	0.334206	0.33342	0.750577	0.602827	0.518912	2
pk2565	1	0.367513	0.78098	0.491868	0.3303	0.267723	2
pk2612	1	0.45843	0.547677	0.522953	0.271978	0.204852	2
pk2760	1	0.598178	0.473763	0.772515	0.604059	0.596634	2
pk2866	1	0.393804	0.605225	0.512045	0.330677	0.332384	2
pk2916	1	0.741088	0.672256	0.611954	0.446346	0.346764	2
pk2919	1	0.329209	0.561142	0.581695	0.357646	0.233205	2
pk3060	1	0.573952	0.545278	0.7185	0.715424	0.338526	2
pk3161	1	0.294121	0.679027	0.484978	0.347205	0.206098	2
pk3222	1	0.228847	0.731068	0.334223	0.231119	0.230605	2
pk3224	1	0.598504	0.737271	0.539891	0.252551	0.22127	2
pk3266	1	0.60812	0.569213	0.36146	0.421098	0.397067	2
pk3272	1	0.372996	0.258614	0.508757	0.750295	0.449104	2
pk3298	1	0.544325	0.517756	0.452796	0.402632	0.251778	2
pk3299	1	0.340701	0.478366	0.43552	0.6442	0.32889	2
pk3310	1	0.626589	0.649577	0.397403	0.212087	0.338995	2
pk3404	1	0.480522	0.783065	0.700578	0.455953	0.328255	2
pk3458	1	0.207646	0.91503	0.650264	0.260123	0.12598	2
pk3498	1	0.697002	0.683034	0.458558	0.367694	0.408673	2
pk3565	1	0.58011	0.39842	0.574394	0.573337	0.675442	2
pk3593	1	0.599746	0.560979	0.503585	0.331009	0.313653	2
pk3599	1	0.566774	0.583343	0.332233	0.320974	0.29371	2
pk3688	1	0.692172	0.487074	0.419245	0.3515	0.64203	2
pk3692	1	0.0864675	0.598666	0.839255	0.371793	0.197014	2
pk3695	1	0.443193	0.438772	0.508489	0.385354	0.271417	2
pk3713	1	0.700069	0.877348	0.531882	0.229074	0.213976	2
pk3726	1	0.548076	0.764839	0.548455	0.346978	0.256903	2
pk3903	1	0.703081	0.506962	0.654962	0.567328	0.273736	2
pk4101	1	0.608466	0.75965	0.486464	0.520886	0.193112	2
pk4183	1	0.731283	0.629389	0.682445	0.49434	0.387118	2
pk4188	1	0.639825	0.530765	0.360388	0.272825	0.286997	2
pk4199	1	0.547441	0.307617	0.451815	0.511592	0.720903	2
pk4221	1	0.697282	0.666654	0.577058	0.698342	0.447857	2
pk4319	1	0.568607	0.823965	0.662111	0.251334	0.282494	2
pk4369	1	0.690985	0.454645	0.29436	0.364473	0.323516	2
pk4397	1	0.641932	0.464306	0.39244	0.652798	0.596789	2
pk4413	1	0.227237	0.875278	0.604744	0.174592	0.0927299	2
pk4415	1	0.433635	0.796213	0.306904	0.17707	0.139391	2
pk4421	1	0.199372	0.728638	0.602041	0.283864	0.213975	2
pk4426	1	0.576553	0.485586	0.449715	0.371466	0.564936	2
pk4455	1	0.598882	0.654253	0.296896	0.208568	0.142478	2
pk4459	1	0.203474	0.722897	0.728206	0.263168	0.148228	2
pk4501	1	0.606609	0.815685	0.57509	0.331255	0.28294	2
pk4580	1	0.361836	0.516783	0.587689	0.645652	0.551713	2
pk4583	1	0.445868	0.623113	0.827798	0.439096	0.380636	2
pk4589	1	0.721256	0.794914	0.64235	0.385075	0.228398	2
pk4714	1	0.723603	0.773815	0.403599	0.306733	0.372979	2
pk4766	1	0.6218	0.585574	0.494552	0.337095	0.520535	2
pk4844	1	0.331824	0.802165	0.528719	0.315294	0.150446	2
pk4867	1	0.734345	0.751046	0.632753	0.552421	0.155002	2
pk4945	1	0.529362	0.50849	0.366873	0.392957	0.557891	2
pk5003	1	0.658347	0.695344	0.614332	0.564448	0.322836	2
pk5156	1	0.526679	0.733693	0.483977	0.34247	0.288504	2
pk5182	1	0.718123	0.589882	0.443805	0.450627	0.401584	2
pk5184	1	0.389999	0.590043	0.34037	0.319906	0.289755	2
pk5206	1	0.808202	0.733205	0.569542	0.297974	0.103939	2
pk5207	1	0.569726	0.598675	0.340467	0.24231	0.245598	2
pk5208	1	0.412404	0.644114	0.473005	0.297855	0.315378	2
pk5212	1	0.207611	0.853386	0.590434	0.629087	0.141808	2
pk5218	1	0.210911	0.675481	0.499152	0.249278	0.0787092	2
pk5233	1	0.475954	0.551268	0.495445	0.386104	0.353782	2
pk5248	1	0.323454	0.827726	0.711087	0.450953	0.497999	2
pk5302	1	0.587528	0.437996	0.406662	0.495553	0.689651	2
pk5303	1	0.426677	0.609452	0.634062	0.581307	0.2076	2
pk5405	1	0.545274	0.633743	0.359572	0.26476	0.208716	2
pk5587	1	0.42615	0.679734	0.608459	0.398966	0.630339	2
pk5645	1	0.58375	0.526095	0.392529	0.354695	0.399023	2
pk5696	1	0.4817	0.433758	0.479369	0.580525	0.485454	2
pk5719	1	0.424674	0.524434	0.448578	0.662456	0.361101	2
pk5722	1	0.666623	0.498266	0.345968	0.537715	0.575972	2
pk5748	1	0.596962	0.491541	0.650435	0.319848	0.190265	2
pk5753	1	0.403172	0.603064	0.483495	0.408848	0.184687	2
pk5840	1	0.743707	0.530344	0.448987	0.483377	0.325067	2
pk5916	1	0.622629	0.492536	0.290899	0.35762	0.305106	2
pk5920	1	0.4991	0.740869	0.611891	0.41245	0.270186	2
pk5923	1	0.514302	0.405347	0.441627	0.483006	0.297707	2
pk5931	1	0.373086	0.526875	0.376432	0.414782	0.435787	2
pk5936	1	0.258601	0.416005	0.668086	0.47393	0.321283	2
pk5938	1	0.64046	0.630936	0.354442	0.326207	0.275023	2
pk5944	1	0.725579	0.504999	0.377675	0.318672	0.253609	2
pk5952	1	0.651672	0.433092	0.390413	0.41103	0.280881	2
pk5961	1	0.680151	0.752383	0.454022	0.468493	0.35162	2
pk5966	1	0.238281	0.546772	0.519825	0.446374	0.238964	2
pk5971	1	0.420991	0.606287	0.436012	0.525019	0.373667	2
pk5973	1	0.726335	0.562141	0.34766	0.393933	0.261346	2
pk5975	1	0.526884	0.559896	0.292936	0.306155	0.270362	2
pk5987	1	0.593193	0.396545	0.51521	0.631336	0.517484	2
pk5996	1	0.197354	0.771567	0.598593	0.397502	0.224091	2
pk6000	1	0.334391	0.52873	0.432653	0.384044	0.311273	2
pk6166	1	0.255824	0.667096	0.365872	0.280205	0.238135	2
pk6195	1	0.480472	0.658124	0.32992	0.35667	0.32989	2
pk6197	1	0.451115	0.487246	0.503099	0.42281	0.365146	2
pk6268	1	0.626641	0.454904	0.302587	0.411068	0.499953	2
pk6271	1	0.206476	0.781638	0.384163	0.114768	0.0737619	2
pk6290	1	0.393047	0.52595	0.641556	0.513467	0.313451	2
pk6341	1	0.392748	0.672571	0.443598	0.436135	0.165364	2
pk6342	1	0.28826	0.679561	0.49666	0.254053	0.16357	2
pk6360	1	0.514816	0.586194	0.344414	0.190855	0.248542	2
pk6361	1	0.556202	0.839509	0.712317	0.436893	0.399133	2
pk6363	1	0.413742	0.409789	0.490685	0.37439	0.54599	2
pk6368	1	0.419816	0.757096	0.562707	0.191893	0.104236	2
pk6371	1	0.751359	0.790386	0.433785	0.28876	0.225648	2
pk6372	1	0.705815	0.505378	0.533395	0.325331	0.242834	2
pk6373	1	0.750341	0.662477	0.660777	0.379042	0.281215	2
pk6376	1	0.369916	0.523691	0.518514	0.255533	0.259694	2
pk6380	1	0.34438	0.700959	0.500376	0.248268	0.214049	2
pk6382	1	0.169211	0.874708	0.767493	0.238847	0.155335	2
pk6386	1	0.332782	0.443971	0.773655	0.581554	0.408326	2
pk6451	1	0.454287	0.626453	0.526565	0.372139	0.587942	2
pk6516	1	0.63392	0.268782	0.413567	0.696009	0.582095	2
pk6679	1	0.468637	0.588746	0.448727	0.326186	0.274664	2
pk6758	1	0.610111	0.568265	0.533427	0.416527	0.660488	2
pk6781	1	0.508287	0.591341	0.506603	0.332652	0.349777	2
pk6837	1	0.589515	0.731671	0.483295	0.29285	0.383516	2
pk6994	1	0.157104	0.681122	0.393461	0.225127	0.32006	2
pk6996	1	0.609932	0.903911	0.565906	0.268352	0.116182	2
pk7022	1	0.529304	0.874255	0.467229	0.382408	0.308996	2
pk7081	1	0.588162	0.664883	0.50305	0.50726	0.301428	2
pk7082	1	0.53993	0.623007	0.509759	0.35345	0.322264	2
pk7106	1	0.643851	0.6992	0.517206	0.40934	0.382276	2
pk7175	1	0.511852	0.50606	0.390028	0.343625	0.338846	2
pk7186	1	0.530466	0.772724	0.432251	0.360508	0.496413	2
pk7385	1	0.256648	0.52992	0.411142	0.862072	0.344264	2
pk7522	1	0.528267	0.621596	0.466591	0.366739	0.395603	2
pk7712	1	0.346962	0.827428	0.622514	0.628824	0.249044	2
pk7728	1	0.653336	0.570115	0.400314	0.431835	0.391083	2
pk7729	1	0.664894	0.566193	0.377258	0.371566	0.335976	2
pk7741	1	0.670056	0.859325	0.657351	0.297387	0.252219	2
pk7861	1	0.51019	0.543831	0.37182	0.266401	0.332088	2
pk7898	1	0.548432	0.66935	0.339862	0.486597	0.322783	2
pk7899	1	0.374516	0.787264	0.668133	0.478575	0.247223	2
pk8016	1	0.542253	0.872649	0.560587	0.353961	0.236394	2
pk8075	1	0.256953	0.585983	0.466441	0.729445	0.27728	2
pk8083	1	0.738533	0.529498	0.414153	0.480624	0.33804	2
pk8097	1	0.283008	0.530864	0.671227	0.726887	0.279894	2
pk8110	1	0.307387	0.857244	0.692993	0.473692	0.127395	2
pk8256	1	0.242288	0.54917	0.458478	0.299611	0.386119	2
pk8272	1	0.544127	0.519234	0.607034	0.524583	0.344448	2
pk8523	1	0.713179	0.398116	0.435619	0.45279	0.484145	2
pk8529	1	0.504615	0.568672	0.600481	0.430206	0.549731	2
pk8577	1	0.56936	0.761826	0.387011	0.318009	0.182141	2
pk8599	1	0.215877	0.44931	0.482348	0.551918	0.413963	2
pk8610	1	0.596257	0.689366	0.560169	0.345588	0.288288	2
pk8841	1	0.43168	0.358125	0.449381	0.981996	0.327195	2
pk8980	1	0.48174	0.485857	0.534769	0.53068	0.41296	2
pk8982	1	0.443197	0.622792	0.632299	0.584276	0.276908	2
pk9027	1	0.523098	0.319833	0.456076	0.629663	0.383434	2
pk9030	1	0.57074	0.633427	0.642467	0.560828	0.428283	2
pk9038	1	0.525828	0.510879	0.461615	0.386166	0.478522	2
pk9072	1	0.295277	0.751032	0.364804	0.249776	0.266411	2
pk9195	1	0.402925	0.717209	0.483486	0.468343	0.31448	2
pk9245	1	0.547523	0.498885	0.454457	0.31006	0.411495	2
pk9321	1	0.652045	0.56313	0.505227	0.44597	0.243657	2
pk9386	1	0.466609	0.524821	0.517912	0.441521	0.269987	2
pk9498	1	0.60898	0.519011	0.317613	0.298648	0.371155	2
pk9524	1	0.243833	0.270845	0.78754	0.548261	0.373825	2
pk9525	1	0.405577	0.572276	0.446836	0.266652	0.342757	2
pk9599	1	0.353277	0.753186	0.689593	0.530349	0.140268	2
pk9800	1	0.407387	0.755133	0.755724	0.443938	0.33851	2
pk9802	1	0.559635	0.621954	0.500948	0.358674	0.374424	2
pk9945	1	0.10053	0.880083	0.657508	0.536097	0.138839	2
pk10048	1	0.571622	0.52206	0.355307	0.426889	0.307178	2
pk10138	1	0.618859	0.496458	0.37924	0.313749	0.262894	2
pk10159	1	0.347481	0.430835	0.320854	0.743509	0.256014	2
pk10185	1	0.386329	0.480935	0.409048	0.473999	0.432645	2
pk10198	1	0.606281	0.398638	0.585161	0.422558	0.280997	2
pk10226	1	0.596775	0.538227	0.476939	0.26402	0.36619	2
pk10436	1	0.389984	0.857039	0.743977	0.342911	0.233863	2
pk10437	1	0.424887	0.358042	0.596697	0.498131	0.303614	2
pk10575	1	0.58049	0.453277	0.544982	0.410883	0.303151	2
pk10621	1	0.729649	0.590931	0.556447	0.360978	0.279593	2
pk10660	1	0.715789	0.473048	0.360432	0.304244	0.287566	2
pk10661	1	0.708863	0.483538	0.407599	0.355929	0.312207	2
pk10676	1	0.501883	0.54571	0.302304	0.277645	0.476423	2
pk10745	1	0.693591	0.590183	0.284676	0.358442	0.133136	2
pk10754	1	0.159162	0.564279	0.621432	0.569733	0.384594	2
pk10756	1	0.192397	0.584107	0.596361	0.601505	0.285786	2
pk10782	1	0.522717	0.595956	0.471414	0.568474	0.232153	2
pk10788	1	0.265692	0.645803	0.693455	0.454529	0.365435	2
pk10799	1	0.587302	0.608606	0.506532	0.397409	0.367506	2
pk10802	1	0.296544	0.475306	0.495315	0.501791	0.243031	2
pk10913	1	0.430241	0.8722	0.634454	0.302579	0.231517	2
pk10914	1	0.719407	0.687152	0.52378	0.338847	0.343769	2
pk10915	1	0.436941	0.658219	0.535355	0.352938	0.36901	2
pk10938	1	0.440696	0.792273	0.70236	0.527389	0.291959	2
pk11046	1	0.72649	0.753057	0.340367	0.330376	0.316932	2
pk11187	1	0.605047	0.675337	0.419386	0.600907	0.522193	2
pk11217	1	0.611805	0.825137	0.457036	0.658647	0.389602	2
pk11285	1	0.483867	0.728987	0.467988	0.354079	0.27543	2
pk11403	1	0.393654	0.918376	0.746785	0.402922	0.230335	2
pk11410	1	0.352639	0.569027	0.742801	0.42941	0.356263	2
pk11438	1	0.606199	0.556064	0.328546	0.224367	0.253056	2
pk11442	1	0.607291	0.723006	0.737308	0.363939	0.367317	2
pk11485	1	0.33299	0.743746	0.39998	0.418462	0.156074	2
pk11574	1	0.520978	0.689052	0.357263	0.317779	0.375684	2
pk11576	1	0.562277	0.726758	0.441548	0.352887	0.379997	2
pk11718	1	0.343156	0.801606	0.423296	0.381411	0.261037	2
pk11719	1	0.414968	0.673616	0.421967	0.267835	0.239608	2
pk11730	1	0.367449	0.694996	0.514202	0.158439	0.146413	2
pk11745	1	0.491018	0.590606	0.287042	0.285583	0.440313	2
pk11772	1	0.457571	0.60337	0.555649	0.336312	0.271425	2
pk12115	1	0.383626	0.569936	0.592095	0.571572	0.512777	2
pk12116	1	0.609334	0.560263	0.532013	0.575936	0.446923	2
pk12119	1	0.725072	0.733279	0.497997	0.364622	0.298663	2
pk12176	1	0.530571	0.408154	0.524728	0.498835	0.468967	2
pk12229	1	0.747408	0.612202	0.439497	0.766829	0.39763	2
pk12300	1	0.612973	0.746845	0.542628	0.466052	0.392613	2
pk12337	1	0.224438	0.652076	0.449273	0.450325	0.0864627	2
pk12342	1	0.711204	0.656399	0.66828	0.574613	0.381813	2
pk12353	1	0.663375	0.830177	0.577792	0.35012	0.374699	2
pk12377	1	0.235336	0.449326	0.558013	0.452076	0.309634	2
pk12395	1	0.460043	0.666978	0.614451	0.594658	0.202758	2
pk12397	1	0.403301	0.697791	0.557169	0.260933	0.126644	2
pk12424	1	0.377866	0.752882	0.642356	0.455281	0.166504	2
pk12599	1	0.698172	0.525567	0.404967	0.396477	0.369154	2
pk12660	1	0.292617	0.634837	0.646064	0.553637	0.253735	2
pk12667	1	0.341652	0.705646	0.546767	0.585182	0.182191	2
pk12670	1	0.365608	0.510822	0.494437	0.560599	0.499639	2
pk12671	1	0.654321	0.676682	0.554336	0.422273	0.273216	2
pk12720	1	0.522964	0.471471	0.645	0.457464	0.511148	2
pk12737	1	0.395378	0.527466	0.575806	0.559454	0.489061	2
pk12741	1	0.326201	0.565824	0.311304	0.464062	0.289732	2
pk12747	1	0.623336	0.576833	0.60746	0.520849	0.311875	2
pk12769	1	0.478773	0.392105	0.49114	0.67536	0.623623	2
pk12810	1	0.316216	0.489713	0.571849	0.576198	0.246406	2
pk12823	1	0.278293	0.705492	0.419875	0.391737	0.250527	2
pk12845	1	0.476551	0.698253	0.398041	0.319456	0.259079	2
pk12916	1	0.09127	0.815722	0.710124	0.466352	0.0769742	2
pk13186	1	0.460031	0.216374	0.533884	0.81873	0.392107	2
pk13342	1	0.270117	0.466349	0.477492	0.530133	0.284568	2
pk13483	1	0.383792	0.589729	0.363871	0.285949	0.323596	2
pk13550	1	0.57361	0.327587	0.563607	0.67842	0.254982	2
pk13565	1	0.489022	0.470691	0.380783	0.40989	0.298301	2
pk13731	1	0.387373	0.867889	0.35615	0.266706	0.269522	2
pk13799	1	0.617439	0.590972	0.714946	0.374023	0.252653	2
pk13814	1	0.416437	0.711833	0.468376	0.246305	0.312483	2
pk13914	1	0.569582	0.623968	0.283022	0.37986	0.275363	2
pk14080	1	0.418436	0.79377	0.74981	0.375492	0.237561	2
pk14139	1	0.411515	0.591178	0.576965	0.420987	0.239946	2
pk14285	1	0.417277	0.75137	0.53001	0.485354	0.325935	2
pk14309	1	0.207713	0.724761	0.67332	0.614047	0.145607	2
pk14393	1	0.547132	0.468097	0.444994	0.482033	0.435469	2
pk14414	1	0.491449	0.56108	0.359454	0.256456	0.25567	2
pk14423	1	0.499048	0.727983	0.434119	0.312845	0.272173	2
pk14427	1	0.411009	0.872155	0.771906	0.341776	0.248883	2
pk14545	1	0.634154	0.452089	0.350917	0.516587	0.344825	2
pk14561	1	0.332578	0.402213	0.679349	0.374963	0.540186	2
pk14612	1	0.397625	0.468058	0.752335	0.527183	0.484308	2
pk14709	1	0.670692	0.732459	0.688282	0.394577	0.43339	2
pk14710	1	0.287798	0.424837	0.512262	0.443458	0.592139	2
pk14813	1	0.326761	0.374246	0.424657	0.410729	0.758663	2
pk14858	1	0.464152	0.510119	0.42723	0.460042	0.449131	2
pk14897	1	0.67817	0.440356	0.50783	0.323504	0.288325	2
pk14942	1	0.675704	0.540679	0.433884	0.899817	0.401964	2
pk14985	1	0.641023	0.689963	0.570206	0.467565	0.397653	2
pk15101	1	0.565416	0.463484	0.326982	0.635949	0.62393	2
pk15186	1	0.464286	0.671508	0.543528	0.419725	0.304934	2
pk15190	0.973383	0.202204	1	0.482785	0.151086	0.0930754	2
pk15198	1	0.595884	0.415285	0.395465	0.281154	0.535668	2
pk15207	1	0.297228	0.476734	0.578182	0.897467	0.225789	2
pk15262	1	0.24817	0.723248	0.524498	0.40485	0.142745	2
pk15272	1	0.20155	0.670412	0.637944	0.477074	0.248284	2
pk15366	1	0.601067	0.684344	0.58686	0.430732	0.391453	2
pk15615	1	0.506544	0.62774	0.344685	0.266911	0.199226	2
pk15652	1	0.639247	0.455042	0.641178	0.524057	0.250477	2
pk15660	1	0.376785	0.673494	0.545721	0.522649	0.51625	2
pk15772	1	0.120939	0.696264	0.615265	0.356083	0.163912	2
pk15873	1	0.332579	0.70092	0.382881	0.342809	0.226088	2
pk15874	1	0.278848	0.62989	0.530005	0.52739	0.641061	2
pk15880	1	0.468864	0.613909	0.63078	0.522116	0.436687	2
pk15881	1	0.639204	0.813374	0.619256	0.398424	0.437523	2
pk16034	1	0.652517	0.611033	0.361854	0.318475	0.146353	2
pk16043	1	0.242984	0.654566	0.860617	0.402016	0.199965	2
pk16044	1	0.197297	0.892812	0.691592	0.242578	0.141344	2
pk16061	1	0.448006	0.472119	0.385877	0.528855	0.369535	2
pk16062	1	0.645936	0.605545	0.531631	0.348685	0.197988	2
pk16071	1	0.367486	0.582461	0.430998	0.287255	0.208086	2
pk16072	1	0.426276	0.658056	0.56157	0.491726	0.447528	2
pk16103	1	0.485866	0.634234	0.50041	0.487542	0.357697	2
pk16155	1	0.45349	0.390972	0.576323	0.644672	0.346478	2
pk16157	1	0.483432	0.322933	0.667759	0.412578	0.388224	2
pk16258	1	0.366608	0.430569	0.466103	0.572684	0.414698	2
pk16274	1	0.242277	0.401019	0.509568	0.525883	0.543128	2
pk16375	1	0.493037	0.577414	0.366112	0.258217	0.226772	2
pk16380	1	0.629539	0.471777	0.444503	0.390607	0.464802	2
pk16385	1	0.550493	0.559855	0.44026	0.419854	0.379045	2
pk16386	1	0.326849	0.450773	0.504331	0.582217	0.640181	2
pk16426	1	0.584039	0.815695	0.419816	0.412816	0.371666	2
pk16437	1	0.639596	0.665713	0.661853	0.618063	0.389124	2
pk16449	1	0.557159	0.86491	0.447433	0.378637	0.373434	2
pk16462	1	0.275852	0.624472	0.647796	0.533163	0.735913	2
pk16467	1	0.522791	0.602448	0.460935	0.389044	0.408573	2
pk16474	1	0.499812	0.598725	0.343215	0.243953	0.257535	2
pk16476	1	0.365957	0.637541	0.369407	0.42019	0.39691	2
pk16494	1	0.631433	0.532398	0.313809	0.303477	0.298418	2
pk16511	1	0.486434	0.588977	0.40092	0.355434	0.326352	2
pk16512	1	0.140621	0.537838	0.607087	0.557333	0.272834	2
pk16592	1	0.432972	0.620119	0.542748	0.423699	0.327869	2
pk16597	1	0.529414	0.601409	0.600261	0.556884	0.291635	2
pk16611	1	0.691829	0.632493	0.424481	0.292992	0.57588	2
pk16619	1	0.685781	0.508515	0.43454	0.404777	0.4951	2
pk16627	1	0.180385	0.682875	0.709014	0.240581	0.233874	2
pk16756	1	0.529496	0.760103	0.426595	0.332775	0.355223	2
pk16837	1	0.406551	0.538998	0.519799	0.33048	0.225597	2
pk16848	1	0.680617	0.830877	0.398316	0.320846	0.422182	2
pk16858	1	0.74328	0.685252	0.445276	0.274276	0.237484	2
pk16860	1	0.214799	0.39178	0.798557	0.430104	0.381387	2
pk16945	1	0.525644	0.483361	0.564217	0.468166	0.315192	2
pk16962	1	0.159997	0.65557	0.637814	0.281619	0.195912	2
pk16973	1	0.638754	0.427338	0.447535	0.291863	0.289443	2
pk16995	1	0.329598	0.785219	0.599553	0.419972	0.329634	2
pk17047	1	0.797848	0.728709	0.547737	0.189922	0.121614	2
pk17048	1	0.212285	0.784242	0.70246	0.200336	0.0694698	2
pk17053	1	0.534326	0.557663	0.588097	0.836705	0.214834	2
pk17058	1	0.557457	0.731461	0.810213	0.226785	0.19923	2
pk17118	1	0.431891	0.549964	0.526462	0.492475	0.341503	2
pk17124	1	0.38012	0.854186	0.635457	0.136188	0.0591738	2
pk17185	1	0.563615	0.682398	0.39544	0.344451	0.444278	2
pk17189	1	0.778471	0.762245	0.429086	0.218923	0.211003	2
pk17193	1	0.587977	0.879114	0.629828	0.2561	0.200874	2
pk17198	1	0.247851	0.6496	0.438942	0.293511	0.132525	2
pk17200	1	0.491253	0.596667	0.506395	0.354612	0.427402	2
pk17212	1	0.368506	0.832557	0.711244	0.187587	0.143422	2
pk17215	1	0.676432	0.490019	0.467134	0.475886	0.298355	2
pk17354	1	0.399257	0.770154	0.407313	0.209536	0.124716	2
pk17369	1	0.768503	0.635935	0.425263	0.25034	0.213759	2
pk17503	1	0.313807	0.556459	0.513927	0.273219	0.21144	2
pk17630	1	0.333697	0.924525	0.52035	0.122194	0.0695364	2
pk17632	1	0.432057	0.456293	0.604032	0.536149	0.68779	2
pk17735	1	0.731907	0.431573	0.355989	0.684682	0.499671	2
pk17742	1	0.267886	0.762784	0.620381	0.579684	0.134483	2
pk17945	1	0.243692	0.619616	0.531552	0.437951	0.104456	2
pk18004	1	0.420354	0.892777	0.645412	0.517275	0.305565	2
pk18039	1	0.401487	0.496204	0.442945	0.357423	0.319274	2
pk18078	1	0.184763	0.992465	0.379687	0.0995617	0.144666	2
pk18092	1	0.35468	0.365791	0.643068	0.548221	0.393412	2
pk18093	1	0.406742	0.366182	0.638152	0.453239	0.517848	2
pk18101	1	0.738939	0.739271	0.563145	0.530601	0.28202	2
pk18166	1	0.62385	0.559157	0.243005	0.306638	0.286261	2
pk18170	1	0.651941	0.754937	0.431741	0.0964636	0.0646146	2
pk18176	1	0.704448	0.762759	0.619822	0.320103	0.221105	2
pk18217	1	0.258924	0.765847	0.663452	0.443506	0.112872	2
pk18220	1	0.397293	0.618273	0.487333	0.520375	0.434597	2
pk18330	1	0.687499	0.322686	0.42524	0.410239	0.499851	2
pk18345	1	0.36818	0.422421	0.46936	0.581447	0.250715	2
pk18401	1	0.697205	0.653106	0.445088	0.231694	0.186389	2
pk18417	1	0.294409	0.430329	0.312223	0.467519	0.633331	2
pk18548	1	0.560037	0.464523	0.388793	0.604213	0.357711	2
pk18662	1	0.385425	0.512398	0.380751	0.359929	0.45719	2
pk18663	1	0.424696	0.630833	0.472977	0.278984	0.241792	2
pk18664	1	0.501975	0.758291	0.380475	0.246112	0.266449	2
pk18730	1	0.258188	0.596408	0.503374	0.245272	0.323993	2
pk18742	1	0.518348	0.509375	0.42378	0.241514	0.339018	2
pk18744	1	0.324131	0.640324	0.608047	0.40272	0.386723	2
pk18776	1	0.408494	0.428374	0.476185	0.553542	0.681864	2
pk18790	1	0.413844	0.361437	0.423714	0.680767	0.615694	2
pk18796	1	0.495826	0.455061	0.416374	0.438216	0.28359	2
pk18815	1	0.303241	0.655402	0.532741	0.483708	0.27302	2
pk18827	1	0.417516	0.386254	0.39905	0.485815	0.618776	2
pk18842	0.920712	0.539119	0.365758	0.307727	1	0.418614	2
pk18865	1	0.390031	0.603316	0.866864	0.332905	0.254254	2
pk18921	1	0.514574	0.789366	0.480313	0.239265	0.129163	2
pk18960	1	0.6029	0.40472	0.770306	0.410462	0.630446	2
pk19077	1	0.669984	0.793998	0.570758	0.210687	0.103457	2
pk19113	1	0.569784	0.458989	0.366259	0.36135	0.365218	2
pk19169	1	0.334448	0.625037	0.378724	0.347522	0.244041	2
pk19179	1	0.408196	0.560345	0.497055	0.560301	0.279177	2
pk19191	1	0.302861	0.801643	0.675576	0.331604	0.2096	2
pk19233	1	0.338234	0.832204	0.39692	0.207358	0.223852	2
pk19240	1	0.132431	0.836384	0.469968	0.236601	0.116327	2
pk19263	1	0.380733	0.609226	0.52806	0.382561	0.400728	2
pk19285	1	0.630701	0.49668	0.473864	0.380416	0.291457	2
pk19358	1	0.67343	0.473248	0.626214	0.527703	0.588531	2
pk19375	1	0.544947	0.594913	0.326217	0.320424	0.282822	2
pk19438	1	0.405321	0.64536	0.549477	0.471798	0.369368	2
pk19451	1	0.629824	0.644432	0.470136	0.550571	0.429673	2
pk19455	1	0.743108	0.720705	0.340699	0.282636	0.24762	2
pk19460	1	0.439469	0.760904	0.497379	0.383962	0.325441	2
pk19509	1	0.313401	0.691642	0.4531	0.222612	0.311885	2
pk19513	1	0.431431	0.847574	0.495537	0.353866	0.393237	2
pk19586	1	0.532272	0.76101	0.608032	0.413017	0.537848	2
pk19595	1	0.652295	0.5466	0.424132	0.315687	0.220948	2
pk19639	1	0.391518	0.692653	0.615593	0.576154	0.695795	2
pk19653	1	0.686165	0.464791	0.338851	0.296111	0.286646	2
pk19715	1	0.746664	0.613034	0.569079	0.403442	0.451309	2
pk19854	1	0.661622	0.634391	0.354192	0.249979	0.16084	2
pk19879	1	0.499949	0.745915	0.438526	0.370416	0.448322	2
pk19913	1	0.326508	0.478549	0.470253	0.562067	0.343181	2
pk19925	1	0.432159	0.528027	0.494481	0.331031	0.382315	2
pk19926	1	0.627405	0.545035	0.396505	0.321776	0.424747	2
pk19932	1	0.615738	0.699034	0.492895	0.379407	0.427918	2
pk19950	1	0.4119	0.609201	0.480974	0.398458	0.333496	2
pk19954	1	0.317919	0.555054	0.580177	0.635126	0.504006	2
pk19973	1	0.572679	0.615456	0.460792	0.354302	0.4013	2
pk20014	1	0.338216	0.676374	0.670903	0.292473	0.200742	2
pk20231	1	0.466334	0.594737	0.53179	0.309776	0.400722	2
pk20232	1	0.429706	0.584777	0.544537	0.533618	0.340136	2
pk20512	1	0.549901	0.57734	0.33442	0.222953	0.18853	2
pk20513	1	0.323934	0.614798	0.334024	0.335904	0.249496	2
pk20514	1	0.616191	0.663431	0.355055	0.412306	0.476477	2
pk20530	1	0.751087	0.568971	0.556382	0.297688	0.214256	2
pk20546	1	0.696589	0.720556	0.374331	0.35938	0.436826	2
pk20581	1	0.41547	0.663332	0.426788	0.202965	0.13083	2
pk20607	1	0.28943	0.92168	0.605294	0.314243	0.242228	2
pk20608	1	0.484966	0.709452	0.748506	0.458128	0.266917	2
pk20614	1	0.223594	0.45185	0.569336	0.494721	0.296586	2
pk20626	1	0.655697	0.511171	0.499901	0.474033	0.343374	2
pk20628	1	0.334019	0.625463	0.433652	0.444787	0.158443	2
pk20765	1	0.638495	0.634381	0.563866	0.364631	0.343575	2
pk20776	1	0.704406	0.872605	0.546052	0.20266	0.198672	2
pk20780	1	0.434022	0.885454	0.519241	0.453873	0.337028	2
pk20812	1	0.303615	0.533134	0.535372	0.28869	0.251312	2
pk20851	1	0.552204	0.474952	0.498784	0.360045	0.439839	2
pk20931	1	0.363141	0.620707	0.801266	0.340519	0.498749	2
pk20936	1	0.260522	0.508896	0.572823	0.54277	0.304409	2
pk20941	1	0.266672	0.465887	0.57024	0.439056	0.229855	2
pk20949	1	0.754115	0.733964	0.404824	0.28402	0.271083	2
pk20975	1	0.363854	0.59495	0.402215	0.474917	0.429792	2
pk21035	1	0.726429	0.527363	0.361364	0.302974	0.341896	2
pk21138	1	0.386044	0.505789	0.540499	0.637191	0.503661	2
pk21139	1	0.597944	0.444123	0.498776	0.532689	0.674541	2
pk21149	1	0.223059	0.493843	0.407333	0.674352	0.153385	2
pk21258	1	0.315115	0.582318	0.55407	0.436683	0.137505	2
pk21600	1	0.135149	0.552469	0.564213	0.744952	0.266262	2
pk21632	1	0.261896	0.487092	0.448316	0.440804	0.668834	2
pk21641	1	0.428675	0.439062	0.647723	0.653874	0.495647	2
pk21676	1	0.716611	0.603206	0.40653	0.383955	0.414854	2
pk21679	1	0.176298	0.529529	0.649237	0.621088	0.254988	2
pk21698	1	0.347344	0.511658	0.517526	0.339317	0.242537	2
pk21701	1	0.754642	0.648461	0.45279	0.353011	0.535098	2
pk21703	1	0.610338	0.467846	0.354288	0.664641	0.495145	2
pk21752	1	0.593477	0.331162	0.314824	0.558331	0.65771	2
pk21763	1	0.417002	0.653897	0.33102	0.328991	0.2095	2
pk21769	1	0.393867	0.613424	0.470078	0.364381	0.318185	2
pk21770	1	0.411322	0.599475	0.423764	0.273649	0.230045	2
pk21771	1	0.414697	0.545784	0.535604	0.461965	0.226545	2
pk21814	1	0.291289	0.686019	0.592818	0.597645	0.202865	2
pk21815	1	0.363564	0.719719	0.597237	0.631291	0.352456	2
pk21820	1	0.472327	0.596824	0.440939	0.407545	0.505602	2
pk21847	1	0.395212	0.708113	0.623547	0.449461	0.290812	2
pk21863	1	0.651045	0.70914	0.369557	0.501442	0.510813	2
pk22005	1	0.36699	0.567064	0.597726	0.383294	0.709466	2
pk22011	1	0.636081	0.666569	0.519239	0.550113	0.31279	2
pk22031	1	0.429797	0.629127	0.498929	0.424931	0.568921	2
pk22042	1	0.613662	0.545931	0.393575	0.597582	0.382698	2
pk22070	1	0.202454	0.342406	0.621068	0.828908	0.276971	2
pk22105	1	0.149233	0.71836	0.604398	0.319804	0.244256	2
pk22113	1	0.238967	0.465776	0.739419	0.587557	0.446603	2
pk22140	1	0.497949	0.447625	0.549084	0.566674	0.465222	2
pk22186	1	0.699042	0.677224	0.534863	0.328813	0.296101	2
pk22197	1	0.517578	0.49377	0.420536	0.349809	0.371461	2
pk22324	1	0.269523	0.586574	0.590994	0.443944	0.312917	2
pk22423	1	0.305564	0.486655	0.458041	0.557966	0.767	2
pk22538	1	0.494085	0.75522	0.554804	0.37585	0.387796	2
pk22542	1	0.677084	0.584	0.512723	0.452293	0.370575	2
pk22556	1	0.518795	0.642813	0.557727	0.460278	0.343723	2
pk22574	1	0.442665	0.582199	0.448728	0.3917	0.371691	2
pk22586	1	0.413563	0.74832	0.589894	0.38471	0.408435	2
pk22603	1	0.425354	0.514861	0.476612	0.518292	0.366279	2
pk22691	1	0.450176	0.634792	0.429693	0.71487	0.524487	2
pk22732	1	0.267257	0.574038	0.474675	0.240843	0.256042	2
pk22754	1	0.53156	0.653269	0.395681	0.442352	0.441535	2
pk22760	1	0.678002	0.520214	0.35896	0.346401	0.57866	2
pk22824	1	0.615213	0.425066	0.453785	0.304002	0.412818	2
pk22938	1	0.329773	0.64969	0.710667	0.499428	0.637451	2
pk23017	1	0.538582	0.710286	0.387787	0.383382	0.40529	2
pk23018	1	0.464127	0.554941	0.358797	0.289366	0.347663	2
pk23100	1	0.261449	0.549068	0.659074	0.530854	0.370739	2
pk23102	1	0.471577	0.665278	0.47986	0.374333	0.154304	2
pk23109	1	0.716676	0.732577	0.479033	0.376508	0.452894	2
pk23138	1	0.324989	0.598541	0.499885	0.278602	0.283473	2
pk23153	1	0.51274	0.717419	0.512556	0.269137	0.279151	2
pk23159	1	0.211707	0.441841	0.593046	0.503615	0.329323	2
pk23335	1	0.510172	0.604701	0.353816	0.402814	0.414111	2
pk23352	1	0.457046	0.494023	0.317129	0.358419	0.51734	2
pk23609	1	0.635158	0.724585	0.377041	0.393183	0.465299	2
pk23643	1	0.407952	0.609989	0.618403	0.480005	0.215836	2
pk23646	1	0.370443	0.5566	0.589231	0.501084	0.248818	2
pk23647	1	0.67458	0.627509	0.365024	0.345112	0.236023	2
pk23866	1	0.465158	0.409935	0.33505	0.557569	0.505781	2
pk23867	1	0.482049	0.69802	0.585104	0.360062	0.226335	2
pk23906	1	0.769936	0.621502	0.576009	0.637977	0.197226	2
pk23912	1	0.677985	0.495054	0.594896	0.731681	0.591293	2
pk24036	1	0.210941	0.38478	0.536756	0.707412	0.347839	2
pk24044	1	0.752782	0.400282	0.580972	0.408206	0.181986	2
pk24151	1	0.264073	0.850427	0.441078	0.279082	0.193762	2
pk24294	1	0.314285	0.745107	0.438852	0.314591	0.342488	2
pk24307	1	0.62246	0.512346	0.497754	0.361566	0.436684	2
pk24318	1	0.371098	0.474189	0.453814	0.811077	0.491163	2
pk24322	1	0.372679	0.61482	0.46935	0.614751	0.401129	2
pk24326	1	0.419914	0.657661	0.448756	0.213501	0.141563	2
pk24551	1	0.288209	0.937218	0.397579	0.26871	0.211725	2
pk24559	1	0.397477	0.842954	0.644893	0.473375	0.324319	2
pk24563	1	0.327678	0.734675	0.849167	0.329173	0.165379	2
pk24595	1	0.153328	0.494583	0.577241	0.37639	0.308078	2
pk24679	1	0.731026	0.72877	0.468078	0.417149	0.314754	2
pk24701	1	0.574076	0.54678	0.512858	0.831126	0.310505	2
pk24726	1	0.510738	0.526447	0.337264	0.359664	0.478774	2
pk24734	1	0.719399	0.483701	0.492467	0.443341	0.395214	2
pk24741	1	0.336649	0.762166	0.625109	0.403566	0.317788	2
pk24805	1	0.524384	0.7931	0.713715	0.487988	0.131548	2
pk24934	1	0.49331	0.544047	0.420528	0.555628	0.526521	2
pk24941	1	0.437947	0.611737	0.393367	0.455609	0.462477	2
pk24972	1	0.413799	0.862638	0.661778	0.250067	0.105689	2
pk24975	1	0.247332	0.636879	0.450761	0.443556	0.229751	2
pk24991	1	0.364727	0.327116	0.525782	0.49573	0.542785	2
pk25031	1	0.330487	0.840978	0.461489	0.45044	0.373581	2
pk25088	1	0.307569	0.795018	0.407096	0.292509	0.219914	2
pk25137	1	0.430692	0.56377	0.658006	0.525152	0.285917	2
pk25160	1	0.659131	0.815679	0.45307	0.279096	0.201946	2
pk25171	1	0.506701	0.573891	0.434529	0.339066	0.293735	2
pk25176	1	0.732717	0.817428	0.465554	0.323815	0.291338	2
pk25189	1	0.258914	0.593116	0.467446	0.488317	0.396223	2
pk25570	1	0.573834	0.546169	0.393183	0.521645	0.386955	2
pk25626	1	0.487041	0.618394	0.506453	0.386829	0.348923	2
pk25764	1	0.443128	0.600996	0.476898	0.406792	0.482148	2
pk25798	1	0.629774	0.48984	0.397626	0.421651	0.731914	2
pk25863	1	0.716967	0.616533	0.54331	0.37938	0.37242	2
pk25930	1	0.700825	0.708918	0.460227	0.481172	0.41098	2
pk26115	1	0.426441	0.629725	0.320885	0.316261	0.34353	2
pk26124	1	0.417616	0.735258	0.592388	0.448346	0.256692	2
pk26191	1	0.595545	0.475161	0.464073	0.364924	0.388238	2
pk26210	1	0.595634	0.756403	0.323237	0.262628	0.308442	2
pk26212	1	0.355834	0.745748	0.545306	0.254603	0.204742	2
pk26304	1	0.729255	0.634945	0.335912	0.211551	0.142176	2
pk26309	1	0.537227	0.655415	0.416951	0.329085	0.317544	2
pk26318	1	0.623194	0.603476	0.402398	0.321919	0.322647	2
pk26331	1	0.334295	0.62814	0.455141	0.399265	0.313851	2
pk26335	1	0.296266	0.658991	0.495733	0.528405	0.336223	2
pk26350	1	0.587661	0.464583	0.432138	0.710584	0.365876	2
pk26449	1	0.514095	0.659712	0.385001	0.281637	0.248233	2
pk26509	1	0.488448	0.795385	0.574104	0.405333	0.381535	2
pk26523	1	0.560566	0.651335	0.604261	0.471835	0.347539	2
pk26524	1	0.252533	0.516473	0.465424	0.569645	0.391433	2
pk26638	1	0.619021	0.586005	0.401205	0.524987	0.642748	2
pk26655	1	0.316484	0.610302	0.667311	0.408555	0.298034	2
pk26699	1	0.402558	0.573675	0.491882	0.386049	0.361188	2
pk26757	1	0.22971	0.874098	0.609803	0.412064	0.30973	2
pk26833	1	0.328781	0.692665	0.67813	0.410224	0.438116	2
pk26837	1	0.222116	0.487467	0.582727	0.631471	0.260825	2
pk26970	1	0.450703	0.446326	0.459088	0.586823	0.459831	2
pk26979	1	0.26597	0.933951	0.639062	0.334099	0.173779	2
pk26980	1	0.708005	0.68455	0.512901	0.409039	0.400804	2
pk26985	1	0.200403	0.813991	0.698267	0.400322	0.167683	2
pk27015	1	0.666639	0.776358	0.480366	0.516754	0.434691	2
pk27038	1	0.419276	0.876425	0.723154	0.499616	0.20273	2
pk27040	1	0.108478	0.942893	0.386634	0.116	0.0717239	2
pk27065	1	0.595747	0.642964	0.515343	0.656087	0.345109	2
pk27103	1	0.559153	0.461804	0.452299	0.28511	0.277781	2
pk27107	1	0.402838	0.500612	0.496406	0.52533	0.269506	2
pk27113	1	0.425314	0.469619	0.334734	0.363499	0.637784	2
pk27170	1	0.49214	0.581498	0.671411	0.51326	0.423841	2
pk27307	1	0.653174	0.774515	0.524641	0.423613	0.364443	2
pk27339	1	0.373438	0.772108	0.804215	0.256376	0.129576	2
pk27340	1	0.451777	0.528333	0.597344	0.373542	0.20456	2
pk27347	1	0.686362	0.735084	0.605273	0.317348	0.277233	2
pk27403	1	0.272372	0.434615	0.537195	0.702859	0.564554	2
pk27440	1	0.620775	0.641609	0.450675	0.417862	0.431171	2
pk27448	1	0.355541	0.891008	0.721103	0.260217	0.22554	2
pk27472	1	0.349104	0.751182	0.714052	0.421198	0.315424	2
pk27510	1	0.61286	0.699829	0.450857	0.517294	0.481692	2
pk27553	1	0.377923	0.526144	0.540463	0.487074	0.487809	2
pk27566	1	0.37488	0.624624	0.363685	0.420737	0.3095	2
pk27737	1	0.465441	0.763812	0.399847	0.466131	0.435435	2
pk27740	1	0.494418	0.636633	0.467516	0.359974	0.221767	2
pk27780	1	0.374279	0.356746	0.499062	0.57118	0.448679	2
pk27784	1	0.668108	0.538352	0.466162	0.28323	0.275252	2
pk27802	1	0.613064	0.630648	0.713583	0.452468	0.445097	2
pk27821	1	0.531374	0.62349	0.82719	0.566025	0.170111	2
pk27856	1	0.658052	0.683751	0.380495	0.389492	0.316373	2
pk27860	1	0.610251	0.480828	0.410853	0.291204	0.27186	2
pk27873	1	0.385335	0.551903	0.390299	0.45179	0.236158	2
pk27897	1	0.352381	0.436606	0.566861	0.382607	0.408993	2
pk28097	1	0.270837	0.794071	0.592786	0.445642	0.273844	2
pk28281	1	0.422308	0.911898	0.626983	0.538553	0.241765	2
pk28296	1	0.421502	0.461651	0.432956	0.378049	0.417022	2
pk28409	1	0.59746	0.527038	0.349117	0.255639	0.22057	2
pk28453	1	0.73138	0.729529	0.361521	0.343348	0.29048	2
pk28507	1	0.696686	0.580989	0.261798	0.300533	0.338548	2
pk28673	1	0.676956	0.293322	0.862406	0.464344	0.526309	2
pk28679	1	0.596895	0.62643	0.635086	0.471992	0.269489	2
pk28712	1	0.610473	0.696624	0.567754	0.313076	0.445275	2
pk28715	1	0.665432	0.724458	0.656843	0.428263	0.432587	2
pk28730	1	0.641404	0.84384	0.571458	0.471038	0.404262	2
pk28744	1	0.445028	0.564412	0.465767	0.244496	0.201909	2
pk28856	1	0.511999	0.555158	0.496425	0.286146	0.219538	2
pk28871	1	0.515171	0.411701	0.639219	0.535829	0.27513	2
pk28884	1	0.477458	0.331472	0.376491	0.476609	0.69883	2
pk28942	1	0.513372	0.482587	0.441084	0.414813	0.413786	2
pk29193	1	0.143811	0.645318	0.418894	0.260523	0.265471	2
pk29213	1	0.333062	0.764113	0.50522	0.424639	0.374891	2
pk29226	1	0.451709	0.611576	0.614233	0.528271	0.425527	2
pk29234	1	0.423807	0.566024	0.462282	0.346537	0.322794	2
pk29272	1	0.333966	0.578407	0.638183	0.440186	0.416805	2
pk29273	1	0.395915	0.742907	0.61171	0.683239	0.403338	2
pk29299	1	0.74249	0.787952	0.468152	0.40206	0.317147	2
pk29310	1	0.324136	0.463541	0.60049	0.38696	0.44045	2
pk29402	1	0.567344	0.817436	0.480343	0.53854	0.326328	2
pk29409	1	0.100303	0.612273	0.545668	0.423297	0.0547562	2
pk29634	1	0.525742	0.591163	0.420749	0.397671	0.354008	2
pk29636	1	0.160896	0.527964	0.704526	0.620796	0.298742	2
pk29644	1	0.452761	0.584461	0.417988	0.295397	0.214413	2
pk29649	1	0.613705	0.504818	0.342876	0.317464	0.29083	2
pk29730	1	0.54573	0.643445	0.4578	0.20884	0.237579	2
pk29793	1	0.348538	0.518682	0.591516	0.46288	0.269537	2
pk29855	1	0.474944	0.459353	0.472406	0.34601	0.375398	2
pk29941	1	0.542767	0.700108	0.423284	0.35532	0.327275	2
pk30021	1	0.364694	0.523422	0.60796	0.488922	0.430046	2
pk30049	1	0.352785	0.674607	0.556187	0.636747	0.351443	2
pk30054	1	0.417861	0.693894	0.724999	0.479104	0.533321	2
pk30073	1	0.580036	0.541065	0.340778	0.306118	0.415741	2
pk30136	1	0.297793	0.682721	0.506798	0.378524	0.371552	2
pk30148	1	0.579177	0.689574	0.523997	0.408065	0.467953	2
pk30262	1	0.280847	0.610638	0.287488	0.388675	0.347944	2
pk30264	1	0.541246	0.701687	0.706704	0.551887	0.373394	2
pk30360	1	0.538687	0.673196	0.582155	0.473641	0.142692	2
pk30361	1	0.616785	0.514529	0.50903	0.349754	0.141385	2
pk30380	1	0.302543	0.786052	0.575456	0.387035	0.367296	2
pk30490	1	0.283509	0.428981	0.440868	0.705253	0.264054	2
pk30507	1	0.656845	0.604503	0.469266	0.410203	0.461262	2
pk30669	1	0.285738	0.704423	0.410894	0.263871	0.260985	2
pk30717	1	0.409538	0.512654	0.629012	0.547804	0.251347	2
pk30753	1	0.626017	0.657017	0.552565	0.43568	0.389491	2
pk30803	1	0.608174	0.399476	0.426702	0.469056	0.285557	2
pk31210	1	0.332282	0.542807	0.592907	0.382988	0.211318	2
pk31228	1	0.572498	0.505758	0.45744	0.575564	0.313755	2
pk31302	1	0.700755	0.733318	0.476345	0.332278	0.359075	2
pk31391	1	0.476397	0.520744	0.558955	0.735907	0.35293	2
pk31433	1	0.135941	0.54075	0.931151	0.235992	0.175639	2
pk31484	1	0.393254	0.585351	0.728207	0.611158	0.105586	2
pk31674	1	0.760206	0.776708	0.461161	0.346932	0.25892	2
pk31675	1	0.299729	0.578625	0.502578	0.370595	0.141098	2
pk31678	1	0.529704	0.440382	0.301408	0.470151	0.377136	2
pk31716	1	0.498964	0.514119	0.451977	0.285006	0.368643	2
pk31794	1	0.423982	0.557947	0.67622	0.417409	0.206582	2
pk31856	1	0.365608	0.535776	0.613425	0.491866	0.228097	2
pk31884	1	0.424091	0.548658	0.499805	0.394364	0.17467	2
pk31903	1	0.625105	0.744172	0.508844	0.328744	0.348762	2
pk32015	1	0.304602	0.715098	0.536271	0.630834	0.206366	2
pk32019	1	0.53161	0.539904	0.360836	0.424283	0.395259	2
pk32051	1	0.688818	0.444551	0.529224	0.680933	0.718203	2
pk32114	1	0.350843	0.381447	0.374345	0.467577	0.668549	2
pk32420	1	0.318425	0.417694	0.659128	0.318042	0.266745	2
pk32421	1	0.742462	0.678901	0.521913	0.28544	0.176563	2
pk32424	1	0.609558	0.793375	0.65794	0.325098	0.343307	2
pk32446	1	0.524644	0.433497	0.467817	0.491715	0.682392	2
pk32622	1	0.691232	0.734098	0.618805	0.465627	0.286408	2
pk32783	1	0.37985	0.445667	0.47547	0.367682	0.376361	2
pk32868	1	0.528656	0.680767	0.768823	0.344807	0.333844	2
pk32921	1	0.288585	0.487356	0.782918	0.497375	0.361004	2
pk32931	1	0.328164	0.618208	0.825762	0.462148	0.387059	2
pk33015	1	0.520504	0.441238	0.391769	0.41461	0.433641	2
pk33157	1	0.313098	0.933295	0.772392	0.300265	0.190843	2
pk33160	1	0.397759	0.485323	0.438331	0.337281	0.491331	2
pk33170	1	0.587899	0.838326	0.772833	0.382719	0.33997	2
pk33282	1	0.696895	0.422549	0.417882	0.291066	0.432903	2
pk33332	1	0.665106	0.733712	0.518233	0.333671	0.231211	2
pk33373	1	0.612364	0.56433	0.43557	0.467695	0.395449	2
pk33394	1	0.579282	0.401361	0.446925	0.395333	0.333986	2
pk33546	1	0.441063	0.833141	0.575361	0.479022	0.314839	2
pk33576	1	0.622421	0.797052	0.357792	0.43755	0.247999	2
pk33725	1	0.590654	0.876041	0.589955	0.376058	0.221865	2
pk33729	1	0.725644	0.848061	0.549615	0.270128	0.176775	2
pk33740	1	0.407493	0.800283	0.515951	0.238109	0.189466	2
pk33745	0.987756	0.526903	0.494405	0.456015	1	0.403628	2
pk33770	1	0.484534	0.540526	0.513681	0.280678	0.303014	2
pk33935	1	0.607999	0.824397	0.647189	0.59837	0.305233	2
pk34039	1	0.560296	0.595234	0.331785	0.249529	0.22986	2
pk34055	1	0.316546	0.657227	0.685349	0.46401	0.530869	2
pk34095	1	0.400749	0.771881	0.52482	0.43559	0.467948	2
pk34122	1	0.688123	0.617631	0.506387	0.492173	0.243574	2
pk34192	1	0.37761	0.843301	0.505521	0.546928	0.527597	2
pk34193	1	0.34307	0.783508	0.523592	0.491879	0.505647	2
pk34197	1	0.346025	0.785731	0.449757	0.468846	0.530736	2
pk34199	1	0.410674	0.805887	0.454746	0.366367	0.427906	2
pk34203	1	0.365927	0.889012	0.389446	0.389439	0.40453	2
pk34204	1	0.284902	0.842406	0.496339	0.48371	0.652203	2
pk230	0.391677	0.957679	1	0.559848	0.262193	0.250952	3
pk288	0.758666	0.985403	1	0.855309	0.87655	0.300769	3
pk295	0.657199	0.848078	0.891651	0.979384	1	0.426778	3
pk462	0.410755	0.910968	0.574179	1	0.635414	0.650837	3
pk467	0.481226	0.819479	0.95824	1	0.685223	0.763346	3
pk477	0.882475	1	0.595008	0.78041	0.99594	0.46014	3
pk483	0.508028	0.697955	1	0.736577	0.577684	0.450133	3
pk493	0.435779	0.983943	0.827556	0.709497	1	0.726891	3
pk503	0.803351	0.794736	1	0.885079	0.63879	0.281515	3
pk622	0.470836	0.960909	1	0.871718	0.722894	0.343445	3
pk670	0.459357	0.658926	0.944752	0.877091	0.576781	1	3
pk798	0.414452	1	0.683866	0.687038	0.442901	0.631489	3
pk874	0.583158	1	0.795027	0.690981	0.790414	0.85577	3
pk881	0.452221	0.760047	0.839172	1	0.400458	0.430975	3
pk1199	0.454694	0.95738	0.911146	1	0.909362	0.728259	3
pk1205	0.403772	0.921556	1	0.59624	0.292215	0.409952	3
pk1210	0.383811	0.991387	0.972725	1	0.677927	0.691532	3
pk1289	0.352962	0.591828	0.968922	1	0.557706	0.695724	3
pk1294	0.483132	0.642397	0.826582	1	0.526429	0.587934	3
pk1317	0.467269	0.775423	1	0.734813	0.525433	0.53793	3
pk1381	0.654512	0.770071	1	0.724702	0.460712	0.932939	3
pk1415	0.800932	0.752373	1	0.947043	0.469115	0.392986	3
pk1629	0.461561	0.705993	1	0.545548	0.50427	0.583366	3
pk1676	0.641228	1	0.789025	0.776302	0.630189	0.517992	3
pk1774	0.369596	0.634962	1	0.858627	0.633281	0.36287	3
pk1874	0.352354	0.859563	0.377885	1	0.748409	0.620007	3
pk2037	0.465406	0.795781	1	0.788545	0.806432	0.670085	3
pk2061	0.209703	0.673923	0.731258	1	0.561579	0.592273	3
pk2066	0.370091	0.871295	0.942406	0.828778	0.916673	1	3
pk2222	0.702468	1	0.886258	0.794054	0.629874	0.475289	3
pk2248	0.331327	0.652884	0.576496	1	0.619736	0.575066	3
pk2305	0.603624	1	0.855123	0.990083	0.775223	0.522039	3
pk2309	0.541152	1	0.798453	0.641175	0.479442	0.580489	3
pk2311	0.796316	1	0.673626	0.845762	0.619879	0.514592	3
pk2330	0.818198	1	0.881982	0.945296	0.716592	0.385766	3
pk2363	0.628868	0.889292	0.793037	1	0.491695	0.35761	3
pk2370	0.490122	1	0.627753	0.627962	0.520617	0.424933	3
pk2525	0.425198	0.991491	0.827468	1	0.710064	0.399632	3
pk2532	0.665592	1	0.820376	0.777271	0.794388	0.527827	3
pk2634	0.646977	1	0.936378	0.638198	0.773744	0.536181	3
pk2744	0.622432	0.95906	1	0.900885	0.589857	0.487286	3
pk2846	0.399941	0.707096	0.657657	1	0.380791	0.309848	3
pk2875	0.472278	1	0.906544	0.596785	0.300111	0.229204	3
pk3042	0.306405	0.851687	0.884909	1	0.963366	0.361377	3
pk3074	0.384535	0.723758	1	0.863292	0.504898	0.374806	3
pk3093	0.431205	1	0.854981	0.707812	0.857012	0.958932	3
pk3160	0.409288	0.762322	1	0.961215	0.695624	0.845117	3
pk3181	0.59556	1	0.738473	0.695269	0.446462	0.3015	3
pk3258	0.691116	1	0.991042	0.744933	0.633268	0.527434	3
pk3295	0.357781	0.918731	1	0.455273	0.340514	0.289083	3
pk3297	0.494881	1	0.724737	0.622188	0.64349	0.487542	3
pk3332	0.587527	1	0.817979	0.86364	0.700051	0.747553	3
pk3334	0.413462	0.767325	0.797112	0.759869	1	0.612022	3
pk3555	0.591701	0.842216	0.863675	1	0.792461	0.427724	3
pk3597	0.461451	0.967797	1	0.895228	0.753389	0.953763	3
pk3629	0.700131	1	0.921175	0.979805	0.979642	0.421297	3
pk3782	0.595617	1	0.740166	0.59293	0.548761	0.555849	3
pk3902	0.471604	1	0.673544	0.654707	0.535604	0.442616	3
pk3965	0.491701	0.729109	1	0.650941	0.838547	0.244648	3
pk4031	0.347371	0.884479	0.403634	0.977605	1	0.352751	3
pk4038	0.503078	1	0.89464	0.979385	0.61252	0.535073	3
pk4045	0.783662	0.820533	1	0.862383	0.806506	0.443943	3
pk4099	0.391842	0.945606	1	0.758367	0.292458	0.33919	3
pk4142	0.459269	0.766349	0.709613	1	0.522895	0.455201	3
pk4197	0.503234	1	0.848274	0.796582	0.544192	0.405206	3
pk4322	0.294043	0.595605	0.889239	1	0.51271	0.731677	3
pk4324	0.338078	0.579831	1	0.794195	0.486851	0.616904	3
pk4359	0.436189	1	0.962493	0.676311	0.663549	0.485599	3
pk4417	0.4172	1	0.765979	0.674054	0.490016	0.523712	3
pk4423	0.623136	0.747913	1	0.97615	0.460975	0.554996	3
pk4547	0.334633	1	0.725934	0.741308	0.535783	0.43106	3
pk4643	0.19686	0.932064	0.784931	1	0.508061	0.484923	3
pk4646	0.351555	0.714543	0.956965	1	0.773601	0.957525	3
pk4788	0.355667	0.83383	0.83483	0.628346	1	0.451567	3
pk4850	0.560851	0.821369	0.949074	1	0.760723	0.375791	3
pk4878	0.524451	0.805019	0.713618	0.615924	1	0.515558	3
pk4938	0.446271	0.823194	1	0.752027	0.488768	0.327503	3
pk4966	0.393144	1	0.986341	0.683429	0.209208	0.259216	3
pk4974	0.551811	0.743207	0.973731	1	0.60121	0.478984	3
pk5058	0.533882	0.830449	0.960976	0.821712	0.912672	1	3
pk5230	0.359824	1	0.647674	0.708961	0.559053	0.543302	3
pk5246	0.521816	0.788839	1	0.976328	0.761015	0.558118	3
pk5318	0.576618	1	0.727736	0.549036	0.716453	0.620663	3
pk5408	0.516403	1	0.938754	0.600625	0.56784	0.426249	3
pk5432	0.491882	1	0.70297	0.664223	0.569296	0.682576	3
pk5487	0.765326	0.769746	1	0.858512	0.841733	0.366819	3
pk5524	0.373971	1	0.762215	0.740306	0.453918	0.444368	3
pk5577	0.493261	0.822453	1	0.95945	0.38421	0.449701	3
pk5578	0.581572	0.729266	0.748965	1	0.342927	0.324943	3
pk5598	0.731325	1	0.977046	0.846928	0.465207	0.441678	3
pk5671	0.354194	0.921283	0.911679	1	0.853318	0.752506	3
pk5673	0.531682	1	0.785947	0.631453	0.658728	0.56858	3
pk5727	0.716232	1	0.906985	0.727488	0.626906	0.493138	3
pk5737	0.456545	0.80184	0.952333	1	0.754569	0.784141	3
pk5739	0.517126	1	0.51545	0.927676	0.745783	0.37148	3
pk5759	0.466088	0.827781	0.6571	1	0.774564	0.605573	3
pk5762	0.273463	1	0.814906	0.95846	0.661873	0.504648	3
pk5836	0.615188	0.641391	1	0.983852	0.78892	0.473644	3
pk5849	0.536869	1	0.819165	0.952299	0.420744	0.398475	3
pk5859	0.511314	0.671267	0.846642	1	0.64662	0.516242	3
pk5875	0.64456	1	0.953911	0.802527	0.354558	0.419135	3
pk6040	0.598309	1	0.726281	0.721907	0.607061	0.334253	3
pk6046	0.685239	1	0.923847	0.879215	0.636742	0.481565	3
pk6141	0.485792	0.837013	0.55288	1	0.743291	0.743678	3
pk6243	0.227958	0.761114	1	0.825526	0.433919	0.348379	3
pk6244	0.440439	0.555656	1	0.838402	0.671239	0.660784	3
pk6258	0.492502	0.941233	1	0.53241	0.428519	0.443268	3
pk6278	0.568816	0.771198	0.890688	1	0.988043	0.440204	3
pk6279	0.490955	0.657186	1	0.95762	0.923092	0.74661	3
pk6280	0.272165	1	0.715236	0.707428	0.529443	0.365116	3
pk6356	0.442365	0.824799	1	0.959657	0.28522	0.360697	3
pk6357	0.596254	0.920769	0.749693	0.793248	1	0.378187	3
pk6490	0.631087	1	0.728476	0.879361	0.937202	0.490638	3
pk6520	0.563897	1	0.745539	0.675022	0.728269	0.268145	3
pk6527	0.420928	1	0.858902	0.974219	0.926052	0.598469	3
pk6562	0.522155	0.8147	0.681001	0.675574	1	0.702905	3
pk6590	0.369893	0.752337	0.778384	0.590054	1	0.645773	3
pk6603	0.516852	1	0.944233	0.626983	0.677558	0.893427	3
pk6740	0.701021	0.755704	0.978417	1	0.614997	0.473441	3
pk6780	0.734581	0.743439	0.889008	0.700477	1	0.473429	3
pk6850	0.431884	1	0.784935	0.822664	0.963976	0.613359	3
pk6870	0.779925	1	0.961854	0.958387	0.977556	0.516629	3
pk6874	0.716513	0.89361	1	0.968675	0.715923	0.400076	3
pk7013	0.616584	1	0.798729	0.623691	0.510013	0.517421	3
pk7024	0.682905	0.78728	1	0.890988	0.595148	0.428935	3
pk7084	0.547231	1	0.745087	0.638419	0.542559	0.599534	3
pk7130	0.391381	0.779537	1	0.801369	0.785328	0.785797	3
pk7156	0.502679	0.845639	0.833955	1	0.787928	0.860498	3
pk7167	0.512481	0.525091	1	0.895793	0.681215	0.636718	3
pk7218	0.829263	0.845743	0.884547	1	0.72697	0.301068	3
pk7401	0.364945	0.737309	1	0.827063	0.554196	0.682697	3
pk7452	0.552116	0.893669	0.803745	0.876781	1	0.759094	3
pk7461	0.572861	1	0.915575	0.893865	0.7671	0.607635	3
pk7486	0.447444	1	0.697415	0.55234	0.465811	0.449979	3
pk7576	0.75261	1	0.770887	0.819636	0.72217	0.456225	3
pk7687	0.547429	1	0.705428	0.752817	0.590305	0.797004	3
pk7776	0.372917	1	0.547516	0.629973	0.859705	0.311834	3
pk7827	0.486107	1	0.799844	0.887945	0.91221	0.281544	3
pk7913	0.409532	0.977396	0.868191	0.743022	1	0.979687	3
pk8041	0.453322	0.606574	0.918349	1	0.791235	0.586417	3
pk8056	0.503293	1	0.891421	0.898231	0.454719	0.476601	3
pk8152	0.461215	0.877057	1	0.648253	0.346444	0.444772	3
pk8227	0.359945	1	0.677915	0.604028	0.779395	0.446939	3
pk8444	0.380046	0.83869	0.754163	1	0.535755	0.513279	3
pk8486	0.432713	1	0.684329	0.655899	0.359883	0.344985	3
pk8732	0.843426	1	0.666407	0.964059	0.873534	0.408791	3
pk8844	0.342816	1	0.66818	0.706838	0.845939	0.580716	3
pk8939	0.576155	1	0.673138	0.534611	0.89602	0.487462	3
pk9016	0.389197	0.611495	0.965001	0.953742	1	0.589575	3
pk9025	0.637198	1	0.589384	0.741346	0.591759	0.475923	3
pk9026	0.490726	0.927982	0.940818	1	0.888352	0.74483	3
pk9246	0.541995	0.884308	1	0.81372	0.397561	0.320447	3
pk9253	0.221039	0.780058	0.570642	1	0.214346	0.236824	3
pk9301	0.307864	0.779863	1	0.800039	0.614367	0.453946	3
pk9325	0.565045	0.756756	1	0.837051	0.469302	0.361552	3
pk9326	0.40938	0.671912	0.72809	1	0.870158	0.339003	3
pk9395	0.215985	1	0.58184	0.624786	0.482607	0.512988	3
pk9413	0.615416	1	0.770492	0.601704	0.80176	0.614548	3
pk9414	0.418692	1	0.782407	0.622676	0.809692	0.596669	3
pk9631	0.521108	1	0.743122	0.897667	0.928782	0.508601	3
pk9656	0.401511	0.536943	1	0.961595	0.711864	0.648823	3
pk9724	0.571599	0.820302	0.269615	1	0.444494	0.228862	3
pk9788	0.384388	1	0.835277	0.722189	0.469395	0.569797	3
pk9799	0.455701	0.929343	1	0.920791	0.943536	0.882089	3
pk9812	0.522046	0.758083	0.887947	1	0.441357	0.319136	3
pk9917	0.346948	0.823814	0.677667	1	0.434342	0.331297	3
pk9928	0.39636	1	0.730996	0.721983	0.82095	0.811914	3
[truncated: 12,814 more rows]

## Sheet: rnainc.faireopent1.t2
feature (y)	peak (x)	baseMean.x	log2FoldChange.x	lfcSE.x	stat.x	pvalue.x	padj.x	baseMean.y	log2FoldChange.y	lfcSE.y	stat.y	pvalue.y	padj.y
FBgn0000022	pk28016	198.529	-1.6967	0.148019	-11.4627	2.0303e-30	1.92384e-28	69.5497	-1.07211	0.395838	-2.70845	0.00675979	0.0221665
FBgn0000451	pk15603	421.165	-2.44605	0.148499	-16.4718	5.8499e-61	8.70032e-58	25133.2	-10.4882	0.483876	-21.6754	3.50457e-104	2.7961e-101
FBgn0000451	pk15607	218.662	-2.07771	0.20218	-10.2766	8.98843e-25	5.13301e-23	25133.2	-10.4882	0.483876	-21.6754	3.50457e-104	2.7961e-101
FBgn0000451	pk15606	118.979	-2.62127	0.218621	-11.99	4.00825e-33	4.79406e-31	25133.2	-10.4882	0.483876	-21.6754	3.50457e-104	2.7961e-101
FBgn0000489	pk17379	163.366	-1.24926	0.174647	-7.15307	8.48601e-13	1.5523e-11	3225.1	-5.47908	0.455962	-12.0165	2.90894e-33	1.76442e-31
FBgn0000551	pk19093	104.088	-2.26575	0.250588	-9.04174	1.54203e-19	5.55828e-18	1846.37	-10.171	1.1013	-9.23546	2.57173e-20	8.54936e-19
FBgn0000552	pk20520	88.1833	-2.08777	0.214153	-9.74896	1.8637e-22	8.78122e-21	815.746	-10.483	1.23332	-8.49983	1.89862e-17	4.96032e-16
FBgn0000567	pk17975	101.724	-2.88201	0.260708	-11.0546	2.08312e-28	1.66489e-26	1406.62	-1.44809	0.283465	-5.10853	3.2467e-07	2.95134e-06
FBgn0000567	pk17972	362.188	-1.14661	0.171127	-6.70037	2.07888e-11	3.29528e-10	1406.62	-1.44809	0.283465	-5.10853	3.2467e-07	2.95134e-06
FBgn0000719	pk34147	73.7667	-1.36003	0.206925	-6.57256	4.94571e-11	7.51902e-10	374.611	-2.55754	0.230258	-11.1073	1.15657e-28	5.85171e-27
FBgn0001078	pk18275	75.1096	-3.32093	0.226498	-14.6621	1.12759e-48	5.14288e-46	1035.91	-6.62981	0.311197	-21.3042	1.03827e-100	6.33465e-98
FBgn0001078	pk18276	79.869	-2.01265	0.223354	-9.01105	2.04093e-19	7.24964e-18	1035.91	-6.62981	0.311197	-21.3042	1.03827e-100	6.33465e-98
FBgn0001078	pk18281	18.2074	-1.05277	0.330979	-3.18079	0.00146875	0.00640348	1035.91	-6.62981	0.311197	-21.3042	1.03827e-100	6.33465e-98
FBgn0001078	pk18274	28.5552	-2.83582	0.318137	-8.91384	4.92952e-19	1.67452e-17	1035.91	-6.62981	0.311197	-21.3042	1.03827e-100	6.33465e-98
FBgn0001078	pk18273	96.1918	-2.95345	0.233955	-12.624	1.55706e-36	2.46586e-34	1035.91	-6.62981	0.311197	-21.3042	1.03827e-100	6.33465e-98
FBgn0001078	pk18277	35.0874	-1.86662	0.31762	-5.8769	4.18024e-09	5.01659e-08	1035.91	-6.62981	0.311197	-21.3042	1.03827e-100	6.33465e-98
FBgn0001083	pk31311	56.6396	-1.11229	0.20495	-5.42715	5.72611e-08	5.91048e-07	506.387	-2.27641	0.269342	-8.45173	2.87018e-17	7.33239e-16
FBgn0001142	pk54	239.605	-1.35148	0.136655	-9.8897	4.6143e-23	2.28756e-21	228.963	-4.2987	0.370255	-11.6101	3.66059e-31	1.9983e-29
FBgn0001168	pk15201	44.4678	-1.64918	0.238664	-6.91005	4.84481e-12	8.24509e-11	328.297	-1.56994	0.423897	-3.7036	0.000212563	0.001062
FBgn0001168	pk15194	124.094	-2.01366	0.162095	-12.4228	1.96648e-35	2.82325e-33	328.297	-1.56994	0.423897	-3.7036	0.000212563	0.001062
FBgn0001168	pk15200	92.9395	-2.07797	0.220699	-9.4154	4.71301e-21	1.95416e-19	328.297	-1.56994	0.423897	-3.7036	0.000212563	0.001062
FBgn0001992	pk4556	57.3096	-2.07825	0.254842	-8.15505	3.4903e-16	9.00399e-15	433.65	-10.2779	0.93073	-11.0429	2.37371e-28	1.178e-26
FBgn0002306	pk20685	138.721	-1.62192	0.20313	-7.98464	1.40929e-15	3.44339e-14	1492.04	-2.21184	0.297919	-7.42429	1.1339e-13	2.20653e-12
FBgn0002573	pk16693	19.2049	-1.09175	0.303668	-3.5952	0.000324145	0.00169051	26.3968	-2.2573	0.517312	-4.36351	1.2799e-05	8.41794e-05
FBgn0002633	pk26316	197.486	-1.09206	0.13603	-8.02807	9.90146e-16	2.45079e-14	168.714	-1.91413	0.30842	-6.20624	5.42671e-10	7.30985e-09
FBgn0003016	pk4260	42.0871	-2.44351	0.307806	-7.93847	2.04692e-15	4.92629e-14	2189.93	-3.29193	0.252567	-13.0339	7.85379e-39	6.12477e-37
FBgn0003016	pk4259	19.5005	-1.45675	0.337902	-4.31114	1.62413e-05	0.0001126	2189.93	-3.29193	0.252567	-13.0339	7.85379e-39	6.12477e-37
FBgn0003016	pk4251	214.584	-2.17776	0.154745	-14.0732	5.55023e-45	1.84327e-42	2189.93	-3.29193	0.252567	-13.0339	7.85379e-39	6.12477e-37
FBgn0003016	pk4257	213.473	-1.98029	0.139071	-14.2394	5.21503e-46	1.96034e-43	2189.93	-3.29193	0.252567	-13.0339	7.85379e-39	6.12477e-37
FBgn0003089	pk18455	53.939	-1.03628	0.249858	-4.14747	3.36163e-05	0.000218906	1075.33	-4.80479	0.389707	-12.3292	6.30615e-35	4.08796e-33
FBgn0003089	pk18454	109.323	-2.16444	0.226625	-9.55075	1.28755e-21	5.6106e-20	1075.33	-4.80479	0.389707	-12.3292	6.30615e-35	4.08796e-33
FBgn0003089	pk18453	31.7446	-1.66299	0.284506	-5.84519	5.0599e-09	6.00361e-08	1075.33	-4.80479	0.389707	-12.3292	6.30615e-35	4.08796e-33
FBgn0003089	pk18456	123.396	-1.12072	0.180141	-6.22136	4.9286e-10	6.6955e-09	1075.33	-4.80479	0.389707	-12.3292	6.30615e-35	4.08796e-33
FBgn0003091	pk9817	91.4823	-2.088	0.191479	-10.9046	1.09571e-27	8.16576e-26	23.6525	-2.30363	0.542015	-4.25012	2.13653e-05	0.000135205
FBgn0003159	pk28700	863.561	-1.07105	0.113062	-9.47313	2.71583e-21	1.14692e-19	466.608	-4.22657	0.305825	-13.8202	1.92477e-43	1.93822e-41
FBgn0003159	pk28699	52.4764	-1.10654	0.289263	-3.8254	0.000130562	0.000748976	466.608	-4.22657	0.305825	-13.8202	1.92477e-43	1.93822e-41
FBgn0003255	pk3977	37.5352	-2.56181	0.352603	-7.26542	3.71883e-13	7.03594e-12	47.745	-3.49013	1.0873	-3.2099	0.00132783	0.0053819
FBgn0003255	pk3975	32.203	-1.43345	0.289458	-4.95219	7.33813e-07	6.38716e-06	47.745	-3.49013	1.0873	-3.2099	0.00132783	0.0053819
FBgn0003255	pk3978	119.947	-1.33371	0.170755	-7.81066	5.68883e-15	1.30079e-13	47.745	-3.49013	1.0873	-3.2099	0.00132783	0.0053819
FBgn0003285	pk28876	159.247	-1.9249	0.155276	-12.3966	2.72527e-35	3.85221e-33	511.459	-1.34077	0.24569	-5.45717	4.83784e-08	4.98293e-07
FBgn0003285	pk28868	219.87	-1.36245	0.155923	-8.73795	2.37382e-18	7.51865e-17	511.459	-1.34077	0.24569	-5.45717	4.83784e-08	4.98293e-07
FBgn0003285	pk28894	149.259	-1.11228	0.185829	-5.98548	2.15754e-09	2.69748e-08	511.459	-1.34077	0.24569	-5.45717	4.83784e-08	4.98293e-07
FBgn0003285	pk28893	69.5023	-1.99465	0.227335	-8.77408	1.72306e-18	5.52914e-17	511.459	-1.34077	0.24569	-5.45717	4.83784e-08	4.98293e-07
FBgn0003295	pk12919	109.451	-1.19025	0.176049	-6.76089	1.37145e-11	2.21811e-10	44.5998	-3.90815	0.588232	-6.64389	3.0552e-11	4.68073e-10
FBgn0003326	pk8512	126.358	-1.15933	0.155868	-7.43789	1.02308e-13	2.05018e-12	315.195	-2.16162	0.290794	-7.4335	1.05758e-13	2.06967e-12
FBgn0003326	pk8513	171.715	-1.35609	0.183053	-7.40816	1.28064e-13	2.54394e-12	315.195	-2.16162	0.290794	-7.4335	1.05758e-13	2.06967e-12
FBgn0003328	pk9313	37.7694	-1.25887	0.264455	-4.76023	1.93371e-06	1.57416e-05	204.848	-2.47182	0.268139	-9.21846	3.01402e-20	9.89286e-19
FBgn0003435	pk10584	106.479	-1.42074	0.203848	-6.96958	3.17888e-12	5.50025e-11	987.56	-1.97324	0.271744	-7.2614	3.83097e-13	7.18532e-12
FBgn0003495	pk26596	93.3666	-1.14904	0.200319	-5.73607	9.69012e-09	1.10934e-07	179.677	-4.54026	0.335571	-13.5299	1.04116e-41	9.4727e-40
FBgn0003495	pk26595	185.277	-2.28298	0.157812	-14.4664	1.97434e-47	8.6585e-45	179.677	-4.54026	0.335571	-13.5299	1.04116e-41	9.4727e-40
FBgn0003710	pk13824	30.3095	-1.28018	0.275539	-4.6461	3.38269e-06	2.65029e-05	13.6841	-3.9353	0.934252	-4.21224	2.52846e-05	0.000157632
FBgn0004167	pk13548	247.792	-1.21085	0.160359	-7.55091	4.32215e-14	9.03162e-13	2002.45	-1.742	0.282771	-6.16047	7.2529e-10	9.60754e-09
FBgn0004360	pk7401	1083.31	-1.28064	0.119867	-10.6839	1.21105e-26	7.92091e-25	395.749	-1.33222	0.325838	-4.0886	4.3398e-05	0.000256043
FBgn0004400	pk9995	86.9534	-1.41869	0.244701	-5.79765	6.72487e-09	7.85111e-08	9.14378	-2.50354	0.944997	-2.64926	0.00806692	0.025595
FBgn0004400	pk9999	40.8872	-1.46442	0.261328	-5.60375	2.09761e-08	2.29462e-07	9.14378	-2.50354	0.944997	-2.64926	0.00806692	0.025595
FBgn0004511	pk31241	375.244	-1.15391	0.17576	-6.56525	5.19466e-11	7.86255e-10	9296.3	-7.10686	0.461217	-15.4089	1.42562e-53	2.14298e-51
FBgn0004511	pk31239	596.444	-1.01429	0.156347	-6.4874	8.73294e-11	1.28873e-09	9296.3	-7.10686	0.461217	-15.4089	1.42562e-53	2.14298e-51
FBgn0004554	pk23746	59.9508	-1.19972	0.218935	-5.47981	4.25794e-08	4.47607e-07	95.4295	-5.15565	1.19929	-4.29891	1.71639e-05	0.000110643
FBgn0004569	pk17621	487.24	-1.32534	0.136224	-9.7291	2.26593e-22	1.05601e-20	151.881	-1.38159	0.304316	-4.53998	5.62601e-06	4.04948e-05
FBgn0004569	pk17622	33.6579	-1.49641	0.408943	-3.65922	0.000252986	0.00135684	151.881	-1.38159	0.304316	-4.53998	5.62601e-06	4.04948e-05
FBgn0004778	pk20523	163.256	-2.17813	0.186926	-11.6524	2.23043e-31	2.22438e-29	3.63729	-5.70836	1.45021	-3.93623	8.27703e-05	0.000457619
FBgn0004898	pk26098	72.4288	-1.21121	0.236132	-5.12939	2.90687e-07	2.69618e-06	12.7993	-3.21529	1.24972	-2.5728	0.0100879	0.0309592
FBgn0005638	pk12110	32.9198	-1.59429	0.265901	-5.99579	2.025e-09	2.54106e-08	89.3431	-8.25821	0.996503	-8.28719	1.15957e-16	2.85002e-15
FBgn0005638	pk12107	249.785	-2.13461	0.157605	-13.5441	8.58859e-42	2.19246e-39	89.3431	-8.25821	0.996503	-8.28719	1.15957e-16	2.85002e-15
FBgn0005659	pk26775	355.099	-1.15426	0.131941	-8.7483	2.16589e-18	6.87277e-17	1601.02	-2.69119	0.3144	-8.55974	1.13122e-17	3.03178e-16
FBgn0010051	pk20142	86.8733	-1.65578	0.221581	-7.47259	7.86317e-14	1.5944e-12	361.372	-2.42002	0.363039	-6.666	2.6287e-11	4.06939e-10
FBgn0010263	pk815	150.189	-1.25989	0.139594	-9.02541	1.79023e-19	6.399e-18	53.3649	-1.98681	0.715275	-2.77769	0.00547463	0.0185081
FBgn0010383	pk33318	357.162	-1.38985	0.114817	-12.1048	9.95578e-34	1.2339e-31	612.514	-7.61703	0.37667	-20.222	6.26499e-91	3.09431e-88
FBgn0010383	pk33322	127.168	-1.60957	0.168902	-9.52956	1.57956e-21	6.82222e-20	612.514	-7.61703	0.37667	-20.222	6.26499e-91	3.09431e-88
FBgn0010383	pk33323	94.5998	-1.8797	0.195776	-9.60132	7.89292e-22	3.4928e-20	612.514	-7.61703	0.37667	-20.222	6.26499e-91	3.09431e-88
FBgn0010470	pk11169	70.5293	-3.49103	0.282446	-12.36	4.30276e-35	5.93486e-33	7794.61	-3.14653	0.191923	-16.3947	2.08502e-60	3.93197e-58
FBgn0010470	pk11171	62.5642	-1.43784	0.210344	-6.83567	8.16252e-12	1.35871e-10	7794.61	-3.14653	0.191923	-16.3947	2.08502e-60	3.93197e-58
FBgn0010504	pk6960	60.122	-1.00733	0.364482	-2.76374	0.00571429	0.0204658	447.724	-1.5057	0.331939	-4.53608	5.73108e-06	4.12224e-05
FBgn0010583	pk308	155.2	-1.72815	0.192471	-8.97874	2.73876e-19	9.59886e-18	322.483	-1.26224	0.297537	-4.24229	2.21253e-05	0.000139441
FBgn0010611	pk9664	53.4824	-1.25033	0.232412	-5.3798	7.45698e-08	7.58267e-07	960.908	-3.51361	0.325568	-10.7922	3.74519e-27	1.71124e-25
FBgn0010747	pk14098	22.6596	-1.59695	0.290536	-5.49659	3.87212e-08	4.0906e-07	760.581	-1.06236	0.191438	-5.54938	2.86687e-08	3.0404e-07
FBgn0010905	pk13302	137.592	-1.18549	0.156041	-7.59732	3.02332e-14	6.45157e-13	1236.06	-1.37117	0.282343	-4.8564	1.19537e-06	9.85559e-06
FBgn0010905	pk13296	33.4563	-1.6488	0.302108	-5.45763	4.8253e-08	5.03076e-07	1236.06	-1.37117	0.282343	-4.8564	1.19537e-06	9.85559e-06
FBgn0011206	pk15383	55.5588	-1.10836	0.271392	-4.08399	4.42693e-05	0.00028142	198.19	-2.50459	0.412894	-6.06595	1.3118e-09	1.66944e-08
FBgn0011206	pk15384	81.8998	-2.0041	0.230381	-8.69907	3.34626e-18	1.04249e-16	198.19	-2.50459	0.412894	-6.06595	1.3118e-09	1.66944e-08
FBgn0011274	pk4800	124.182	-1.1299	0.149948	-7.53528	4.87304e-14	1.01333e-12	148.551	-6.54042	0.613607	-10.659	1.58334e-26	7.0786e-25
FBgn0011603	pk1250	28.184	-1.50325	0.319161	-4.71	2.47714e-06	1.98444e-05	227.972	-4.64184	0.384088	-12.0854	1.26228e-33	7.74695e-32
FBgn0011603	pk1249	154.547	-1.15918	0.156889	-7.38854	1.48454e-13	2.92859e-12	227.972	-4.64184	0.384088	-12.0854	1.26228e-33	7.74695e-32
FBgn0011656	pk7531	120.392	-2.47995	0.254504	-9.74421	1.95285e-22	9.16338e-21	216.661	-1.12566	0.389259	-2.89179	0.00383049	0.0136015
FBgn0011656	pk7529	228.539	-2.30767	0.196183	-11.7629	6.06449e-32	6.30541e-30	216.661	-1.12566	0.389259	-2.89179	0.00383049	0.0136015
FBgn0011672	pk24749	81.38	-2.73237	0.296757	-9.20744	3.33991e-20	1.27794e-18	190.342	-1.35125	0.282361	-4.78554	1.70527e-06	1.35064e-05
FBgn0014073	pk13979	41.4952	-2.23878	0.34232	-6.54002	6.15091e-11	9.24448e-10	723.531	-5.07136	0.30817	-16.4563	7.55405e-61	1.45094e-58
FBgn0014073	pk13975	121.748	-3.88636	0.256468	-15.1534	7.19926e-52	4.47754e-49	723.531	-5.07136	0.30817	-16.4563	7.55405e-61	1.45094e-58
FBgn0014073	pk13974	51.1189	-1.40787	0.250853	-5.61233	1.99621e-08	2.19493e-07	723.531	-5.07136	0.30817	-16.4563	7.55405e-61	1.45094e-58
FBgn0014073	pk13978	212.793	-1.36791	0.178604	-7.65892	1.87498e-14	4.0826e-13	723.531	-5.07136	0.30817	-16.4563	7.55405e-61	1.45094e-58
FBgn0014135	pk24484	70.5644	-2.24191	0.200355	-11.1897	4.57955e-29	3.8498e-27	95.1414	-1.5007	0.488645	-3.07114	0.00213244	0.00817055
FBgn0014135	pk24485	41.0365	-1.23579	0.279316	-4.42435	9.67345e-06	6.99725e-05	95.1414	-1.5007	0.488645	-3.07114	0.00213244	0.00817055
FBgn0015371	pk9274	313.668	-1.17772	0.145767	-8.07942	6.50734e-16	1.63554e-14	331.289	-2.02504	0.23059	-8.78197	1.60629e-18	4.6408e-17
FBgn0015522	pk10073	336.335	-1.08258	0.124349	-8.70601	3.14768e-18	9.8489e-17	46.0209	-3.66318	0.501093	-7.31038	2.66387e-13	5.0419e-12
FBgn0015773	pk31984	113.83	-1.63139	0.206435	-7.90267	2.72995e-15	6.47148e-14	278.665	-1.36675	0.360111	-3.79534	0.000147441	0.000766931
FBgn0015774	pk32025	45.6251	-2.27641	0.248111	-9.175	4.51578e-20	1.71064e-18	627.275	-1.6548	0.346516	-4.77555	1.79218e-06	1.4125e-05
FBgn0015801	pk12230	252.035	-1.70926	0.130996	-13.0481	6.51138e-39	1.31796e-36	890.181	-3.6817	0.216517	-17.0042	7.64569e-65	1.72394e-62
FBgn0016075	pk1424	31.6844	-1.10018	0.259071	-4.24662	2.17017e-05	0.000146971	109.252	-1.07678	0.318509	-3.38068	0.000723055	0.00314541
FBgn0016694	pk14900	53.8422	-1.42029	0.26962	-5.26773	1.3812e-07	1.35145e-06	2122.46	-4.76763	0.660464	-7.21861	5.25206e-13	9.76242e-12
FBgn0016754	pk25700	45.2529	-2.22941	0.303286	-7.35083	1.96977e-13	3.83931e-12	648.847	-2.32719	0.29252	-7.95568	1.78148e-15	4.03439e-14
FBgn0016754	pk25698	602.057	-1.32078	0.133754	-9.87468	5.36059e-23	2.63841e-21	648.847	-2.32719	0.29252	-7.95568	1.78148e-15	4.03439e-14
FBgn0016754	pk25696	519.714	-1.10199	0.130338	-8.45488	2.79375e-17	8.03075e-16	648.847	-2.32719	0.29252	-7.95568	1.78148e-15	4.03439e-14
FBgn0019643	pk12046	256.343	-1.76529	0.142285	-12.4067	2.40417e-35	3.42664e-33	105.331	-4.80019	0.85132	-5.63852	1.71519e-08	1.88054e-07
FBgn0020249	pk21023	61.5809	-1.17513	0.223883	-5.24887	1.53032e-07	1.48546e-06	492.22	-1.06157	0.18005	-5.89598	3.7246e-09	4.41e-08
FBgn0020249	pk21024	173.772	-2.21397	0.178813	-12.3815	3.29262e-35	4.59716e-33	492.22	-1.06157	0.18005	-5.89598	3.7246e-09	4.41e-08
FBgn0020294	pk19032	88.47	-1.23494	0.185595	-6.65396	2.85311e-11	4.45849e-10	910.918	-1.16197	0.379958	-3.05814	0.00222713	0.00849569
FBgn0020445	pk907	531.569	-1.77251	0.14604	-12.1372	6.70731e-34	8.49767e-32	243.556	-3.91368	0.398995	-9.80885	1.0314e-22	3.93296e-21
FBgn0020640	pk14327	49.1676	-2.42153	0.284696	-8.50567	1.80557e-17	5.26989e-16	31.2995	-8.31278	1.30399	-6.37486	1.83134e-10	2.59136e-09
FBgn0020641	pk14331	171.033	-1.7053	0.160098	-10.6516	1.71396e-26	1.11041e-24	6215.65	-11.8054	0.978911	-12.0598	1.7226e-33	1.05099e-31
FBgn0021742	pk31048	121.942	-1.6229	0.213662	-7.59563	3.0631e-14	6.52832e-13	1045.7	-5.21882	0.667433	-7.81924	5.31433e-15	1.16043e-13
FBgn0022770	pk33820	110.49	-1.45404	0.185755	-7.8277	4.96861e-15	1.14529e-13	100.159	-6.39637	0.619972	-10.3172	5.89234e-25	2.46433e-23
FBgn0022770	pk33819	106.07	-2.55555	0.208157	-12.2771	1.20268e-34	1.61969e-32	100.159	-6.39637	0.619972	-10.3172	5.89234e-25	2.46433e-23
FBgn0022800	pk26128	90.6932	-1.28463	0.188519	-6.81436	9.46844e-12	1.5609e-10	999.958	-3.2211	0.194302	-16.5778	1.00848e-61	2.01153e-59
FBgn0023129	pk15437	69.0882	-3.09238	0.250908	-12.3247	6.66511e-35	9.04736e-33	159.465	-5.41325	0.413622	-13.0874	3.88502e-39	3.09965e-37
FBgn0023129	pk15438	225.915	-1.25358	0.13565	-9.24131	2.43503e-20	9.4439e-19	159.465	-5.41325	0.413622	-13.0874	3.88502e-39	3.09965e-37
FBgn0023496	pk3085	47.0013	-1.72455	0.219749	-7.84783	4.23312e-15	9.8438e-14	380.296	-8.68689	0.460323	-18.8713	1.96414e-79	7.02486e-77
FBgn0023526	pk28664	60.7876	-1.20043	0.253295	-4.73927	2.14492e-06	1.73332e-05	1598.93	-1.05643	0.308271	-3.42695	0.000610391	0.00271599
FBgn0023526	pk28668	176.169	-1.14417	0.189229	-6.04648	1.48041e-09	1.88815e-08	1598.93	-1.05643	0.308271	-3.42695	0.000610391	0.00271599
FBgn0023526	pk28667	71.5635	-1.64303	0.260928	-6.29685	3.03748e-10	4.22199e-09	1598.93	-1.05643	0.308271	-3.42695	0.000610391	0.00271599
FBgn0023526	pk28666	303.711	-1.21364	0.156517	-7.75407	8.89959e-15	2.00414e-13	1598.93	-1.05643	0.308271	-3.42695	0.000610391	0.00271599
FBgn0024189	pk7174	132.881	-1.62255	0.159569	-10.1683	2.74624e-24	1.49349e-22	151.565	-1.71627	0.386765	-4.43751	9.10058e-06	6.21567e-05
FBgn0024366	pk28332	176.697	-1.1849	0.159402	-7.43344	1.05809e-13	2.11304e-12	802.844	-4.41271	0.269553	-16.3705	3.10837e-60	5.75715e-58
FBgn0024366	pk28330	148.861	-1.655	0.187338	-8.83431	1.00718e-18	3.29689e-17	802.844	-4.41271	0.269553	-16.3705	3.10837e-60	5.75715e-58
FBgn0024897	pk28451	392.731	-1.54293	0.114471	-13.4788	2.0843e-41	5.12933e-39	82.8833	-7.82949	0.845181	-9.26368	1.97506e-20	6.58693e-19
FBgn0024941	pk32680	132.48	-1.04761	0.150397	-6.96562	3.26967e-12	5.65447e-11	21.2268	-1.80769	0.732823	-2.46674	0.0136348	0.0400284
FBgn0024941	pk32683	38.4726	-2.84375	0.373469	-7.61442	2.64874e-14	5.68415e-13	21.2268	-1.80769	0.732823	-2.46674	0.0136348	0.0400284
FBgn0024941	pk32684	123.97	-2.20449	0.198198	-11.1227	9.73328e-29	7.98432e-27	21.2268	-1.80769	0.732823	-2.46674	0.0136348	0.0400284
FBgn0024989	pk27990	41.1754	-1.6081	0.268507	-5.98903	2.11102e-09	2.64318e-08	3210.74	-4.82222	0.420758	-11.4608	2.07637e-30	1.11586e-28
FBgn0025835	pk27958	73.1161	-1.70021	0.266272	-6.38526	1.71111e-10	2.43478e-09	510.705	-6.67259	0.80751	-8.26318	1.41847e-16	3.4699e-15
FBgn0025835	pk27959	128.154	-1.11562	0.252613	-4.41631	1.004e-05	7.23027e-05	510.705	-6.67259	0.80751	-8.26318	1.41847e-16	3.4699e-15
FBgn0025879	pk21606	44.6292	-1.29954	0.273489	-4.75171	2.01703e-06	1.63383e-05	95.755	-1.89149	0.494537	-3.82477	0.000130896	0.000688119
FBgn0025879	pk21608	41.4933	-1.7509	0.312058	-5.61081	2.01384e-08	2.21147e-07	95.755	-1.89149	0.494537	-3.82477	0.000130896	0.000688119
FBgn0026077	pk20327	245.694	-1.13517	0.141692	-8.01149	1.13328e-15	2.79094e-14	11267.7	-5.76	0.680383	-8.46583	2.54334e-17	6.52958e-16
FBgn0026077	pk20328	332.167	-2.13878	0.164501	-13.0016	1.19862e-38	2.34293e-36	11267.7	-5.76	0.680383	-8.46583	2.54334e-17	6.52958e-16
FBgn0026077	pk20324	131.477	-1.15951	0.186074	-6.23146	4.62118e-10	6.29036e-09	11267.7	-5.76	0.680383	-8.46583	2.54334e-17	6.52958e-16
FBgn0026077	pk20323	188.108	-1.87182	0.146833	-12.7479	3.20207e-37	5.34309e-35	11267.7	-5.76	0.680383	-8.46583	2.54334e-17	6.52958e-16
FBgn0026319	pk1210	835.429	-1.62096	0.118994	-13.6222	2.95559e-42	7.89859e-40	252.699	-2.39855	0.345557	-6.94111	3.89018e-12	6.58222e-11
FBgn0026374	pk32336	94.857	-1.00469	0.255225	-3.9365	8.2679e-05	0.000494354	561.053	-1.55936	0.2046	-7.62152	2.50713e-14	5.18006e-13
FBgn0026376	pk16774	41.2924	-1.28074	0.289924	-4.41749	9.98559e-06	7.19564e-05	470.495	-1.94339	0.292062	-6.65402	2.85185e-11	4.38214e-10
FBgn0026411	pk30406	37.1504	-1.00324	0.248058	-4.04437	5.24639e-05	0.000328266	17.6412	-3.77798	0.996436	-3.7915	0.000149742	0.000776951
FBgn0026411	pk30398	40.7541	-1.25758	0.31868	-3.94623	7.93928e-05	0.000477292	17.6412	-3.77798	0.996436	-3.7915	0.000149742	0.000776951
FBgn0027341	pk19654	61.8539	-1.33007	0.276781	-4.80548	1.54379e-06	1.27742e-05	3860.72	-3.71996	0.364655	-10.2013	1.95621e-24	7.98809e-23
FBgn0027527	pk20388	283.2	-1.2112	0.159036	-7.61594	2.6178e-14	5.62129e-13	12390	-13.5555	0.532194	-25.4709	4.13817e-143	8.58422e-140
FBgn0027527	pk20385	72.0019	-2.09779	0.24262	-8.6464	5.31494e-18	1.62619e-16	12390	-13.5555	0.532194	-25.4709	4.13817e-143	8.58422e-140
FBgn0027527	pk20384	463.577	-1.62199	0.120941	-13.4115	5.18062e-41	1.22216e-38	12390	-13.5555	0.532194	-25.4709	4.13817e-143	8.58422e-140
FBgn0027527	pk20386	28.5738	-1.24659	0.327036	-3.81179	0.000137963	0.000787994	12390	-13.5555	0.532194	-25.4709	4.13817e-143	8.58422e-140
FBgn0027556	pk32709	351.463	-1.16035	0.134659	-8.61698	6.87419e-18	2.08093e-16	636.072	-3.4587	0.221757	-15.5968	7.65195e-55	1.18457e-52
FBgn0027556	pk32710	34.4767	-2.04533	0.401648	-5.09234	3.53669e-07	3.23129e-06	636.072	-3.4587	0.221757	-15.5968	7.65195e-55	1.18457e-52
FBgn0027570	pk19819	39.6834	-1.06168	0.260177	-4.0806	4.49187e-05	0.000285177	1057.58	-2.37012	0.273008	-8.68151	3.90545e-18	1.09184e-16
FBgn0027571	pk855	68.5923	-1.0605	0.237824	-4.45919	8.22694e-06	6.02481e-05	101.232	-1.10952	0.290855	-3.8147	0.000136347	0.000715323
FBgn0027600	pk2932	200.538	-2.09503	0.172581	-12.1394	6.53111e-34	8.30519e-32	2340.43	-3.01878	0.361874	-8.34207	7.30011e-17	1.82011e-15
FBgn0027600	pk2933	216.28	-2.00189	0.164209	-12.1911	3.46691e-34	4.54378e-32	2340.43	-3.01878	0.361874	-8.34207	7.30011e-17	1.82011e-15
FBgn0027610	pk22360	305.1	-1.01995	0.133743	-7.62617	2.41824e-14	5.20912e-13	358.645	-2.07427	0.308317	-6.72772	1.72345e-11	2.71666e-10
FBgn0027654	pk27409	167.567	-1.13369	0.17175	-6.60081	4.0891e-11	6.28656e-10	573.466	-6.78951	0.467877	-14.5113	1.02726e-47	1.23892e-45
FBgn0027844	pk3902	234.33	-1.3366	0.200706	-6.65948	2.74806e-11	4.31008e-10	42.4097	-2.10188	0.668883	-3.14238	0.00167582	0.00662158
FBgn0027844	pk3901	164.56	-1.00674	0.146942	-6.85128	7.31933e-12	1.22402e-10	42.4097	-2.10188	0.668883	-3.14238	0.00167582	0.00662158
FBgn0028371	pk11597	84.7543	-1.60087	0.218811	-7.3162	2.55085e-13	4.91312e-12	1954.86	-1.93128	0.344596	-5.60447	2.0889e-08	2.26396e-07
FBgn0028371	pk11599	26.791	-3.12209	0.391302	-7.97872	1.47855e-15	3.60232e-14	1954.86	-1.93128	0.344596	-5.60447	2.0889e-08	2.26396e-07
FBgn0028550	pk28294	43.9547	-1.37845	0.243961	-5.65027	1.60197e-08	1.78614e-07	208.085	-3.05126	0.286755	-10.6407	1.92749e-26	8.5072e-25
FBgn0028871	pk4124	214.071	-2.77159	0.217087	-12.7672	2.5009e-37	4.25614e-35	89.6441	-5.70999	0.437712	-13.0451	6.7772e-39	5.32523e-37
FBgn0028871	pk4120	50.5468	-1.16075	0.224356	-5.17369	2.29519e-07	2.16524e-06	89.6441	-5.70999	0.437712	-13.0451	6.7772e-39	5.32523e-37
FBgn0028878	pk4322	79.9807	-1.24859	0.235221	-5.30814	1.10749e-07	1.09745e-06	39.7858	-2.8351	1.09246	-2.59514	0.00945531	0.0292748
FBgn0028886	pk4285	79.054	-2.0485	0.218956	-9.35576	8.29997e-21	3.36395e-19	21.4288	-2.95577	0.711723	-4.15298	3.28173e-05	0.000199872
FBgn0028938	pk3946	94.3191	-2.04708	0.199315	-10.2706	9.56534e-25	5.44429e-23	300.578	-9.07622	0.680914	-13.3295	1.56038e-40	1.36002e-38
FBgn0028938	pk3948	78.9889	-1.95774	0.222087	-8.81521	1.19465e-18	3.88825e-17	300.578	-9.07622	0.680914	-13.3295	1.56038e-40	1.36002e-38
FBgn0028938	pk3947	88.649	-2.45951	0.233061	-10.5531	4.91679e-26	3.06354e-24	300.578	-9.07622	0.680914	-13.3295	1.56038e-40	1.36002e-38
FBgn0028984	pk23002	144.45	-2.32936	0.172626	-13.4937	1.70346e-41	4.28459e-39	2705.3	-3.70205	0.2208	-16.7665	4.28842e-63	9.26656e-61
FBgn0029170	pk26591	350.053	-3.16287	0.154543	-20.466	4.32746e-93	1.48029e-88	12468.3	-11.1659	0.671297	-16.6334	3.99458e-62	8.12387e-60
FBgn0029170	pk26592	30.2506	-1.74373	0.29899	-5.83208	5.47409e-09	6.47036e-08	12468.3	-11.1659	0.671297	-16.6334	3.99458e-62	8.12387e-60
FBgn0029170	pk26587	137.019	-3.78649	0.205159	-18.4564	4.6359e-76	1.98225e-72	12468.3	-11.1659	0.671297	-16.6334	3.99458e-62	8.12387e-60
FBgn0029170	pk26588	90.361	-1.76585	0.196086	-9.00548	2.14721e-19	7.59561e-18	12468.3	-11.1659	0.671297	-16.6334	3.99458e-62	8.12387e-60
FBgn0029170	pk26589	38.9823	-1.81721	0.259193	-7.01103	2.36575e-12	4.13517e-11	12468.3	-11.1659	0.671297	-16.6334	3.99458e-62	8.12387e-60
FBgn0029170	pk26586	194.974	-2.64036	0.188348	-14.0185	1.20138e-44	3.80515e-42	12468.3	-11.1659	0.671297	-16.6334	3.99458e-62	8.12387e-60
FBgn0029170	pk26590	79.7344	-1.64837	0.211173	-7.80579	5.91308e-15	1.35026e-13	12468.3	-11.1659	0.671297	-16.6334	3.99458e-62	8.12387e-60
FBgn0029506	pk6520	70.9671	-1.02921	0.207088	-4.96991	6.69845e-07	5.8677e-06	1582.01	-1.32214	0.195137	-6.77547	1.24002e-11	2.00648e-10
FBgn0029518	pk27987	62.1996	-1.16711	0.229062	-5.09518	3.48408e-07	3.18833e-06	337.703	-7.98944	0.666185	-11.9928	3.87452e-33	2.30957e-31
FBgn0029662	pk29006	106.612	-1.85123	0.168012	-11.0184	3.11458e-28	2.44921e-26	479.115	-2.63762	0.268021	-9.8411	7.48904e-23	2.88759e-21
FBgn0029681	pk29128	20.589	-2.13588	0.352506	-6.05912	1.36869e-09	1.7522e-08	1591.23	-9.42012	0.624027	-15.0957	1.72834e-51	2.48977e-49
FBgn0029681	pk29125	54.7712	-1.28621	0.26528	-4.84847	1.24416e-06	1.04439e-05	1591.23	-9.42012	0.624027	-15.0957	1.72834e-51	2.48977e-49
FBgn0029681	pk29124	269.329	-2.01079	0.157847	-12.7389	3.59609e-37	5.94257e-35	1591.23	-9.42012	0.624027	-15.0957	1.72834e-51	2.48977e-49
FBgn0029690	pk29148	39.3797	-1.01361	0.243139	-4.16886	3.06129e-05	0.000200955	10.9048	-4.76831	0.966758	-4.93227	8.12795e-07	6.86507e-06
FBgn0029761	pk29464	24.8606	-1.06025	0.271861	-3.89996	9.62077e-05	0.000568332	934.924	-5.05591	0.36032	-14.0317	9.96787e-45	1.05497e-42
FBgn0029761	pk29462	46.0278	-1.78925	0.2471	-7.24098	4.45456e-13	8.37237e-12	934.924	-5.05591	0.36032	-14.0317	9.96787e-45	1.05497e-42
FBgn0029761	pk29461	68.3571	-1.21139	0.182163	-6.65005	2.92994e-11	4.5702e-10	934.924	-5.05591	0.36032	-14.0317	9.96787e-45	1.05497e-42
FBgn0029804	pk29560	185.613	-1.07766	0.144265	-7.47005	8.01632e-14	1.62161e-12	677.952	-4.38927	0.448903	-9.77777	1.40272e-22	5.29053e-21
FBgn0029835	pk29661	41.1649	-1.07479	0.283964	-3.78494	0.000153745	0.000868563	233.375	-6.66732	0.471365	-14.1447	2.01348e-45	2.1754e-43
FBgn0029835	pk29659	228.528	-1.074	0.154405	-6.95574	3.50717e-12	6.04992e-11	233.375	-6.66732	0.471365	-14.1447	2.01348e-45	2.1754e-43
FBgn0029836	pk29665	153.954	-1.2197	0.151046	-8.075	6.74765e-16	1.69221e-14	320.528	-8.5367	0.698615	-12.2195	2.44681e-34	1.56656e-32
FBgn0029836	pk29664	322.062	-2.41134	0.149918	-16.0844	3.28214e-58	3.20778e-55	320.528	-8.5367	0.698615	-12.2195	2.44681e-34	1.56656e-32
FBgn0029837	pk29667	220.459	-2.39156	0.193651	-12.3499	4.87952e-35	6.67655e-33	269.948	-5.52641	0.43942	-12.5766	2.83921e-36	2.00329e-34
FBgn0029838	pk29668	266.177	-2.55787	0.155666	-16.4318	1.13158e-60	1.48876e-57	751.082	-8.4965	0.519292	-16.3617	3.58909e-60	6.41829e-58
FBgn0029877	pk29774	27.8778	-1.30021	0.30146	-4.31303	1.6103e-05	0.000111731	16.2836	-4.59763	0.724633	-6.34477	2.22752e-10	3.11372e-09
FBgn0030028	pk30259	123.57	-1.12085	0.197922	-5.6631	1.48665e-08	1.66461e-07	13.7149	-3.16596	0.817709	-3.87174	0.000108061	0.000579829
FBgn0030028	pk30256	98.9642	-1.15059	0.200536	-5.73757	9.60456e-09	1.10028e-07	13.7149	-3.16596	0.817709	-3.87174	0.000108061	0.000579829
FBgn0030028	pk30254	55.0469	-1.32105	0.248233	-5.32182	1.02735e-07	1.02516e-06	13.7149	-3.16596	0.817709	-3.87174	0.000108061	0.000579829
FBgn0030028	pk30253	152.486	-1.81878	0.189434	-9.60114	7.90615e-22	3.49413e-20	13.7149	-3.16596	0.817709	-3.87174	0.000108061	0.000579829
FBgn0030037	pk30284	172.604	-1.10958	0.156427	-7.09323	1.31019e-12	2.3551e-11	117.215	-1.41227	0.279237	-5.0576	4.24568e-07	3.77669e-06
FBgn0030065	pk30424	361.683	-1.80134	0.154557	-11.6548	2.16823e-31	2.16867e-29	2222.83	-5.42386	0.277463	-19.548	4.28929e-85	1.85369e-82
FBgn0030065	pk30421	82.1272	-1.86852	0.218017	-8.57051	1.03027e-17	3.0619e-16	2222.83	-5.42386	0.277463	-19.548	4.28929e-85	1.85369e-82
FBgn0030065	pk30414	141.354	-1.37253	0.203094	-6.75809	1.39823e-11	2.25716e-10	2222.83	-5.42386	0.277463	-19.548	4.28929e-85	1.85369e-82
FBgn0030065	pk30415	80.0363	-2.66383	0.234284	-11.3701	5.89057e-30	5.43123e-28	2222.83	-5.42386	0.277463	-19.548	4.28929e-85	1.85369e-82
FBgn0030065	pk30416	24.047	-3.17948	0.50251	-6.32719	2.49673e-10	3.50311e-09	2222.83	-5.42386	0.277463	-19.548	4.28929e-85	1.85369e-82
FBgn0030065	pk30418	63.3932	-1.84541	0.223633	-8.25195	1.55827e-16	4.13528e-15	2222.83	-5.42386	0.277463	-19.548	4.28929e-85	1.85369e-82
FBgn0030161	pk30722	33.3533	-2.9454	0.32863	-8.96268	3.16887e-19	1.1016e-17	85.0085	-9.85062	1.11686	-8.81996	1.14504e-18	3.34544e-17
FBgn0030161	pk30723	229.576	-2.27799	0.171124	-13.312	1.97197e-40	4.46723e-38	85.0085	-9.85062	1.11686	-8.81996	1.14504e-18	3.34544e-17
FBgn0030161	pk30721	28.4242	-1.32197	0.322744	-4.09602	4.20315e-05	0.000268566	85.0085	-9.85062	1.11686	-8.81996	1.14504e-18	3.34544e-17
FBgn0030234	pk30959	30.1486	-1.2777	0.430313	-2.96922	0.00298555	0.0118188	564.694	-5.99798	0.538279	-11.1429	7.75708e-29	3.94394e-27
FBgn0030332	pk31237	67.1125	-1.34281	0.254774	-5.2706	1.35976e-07	1.33315e-06	19.4941	-4.04007	1.14967	-3.51412	0.000441207	0.00202129
FBgn0030332	pk31235	69.4445	-1.2149	0.215155	-5.64664	1.6361e-08	1.82181e-07	19.4941	-4.04007	1.14967	-3.51412	0.000441207	0.00202129
FBgn0030334	pk31243	105.796	-1.49779	0.209271	-7.15718	8.23511e-13	1.50802e-11	174.518	-3.48963	0.353162	-9.88111	5.02711e-23	1.96019e-21
FBgn0030343	pk31274	26.5718	-1.99427	0.469678	-4.24603	2.17591e-05	0.00014733	248.775	-2.24667	0.322019	-6.97684	3.01886e-12	5.14148e-11
FBgn0030357	pk31299	40.4731	-1.03251	0.393803	-2.62189	0.00874442	0.0292395	66.5328	-3.65759	0.609111	-6.0048	1.91572e-09	2.3711e-08
FBgn0030362	pk31321	39.1602	-1.36516	0.284621	-4.79642	1.61527e-06	1.33013e-05	240.195	-1.72661	0.234057	-7.37688	1.62042e-13	3.13564e-12
FBgn0030467	pk31615	124.142	-1.12682	0.18132	-6.21456	5.14702e-10	6.9618e-09	141.279	-1.14738	0.289027	-3.9698	7.19326e-05	0.000402874
FBgn0030539	pk31906	313.49	-2.15461	0.139522	-15.4428	8.4396e-54	6.14241e-51	1558.69	-9.04341	0.834708	-10.8342	2.36955e-27	1.09719e-25
FBgn0030569	pk31955	226.71	-1.47227	0.13197	-11.156	6.69115e-29	5.55544e-27	2297.01	-8.81272	0.334469	-26.3484	5.35763e-153	1.38923e-149
FBgn0030569	pk31953	249.493	-1.37566	0.144844	-9.49752	2.14954e-21	9.12274e-20	2297.01	-8.81272	0.334469	-26.3484	5.35763e-153	1.38923e-149
FBgn0030570	pk31958	92.8348	-2.52631	0.195451	-12.9256	3.22851e-38	6.068e-36	5.96362	-6.48521	1.30517	-4.96886	6.73476e-07	5.79692e-06
FBgn0030590	pk32063	111.24	-1.15706	0.178167	-6.49428	8.34299e-11	1.23491e-09	406.032	-9.58359	0.636887	-15.0476	3.58167e-51	5.02015e-49
FBgn0030590	pk32061	138.801	-1.91706	0.193226	-9.92133	3.36256e-23	1.68656e-21	406.032	-9.58359	0.636887	-15.0476	3.58167e-51	5.02015e-49
FBgn0030590	pk32064	31.5001	-2.4519	0.298047	-8.22657	1.92658e-16	5.06943e-15	406.032	-9.58359	0.636887	-15.0476	3.58167e-51	5.02015e-49
FBgn0030590	pk32065	18.2691	-2.71453	0.399749	-6.79058	1.11681e-11	1.827e-10	406.032	-9.58359	0.636887	-15.0476	3.58167e-51	5.02015e-49
FBgn0030592	pk32079	255.882	-2.24344	0.159279	-14.085	4.69763e-45	1.59101e-42	286.972	-8.87536	0.621378	-14.2834	2.77914e-46	3.1676e-44
FBgn0030592	pk32077	171.956	-2.17547	0.204718	-10.6267	2.23987e-26	1.43213e-24	286.972	-8.87536	0.621378	-14.2834	2.77914e-46	3.1676e-44
FBgn0030592	pk32080	97.4708	-2.60718	0.284548	-9.1625	5.07069e-20	1.91873e-18	286.972	-8.87536	0.621378	-14.2834	2.77914e-46	3.1676e-44
FBgn0030615	pk32134	85.5282	-1.65649	0.213645	-7.75348	8.94111e-15	2.01084e-13	137.602	-6.55296	0.847227	-7.7346	1.0373e-14	2.20922e-13
FBgn0030615	pk32136	28.6608	-2.1663	0.295742	-7.32497	2.38948e-13	4.62052e-12	137.602	-6.55296	0.847227	-7.7346	1.0373e-14	2.20922e-13
FBgn0030617	pk32161	59.299	-1.5001	0.259894	-5.77196	7.83569e-09	9.07979e-08	1558.48	-5.7009	0.380469	-14.9839	9.35789e-51	1.29413e-48
FBgn0030617	pk32169	62.6552	-1.06616	0.235857	-4.52036	6.17357e-06	4.622e-05	1558.48	-5.7009	0.380469	-14.9839	9.35789e-51	1.29413e-48
FBgn0030617	pk32171	41.5689	-1.98356	0.281965	-7.03476	1.99603e-12	3.52494e-11	1558.48	-5.7009	0.380469	-14.9839	9.35789e-51	1.29413e-48
FBgn0030763	pk32579	24.5099	-1.5277	0.411876	-3.70912	0.000207982	0.00113922	769.545	-2.78544	0.456863	-6.09689	1.0815e-09	1.39173e-08
FBgn0030763	pk32576	211.265	-1.61555	0.157284	-10.2716	9.46548e-25	5.39643e-23	769.545	-2.78544	0.456863	-6.09689	1.0815e-09	1.39173e-08
FBgn0030763	pk32578	136.988	-1.34973	0.180987	-7.45759	8.81183e-14	1.77414e-12	769.545	-2.78544	0.456863	-6.09689	1.0815e-09	1.39173e-08
FBgn0030766	pk32587	108.464	-1.2867	0.153904	-8.3604	6.25065e-17	1.7313e-15	385.768	-2.2278	0.261684	-8.51334	1.68996e-17	4.45013e-16
FBgn0030796	pk32658	27.9564	-1.77853	0.302855	-5.87254	4.29172e-09	5.1421e-08	148.468	-3.16107	0.442269	-7.14739	8.84415e-13	1.6037e-11
FBgn0030796	pk32659	23.4356	-1.82652	0.333915	-5.47001	4.50003e-08	4.70885e-07	148.468	-3.16107	0.442269	-7.14739	8.84415e-13	1.6037e-11
FBgn0030798	pk32693	89.9616	-1.25963	0.186637	-6.74908	1.48781e-11	2.39612e-10	69.9646	-2.35201	0.362651	-6.48558	8.839e-11	1.28943e-09
FBgn0030798	pk32692	84.5674	-1.03327	0.198443	-5.20688	1.92047e-07	1.8381e-06	69.9646	-2.35201	0.362651	-6.48558	8.839e-11	1.28943e-09
FBgn0030798	pk32691	369.342	-1.27353	0.12007	-10.6066	2.77777e-26	1.76288e-24	69.9646	-2.35201	0.362651	-6.48558	8.839e-11	1.28943e-09
FBgn0030805	pk32714	113.913	-1.48843	0.176305	-8.44237	3.10957e-17	8.87889e-16	716.666	-2.35169	0.40322	-5.83229	5.46716e-09	6.37139e-08
FBgn0030805	pk32715	102.87	-1.0371	0.198813	-5.21646	1.82372e-07	1.75138e-06	716.666	-2.35169	0.40322	-5.83229	5.46716e-09	6.37139e-08
FBgn0030815	pk32749	100.413	-1.58538	0.202567	-7.82645	5.01833e-15	1.15519e-13	78.3559	-5.5631	0.931231	-5.97392	2.31622e-09	2.83635e-08
FBgn0030829	pk32808	21.0421	-1.63329	0.402126	-4.06164	4.87302e-05	0.000307095	16.5098	-6.20987	1.28811	-4.8209	1.42909e-06	1.1562e-05
FBgn0030829	pk32809	36.9123	-1.7103	0.307243	-5.56661	2.59749e-08	2.81624e-07	16.5098	-6.20987	1.28811	-4.8209	1.42909e-06	1.1562e-05
FBgn0030841	pk32912	22.0554	-2.11554	0.354809	-5.96249	2.48421e-09	3.07555e-08	607.612	-6.09778	0.412024	-14.7996	1.47423e-49	2.01194e-47
FBgn0030841	pk32899	174.958	-1.45134	0.160612	-9.03635	1.61984e-19	5.80816e-18	607.612	-6.09778	0.412024	-14.7996	1.47423e-49	2.01194e-47
FBgn0030841	pk32911	208.032	-1.35659	0.163038	-8.32074	8.74133e-17	2.37125e-15	607.612	-6.09778	0.412024	-14.7996	1.47423e-49	2.01194e-47
FBgn0030841	pk32901	42.0984	-2.41401	0.29211	-8.26403	1.40841e-16	3.76093e-15	607.612	-6.09778	0.412024	-14.7996	1.47423e-49	2.01194e-47
FBgn0030841	pk32900	147.721	-2.05666	0.174227	-11.8045	3.70094e-32	3.94387e-30	607.612	-6.09778	0.412024	-14.7996	1.47423e-49	2.01194e-47
FBgn0030884	pk33107	301.152	-1.03673	0.167147	-6.20254	5.55576e-10	7.47036e-09	305.612	-4.38437	0.386003	-11.3584	6.7384e-30	3.54775e-28
FBgn0030884	pk33104	181.274	-1.11301	0.144082	-7.72484	1.11992e-14	2.49734e-13	305.612	-4.38437	0.386003	-11.3584	6.7384e-30	3.54775e-28
FBgn0030884	pk33103	380.445	-1.22329	0.150927	-8.10516	5.26742e-16	1.33568e-14	305.612	-4.38437	0.386003	-11.3584	6.7384e-30	3.54775e-28
FBgn0030932	pk33244	93.5611	-1.38948	0.197634	-7.0306	2.05643e-12	3.62786e-11	38.9034	-1.95157	0.477281	-4.08894	4.33354e-05	0.00025582
FBgn0030964	pk33355	81.9199	-1.08096	0.223974	-4.82628	1.39104e-06	1.16001e-05	49.2773	-2.0455	0.638295	-3.20464	0.00135232	0.00547046
FBgn0031001	pk33502	47.4676	-1.44289	0.340754	-4.2344	2.29163e-05	0.000154493	308.535	-3.32715	0.400218	-8.31334	9.3043e-17	2.29772e-15
FBgn0031001	pk33503	231.036	-1.66487	0.154836	-10.7525	5.7677e-27	3.90684e-25	308.535	-3.32715	0.400218	-8.31334	9.3043e-17	2.29772e-15
FBgn0031069	pk33714	753.806	-1.00666	0.113002	-8.90836	5.17944e-19	1.75593e-17	215.662	-1.4294	0.324216	-4.40879	1.0395e-05	6.98751e-05
FBgn0031088	pk33785	137.565	-1.01585	0.20325	-4.99806	5.79101e-07	5.11869e-06	72.6318	-5.69457	1.2502	-4.55491	5.24072e-06	3.78529e-05
FBgn0031088	pk33787	209.913	-1.51413	0.174373	-8.68331	3.84416e-18	1.19326e-16	72.6318	-5.69457	1.2502	-4.55491	5.24072e-06	3.78529e-05
FBgn0031089	pk33793	50.2757	-1.665	0.329516	-5.05286	4.35234e-07	3.91878e-06	53.4712	-3.85738	1.18169	-3.26429	0.00109739	0.00455833
FBgn0031089	pk33795	44.5254	-1.49904	0.238428	-6.28718	3.23286e-10	4.479e-09	53.4712	-3.85738	1.18169	-3.26429	0.00109739	0.00455833
FBgn0031089	pk33796	101.479	-2.40524	0.222789	-10.796	3.59421e-27	2.52664e-25	53.4712	-3.85738	1.18169	-3.26429	0.00109739	0.00455833
FBgn0031097	pk33817	141.3	-1.41383	0.187551	-7.53833	4.76015e-14	9.90452e-13	5547.4	-5.88982	0.324688	-18.14	1.54168e-73	4.56866e-71
FBgn0031097	pk33816	860.349	-1.43832	0.130647	-11.0091	3.45266e-28	2.70264e-26	5547.4	-5.88982	0.324688	-18.14	1.54168e-73	4.56866e-71
FBgn0031097	pk33818	58.8252	-2.09698	0.217094	-9.65935	4.48714e-22	2.033e-20	5547.4	-5.88982	0.324688	-18.14	1.54168e-73	4.56866e-71
FBgn0031426	pk661	133.476	-1.63826	0.169029	-9.6922	3.25431e-22	1.49223e-20	86.7933	-6.90338	0.575224	-12.0012	3.50182e-33	2.09947e-31
FBgn0031426	pk659	108.277	-1.66943	0.199609	-8.3635	6.08856e-17	1.68914e-15	86.7933	-6.90338	0.575224	-12.0012	3.50182e-33	2.09947e-31
FBgn0031489	pk836	82.2506	-2.95135	0.22863	-12.9089	4.01066e-38	7.37595e-36	305.12	-3.95411	0.530712	-7.45057	9.29407e-14	1.83966e-12
FBgn0031530	pk929	174.703	-1.91488	0.176394	-10.8557	1.87306e-27	1.35459e-25	626.163	-5.13288	0.456542	-11.243	2.50835e-29	1.29436e-27
FBgn0031558	pk1045	87.4024	-2.20905	0.20223	-10.9235	8.90229e-28	6.69276e-26	1293.67	-11.328	1.10036	-10.2949	7.43055e-25	3.05832e-23
FBgn0031558	pk1044	43.0644	-1.78053	0.245791	-7.24411	4.35294e-13	8.1994e-12	1293.67	-11.328	1.10036	-10.2949	7.43055e-25	3.05832e-23
FBgn0031568	pk1056	63.5506	-1.27119	0.206624	-6.15221	7.64124e-10	1.01155e-08	228.289	-2.11875	0.683673	-3.09907	0.00194129	0.00752871
FBgn0031629	pk1345	31.682	-1.60289	0.288498	-5.55598	2.76061e-08	2.9827e-07	600.935	-6.12969	0.807112	-7.59459	3.08762e-14	6.29172e-13
FBgn0031629	pk1343	238.735	-1.70747	0.179004	-9.53876	1.44552e-21	6.275e-20	600.935	-6.12969	0.807112	-7.59459	3.08762e-14	6.29172e-13
FBgn0031632	pk1352	411.535	-1.22498	0.132806	-9.22383	2.86667e-20	1.1018e-18	580.444	-2.88203	0.339303	-8.49396	1.99709e-17	5.19143e-16
FBgn0031632	pk1353	49.39	-1.70231	0.25232	-6.74663	1.51316e-11	2.43465e-10	580.444	-2.88203	0.339303	-8.49396	1.99709e-17	5.19143e-16
FBgn0031632	pk1354	44.4549	-2.50213	0.268443	-9.32089	1.15367e-20	4.62102e-19	580.444	-2.88203	0.339303	-8.49396	1.99709e-17	5.19143e-16
FBgn0031632	pk1356	66.3439	-2.05928	0.237046	-8.68726	3.7128e-18	1.15353e-16	580.444	-2.88203	0.339303	-8.49396	1.99709e-17	5.19143e-16
FBgn0031646	pk1388	233.548	-2.02034	0.181441	-11.135	8.47643e-29	6.98682e-27	192.675	-8.44952	0.667844	-12.6519	1.09151e-36	7.91688e-35
FBgn0031646	pk1391	78.4436	-1.86083	0.202012	-9.21151	3.21554e-20	1.23312e-18	192.675	-8.44952	0.667844	-12.6519	1.09151e-36	7.91688e-35
FBgn0031681	pk1450	49.8752	-1.21667	0.220223	-5.52472	3.3001e-08	3.52908e-07	1790.51	-1.4739	0.343166	-4.29499	1.74701e-05	0.000112439
FBgn0031681	pk1452	398.26	-2.69267	0.163746	-16.4442	9.23164e-61	1.26315e-57	1790.51	-1.4739	0.343166	-4.29499	1.74701e-05	0.000112439
FBgn0031681	pk1451	20.8714	-1.12154	0.337143	-3.3266	0.000879119	0.00410148	1790.51	-1.4739	0.343166	-4.29499	1.74701e-05	0.000112439
FBgn0031734	pk1634	113.947	-2.57483	0.189279	-13.6033	3.82543e-42	9.98903e-40	294.4	-8.11393	0.648372	-12.5143	6.23409e-36	4.22614e-34
FBgn0031734	pk1633	209.899	-1.9235	0.176454	-10.9009	1.14168e-27	8.45315e-26	294.4	-8.11393	0.648372	-12.5143	6.23409e-36	4.22614e-34
FBgn0031734	pk1632	209.639	-1.34085	0.171695	-7.80952	5.7404e-15	1.3117e-13	294.4	-8.11393	0.648372	-12.5143	6.23409e-36	4.22614e-34
FBgn0031737	pk1644	135.997	-2.07277	0.211382	-9.80582	1.06275e-22	5.10585e-21	233.619	-9.7182	0.932806	-10.4182	2.04694e-25	8.63041e-24
FBgn0031737	pk1645	103.895	-2.96333	0.233526	-12.6895	6.7626e-37	1.08097e-34	233.619	-9.7182	0.932806	-10.4182	2.04694e-25	8.63041e-24
FBgn0031816	pk1848	417.26	-1.48529	0.124799	-11.9015	1.16242e-32	1.29944e-30	182.762	-3.09784	0.29086	-10.6506	1.73186e-26	7.67645e-25
FBgn0031879	pk2014	23.8635	-3.35727	0.530915	-6.32356	2.55609e-10	3.58051e-09	3347.13	-2.17093	0.302584	-7.17462	7.25064e-13	1.32401e-11
FBgn0031888	pk2049	114.1	-1.82613	0.16477	-11.0829	1.51828e-28	1.2278e-26	153.117	-2.68089	0.360151	-7.44379	9.78359e-14	1.93287e-12
FBgn0031888	pk2050	78.191	-1.46842	0.194606	-7.54559	4.5025e-14	9.39701e-13	153.117	-2.68089	0.360151	-7.44379	9.78359e-14	1.93287e-12
FBgn0031918	pk2185	163.62	-1.48951	0.196324	-7.58701	3.27383e-14	6.95576e-13	10135.4	-8.51575	0.349076	-24.3951	1.92783e-131	2.22171e-128
FBgn0031926	pk2252	58.5398	-1.04552	0.19887	-5.25728	1.46198e-07	1.42317e-06	220.132	-3.70477	0.337994	-10.9611	5.88084e-28	2.82389e-26
FBgn0031926	pk2248	158.24	-1.25163	0.198655	-6.3005	2.96685e-10	4.12884e-09	220.132	-3.70477	0.337994	-10.9611	5.88084e-28	2.82389e-26
FBgn0031957	pk2303	42.0554	-1.53204	0.274935	-5.57237	2.51298e-08	2.7324e-07	5491.54	-9.1767	0.474474	-19.3408	2.43749e-83	1.01127e-80
FBgn0031957	pk2301	259.104	-2.08015	0.171169	-12.1526	5.55613e-34	7.14506e-32	5491.54	-9.1767	0.474474	-19.3408	2.43749e-83	1.01127e-80
FBgn0031959	pk2312	69.7071	-2.69207	0.24635	-10.9278	8.48522e-28	6.39326e-26	465.762	-4.81708	0.268732	-17.9252	7.49578e-72	1.99349e-69
FBgn0031959	pk2313	100.265	-2.21008	0.187281	-11.8009	3.86288e-32	4.10365e-30	465.762	-4.81708	0.268732	-17.9252	7.49578e-72	1.99349e-69
FBgn0031968	pk2347	95.2096	-1.33634	0.20337	-6.57096	4.99935e-11	7.59044e-10	70.8658	-2.28764	0.397635	-5.75312	8.76097e-09	9.95277e-08
FBgn0031973	pk2370	311.174	-1.29613	0.149091	-8.69351	3.51403e-18	1.09376e-16	610.823	-2.24805	0.431349	-5.21168	1.87142e-07	1.77426e-06
FBgn0032123	pk2779	87.3081	-1.92364	0.206292	-9.32483	1.11161e-20	4.46827e-19	384.163	-2.87513	0.254218	-11.3097	1.17511e-29	6.12473e-28
FBgn0032139	pk2846	23.3612	-1.0057	0.330899	-3.03928	0.00237141	0.00968697	2.44324	-5.05363	1.38939	-3.63731	0.000275503	0.00133904
FBgn0032139	pk2844	51.0954	-1.75479	0.246642	-7.11471	1.12144e-12	2.02755e-11	2.44324	-5.05363	1.38939	-3.63731	0.000275503	0.00133904
FBgn0032139	pk2843	25.5449	-1.64318	0.313575	-5.24013	1.6046e-07	1.55403e-06	2.44324	-5.05363	1.38939	-3.63731	0.000275503	0.00133904
FBgn0032156	pk2888	87.4778	-1.49943	0.257871	-5.81467	6.07553e-09	7.14177e-08	62.9445	-1.43228	0.447601	-3.1999	0.00137475	0.00554607
FBgn0032289	pk3093	122.759	-1.42708	0.185115	-7.70913	1.2668e-14	2.81203e-13	374.094	-10.4852	0.800413	-13.0997	3.30446e-39	2.65689e-37
FBgn0032299	pk3116	207.254	-2.83713	0.156254	-18.1572	1.12649e-73	3.85338e-70	3651.74	-12.0982	0.977476	-12.3769	3.48356e-35	2.27242e-33
FBgn0032362	pk3342	108.537	-1.37012	0.184319	-7.43343	1.05816e-13	2.11304e-12	2498.9	-8.25452	0.783893	-10.5302	6.2724e-26	2.68832e-24
FBgn0032405	pk3441	104.464	-1.34442	0.191283	-7.02845	2.0884e-12	3.68237e-11	168.882	-3.77363	0.274633	-13.7406	5.79931e-43	5.62153e-41
FBgn0032495	pk3769	155.72	-1.79227	0.184903	-9.69298	3.22974e-22	1.48295e-20	256.756	-4.53677	0.499446	-9.0836	1.0504e-19	3.30143e-18
FBgn0032495	pk3770	60.8926	-2.05384	0.254288	-8.07681	6.64805e-16	1.66845e-14	256.756	-4.53677	0.499446	-9.0836	1.0504e-19	3.30143e-18
FBgn0032582	pk4555	350.937	-2.44924	0.14922	-16.4137	1.5272e-60	1.93485e-57	586.025	-6.87592	0.400671	-17.161	5.2015e-66	1.19889e-63
FBgn0032586	pk4616	125.21	-1.68745	0.212725	-7.93257	2.14656e-15	5.15279e-14	1887.34	-1.25099	0.284495	-4.39724	1.09637e-05	7.31291e-05
FBgn0032586	pk4612	73.4908	-1.36692	0.357935	-3.8189	0.000134046	0.000767416	1887.34	-1.25099	0.284495	-4.39724	1.09637e-05	7.31291e-05
FBgn0032586	pk4613	78.7028	-1.6486	0.239375	-6.88707	5.69514e-12	9.61093e-11	1887.34	-1.25099	0.284495	-4.39724	1.09637e-05	7.31291e-05
FBgn0032614	pk4734	39.178	-1.47026	0.246144	-5.97316	2.32696e-09	2.89554e-08	246.714	-7.67605	0.481102	-15.9552	2.62312e-57	4.31857e-55
FBgn0032614	pk4737	123.806	-1.73005	0.181307	-9.54213	1.39934e-21	6.08999e-20	246.714	-7.67605	0.481102	-15.9552	2.62312e-57	4.31857e-55
FBgn0032614	pk4735	54.3971	-2.43734	0.262515	-9.28459	1.62329e-20	6.40459e-19	246.714	-7.67605	0.481102	-15.9552	2.62312e-57	4.31857e-55
FBgn0032652	pk4832	22.3122	-1.30523	0.3647	-3.57892	0.000345022	0.00178577	4.99159	-4.59321	1.1561	-3.97302	7.09658e-05	0.000398515
FBgn0032666	pk4876	59.2916	-1.35564	0.24712	-5.48576	4.11698e-08	4.33455e-07	1968.52	-1.19232	0.27069	-4.40476	1.05899e-05	7.0955e-05
FBgn0032681	pk4966	176.522	-1.62328	0.149527	-10.8561	1.86462e-27	1.35133e-25	416.656	-2.48873	0.325896	-7.63658	2.23073e-14	4.62742e-13
FBgn0032681	pk4965	187.994	-1.23232	0.170127	-7.24355	4.37075e-13	8.22842e-12	416.656	-2.48873	0.325896	-7.63658	2.23073e-14	4.62742e-13
FBgn0032685	pk4982	21.1773	-1.67539	0.407852	-4.10784	3.99378e-05	0.000256458	1790.72	-6.87451	0.235462	-29.1959	2.18624e-187	7.55856e-184
FBgn0032699	pk5042	63.2805	-1.42835	0.221149	-6.45875	1.05568e-10	1.54126e-09	66.9392	-2.03089	0.39469	-5.14553	2.66769e-07	2.46827e-06
FBgn0032731	pk5139	104.972	-1.0048	0.200924	-5.00088	5.70696e-07	5.04831e-06	241.938	-1.19572	0.247162	-4.83781	1.31281e-06	1.07216e-05
FBgn0032886	pk5668	93.6659	-2.43253	0.25234	-9.6399	5.42396e-22	2.43487e-20	203.907	-1.59553	0.319698	-4.99075	6.01442e-07	5.22021e-06
FBgn0032914	pk5776	41.9161	-2.25905	0.310854	-7.26725	3.66873e-13	6.94885e-12	221.101	-11.3231	1.06726	-10.6095	2.69252e-26	1.1734e-24
FBgn0032914	pk5777	242.927	-2.65632	0.139161	-19.0881	3.17102e-81	1.54959e-77	221.101	-11.3231	1.06726	-10.6095	2.69252e-26	1.1734e-24
FBgn0033027	pk6127	25.9137	-1.30046	0.41642	-3.12294	0.00179053	0.00761706	36.2548	-3.45895	1.09031	-3.17245	0.00151159	0.00603473
FBgn0033033	pk6139	81.5844	-1.67161	0.187192	-8.92989	4.26418e-19	1.46451e-17	1078.81	-4.61586	0.497172	-9.28422	1.62898e-20	5.50352e-19
FBgn0033033	pk6137	347.573	-2.38103	0.145459	-16.3691	3.18021e-60	3.75122e-57	1078.81	-4.61586	0.497172	-9.28422	1.62898e-20	5.50352e-19
FBgn0033033	pk6135	112.112	-1.67824	0.195532	-8.58293	9.24832e-18	2.76294e-16	1078.81	-4.61586	0.497172	-9.28422	1.62898e-20	5.50352e-19
FBgn0033033	pk6136	42.3592	-1.50082	0.257306	-5.83283	5.44953e-09	6.44355e-08	1078.81	-4.61586	0.497172	-9.28422	1.62898e-20	5.50352e-19
FBgn0033130	pk6527	207.218	-1.5346	0.173019	-8.86952	7.34587e-19	2.44436e-17	87.0928	-1.96813	0.370739	-5.30867	1.10429e-07	1.08258e-06
FBgn0033158	pk6644	145.591	-1.57297	0.172502	-9.11853	7.61513e-20	2.82222e-18	12579.2	-11.5984	0.815048	-14.2303	5.94199e-46	6.55642e-44
FBgn0033158	pk6651	427.115	-1.69572	0.124119	-13.662	1.71133e-42	4.68315e-40	12579.2	-11.5984	0.815048	-14.2303	5.94199e-46	6.55642e-44
FBgn0033158	pk6649	210.569	-2.87401	0.167333	-17.1753	4.06358e-66	8.68769e-63	12579.2	-11.5984	0.815048	-14.2303	5.94199e-46	6.55642e-44
FBgn0033158	pk6643	79.065	-1.38344	0.188005	-7.35854	1.85928e-13	3.63847e-12	12579.2	-11.5984	0.815048	-14.2303	5.94199e-46	6.55642e-44
FBgn0033158	pk6645	202.608	-1.74139	0.146885	-11.8554	2.01723e-32	2.18365e-30	12579.2	-11.5984	0.815048	-14.2303	5.94199e-46	6.55642e-44
FBgn0033158	pk6650	109.544	-2.72429	0.210705	-12.9294	3.07057e-38	5.83527e-36	12579.2	-11.5984	0.815048	-14.2303	5.94199e-46	6.55642e-44
FBgn0033158	pk6647	308.49	-1.22522	0.162697	-7.53069	5.04728e-14	1.04828e-12	12579.2	-11.5984	0.815048	-14.2303	5.94199e-46	6.55642e-44
FBgn0033158	pk6646	313.9	-2.21796	0.149543	-14.8317	9.1454e-50	4.71744e-47	12579.2	-11.5984	0.815048	-14.2303	5.94199e-46	6.55642e-44
FBgn0033159	pk6662	343.249	-1.14383	0.1411	-8.1065	5.21004e-16	1.32407e-14	159.034	-1.37034	0.369675	-3.70687	0.000209839	0.00105041
FBgn0033212	pk6779	71.0729	-1.39576	0.228503	-6.10827	1.00716e-09	1.31096e-08	342.117	-1.32465	0.263513	-5.02691	4.98452e-07	4.38131e-06
FBgn0033252	pk6925	477.739	-1.43919	0.151084	-9.52577	1.6383e-21	7.04921e-20	320.931	-6.4208	0.590123	-10.8804	1.42857e-27	6.6744e-26
FBgn0033252	pk6926	258.783	-1.8244	0.186132	-9.80166	1.10751e-22	5.3134e-21	320.931	-6.4208	0.590123	-10.8804	1.42857e-27	6.6744e-26
FBgn0033252	pk6924	37.3006	-1.05813	0.266986	-3.96325	7.39372e-05	0.000447482	320.931	-6.4208	0.590123	-10.8804	1.42857e-27	6.6744e-26
FBgn0033307	pk7084	273.21	-1.11031	0.129312	-8.58633	8.97886e-18	2.68949e-16	261.681	-9.66583	1.27759	-7.5657	3.85777e-14	7.81501e-13
FBgn0033359	pk7220	122.339	-2.16986	0.204281	-10.622	2.35506e-26	1.50298e-24	2298.4	-7.9171	0.550407	-14.3841	6.51321e-47	7.59045e-45
FBgn0033362	pk7234	579.401	-1.41033	0.118182	-11.9335	7.91566e-33	9.17868e-31	338.392	-8.62482	0.539811	-15.9775	1.834e-57	3.1184e-55
FBgn0033365	pk7239	235.63	-1.65094	0.14749	-11.1936	4.38461e-29	3.71034e-27	430.228	-6.47398	0.348666	-18.5678	5.85008e-77	1.95732e-74
FBgn0033365	pk7240	50.8106	-1.39775	0.241418	-5.78974	7.04943e-09	8.20203e-08	430.228	-6.47398	0.348666	-18.5678	5.85008e-77	1.95732e-74
FBgn0033365	pk7246	133.655	-1.10044	0.141446	-7.77991	7.25771e-15	1.64632e-13	430.228	-6.47398	0.348666	-18.5678	5.85008e-77	1.95732e-74
FBgn0033365	pk7243	184.867	-1.12882	0.133585	-8.45014	2.90947e-17	8.33537e-16	430.228	-6.47398	0.348666	-18.5678	5.85008e-77	1.95732e-74
FBgn0033443	pk7472	44.8542	-1.78914	0.248347	-7.2042	5.83859e-13	1.08544e-11	87.799	-3.59039	0.394738	-9.09563	9.40435e-20	2.97384e-18
FBgn0033448	pk7486	159.594	-1.41298	0.179621	-7.86648	3.6477e-15	8.54635e-14	234.205	-7.65208	0.815123	-9.38763	6.13631e-21	2.15749e-19
FBgn0033448	pk7485	198.487	-1.68452	0.149387	-11.2762	1.72068e-29	1.52881e-27	234.205	-7.65208	0.815123	-9.38763	6.13631e-21	2.15749e-19
FBgn0033524	pk7679	135.031	-1.10665	0.221314	-5.00038	5.72161e-07	5.05995e-06	351.505	-9.15372	0.82438	-11.1038	1.20271e-28	6.0556e-27
FBgn0033524	pk7680	100.238	-2.17248	0.189775	-11.4477	2.41517e-30	2.26345e-28	351.505	-9.15372	0.82438	-11.1038	1.20271e-28	6.0556e-27
FBgn0033524	pk7676	25.8694	-1.28048	0.30999	-4.13071	3.6165e-05	0.000234244	351.505	-9.15372	0.82438	-11.1038	1.20271e-28	6.0556e-27
FBgn0033584	pk7918	229.898	-2.11746	0.166344	-12.7294	4.06067e-37	6.67805e-35	144.14	-4.55287	0.529757	-8.59425	8.38073e-18	2.29353e-16
FBgn0033600	pk7931	35.8512	-1.66027	0.262314	-6.32933	2.46221e-10	3.4575e-09	266.148	-7.15976	1.21476	-5.89398	3.77013e-09	4.45882e-08
FBgn0033600	pk7934	68.9543	-2.75136	0.244816	-11.2385	2.63896e-29	2.29697e-27	266.148	-7.15976	1.21476	-5.89398	3.77013e-09	4.45882e-08
FBgn0033600	pk7932	30.3355	-1.53542	0.277651	-5.53002	3.20191e-08	3.43347e-07	266.148	-7.15976	1.21476	-5.89398	3.77013e-09	4.45882e-08
FBgn0033658	pk8190	110.941	-2.12273	0.159218	-13.3322	1.50342e-40	3.45151e-38	95.177	-6.45842	0.703259	-9.18356	4.17074e-20	1.34763e-18
FBgn0033667	pk8204	50.1241	-1.68334	0.235019	-7.16256	7.91847e-13	1.45237e-11	24.1287	-6.18243	0.959613	-6.44262	1.17425e-10	1.69393e-09
FBgn0033667	pk8207	20.6063	-1.49262	0.364545	-4.09448	4.23114e-05	0.000270178	24.1287	-6.18243	0.959613	-6.44262	1.17425e-10	1.69393e-09
FBgn0033668	pk8226	123.274	-1.83017	0.220614	-8.2958	1.07858e-16	2.90282e-15	1939.27	-7.03497	0.327653	-21.4708	2.92154e-102	1.89389e-99
FBgn0033668	pk8227	77.7775	-1.6532	0.263575	-6.27221	3.55965e-10	4.90988e-09	1939.27	-7.03497	0.327653	-21.4708	2.92154e-102	1.89389e-99
FBgn0033668	pk8218	130.489	-1.81481	0.180389	-10.0605	8.256e-24	4.35151e-22	1939.27	-7.03497	0.327653	-21.4708	2.92154e-102	1.89389e-99
FBgn0033668	pk8221	31.2563	-1.22003	0.286313	-4.26117	2.0336e-05	0.000138462	1939.27	-7.03497	0.327653	-21.4708	2.92154e-102	1.89389e-99
FBgn0033668	pk8220	123.469	-1.66849	0.190613	-8.75329	2.07213e-18	6.59363e-17	1939.27	-7.03497	0.327653	-21.4708	2.92154e-102	1.89389e-99
FBgn0033702	pk8308	122.832	-2.57809	0.244973	-10.524	6.69866e-26	4.15111e-24	119.062	-7.41974	0.618006	-12.0059	3.30732e-33	1.99439e-31
FBgn0033702	pk8305	137.201	-1.44606	0.212303	-6.81129	9.67274e-12	1.59228e-10	119.062	-7.41974	0.618006	-12.0059	3.30732e-33	1.99439e-31
FBgn0033760	pk8448	97.7004	-1.6717	0.202518	-8.25458	1.52431e-16	4.05144e-15	94.8576	-8.09518	0.879517	-9.20411	3.44499e-20	1.11661e-18
FBgn0033760	pk8449	167.598	-2.66225	0.187628	-14.189	1.07211e-45	3.86037e-43	94.8576	-8.09518	0.879517	-9.20411	3.44499e-20	1.11661e-18
FBgn0033763	pk8454	62.1234	-3.34724	0.271983	-12.3068	8.32612e-35	1.12574e-32	70.5613	-7.80039	1.00007	-7.79981	6.19982e-15	1.34247e-13
FBgn0033763	pk8458	69.7206	-1.04001	0.239311	-4.34587	1.38727e-05	9.7402e-05	70.5613	-7.80039	1.00007	-7.79981	6.19982e-15	1.34247e-13
FBgn0033799	pk8629	149.083	-1.67842	0.181902	-9.22706	2.78158e-20	1.0715e-18	186.584	-2.85697	0.421954	-6.77081	1.28064e-11	2.06898e-10
FBgn0033853	pk8736	113.827	-1.80439	0.187377	-9.62968	5.99134e-22	2.67553e-20	145.284	-1.31421	0.357731	-3.67373	0.000239037	0.00117837
FBgn0033853	pk8734	228.539	-1.44507	0.16854	-8.57402	9.99369e-18	2.97523e-16	145.284	-1.31421	0.357731	-3.67373	0.000239037	0.00117837
FBgn0033866	pk8776	256.318	-1.25598	0.14295	-8.7862	1.54702e-18	4.99236e-17	1698.72	-7.25262	0.404042	-17.9502	4.78524e-72	1.30612e-69
FBgn0033866	pk8774	335.043	-1.59416	0.145082	-10.988	4.36695e-28	3.37202e-26	1698.72	-7.25262	0.404042	-17.9502	4.78524e-72	1.30612e-69
FBgn0033866	pk8777	274.048	-1.39627	0.144567	-9.65826	4.53516e-22	2.04933e-20	1698.72	-7.25262	0.404042	-17.9502	4.78524e-72	1.30612e-69
FBgn0033867	pk8784	132.153	-1.0298	0.252856	-4.07266	4.64795e-05	0.000294346	908.56	-5.43701	0.933445	-5.82467	5.72267e-09	6.63191e-08
FBgn0033936	pk9060	92.2249	-1.56261	0.19278	-8.10564	5.2468e-16	1.33143e-14	235.308	-6.47477	0.846167	-7.65189	1.9805e-14	4.13314e-13
FBgn0033936	pk9058	482.524	-1.30788	0.123703	-10.5728	3.98449e-26	2.50087e-24	235.308	-6.47477	0.846167	-7.65189	1.9805e-14	4.13314e-13
FBgn0033936	pk9056	203.031	-1.14023	0.202728	-5.62443	1.86117e-08	2.05769e-07	235.308	-6.47477	0.846167	-7.65189	1.9805e-14	4.13314e-13
FBgn0033942	pk9103	79.3279	-2.05359	0.230199	-8.92091	4.62466e-19	1.58038e-17	5837.91	-9.66085	0.506405	-19.0773	3.89683e-81	1.4435e-78
FBgn0033942	pk9105	145.914	-2.33717	0.197672	-11.8235	2.95287e-32	3.15653e-30	5837.91	-9.66085	0.506405	-19.0773	3.89683e-81	1.4435e-78
FBgn0033942	pk9104	91.4638	-2.94849	0.240285	-12.2708	1.29984e-34	1.74368e-32	5837.91	-9.66085	0.506405	-19.0773	3.89683e-81	1.4435e-78
FBgn0034021	pk9368	135.156	-1.12715	0.187935	-5.99757	2.00298e-09	2.51435e-08	211.424	-2.17759	0.370661	-5.87487	4.2318e-09	4.98775e-08
FBgn0034021	pk9369	369.663	-2.53572	0.1773	-14.3019	2.12902e-46	8.27583e-44	211.424	-2.17759	0.370661	-5.87487	4.2318e-09	4.98775e-08
FBgn0034022	pk9376	187.279	-1.95914	0.162467	-12.0587	1.74572e-33	2.14806e-31	1611.37	-5.84218	0.231986	-25.1833	6.10279e-140	1.05497e-136
FBgn0034025	pk9381	38.2103	-1.36773	0.261709	-5.22616	1.73066e-07	1.66763e-06	433.922	-2.08766	0.224476	-9.30015	1.40252e-20	4.80098e-19
FBgn0034030	pk9395	535.844	-2.47585	0.136464	-18.1429	1.46226e-73	4.54722e-70	425.818	-4.99521	0.511842	-9.75928	1.68346e-22	6.32638e-21
FBgn0034094	pk9631	121.652	-1.15995	0.186729	-6.21192	5.23411e-10	7.07401e-09	128.212	-5.4697	0.613992	-8.90843	5.17606e-19	1.55162e-17
FBgn0034094	pk9632	166.295	-1.74253	0.167924	-10.3768	3.16038e-25	1.85115e-23	128.212	-5.4697	0.613992	-8.90843	5.17606e-19	1.55162e-17
FBgn0034140	pk9699	50.3276	-2.08493	0.254147	-8.20362	2.3325e-16	6.10466e-15	107.61	-3.9646	0.666577	-5.94771	2.71925e-09	3.29103e-08
FBgn0034143	pk9716	214.318	-1.4331	0.170991	-8.38114	5.24161e-17	1.46704e-15	174.557	-1.63817	0.366489	-4.46989	7.82597e-06	5.46606e-05
FBgn0034145	pk9725	196.846	-1.23955	0.168562	-7.3537	1.92789e-13	3.76842e-12	1349.34	-3.83083	0.301832	-12.6919	6.55522e-37	4.78808e-35
FBgn0034145	pk9723	42.0454	-2.13958	0.282306	-7.57895	3.48365e-14	7.35587e-13	1349.34	-3.83083	0.301832	-12.6919	6.55522e-37	4.78808e-35
FBgn0034145	pk9719	63.5642	-1.41552	0.385899	-3.6681	0.000244358	0.0013153	1349.34	-3.83083	0.301832	-12.6919	6.55522e-37	4.78808e-35
FBgn0034159	pk9779	82.6642	-2.56059	0.24133	-10.6103	2.66821e-26	1.69649e-24	406.076	-10.64	0.808294	-13.1636	1.42228e-39	1.17078e-37
FBgn0034159	pk9777	29.1521	-1.56729	0.307524	-5.09647	3.46047e-07	3.16842e-06	406.076	-10.64	0.808294	-13.1636	1.42228e-39	1.17078e-37
FBgn0034159	pk9778	46.5833	-1.47848	0.287432	-5.14376	2.69289e-07	2.51202e-06	406.076	-10.64	0.808294	-13.1636	1.42228e-39	1.17078e-37
FBgn0034301	pk10102	132.062	-1.59836	0.169174	-9.44802	3.45298e-21	1.4475e-19	548.262	-10.6046	0.611867	-17.3316	2.71728e-67	6.71038e-65
FBgn0034391	pk10360	136.954	-3.08848	0.23181	-13.3233	1.69369e-40	3.86241e-38	4595.62	-9.89351	0.407319	-24.2893	2.54036e-130	2.63486e-127
FBgn0034391	pk10358	77.8597	-2.18389	0.243188	-8.98025	2.70156e-19	9.49766e-18	4595.62	-9.89351	0.407319	-24.2893	2.54036e-130	2.63486e-127
FBgn0034391	pk10359	34.9134	-1.08273	0.315086	-3.43631	0.000589687	0.0028903	4595.62	-9.89351	0.407319	-24.2893	2.54036e-130	2.63486e-127
FBgn0034479	pk10690	402.393	-1.40795	0.141797	-9.92931	3.10397e-23	1.56144e-21	219.987	-3.64102	0.497019	-7.32571	2.37643e-13	4.52264e-12
FBgn0034532	pk10931	33.314	-1.9923	0.287723	-6.92436	4.37963e-12	7.50947e-11	19.5919	-2.18451	0.781634	-2.7948	0.00519318	0.01773
FBgn0034563	pk10984	53.3797	-2.89655	0.288051	-10.0557	8.67201e-24	4.55674e-22	123.093	-10.7105	1.11439	-9.61102	7.18369e-22	2.62357e-20
FBgn0034623	pk11126	101.497	-1.21706	0.241461	-5.04039	4.64591e-07	4.15919e-06	2.97675	-3.33282	1.34821	-2.47203	0.0134349	0.0395536
FBgn0034639	pk11226	182.564	-1.03317	0.173175	-5.96605	2.43063e-09	3.01467e-08	54.4237	-2.90161	0.673113	-4.31072	1.62722e-05	0.000105419
FBgn0034693	pk11361	216.688	-1.68721	0.159684	-10.5659	4.2874e-26	2.68116e-24	190.892	-5.6827	0.597259	-9.51463	1.82359e-21	6.54473e-20
FBgn0034693	pk11360	61.15	-1.4903	0.196011	-7.60313	2.89059e-14	6.17604e-13	190.892	-5.6827	0.597259	-9.51463	1.82359e-21	6.54473e-20
FBgn0034720	pk11472	137.152	-1.29833	0.172994	-7.50505	6.14062e-14	1.26461e-12	42.3496	-2.11062	0.686288	-3.07541	0.00210212	0.00807227
FBgn0034797	pk11624	29.5513	-1.3645	0.273181	-4.99486	5.88776e-07	5.19615e-06	2062.28	-4.24881	0.291501	-14.5756	4.01366e-48	5.01563e-46
FBgn0034797	pk11623	354.788	-1.21583	0.162242	-7.49392	6.6844e-14	1.37412e-12	2062.28	-4.24881	0.291501	-14.5756	4.01366e-48	5.01563e-46
FBgn0034804	pk11636	149.92	-2.08467	0.176955	-11.7808	4.90244e-32	5.15994e-30	139.146	-5.13256	0.360252	-14.2471	4.67029e-46	5.20863e-44
FBgn0034804	pk11635	22.9739	-1.06666	0.309988	-3.44099	0.000579598	0.00285106	139.146	-5.13256	0.360252	-14.2471	4.67029e-46	5.20863e-44
FBgn0034860	pk11805	390.633	-1.10203	0.129733	-8.49461	1.98595e-17	5.76685e-16	203.064	-2.02531	0.284566	-7.1172	1.10143e-12	1.9799e-11
FBgn0034883	pk11847	33.6111	-1.57877	0.27812	-5.67658	1.37416e-08	1.54421e-07	24.2743	-2.07068	0.751298	-2.75614	0.00584874	0.0195751
FBgn0034885	pk11845	146.895	-1.66297	0.176442	-9.42503	4.29977e-21	1.78715e-19	36.9858	-2.93343	1.22871	-2.38741	0.0169677	0.0484152
FBgn0034885	pk11844	20.4961	-1.23102	0.423432	-2.90724	0.00364635	0.0139895	36.9858	-2.93343	1.22871	-2.38741	0.0169677	0.0484152
FBgn0034887	pk11868	127.284	-1.39329	0.160606	-8.67521	4.12797e-18	1.27788e-16	224.42	-8.76543	0.645412	-13.5811	5.18181e-42	4.79873e-40
FBgn0034897	pk11882	251.751	-1.31764	0.14577	-9.03915	1.57898e-19	5.67353e-18	562.508	-5.33043	0.287552	-18.5373	1.03362e-76	3.24869e-74
FBgn0034903	pk11916	70.7915	-1.93252	0.274227	-7.04716	1.82609e-12	3.24157e-11	240.228	-3.6797	0.472548	-7.78693	6.86548e-15	1.47736e-13
FBgn0034903	pk11915	56.4065	-1.98687	0.27343	-7.26645	3.69057e-13	6.98635e-12	240.228	-3.6797	0.472548	-7.78693	6.86548e-15	1.47736e-13
FBgn0034903	pk11917	298.905	-1.36667	0.14162	-9.65021	4.90528e-22	2.20783e-20	240.228	-3.6797	0.472548	-7.78693	6.86548e-15	1.47736e-13
FBgn0034997	pk12072	209.892	-1.97353	0.154733	-12.7544	2.94702e-37	4.94161e-35	695.69	-3.12143	0.218988	-14.2539	4.23875e-46	4.77873e-44
FBgn0035077	pk12283	275.018	-2.5613	0.159573	-16.051	5.625e-58	5.34484e-55	2797.18	-10.5539	1.1359	-9.29117	1.52605e-20	5.18958e-19
FBgn0035077	pk12282	426.686	-2.98898	0.155221	-19.2563	1.24938e-82	7.12291e-79	2797.18	-10.5539	1.1359	-9.29117	1.52605e-20	5.18958e-19
FBgn0035089	pk12309	468.165	-1.35649	0.133143	-10.1883	2.23746e-24	1.23846e-22	3435.46	-4.09766	0.46655	-8.78291	1.59304e-18	4.61537e-17
FBgn0035091	pk12315	74.4384	-1.78254	0.210533	-8.46681	2.52208e-17	7.29272e-16	63.7308	-3.82495	0.534872	-7.15116	8.60487e-13	1.56304e-11
FBgn0035199	pk12879	72.5503	-1.37734	0.242961	-5.66896	1.43664e-08	1.61231e-07	765.904	-5.01741	0.44877	-11.1804	5.08825e-29	2.59977e-27
FBgn0035199	pk12880	156.094	-2.64346	0.160686	-16.4511	8.23313e-61	1.17346e-57	765.904	-5.01741	0.44877	-11.1804	5.08825e-29	2.59977e-27
FBgn0035260	pk13035	196.964	-1.73138	0.145464	-11.9024	1.14947e-32	1.29342e-30	93.5182	-2.61947	0.557144	-4.70161	2.5812e-06	1.9846e-05
FBgn0035279	pk13093	559.607	-1.74182	0.163691	-10.6409	1.9233e-26	1.23434e-24	13.7618	-3.24491	0.924228	-3.51094	0.000446522	0.00204293
FBgn0035279	pk13095	46.0324	-1.29795	0.253538	-5.11934	3.06603e-07	2.83e-06	13.7618	-3.24491	0.924228	-3.51094	0.000446522	0.00204293
FBgn0035279	pk13094	61.4932	-1.68004	0.209132	-8.03339	9.48159e-16	2.34856e-14	13.7618	-3.24491	0.924228	-3.51094	0.000446522	0.00204293
FBgn0035281	pk13108	119.73	-1.61437	0.22925	-7.04194	1.89582e-12	3.35143e-11	44.7581	-3.00929	0.95154	-3.16255	0.00156396	0.00621746
FBgn0035290	pk13134	73.1989	-1.24423	0.194039	-6.41224	1.43397e-10	2.05754e-09	65.7783	-8.39241	1.00117	-8.3826	5.17716e-17	1.30334e-15
FBgn0035290	pk13137	374.837	-2.42489	0.169523	-14.3043	2.05822e-46	8.09258e-44	65.7783	-8.39241	1.00117	-8.3826	5.17716e-17	1.30334e-15
FBgn0035290	pk13133	67.7648	-1.1756	0.223077	-5.26996	1.36456e-07	1.33708e-06	65.7783	-8.39241	1.00117	-8.3826	5.17716e-17	1.30334e-15
FBgn0035290	pk13139	139.958	-2.40236	0.196449	-12.2289	2.17767e-34	2.88727e-32	65.7783	-8.39241	1.00117	-8.3826	5.17716e-17	1.30334e-15
FBgn0035290	pk13138	62.0218	-1.36296	0.215455	-6.32597	2.51643e-10	3.52784e-09	65.7783	-8.39241	1.00117	-8.3826	5.17716e-17	1.30334e-15
FBgn0035293	pk13148	119.643	-2.00155	0.18805	-10.6437	1.86525e-26	1.20159e-24	71.4927	-4.20687	0.408277	-10.304	6.76253e-25	2.79446e-23
FBgn0035321	pk13206	56.5574	-1.14767	0.274738	-4.17732	2.94958e-05	0.000194255	2374.44	-1.6162	0.243364	-6.64105	3.11454e-11	4.75058e-10
FBgn0035388	pk13417	121.424	-3.37394	0.22411	-15.0549	3.20808e-51	1.82898e-48	315.772	-2.01709	0.533661	-3.77973	0.000157	0.000810557
FBgn0035388	pk13416	384.443	-2.14691	0.163969	-13.0934	3.59125e-39	7.40036e-37	315.772	-2.01709	0.533661	-3.77973	0.000157	0.000810557
FBgn0035427	pk13504	63.776	-2.73978	0.254342	-10.7721	4.66477e-27	3.21062e-25	403.082	-3.95892	0.47576	-8.32125	8.70419e-17	2.15981e-15
FBgn0035428	pk13513	167.644	-1.38309	0.160462	-8.61945	6.7274e-18	2.04011e-16	136.552	-5.03067	0.631813	-7.96228	1.68901e-15	3.85021e-14
FBgn0035490	pk13765	57.3725	-1.21134	0.234026	-5.17609	2.26585e-07	2.14051e-06	72.5227	-8.33485	0.84984	-9.80755	1.0447e-22	3.9691e-21
FBgn0035497	pk13787	197.66	-1.63224	0.190528	-8.56694	1.06268e-17	3.15548e-16	641.363	-2.0301	0.275541	-7.36769	1.73612e-13	3.35328e-12
FBgn0035529	pk13880	331.175	-1.60299	0.144423	-11.0993	1.2647e-28	1.02759e-26	158.114	-1.7239	0.286224	-6.0229	1.71318e-09	2.13828e-08
FBgn0035540	pk13928	19.8435	-1.5621	0.322369	-4.84569	1.2617e-06	1.05808e-05	194.356	-1.42976	0.356522	-4.0103	6.06413e-05	0.000346541
FBgn0035540	pk13930	138.825	-2.10272	0.161621	-13.0102	1.07079e-38	2.10509e-36	194.356	-1.42976	0.356522	-4.0103	6.06413e-05	0.000346541
FBgn0035540	pk13925	99.7579	-1.4856	0.198266	-7.49295	6.73401e-14	1.38265e-12	194.356	-1.42976	0.356522	-4.0103	6.06413e-05	0.000346541
FBgn0035540	pk13929	13.9956	-1.49435	0.361288	-4.13618	3.53143e-05	0.000229221	194.356	-1.42976	0.356522	-4.0103	6.06413e-05	0.000346541
FBgn0035557	pk13983	87.9949	-1.07208	0.191131	-5.60911	2.03368e-08	2.23111e-07	261.477	-5.06754	0.317273	-15.9722	1.9971e-57	3.34095e-55
FBgn0035578	pk14072	186.029	-1.02949	0.146707	-7.01731	2.26176e-12	3.95947e-11	23.7936	-4.38834	0.645036	-6.80325	1.02284e-11	1.6858e-10
FBgn0035612	pk14146	93.8866	-1.79174	0.219508	-8.16251	3.28121e-16	8.49019e-15	526.753	-2.11011	0.790054	-2.67084	0.00756623	0.0242684
FBgn0035636	pk14222	106.592	-3.42968	0.229969	-14.9137	2.68635e-50	1.4586e-47	316.827	-6.76421	0.402209	-16.8177	1.81151e-63	3.99765e-61
FBgn0035636	pk14220	56.6575	-1.26907	0.225205	-5.63515	1.74902e-08	1.9406e-07	316.827	-6.76421	0.402209	-16.8177	1.81151e-63	3.99765e-61
FBgn0035636	pk14221	217.712	-1.90902	0.152221	-12.5411	4.44722e-36	6.76115e-34	316.827	-6.76421	0.402209	-16.8177	1.81151e-63	3.99765e-61
FBgn0035696	pk14364	52.449	-1.60227	0.282607	-5.66961	1.43122e-08	1.60676e-07	235.753	-2.70905	0.386211	-7.01442	2.30906e-12	3.9916e-11
FBgn0035736	pk14655	63.7612	-2.40462	0.228125	-10.5408	5.60311e-26	3.47851e-24	2.18107	-4.68508	1.46491	-3.19819	0.00138292	0.00557468
FBgn0035737	pk14656	315.906	-1.60021	0.145914	-10.9668	5.52017e-28	4.21492e-26	2588.68	-5.3585	1.01297	-5.28991	1.22377e-07	1.1952e-06
FBgn0035737	pk14657	147.53	-1.98555	0.185733	-10.6904	1.12928e-26	7.41446e-25	2588.68	-5.3585	1.01297	-5.28991	1.22377e-07	1.1952e-06
FBgn0035755	pk14715	129.407	-2.03537	0.184389	-11.0385	2.49274e-28	1.98301e-26	1228.95	-2.56111	0.283157	-9.04484	1.49883e-19	4.64055e-18
FBgn0035777	pk14749	79.6502	-1.86954	0.202519	-9.23145	2.67001e-20	1.03085e-18	55.2233	-6.2816	0.689166	-9.11478	7.88308e-20	2.52356e-18
FBgn0035798	pk14788	38.9843	-1.35379	0.245331	-5.51825	3.42397e-08	3.64645e-07	10.6927	-4.58953	1.16062	-3.95437	7.6737e-05	0.000426307
FBgn0035815	pk14859	189.468	-1.87404	0.158971	-11.7886	4.47157e-32	4.72096e-30	90.0944	-5.00649	0.456355	-10.9706	5.2917e-28	2.58894e-26
FBgn0035815	pk14860	55.7908	-1.74087	0.375384	-4.63756	3.52542e-06	2.76022e-05	90.0944	-5.00649	0.456355	-10.9706	5.2917e-28	2.58894e-26
FBgn0035844	pk15014	226.712	-1.88327	0.184858	-10.1877	2.25087e-24	1.24186e-22	1998.85	-2.5949	0.702979	-3.6913	0.000223112	0.00110617
FBgn0035844	pk15015	96.6384	-3.41426	0.242575	-14.0751	5.40327e-45	1.81205e-42	1998.85	-2.5949	0.702979	-3.6913	0.000223112	0.00110617
FBgn0035844	pk15009	56.9671	-3.02533	0.259879	-11.6413	2.54122e-31	2.52696e-29	1998.85	-2.5949	0.702979	-3.6913	0.000223112	0.00110617
FBgn0035975	pk15398	85.1284	-2.08576	0.209062	-9.97675	1.92675e-23	9.82242e-22	79.306	-5.64977	0.572404	-9.87025	5.60253e-23	2.17638e-21
FBgn0035976	pk15400	98.9466	-1.96754	0.199367	-9.86892	5.67723e-23	2.78624e-21	166.863	-5.21318	0.321241	-16.2283	3.18284e-59	5.59532e-57
FBgn0035976	pk15399	192.8	-1.97157	0.17023	-11.5818	5.09767e-31	4.98217e-29	166.863	-5.21318	0.321241	-16.2283	3.18284e-59	5.59532e-57
FBgn0035977	pk15403	53.0755	-1.81431	0.27652	-6.56122	5.33688e-11	8.06355e-10	12.7815	-4.47731	1.02103	-4.38507	1.15946e-05	7.68921e-05
FBgn0036116	pk15931	44.8465	-1.57588	0.280974	-5.60863	2.03939e-08	2.23666e-07	345.785	-8.35071	0.523552	-15.9501	2.84457e-57	4.60998e-55
FBgn0036116	pk15930	211.091	-3.31961	0.219371	-15.1324	9.89587e-52	6.04479e-49	345.785	-8.35071	0.523552	-15.9501	2.84457e-57	4.60998e-55
FBgn0036287	pk16399	116.266	-1.2429	0.193208	-6.43295	1.25148e-10	1.81205e-09	184.496	-3.0177	0.325168	-9.28044	1.68786e-20	5.68392e-19
FBgn0036289	pk16404	390.241	-1.47313	0.133516	-11.0334	2.63758e-28	2.09336e-26	1141.52	-6.77475	0.332753	-20.3597	3.80969e-92	1.97571e-89
FBgn0036298	pk16421	184.39	-1.11739	0.159875	-6.98915	2.76558e-12	4.80946e-11	353.949	-1.51673	0.225143	-6.73676	1.6196e-11	2.56074e-10
FBgn0036351	pk16685	66.9527	-1.03182	0.235904	-4.3739	1.22045e-05	8.6542e-05	1822.96	-10.9391	0.872883	-12.5321	4.97976e-36	3.39803e-34
FBgn0036382	pk16765	38.6026	-1.29876	0.383721	-3.38465	0.00071268	0.00341773	903.746	-5.12451	0.373577	-13.7174	7.98749e-43	7.67095e-41
FBgn0036382	pk16768	272.029	-1.46932	0.164572	-8.92812	4.33312e-19	1.4852e-17	903.746	-5.12451	0.373577	-13.7174	7.98749e-43	7.67095e-41
FBgn0036382	pk16770	82.1859	-1.41607	0.221431	-6.3951	1.6044e-10	2.28959e-09	903.746	-5.12451	0.373577	-13.7174	7.98749e-43	7.67095e-41
FBgn0036382	pk16766	204.602	-1.33359	0.166974	-7.98679	1.38502e-15	3.38651e-14	903.746	-5.12451	0.373577	-13.7174	7.98749e-43	7.67095e-41
FBgn0036481	pk17163	178.975	-1.99979	0.192236	-10.4028	2.40756e-25	1.4273e-23	129.656	-3.32354	0.925441	-3.5913	0.000329032	0.00155997
FBgn0036529	pk17329	290.816	-1.4127	0.143337	-9.85577	6.47209e-23	3.15821e-21	98.6362	-4.95673	0.420669	-11.783	4.77789e-32	2.76851e-30
FBgn0036594	pk17532	106.263	-1.37086	0.187049	-7.32891	2.32034e-13	4.49444e-12	3.09109	-4.1893	1.40909	-2.97305	0.00294856	0.0108487
FBgn0036612	pk17561	57.7652	-2.58951	0.253078	-10.2321	1.42469e-24	8.04197e-23	588.612	-10.98	0.831249	-13.2091	7.77513e-40	6.61013e-38
FBgn0036612	pk17562	293.69	-1.92634	0.124263	-15.5021	3.35612e-54	2.60916e-51	588.612	-10.98	0.831249	-13.2091	7.77513e-40	6.61013e-38
FBgn0036617	pk17575	242.553	-1.70045	0.17726	-9.59298	8.55731e-22	3.76731e-20	11845.9	-3.09639	0.675018	-4.58712	4.49404e-06	3.30114e-05
FBgn0036618	pk17578	65.4767	-1.10241	0.279592	-3.94294	8.04901e-05	0.000483209	92.994	-8.16055	0.998763	-8.17066	3.06714e-16	7.38106e-15
FBgn0036698	pk17853	93.5021	-1.86093	0.192816	-9.65132	4.85254e-22	2.18697e-20	59.8027	-3.6849	0.546849	-6.73842	1.60114e-11	2.5393e-10
FBgn0036717	pk17880	161.078	-1.61032	0.189213	-8.51062	1.73005e-17	5.0581e-16	682.789	-7.00476	1.22142	-5.73494	9.75446e-09	1.09732e-07
FBgn0036717	pk17879	298.487	-1.90252	0.169846	-11.2015	4.01004e-29	3.42074e-27	682.789	-7.00476	1.22142	-5.73494	9.75446e-09	1.09732e-07
FBgn0036768	pk18028	46.6442	-1.30262	0.243663	-5.34601	8.99163e-08	9.04105e-07	5.97233	-4.34768	1.32156	-3.28981	0.00100256	0.00420964
FBgn0036769	pk18029	117.594	-1.04147	0.196114	-5.31051	1.09318e-07	1.08547e-06	161.42	-3.11026	0.472638	-6.58064	4.68436e-11	7.03128e-10
FBgn0036780	pk18148	92.0873	-1.53969	0.206214	-7.46647	8.23748e-14	1.66438e-12	172.906	-11.2862	1.07427	-10.5059	8.11515e-26	3.4638e-24
FBgn0036780	pk18145	41.3658	-1.87951	0.296353	-6.34214	2.26603e-10	3.1925e-09	172.906	-11.2862	1.07427	-10.5059	8.11515e-26	3.4638e-24
FBgn0036780	pk18147	74.7175	-3.16613	0.266073	-11.8995	1.1908e-32	1.32683e-30	172.906	-11.2862	1.07427	-10.5059	8.11515e-26	3.4638e-24
FBgn0036780	pk18146	198.471	-2.11417	0.149765	-14.1166	3.00326e-45	1.02732e-42	172.906	-11.2862	1.07427	-10.5059	8.11515e-26	3.4638e-24
FBgn0036781	pk18153	180.033	-1.30588	0.157079	-8.31352	9.29076e-17	2.50836e-15	245.502	-9.85975	0.837384	-11.7745	5.28522e-32	3.02864e-30
FBgn0036781	pk18157	119.344	-1.47572	0.205263	-7.18939	6.50806e-13	1.20401e-11	245.502	-9.85975	0.837384	-11.7745	5.28522e-32	3.02864e-30
FBgn0036834	pk18324	171.287	-1.23224	0.187059	-6.58741	4.47566e-11	6.84156e-10	48.4532	-7.52626	0.93	-8.09275	5.83343e-16	1.37198e-14
FBgn0036997	pk18752	30.9621	-1.06729	0.267699	-3.98691	6.69394e-05	0.000409257	4.42719	-5.13246	1.38332	-3.71025	0.000207053	0.00103797
FBgn0037012	pk18774	61.2761	-1.02002	0.208981	-4.88092	1.05593e-06	8.95397e-06	19.0427	-1.92101	0.617911	-3.10888	0.00187796	0.00731439
FBgn0037012	pk18780	107.431	-1.40922	0.179125	-7.86723	3.62584e-15	8.50098e-14	19.0427	-1.92101	0.617911	-3.10888	0.00187796	0.00731439
FBgn0037016	pk18877	44.2205	-1.10642	0.214922	-5.14801	2.63265e-07	2.46119e-06	438.366	-1.60518	0.311168	-5.15857	2.48843e-07	2.32104e-06
FBgn0037016	pk18878	271.074	-1.06852	0.147819	-7.22858	4.88087e-13	9.14849e-12	438.366	-1.60518	0.311168	-5.15857	2.48843e-07	2.32104e-06
FBgn0037076	pk19106	302.705	-1.05149	0.147254	-7.14066	9.28834e-13	1.69274e-11	61.481	-1.26631	0.403841	-3.13567	0.00171461	0.0067568
FBgn0037217	pk19674	422.866	-2.06112	0.126986	-16.231	3.04315e-59	3.15446e-56	201.563	-7.81527	0.643194	-12.1507	5.68635e-34	3.57448e-32
FBgn0037290	pk19912	58.9663	-2.42777	0.247856	-9.7951	1.18178e-22	5.65387e-21	26.9979	-5.16678	0.930713	-5.55142	2.83359e-08	3.00818e-07
FBgn0037350	pk20186	44.3143	-1.04894	0.323724	-3.24024	0.0011943	0.00532502	51.0161	-1.521	0.513695	-2.96091	0.00306736	0.0112142
FBgn0037410	pk20372	226.442	-2.68306	0.168689	-15.9054	5.81186e-57	5.0976e-54	943.233	-6.60953	0.400256	-16.5132	2.9463e-61	5.76585e-59
FBgn0037411	pk20375	543.33	-1.02796	0.149103	-6.89426	5.41474e-12	9.16941e-11	63724.6	-4.2879	0.681517	-6.29171	3.1399e-10	4.30212e-09
FBgn0037413	pk20381	142.585	-1.12184	0.201754	-5.56042	2.69123e-08	2.90957e-07	92.8245	-9.55095	1.0528	-9.07198	1.16878e-19	3.66241e-18
FBgn0037413	pk20383	297.655	-2.03005	0.141121	-14.3852	6.41311e-47	2.70831e-44	92.8245	-9.55095	1.0528	-9.07198	1.16878e-19	3.66241e-18
FBgn0037414	pk20391	57.7491	-1.17484	0.238354	-4.92898	8.26609e-07	7.13315e-06	60339.2	-11.2681	0.781747	-14.414	4.22361e-47	5.03532e-45
FBgn0037414	pk20390	70.3307	-1.72041	0.211919	-8.11826	4.72915e-16	1.20814e-14	60339.2	-11.2681	0.781747	-14.414	4.22361e-47	5.03532e-45
FBgn0037414	pk20394	673.042	-1.42066	0.157461	-9.02232	1.84144e-19	6.5683e-18	60339.2	-11.2681	0.781747	-14.414	4.22361e-47	5.03532e-45
FBgn0037416	pk20399	622.932	-1.13871	0.137517	-8.28052	1.22634e-16	3.29273e-15	41276.4	-6.38477	0.438015	-14.5766	3.95687e-48	5.00496e-46
FBgn0037418	pk20406	149.278	-1.44259	0.192013	-7.51299	5.7794e-14	1.19382e-12	1177.45	-1.92781	0.712537	-2.70556	0.006819	0.0223324
FBgn0037427	pk20428	229.13	-1.01299	0.172981	-5.85612	4.73814e-09	5.6414e-08	942.782	-8.37921	0.692757	-12.0955	1.11618e-33	6.93235e-32
FBgn0037427	pk20426	180.844	-1.67041	0.176461	-9.46616	2.90325e-21	1.22456e-19	942.782	-8.37921	0.692757	-12.0955	1.11618e-33	6.93235e-32
FBgn0037428	pk20433	80.4872	-1.36159	0.189713	-7.17712	7.11959e-13	1.31288e-11	25.1207	-8.55598	1.20064	-7.12618	1.03191e-12	1.85815e-11
FBgn0037433	pk20441	166.041	-1.05129	0.150961	-6.96396	3.30843e-12	5.71861e-11	1238.09	-1.15897	0.19444	-5.96055	2.51395e-09	3.07123e-08
FBgn0037487	pk20715	144.921	-1.3592	0.204131	-6.65849	2.76656e-11	4.33512e-10	101.629	-4.47237	0.477771	-9.36092	7.9044e-21	2.75116e-19
FBgn0037515	pk20820	57.7982	-1.12928	0.273392	-4.13062	3.61794e-05	0.000234259	42.173	-1.38345	0.528865	-2.61588	0.0088998	0.027848
FBgn0037515	pk20821	34.7351	-1.83774	0.280226	-6.55805	5.45145e-11	8.22938e-10	42.173	-1.38345	0.528865	-2.61588	0.0088998	0.027848
FBgn0037534	pk20885	268.901	-1.197	0.127386	-9.39666	5.63222e-21	2.31564e-19	468.337	-7.24769	0.498082	-14.5512	5.73914e-48	7.0031e-46
FBgn0037534	pk20886	260.122	-3.19574	0.16137	-19.8038	2.76272e-87	2.36261e-83	468.337	-7.24769	0.498082	-14.5512	5.73914e-48	7.0031e-46
FBgn0037534	pk20887	189.762	-1.05893	0.137607	-7.69529	1.41174e-14	3.11357e-13	468.337	-7.24769	0.498082	-14.5512	5.73914e-48	7.0031e-46
FBgn0037645	pk21169	42.7666	-1.45294	0.345296	-4.2078	2.57865e-05	0.000171677	1236.46	-5.48457	0.751463	-7.29853	2.90934e-13	5.48649e-12
FBgn0037645	pk21170	215.003	-1.45773	0.161853	-9.00656	2.12629e-19	7.5372e-18	1236.46	-5.48457	0.751463	-7.29853	2.90934e-13	5.48649e-12
FBgn0037645	pk21161	204.246	-1.85119	0.182767	-10.1287	4.12243e-24	2.21028e-22	1236.46	-5.48457	0.751463	-7.29853	2.90934e-13	5.48649e-12
FBgn0037717	pk21375	155.4	-1.43618	0.171827	-8.35829	6.3635e-17	1.75545e-15	50.6397	-5.55994	0.907289	-6.12808	8.89456e-10	1.15897e-08
FBgn0037720	pk21379	674.355	-1.63794	0.15207	-10.7709	4.72155e-27	3.24317e-25	191.691	-2.43038	0.406577	-5.97767	2.26349e-09	2.77505e-08
FBgn0037721	pk21390	44.1482	-1.34398	0.255828	-5.25346	1.49271e-07	1.45101e-06	630.497	-1.58166	0.314631	-5.02703	4.9814e-07	4.38131e-06
FBgn0037721	pk21393	276.696	-1.79249	0.160191	-11.1897	4.58055e-29	3.8498e-27	630.497	-1.58166	0.314631	-5.02703	4.9814e-07	4.38131e-06
FBgn0037753	pk21434	160.069	-1.12185	0.155622	-7.20883	5.64356e-13	1.05204e-11	89.7345	-1.91289	0.463723	-4.12508	3.70613e-05	0.000222711
FBgn0037796	pk21601	66.0268	-1.76206	0.207597	-8.4879	2.10402e-17	6.09933e-16	530.096	-2.15922	0.437055	-4.9404	7.79628e-07	6.60106e-06
FBgn0037796	pk21598	142.489	-1.5968	0.174282	-9.16217	5.08659e-20	1.92262e-18	530.096	-2.15922	0.437055	-4.9404	7.79628e-07	6.60106e-06
FBgn0038017	pk22152	32.4718	-2.06398	0.289574	-7.12766	1.02092e-12	1.85266e-11	4988.2	-9.59863	0.298601	-32.1454	1.02512e-226	1.06326e-222
FBgn0038017	pk22153	120.67	-1.18744	0.156516	-7.58671	3.28131e-14	6.96733e-13	4988.2	-9.59863	0.298601	-32.1454	1.02512e-226	1.06326e-222
FBgn0038017	pk22154	37.3506	-2.18405	0.297134	-7.35039	1.97631e-13	3.84987e-12	4988.2	-9.59863	0.298601	-32.1454	1.02512e-226	1.06326e-222
FBgn0038070	pk22219	156.515	-1.45237	0.16103	-9.01928	1.89321e-19	6.74594e-18	136.344	-7.16006	0.608606	-11.7647	5.93442e-32	3.38197e-30
FBgn0038070	pk22220	167.989	-2.03523	0.170304	-11.9506	6.44644e-33	7.57778e-31	136.344	-7.16006	0.608606	-11.7647	5.93442e-32	3.38197e-30
FBgn0038073	pk22229	117.516	-1.37888	0.184475	-7.4746	7.74362e-14	1.57296e-12	585.873	-1.53674	0.543617	-2.82687	0.00470052	0.0163111
FBgn0038088	pk22263	105.836	-2.10893	0.236796	-8.90608	5.28673e-19	1.79053e-17	474.944	-2.28584	0.336871	-6.78551	1.15675e-11	1.88054e-10
FBgn0038126	pk22321	99.2389	-1.49405	0.17367	-8.6028	7.7793e-18	2.34869e-16	66.431	-1.40961	0.319825	-4.40745	1.04595e-05	7.01719e-05
FBgn0038198	pk22656	78.0017	-1.84625	0.238607	-7.73762	1.01299e-14	2.26776e-13	671.477	-4.88804	0.869666	-5.62059	1.90301e-08	2.07551e-07
FBgn0038256	pk22872	239.096	-1.0508	0.139732	-7.52011	5.47286e-14	1.13255e-12	308.9	-3.98519	0.229502	-17.3645	1.53146e-67	3.87423e-65
FBgn0038256	pk22871	60.0994	-2.60072	0.272044	-9.55992	1.1785e-21	5.14851e-20	308.9	-3.98519	0.229502	-17.3645	1.53146e-67	3.87423e-65
FBgn0038339	pk23085	42.0498	-2.8779	0.296164	-9.71726	2.54535e-22	1.17979e-20	4679.55	-10.0325	0.524859	-19.1147	1.90449e-81	7.31608e-79
FBgn0038339	pk23084	188.344	-1.56574	0.21426	-7.30763	2.71896e-13	5.21342e-12	4679.55	-10.0325	0.524859	-19.1147	1.90449e-81	7.31608e-79
FBgn0038339	pk23086	205.028	-1.24752	0.177752	-7.01834	2.24523e-12	3.93658e-11	4679.55	-10.0325	0.524859	-19.1147	1.90449e-81	7.31608e-79
FBgn0038394	pk23253	456.629	-1.66034	0.138534	-11.9851	4.2545e-33	5.07086e-31	753.365	-10.9511	0.597549	-18.3267	5.06777e-75	1.54597e-72
FBgn0038405	pk23314	136.988	-2.91578	0.204853	-14.2335	5.67822e-46	2.11125e-43	578.858	-7.82005	0.946892	-8.25865	1.47329e-16	3.57868e-15
FBgn0038405	pk23313	85.2329	-2.28474	0.241981	-9.44184	3.66297e-21	1.52991e-19	578.858	-7.82005	0.946892	-8.25865	1.47329e-16	3.57868e-15
FBgn0038412	pk23381	104.548	-1.27915	0.1707	-7.49352	6.70508e-14	1.37754e-12	189.385	-2.88419	0.376289	-7.66483	1.79067e-14	3.75209e-13
FBgn0038412	pk23382	98.9909	-1.04307	0.20271	-5.14566	2.66583e-07	2.48916e-06	189.385	-2.88419	0.376289	-7.66483	1.79067e-14	3.75209e-13
FBgn0038420	pk23404	36.3303	-2.13256	0.281437	-7.57739	3.52564e-14	7.43537e-13	1479.47	-2.11413	0.426853	-4.95283	7.31421e-07	6.22849e-06
FBgn0038447	pk23504	366.273	-1.7755	0.14123	-12.5717	3.0227e-36	4.63665e-34	47.7818	-9.44881	1.16929	-8.0808	6.43439e-16	1.50699e-14
FBgn0038447	pk23505	213.233	-2.09372	0.156296	-13.3958	6.39837e-41	1.4991e-38	47.7818	-9.44881	1.16929	-8.0808	6.43439e-16	1.50699e-14
FBgn0038460	pk23590	126.552	-1.54869	0.176049	-8.79692	1.40618e-18	4.55074e-17	28.5094	-5.65364	1.07592	-5.25472	1.4825e-07	1.42507e-06
FBgn0038526	pk23747	90.9021	-1.70593	0.204527	-8.34087	7.37484e-17	2.01334e-15	420.631	-11.0848	1.0989	-10.0871	6.29878e-24	2.52243e-22
FBgn0038526	pk23748	20.1385	-1.22686	0.331385	-3.70221	0.000213734	0.00116718	420.631	-11.0848	1.0989	-10.0871	6.29878e-24	2.52243e-22
FBgn0038603	pk23978	107.927	-1.94922	0.220004	-8.85993	8.00632e-19	2.64867e-17	795.838	-1.63026	0.318427	-5.11973	3.0598e-07	2.78877e-06
FBgn0038631	pk24088	143.295	-1.82635	0.17801	-10.2598	1.06947e-24	6.07697e-23	18.1996	-4.01976	0.989491	-4.06245	4.85599e-05	0.000284234
FBgn0038642	pk24129	85.973	-1.8623	0.228809	-8.13912	3.98167e-16	1.02407e-14	9.53545	-5.78122	1.19426	-4.84083	1.29301e-06	1.05766e-05
FBgn0038679	pk24251	86.2797	-1.62431	0.241476	-6.72656	1.73719e-11	2.77943e-10	1197.01	-2.06986	0.254164	-8.1438	3.83059e-16	9.15459e-15
FBgn0038679	pk24247	162.633	-1.16512	0.218556	-5.33097	9.76908e-08	9.77394e-07	1197.01	-2.06986	0.254164	-8.1438	3.83059e-16	9.15459e-15
FBgn0038679	pk24255	107.099	-1.16896	0.215119	-5.43403	5.5095e-08	5.69892e-07	1197.01	-2.06986	0.254164	-8.1438	3.83059e-16	9.15459e-15
FBgn0038679	pk24254	155.047	-1.91554	0.182359	-10.5042	8.26064e-26	5.05495e-24	1197.01	-2.06986	0.254164	-8.1438	3.83059e-16	9.15459e-15
FBgn0038682	pk24272	324.102	-1.83391	0.164762	-11.1307	8.89556e-29	7.31467e-27	404.81	-2.8764	0.269677	-10.6661	1.46664e-26	6.58529e-25
FBgn0038804	pk24607	63.6447	-2.23675	0.231207	-9.67422	3.88022e-22	1.77211e-20	77.0539	-1.93392	0.331458	-5.83458	5.39271e-09	6.30589e-08
FBgn0038868	pk24815	525.221	-2.20672	0.151143	-14.6002	2.7994e-48	1.25999e-45	150.946	-1.19927	0.285096	-4.20653	2.59321e-05	0.000161155
FBgn0038967	pk25252	44.8277	-1.49244	0.246345	-6.05833	1.37543e-09	1.76017e-08	617.71	-8.96126	0.463418	-19.3373	2.60684e-83	1.03993e-80
FBgn0038967	pk25250	46.3817	-2.25751	0.256394	-8.80484	1.3104e-18	4.25285e-17	617.71	-8.96126	0.463418	-19.3373	2.60684e-83	1.03993e-80
FBgn0038967	pk25253	98.0785	-1.96276	0.230326	-8.52166	1.57283e-17	4.62611e-16	617.71	-8.96126	0.463418	-19.3373	2.60684e-83	1.03993e-80
FBgn0038983	pk25281	121.564	-1.18357	0.176242	-6.71563	1.87261e-11	2.98076e-10	328.295	-2.45112	0.839799	-2.91869	0.00351501	0.0126414
FBgn0039026	pk25353	94.6923	-1.23461	0.195288	-6.32201	2.58177e-10	3.61226e-09	319.255	-1.42178	0.280441	-5.06982	3.98192e-07	3.56039e-06
FBgn0039040	pk25384	131.61	-1.76159	0.164966	-10.6785	1.28347e-26	8.33089e-25	17.6293	-5.82238	0.96611	-6.02662	1.67422e-09	2.0947e-08
FBgn0039078	pk25541	148.054	-1.45885	0.155335	-9.3916	5.90976e-21	2.42392e-19	720.694	-2.23721	0.225938	-9.90184	4.08666e-23	1.60556e-21
FBgn0039084	pk25581	103.241	-1.44224	0.175425	-8.22142	2.01103e-16	5.28756e-15	206.927	-8.95284	0.634368	-14.113	3.15833e-45	3.37714e-43
FBgn0039084	pk25580	180.648	-1.58535	0.148136	-10.702	9.95912e-27	6.57667e-25	206.927	-8.95284	0.634368	-14.113	3.15833e-45	3.37714e-43
FBgn0039098	pk25612	88.5912	-1.21702	0.248753	-4.89249	9.95661e-07	8.48072e-06	23.034	-3.10432	0.774048	-4.0105	6.05905e-05	0.000346541
FBgn0039098	pk25611	63.4639	-1.53688	0.228628	-6.72217	1.79036e-11	2.85781e-10	23.034	-3.10432	0.774048	-4.0105	6.05905e-05	0.000346541
FBgn0039098	pk25613	206.6	-2.31283	0.196752	-11.7551	6.65061e-32	6.85233e-30	23.034	-3.10432	0.774048	-4.0105	6.05905e-05	0.000346541
FBgn0039109	pk25627	288.915	-1.75424	0.158327	-11.0798	1.57136e-28	1.26474e-26	84.1746	-5.51112	0.541441	-10.1786	2.47046e-24	1.00092e-22
FBgn0039131	pk25719	22.1079	-1.9172	0.352443	-5.43976	5.33536e-08	5.53218e-07	997.225	-6.00643	0.839082	-7.15833	8.16645e-13	1.48862e-11
FBgn0039131	pk25718	417.606	-1.16289	0.153574	-7.57216	3.67078e-14	7.73668e-13	997.225	-6.00643	0.839082	-7.15833	8.16645e-13	1.48862e-11
FBgn0039167	pk25819	171.516	-1.66907	0.146965	-11.357	6.84842e-30	6.26374e-28	1945.28	-6.30115	0.363962	-17.3127	3.77485e-67	9.10529e-65
FBgn0039167	pk25823	727.881	-1.27843	0.110439	-11.576	5.45586e-31	5.31705e-29	1945.28	-6.30115	0.363962	-17.3127	3.77485e-67	9.10529e-65
FBgn0039167	pk25822	81.2562	-1.1664	0.265822	-4.38788	1.14459e-05	8.15006e-05	1945.28	-6.30115	0.363962	-17.3127	3.77485e-67	9.10529e-65
FBgn0039203	pk25895	159.684	-2.33627	0.182433	-12.8062	1.51367e-37	2.6553e-35	19.7237	-5.95239	1.12976	-5.26873	1.37368e-07	1.32785e-06
FBgn0039415	pk26366	82.9443	-1.39332	0.219166	-6.35737	2.05242e-10	2.90592e-09	14.925	-3.23702	0.904292	-3.57962	0.000344097	0.001623
FBgn0039419	pk26375	25.6027	-2.16071	0.318771	-6.77826	1.21629e-11	1.97933e-10	57.6938	-4.69993	0.515966	-9.109	8.31484e-20	2.65359e-18
FBgn0039419	pk26377	219.044	-1.25013	0.16111	-7.75947	8.5285e-15	1.9231e-13	57.6938	-4.69993	0.515966	-9.109	8.31484e-20	2.65359e-18
FBgn0039430	pk26430	36.9453	-1.41724	0.296742	-4.776	1.78817e-06	1.46404e-05	63.8621	-2.38865	0.461288	-5.17822	2.24017e-07	2.10462e-06
FBgn0039430	pk26428	156.655	-1.01196	0.189374	-5.34373	9.10541e-08	9.15008e-07	63.8621	-2.38865	0.461288	-5.17822	2.24017e-07	2.10462e-06
FBgn0039430	pk26439	125.872	-1.97751	0.172438	-11.468	1.9107e-30	1.82059e-28	63.8621	-2.38865	0.461288	-5.17822	2.24017e-07	2.10462e-06
FBgn0039464	pk26556	261.829	-1.35279	0.170944	-7.91363	2.49988e-15	5.96328e-14	436.954	-4.71664	0.341392	-13.8159	2.04425e-43	2.03874e-41
FBgn0039464	pk26559	21.9178	-1.41259	0.416107	-3.39478	0.000686849	0.00331453	436.954	-4.71664	0.341392	-13.8159	2.04425e-43	2.03874e-41
FBgn0039469	pk26575	209.598	-2.74247	0.141303	-19.4085	6.53659e-84	4.47195e-80	919.603	-11.7473	1.05841	-11.099	1.26814e-28	6.35416e-27
FBgn0039469	pk26574	137.217	-2.73194	0.200605	-13.6185	3.10778e-42	8.22856e-40	919.603	-11.7473	1.05841	-11.099	1.26814e-28	6.35416e-27
FBgn0039469	pk26573	52.1569	-2.7534	0.301248	-9.13998	6.24667e-20	2.34041e-18	919.603	-11.7473	1.05841	-11.099	1.26814e-28	6.35416e-27
FBgn0039479	pk26597	95.0385	-1.03819	0.199724	-5.19813	2.01303e-07	1.9197e-06	917.139	-3.75308	0.445359	-8.42709	3.5436e-17	8.98635e-16
FBgn0039479	pk26601	72.5801	-1.08287	0.258643	-4.18675	2.82977e-05	0.000187085	917.139	-3.75308	0.445359	-8.42709	3.5436e-17	8.98635e-16
FBgn0039480	pk26608	127.81	-2.68852	0.229951	-11.6917	1.40484e-31	1.42176e-29	319.148	-6.01282	0.495522	-12.1343	6.9491e-34	4.34193e-32
FBgn0039480	pk26609	262.338	-3.29331	0.209808	-15.6968	1.59045e-55	1.32694e-52	319.148	-6.01282	0.495522	-12.1343	6.9491e-34	4.34193e-32
FBgn0039481	pk26612	156.149	-1.34331	0.218481	-6.14841	7.82617e-10	1.03443e-08	79.0742	-6.63744	0.690737	-9.60921	7.31092e-22	2.66066e-20
FBgn0039492	pk26627	151.117	-1.6296	0.189706	-8.59016	8.68463e-18	2.60592e-16	213.772	-1.63564	0.295051	-5.54358	2.96353e-08	3.13011e-07
FBgn0039527	pk26723	37.7308	-1.62861	0.262464	-6.2051	5.46619e-10	7.3702e-09	871.868	-4.59845	0.361592	-12.7172	4.74318e-37	3.48909e-35
FBgn0039594	pk26867	83.4363	-1.79648	0.217341	-8.26572	1.38851e-16	3.71069e-15	659.307	-4.48418	0.785701	-5.70723	1.14829e-08	1.2779e-07
FBgn0039594	pk26868	415.373	-1.3664	0.160406	-8.51838	1.61801e-17	4.75085e-16	659.307	-4.48418	0.785701	-5.70723	1.14829e-08	1.2779e-07
FBgn0039594	pk26869	25.7196	-1.14234	0.27237	-4.19409	2.73975e-05	0.000181555	659.307	-4.48418	0.785701	-5.70723	1.14829e-08	1.2779e-07
FBgn0039620	pk26947	34.442	-1.29146	0.303952	-4.24891	2.14813e-05	0.000145651	14.766	-2.9147	0.802418	-3.63239	0.000280807	0.00136036
FBgn0039648	pk27012	43.8617	-1.15847	0.240062	-4.8257	1.3951e-06	1.16282e-05	19.5096	-5.72756	1.11515	-5.13615	2.80424e-07	2.58308e-06
FBgn0039648	pk27011	65.0943	-1.02761	0.215334	-4.77219	1.82234e-06	1.48956e-05	19.5096	-5.72756	1.11515	-5.13615	2.80424e-07	2.58308e-06
FBgn0039686	pk27150	107.406	-1.53659	0.191266	-8.03381	9.44917e-16	2.34223e-14	327.671	-2.52178	0.638161	-3.95163	7.76194e-05	0.000430518
FBgn0039690	pk27159	149.886	-1.37057	0.176341	-7.77225	7.71029e-15	1.74666e-13	786.704	-2.41764	0.267609	-9.03423	1.65157e-19	5.06807e-18
FBgn0039709	pk27209	190.414	-1.5052	0.175776	-8.56313	1.09841e-17	3.25873e-16	935.378	-1.42694	0.285883	-4.99134	5.99608e-07	5.20866e-06
FBgn0039728	pk27244	126.075	-2.00331	0.182416	-10.9821	4.65907e-28	3.58141e-26	994.619	-1.30132	0.305709	-4.25671	2.07454e-05	0.000131684
FBgn0039754	pk27316	26.0916	-1.83172	0.293386	-6.24338	4.28204e-10	5.85435e-09	934.182	-5.14255	0.351496	-14.6305	1.79484e-48	2.29829e-46
FBgn0039754	pk27315	79.5517	-3.22546	0.22939	-14.061	6.59103e-45	2.16788e-42	934.182	-5.14255	0.351496	-14.6305	1.79484e-48	2.29829e-46
FBgn0039758	pk27325	320.166	-1.32659	0.155262	-8.54419	1.29445e-17	3.82378e-16	183.164	-8.97436	0.699862	-12.823	1.21829e-37	9.09071e-36
FBgn0039758	pk27324	161.999	-2.01392	0.161526	-12.4681	1.1147e-35	1.65785e-33	183.164	-8.97436	0.699862	-12.823	1.21829e-37	9.09071e-36
FBgn0039789	pk27423	46.078	-1.30629	0.24071	-5.42684	5.7361e-08	5.919e-07	8.16257	-3.5357	1.20933	-2.92369	0.00345904	0.0124747
FBgn0039805	pk27481	117.234	-2.5429	0.242479	-10.4871	9.90497e-26	6.01811e-24	1089.2	-8.33622	1.00927	-8.25964	1.46113e-16	3.55748e-15
FBgn0039805	pk27478	173.647	-2.70262	0.197833	-13.6611	1.73237e-42	4.70311e-40	1089.2	-8.33622	1.00927	-8.25964	1.46113e-16	3.55748e-15
FBgn0039806	pk27484	66.2261	-1.30401	0.264183	-4.93599	7.97442e-07	6.89886e-06	50.4676	-6.10229	0.628564	-9.70831	2.77908e-22	1.03686e-20
FBgn0039833	pk27535	61.5261	-1.18497	0.24451	-4.84629	1.25791e-06	1.05515e-05	4.55748	-5.87164	1.31096	-4.4789	7.5029e-06	5.26879e-05
FBgn0039833	pk27534	56.8192	-3.56191	0.298943	-11.915	9.88709e-33	1.12736e-30	4.55748	-5.87164	1.31096	-4.4789	7.5029e-06	5.26879e-05
FBgn0039941	pk34183	260.237	-1.06736	0.152552	-6.99674	2.61988e-12	4.56235e-11	88.7733	-3.16197	0.551094	-5.73763	9.6013e-09	1.08244e-07
FBgn0040099	pk2300	77.0071	-2.78443	0.242491	-11.4826	1.61348e-30	1.55034e-28	49.9287	-3.5951	0.532447	-6.75203	1.45787e-11	2.32631e-10
FBgn0040279	pk20420	106.302	-2.27341	0.202474	-11.2282	2.9655e-29	2.55519e-27	1128.98	-8.93222	0.358461	-24.9182	4.71992e-137	6.11937e-134
FBgn0040279	pk20421	230.953	-1.57357	0.129159	-12.1832	3.82193e-34	4.97098e-32	1128.98	-8.93222	0.358461	-24.9182	4.71992e-137	6.11937e-134
FBgn0040359	pk28255	159.326	-1.99547	0.183888	-10.8516	1.96044e-27	1.41479e-25	141.529	-5.91309	0.630761	-9.37454	6.948e-21	2.42642e-19
FBgn0040359	pk28254	251.175	-1.52725	0.122617	-12.4555	1.30572e-35	1.9252e-33	141.529	-5.91309	0.630761	-9.37454	6.948e-21	2.42642e-19
FBgn0040367	pk28267	61.139	-1.6575	0.216253	-7.66462	1.79367e-14	3.91301e-13	277.7	-10.152	0.815786	-12.4445	1.49851e-35	9.9632e-34
FBgn0040367	pk28269	24.6421	-1.01474	0.307075	-3.30452	0.000951378	0.00438714	277.7	-10.152	0.815786	-12.4445	1.49851e-35	9.9632e-34
FBgn0040370	pk27993	38.3121	-1.09311	0.243899	-4.48183	7.40044e-06	5.4534e-05	24.7149	-4.76376	0.972606	-4.89794	9.6848e-07	8.10087e-06
FBgn0040383	pk28115	48.977	-1.57996	0.264982	-5.96253	2.48362e-09	3.07555e-08	38.2996	-1.71382	0.561249	-3.05358	0.00226125	0.00860685
FBgn0040496	pk3074	193.092	-1.21294	0.156798	-7.73573	1.02813e-14	2.30015e-13	529.398	-5.34913	0.269043	-19.8821	5.82062e-88	2.74416e-85
FBgn0040496	pk3075	222.144	-1.15574	0.118193	-9.77845	1.39329e-22	6.62868e-21	529.398	-5.34913	0.269043	-19.8821	5.82062e-88	2.74416e-85
FBgn0040601	pk26016	290.245	-2.01354	0.16207	-12.4239	1.93931e-35	2.79908e-33	125.867	-7.30163	1.10898	-6.58412	4.57579e-11	6.87827e-10
FBgn0040601	pk26015	69.9127	-1.8151	0.231049	-7.85593	3.96819e-15	9.25288e-14	125.867	-7.30163	1.10898	-6.58412	4.57579e-11	6.87827e-10
FBgn0040817	pk16181	329.885	-1.36482	0.176211	-7.74535	9.53157e-15	2.13661e-13	480.527	-1.78733	0.447014	-3.99837	6.37792e-05	0.000362674
FBgn0040842	pk14087	98.6394	-2.25722	0.207245	-10.8916	1.26452e-27	9.30224e-26	4117.15	-9.3912	0.967573	-9.70593	2.84463e-22	1.0552e-20
FBgn0040843	pk14088	66.6737	-1.35729	0.250503	-5.41827	6.01787e-08	6.18921e-07	2320.19	-5.8565	0.575219	-10.1813	2.40239e-24	9.77161e-23
FBgn0041712	pk11786	218.933	-1.32261	0.133329	-9.91988	3.41178e-23	1.70874e-21	165.428	-4.97604	0.383607	-12.9717	1.77016e-38	1.36001e-36
FBgn0042135	pk6798	57.8316	-2.07627	0.272479	-7.61991	2.53851e-14	5.45445e-13	332.889	-1.45372	0.216698	-6.70852	1.96611e-11	3.0758e-10
FBgn0042135	pk6809	293.967	-1.01401	0.171712	-5.9053	3.51998e-09	4.2562e-08	332.889	-1.45372	0.216698	-6.70852	1.96611e-11	3.0758e-10
FBgn0042135	pk6803	28.5485	-1.27271	0.292907	-4.34511	1.39207e-05	9.76855e-05	332.889	-1.45372	0.216698	-6.70852	1.96611e-11	3.0758e-10
FBgn0043364	pk179	79.8085	-1.37225	0.213518	-6.42689	1.30242e-10	1.87983e-09	133.288	-1.93785	0.257183	-7.53491	4.88656e-14	9.84145e-13
FBgn0045038	pk2306	22.1982	-1.87408	0.392042	-4.7803	1.75035e-06	1.43549e-05	8.46766	-6.65273	1.2991	-5.12102	3.03892e-07	2.77462e-06
FBgn0045038	pk2308	219.45	-1.94806	0.16443	-11.8474	2.22093e-32	2.39657e-30	8.46766	-6.65273	1.2991	-5.12102	3.03892e-07	2.77462e-06
FBgn0045038	pk2307	219.158	-1.36113	0.171537	-7.93489	2.10674e-15	5.06075e-14	8.46766	-6.65273	1.2991	-5.12102	3.03892e-07	2.77462e-06
FBgn0046875	pk20337	48.963	-1.94769	0.232151	-8.38977	4.87088e-17	1.37021e-15	679.551	-6.58565	0.541437	-12.1633	4.8758e-34	3.08365e-32
FBgn0046878	pk20331	224.3	-1.48183	0.17739	-8.35351	6.62632e-17	1.82354e-15	3.8825	-3.41744	1.23958	-2.75693	0.00583476	0.0195405
FBgn0050069	pk8970	31.7981	-1.47352	0.284084	-5.1869	2.13825e-07	2.02866e-06	1463.96	-2.67804	0.376959	-7.10433	1.20904e-12	2.15467e-11
FBgn0050076	pk9112	34.751	-1.00288	0.316638	-3.16727	0.00153875	0.00667972	114.423	-6.43887	1.01878	-6.3202	2.61223e-10	3.61736e-09
FBgn0050089	pk9459	114.1	-1.01666	0.195108	-5.21072	1.88104e-07	1.80389e-06	281.172	-2.171	0.35654	-6.08907	1.13565e-09	1.45599e-08
FBgn0050101	pk9918	173.293	-2.48112	0.172777	-14.3603	9.18614e-47	3.74084e-44	3001.06	-8.73655	0.403613	-21.6459	6.64776e-104	4.92504e-101
FBgn0050115	pk10288	83.6548	-1.39396	0.187555	-7.43226	1.06754e-13	2.13053e-12	834.402	-1.2401	0.266347	-4.65596	3.22481e-06	2.44322e-05
FBgn0050197	pk9101	31.6042	-1.65957	0.290213	-5.71847	1.07488e-08	1.22562e-07	49.2323	-3.66654	0.451	-8.1298	4.30016e-16	1.01829e-14
FBgn0050197	pk9100	51.5666	-1.63824	0.259589	-6.31092	2.77384e-10	3.87127e-09	49.2323	-3.66654	0.451	-8.1298	4.30016e-16	1.01829e-14
FBgn0050197	pk9102	299.992	-1.34368	0.151573	-8.86491	7.65688e-19	2.5429e-17	49.2323	-3.66654	0.451	-8.1298	4.30016e-16	1.01829e-14
FBgn0050377	pk6852	144.133	-2.81447	0.217798	-12.9224	3.36449e-38	6.28901e-36	360.767	-5.98461	0.510649	-11.7196	1.01124e-31	5.7003e-30
FBgn0050377	pk6850	71.6046	-1.44884	0.219034	-6.6147	3.72309e-11	5.74191e-10	360.767	-5.98461	0.510649	-11.7196	1.01124e-31	5.7003e-30
FBgn0050377	pk6844	110.383	-1.82992	0.161383	-11.339	8.41141e-30	7.61188e-28	360.767	-5.98461	0.510649	-11.7196	1.01124e-31	5.7003e-30
FBgn0050463	pk9751	34.4033	-1.04841	0.246329	-4.25615	2.07978e-05	0.000141381	2513.42	-1.1937	0.335113	-3.56208	0.000367928	0.00172131
FBgn0050471	pk9390	66.1398	-1.33257	0.207274	-6.42902	1.28427e-10	1.85677e-09	5.79831	-6.87263	1.37972	-4.98119	6.31951e-07	5.47128e-06
FBgn0051005	pk27539	228.013	-1.71974	0.152584	-11.2708	1.82943e-29	1.61287e-27	820.964	-7.08071	0.281653	-25.1399	1.82409e-139	2.70278e-136
FBgn0051005	pk27537	145.013	-2.32786	0.188067	-12.3778	3.44569e-35	4.79133e-33	820.964	-7.08071	0.281653	-25.1399	1.82409e-139	2.70278e-136
FBgn0051005	pk27538	82.8948	-2.00521	0.192906	-10.3948	2.61964e-25	1.54767e-23	820.964	-7.08071	0.281653	-25.1399	1.82409e-139	2.70278e-136
FBgn0051076	pk26571	116.722	-1.17079	0.214931	-5.44726	5.11523e-08	5.32006e-07	86.5683	-3.83108	0.419613	-9.13003	6.84792e-20	2.19897e-18
FBgn0051076	pk26572	16.8502	-2.78086	0.392587	-7.08343	1.40631e-12	2.51861e-11	86.5683	-3.83108	0.419613	-9.13003	6.84792e-20	2.19897e-18
FBgn0051100	pk21180	80.0929	-2.32435	0.219841	-10.5728	3.98209e-26	2.50087e-24	74.3112	-7.8592	0.701786	-11.1989	4.13003e-29	2.12063e-27
FBgn0051121	pk26006	158.88	-1.72221	0.176652	-9.74916	1.86005e-22	8.77612e-21	939.91	-1.39896	0.373301	-3.74753	0.000178586	0.00090888
FBgn0051140	pk25724	181.499	-1.01573	0.148409	-6.84414	7.6937e-12	1.28505e-10	368.187	-4.56789	0.365702	-12.4908	8.38427e-36	5.64686e-34
FBgn0051145	pk25600	41.1031	-1.21397	0.272277	-4.45858	8.25033e-06	6.03936e-05	143.281	-6.9483	0.528649	-13.1435	1.85437e-39	1.51445e-37
FBgn0051145	pk25596	25.4072	-3.22476	0.36459	-8.8449	9.16124e-19	3.01036e-17	143.281	-6.9483	0.528649	-13.1435	1.85437e-39	1.51445e-37
FBgn0051145	pk25593	28.2731	-1.56086	0.412091	-3.78767	0.000152067	0.000860218	143.281	-6.9483	0.528649	-13.1435	1.85437e-39	1.51445e-37
FBgn0051145	pk25598	158.446	-1.95926	0.181136	-10.8165	2.87423e-27	2.04405e-25	143.281	-6.9483	0.528649	-13.1435	1.85437e-39	1.51445e-37
FBgn0051145	pk25597	27.6989	-2.13318	0.310266	-6.87532	6.18529e-12	1.04073e-10	143.281	-6.9483	0.528649	-13.1435	1.85437e-39	1.51445e-37
FBgn0051145	pk25610	38.572	-1.12613	0.282019	-3.99309	6.52188e-05	0.00039981	143.281	-6.9483	0.528649	-13.1435	1.85437e-39	1.51445e-37
FBgn0051145	pk25601	101.776	-1.16507	0.182559	-6.38188	1.74931e-10	2.48809e-09	143.281	-6.9483	0.528649	-13.1435	1.85437e-39	1.51445e-37
FBgn0051145	pk25602	24.9677	-1.1706	0.301654	-3.8806	0.000104199	0.000610956	143.281	-6.9483	0.528649	-13.1435	1.85437e-39	1.51445e-37
FBgn0051145	pk25603	35.4767	-2.70053	0.36907	-7.31711	2.5337e-13	4.88558e-12	143.281	-6.9483	0.528649	-13.1435	1.85437e-39	1.51445e-37
FBgn0051176	pk24997	67.5852	-1.08521	0.260133	-4.17175	3.02273e-05	0.000198691	697.098	-5.65694	0.493338	-11.4667	1.93998e-30	1.04799e-28
FBgn0051176	pk24999	87.0665	-1.3751	0.221445	-6.20966	5.31008e-10	7.17385e-09	697.098	-5.65694	0.493338	-11.4667	1.93998e-30	1.04799e-28
FBgn0051324	pk26359	237.118	-1.06932	0.132642	-8.06171	7.52354e-16	1.88127e-14	33.0648	-2.51788	0.545747	-4.61365	3.95659e-06	2.94177e-05
FBgn0051475	pk24285	62.1811	-1.3616	0.263668	-5.16406	2.41644e-07	2.27336e-06	517.759	-4.52717	0.270441	-16.74	6.70187e-63	1.41861e-60
FBgn0051522	pk19754	300.651	-1.03227	0.142234	-7.25753	3.94223e-13	7.43806e-12	483.043	-3.42014	0.445704	-7.67357	1.67277e-14	3.51926e-13
FBgn0051522	pk19757	392.1	-1.73218	0.127382	-13.5983	4.09758e-42	1.06186e-39	483.043	-3.42014	0.445704	-7.67357	1.67277e-14	3.51926e-13
FBgn0051523	pk19758	219.809	-2.36306	0.1714	-13.7868	3.05947e-43	9.18029e-41	556.93	-2.50499	0.214707	-11.667	1.87869e-31	1.04762e-29
FBgn0051523	pk19759	60.2986	-1.80473	0.209238	-8.62526	6.39455e-18	1.94089e-16	556.93	-2.50499	0.214707	-11.667	1.87869e-31	1.04762e-29
FBgn0051523	pk19761	35.1786	-1.18952	0.280301	-4.24373	2.19834e-05	0.000148614	556.93	-2.50499	0.214707	-11.667	1.87869e-31	1.04762e-29
FBgn0051871	pk3070	59.2019	-2.02238	0.237522	-8.5145	1.67312e-17	4.90423e-16	145.428	-7.25406	1.25526	-5.77894	7.51718e-09	8.59628e-08
FBgn0051973	pk20	71.1102	-2.35831	0.254377	-9.27093	1.84536e-20	7.25565e-19	1636.51	-6.616	0.47249	-14.0024	1.50657e-44	1.5784e-42
FBgn0052037	pk15468	48.8268	-1.96926	0.266857	-7.37946	1.58932e-13	3.12627e-12	22.4621	-6.28373	0.96234	-6.52963	6.59318e-11	9.74138e-10
FBgn0052082	pk15961	130.796	-1.59503	0.181927	-8.76739	1.82853e-18	5.85114e-17	1056.3	-3.74734	0.373116	-10.0434	9.82575e-24	3.91972e-22
FBgn0052103	pk16354	139.972	-2.45007	0.231489	-10.584	3.53719e-26	2.23241e-24	706.28	-1.99421	0.209735	-9.50825	1.93894e-21	6.93472e-20
FBgn0052170	pk17770	238.146	-2.11308	0.197431	-10.7028	9.87036e-27	6.54277e-25	35.914	-2.62451	0.868593	-3.02157	0.00251468	0.0094296
FBgn0052179	pk17991	24.486	-1.09428	0.384796	-2.8438	0.00445791	0.0166041	193.389	-1.16899	0.345792	-3.3806	0.000723276	0.00314541
FBgn0052369	pk14879	33.933	-1.11103	0.346179	-3.2094	0.00133012	0.00586042	613.641	-3.24062	0.516225	-6.27753	3.4399e-10	4.69455e-09
FBgn0052369	pk14888	23.1874	-1.45487	0.314187	-4.63057	3.64659e-06	2.84662e-05	613.641	-3.24062	0.516225	-6.27753	3.4399e-10	4.69455e-09
FBgn0052369	pk14886	134.477	-2.06129	0.192132	-10.7285	7.4812e-27	5.02769e-25	613.641	-3.24062	0.516225	-6.27753	3.4399e-10	4.69455e-09
FBgn0052369	pk14893	101.033	-1.15353	0.234219	-4.925	8.43588e-07	7.26674e-06	613.641	-3.24062	0.516225	-6.27753	3.4399e-10	4.69455e-09
FBgn0052369	pk14887	101.039	-1.29984	0.21822	-5.95659	2.57563e-09	3.18093e-08	613.641	-3.24062	0.516225	-6.27753	3.4399e-10	4.69455e-09
FBgn0052369	pk14878	171.168	-1.20157	0.168566	-7.12816	1.01721e-12	1.84691e-11	613.641	-3.24062	0.516225	-6.27753	3.4399e-10	4.69455e-09
FBgn0052369	pk14889	233.848	-1.11331	0.158049	-7.04407	1.86698e-12	3.30729e-11	613.641	-3.24062	0.516225	-6.27753	3.4399e-10	4.69455e-09
FBgn0052369	pk14890	178.406	-1.50453	0.168057	-8.95248	3.47578e-19	1.20097e-17	613.641	-3.24062	0.516225	-6.27753	3.4399e-10	4.69455e-09
FBgn0052376	pk14774	380.763	-1.63761	0.12064	-13.5743	5.68476e-42	1.46209e-39	11.4889	-8.23223	1.33142	-6.18306	6.28707e-10	8.37092e-09
FBgn0052376	pk14775	57.5451	-1.96984	0.240874	-8.17789	2.88858e-16	7.49693e-15	11.4889	-8.23223	1.33142	-6.18306	6.28707e-10	8.37092e-09
FBgn0052376	pk14777	89.612	-1.32534	0.193939	-6.83382	8.26844e-12	1.37501e-10	11.4889	-8.23223	1.33142	-6.18306	6.28707e-10	8.37092e-09
FBgn0052376	pk14776	69.2199	-2.10208	0.220853	-9.518	1.7654e-21	7.5581e-20	11.4889	-8.23223	1.33142	-6.18306	6.28707e-10	8.37092e-09
FBgn0052412	pk14273	131.025	-1.27142	0.16878	-7.53304	4.95724e-14	1.03021e-12	137.634	-2.6329	0.313096	-8.40925	4.12649e-17	1.04136e-15
FBgn0052428	pk18753	82.9985	-3.24852	0.262605	-12.3704	3.77974e-35	5.23456e-33	151.463	-1.42137	0.461216	-3.0818	0.00205752	0.00792742
FBgn0052428	pk18754	48.4248	-1.96998	0.272146	-7.23868	4.53086e-13	8.50176e-12	151.463	-1.42137	0.461216	-3.0818	0.00205752	0.00792742
FBgn0052499	pk34114	14.5991	-1.3808	0.365595	-3.77686	0.000158819	0.000895752	1551.34	-3.66419	0.416426	-8.79912	1.37889e-18	4.00612e-17
FBgn0052499	pk34118	32.9884	-1.26698	0.270911	-4.67675	2.91462e-06	2.30628e-05	1551.34	-3.66419	0.416426	-8.79912	1.37889e-18	4.00612e-17
FBgn0052645	pk31546	28.046	-2.93013	0.35003	-8.37109	5.70881e-17	1.58765e-15	600.117	-8.89837	0.449266	-19.8064	2.61936e-87	1.18122e-84
FBgn0052645	pk31552	94.2311	-1.41503	0.186094	-7.60387	2.87407e-14	6.14459e-13	600.117	-8.89837	0.449266	-19.8064	2.61936e-87	1.18122e-84
FBgn0052645	pk31549	71.0122	-1.16624	0.185192	-6.29747	3.02551e-10	4.20878e-09	600.117	-8.89837	0.449266	-19.8064	2.61936e-87	1.18122e-84
FBgn0052645	pk31548	147.758	-1.03498	0.16114	-6.42284	1.33751e-10	1.92722e-09	600.117	-8.89837	0.449266	-19.8064	2.61936e-87	1.18122e-84
FBgn0052645	pk31547	88.8303	-1.07658	0.186224	-5.78111	7.42082e-09	8.61364e-08	600.117	-8.89837	0.449266	-19.8064	2.61936e-87	1.18122e-84
FBgn0052645	pk31551	89.475	-1.72418	0.229464	-7.51396	5.73664e-14	1.1857e-12	600.117	-8.89837	0.449266	-19.8064	2.61936e-87	1.18122e-84
FBgn0052645	pk31550	88.1169	-1.38694	0.203605	-6.81191	9.63081e-12	1.58614e-10	600.117	-8.89837	0.449266	-19.8064	2.61936e-87	1.18122e-84
FBgn0052694	pk30746	177.035	-3.07854	0.193031	-15.9484	2.92192e-57	2.70135e-54	497.637	-6.37633	0.773476	-8.24373	1.66925e-16	4.03578e-15
FBgn0052694	pk30743	41.6323	-2.34263	0.294884	-7.94424	1.95391e-15	4.71017e-14	497.637	-6.37633	0.773476	-8.24373	1.66925e-16	4.03578e-15
FBgn0052694	pk30750	145.033	-1.39748	0.213101	-6.55784	5.45931e-11	8.23761e-10	497.637	-6.37633	0.773476	-8.24373	1.66925e-16	4.03578e-15
FBgn0052694	pk30744	97.4729	-3.27304	0.239013	-13.694	1.10322e-42	3.11884e-40	497.637	-6.37633	0.773476	-8.24373	1.66925e-16	4.03578e-15
FBgn0052694	pk30747	122.652	-1.37883	0.163252	-8.44605	3.0133e-17	8.61119e-16	497.637	-6.37633	0.773476	-8.24373	1.66925e-16	4.03578e-15
FBgn0052855	pk23262	252.937	-1.7473	0.162197	-10.7727	4.63084e-27	3.19369e-25	468.08	-9.10359	0.800874	-11.3671	6.10057e-30	3.22832e-28
FBgn0052982	pk2671	18.825	-1.53736	0.366122	-4.19903	2.68057e-05	0.000177944	412.16	-1.80274	0.280501	-6.42687	1.30259e-10	1.87384e-09
FBgn0053156	pk8739	98.9438	-1.62084	0.176948	-9.15997	5.19096e-20	1.95774e-18	192.516	-1.74924	0.314854	-5.55571	2.76486e-08	2.94728e-07
FBgn0053542	pk33166	167.903	-1.52364	0.150978	-10.0919	6.00242e-24	3.18827e-22	23.4865	-2.33002	0.728089	-3.20019	0.00137337	0.00554265
FBgn0053542	pk33168	185.083	-1.65995	0.150029	-11.0642	1.87092e-28	1.49879e-26	23.4865	-2.33002	0.728089	-3.20019	0.00137337	0.00554265
FBgn0053558	pk6499	147.763	-1.84803	0.191303	-9.66021	4.44958e-22	2.01866e-20	223.215	-1.42498	0.53624	-2.65736	0.00787555	0.0250722
FBgn0053993	pk14290	185.504	-1.61768	0.154292	-10.4845	1.01746e-25	6.16005e-24	219.059	-2.25846	0.382716	-5.90114	3.60999e-09	4.28899e-08
FBgn0053993	pk14282	266.482	-2.10424	0.195214	-10.7792	4.31763e-27	2.9837e-25	219.059	-2.25846	0.382716	-5.90114	3.60999e-09	4.28899e-08
FBgn0063127	pk20529	40.9808	-2.12385	0.283969	-7.47917	7.47916e-14	1.52376e-12	1111.81	-2.54844	0.509717	-4.99971	5.74168e-07	4.99603e-06
FBgn0066101	pk26265	65.5952	-2.49865	0.240164	-10.4039	2.37893e-25	1.4177e-23	1011.14	-5.64213	0.387312	-14.5674	4.52807e-48	5.59108e-46
FBgn0066101	pk26266	299.93	-2.11621	0.148148	-14.2845	2.73553e-46	1.0514e-43	1011.14	-5.64213	0.387312	-14.5674	4.52807e-48	5.59108e-46
FBgn0066365	pk13882	127.387	-1.54309	0.229769	-6.71584	1.8699e-11	2.97783e-10	8501.46	-10.6273	0.57298	-18.5474	8.55175e-77	2.77184e-74
FBgn0066365	pk13887	26.2522	-1.83517	0.321066	-5.71587	1.09144e-08	1.2416e-07	8501.46	-10.6273	0.57298	-18.5474	8.55175e-77	2.77184e-74
FBgn0066365	pk13885	199.977	-1.37688	0.159431	-8.63618	5.81222e-18	1.77358e-16	8501.46	-10.6273	0.57298	-18.5474	8.55175e-77	2.77184e-74
FBgn0066365	pk13883	298.335	-2.24145	0.15103	-14.8411	7.94722e-50	4.18232e-47	8501.46	-10.6273	0.57298	-18.5474	8.55175e-77	2.77184e-74
FBgn0066365	pk13886	59.244	-1.35398	0.220205	-6.14872	7.81098e-10	1.03322e-08	8501.46	-10.6273	0.57298	-18.5474	8.55175e-77	2.77184e-74
FBgn0066365	pk13884	156.854	-1.9174	0.219946	-8.71757	2.84244e-18	8.93672e-17	8501.46	-10.6273	0.57298	-18.5474	8.55175e-77	2.77184e-74
FBgn0083951	pk10985	110.598	-2.03017	0.222607	-9.12	7.51254e-20	2.78722e-18	293.596	-11.6325	0.997662	-11.6597	2.04665e-31	1.13518e-29
FBgn0083951	pk10986	168.129	-1.26518	0.154699	-8.17831	2.87842e-16	7.47624e-15	293.596	-11.6325	0.997662	-11.6597	2.04665e-31	1.13518e-29
FBgn0083972	pk5779	155.045	-1.47697	0.164273	-8.99096	2.45083e-19	8.63395e-18	32.4815	-6.75591	0.887063	-7.61605	2.61555e-14	5.38263e-13
FBgn0085225	pk10104	31.0158	-2.38967	0.288666	-8.27832	1.24921e-16	3.35151e-15	20.9573	-8.96676	1.26459	-7.09063	1.33502e-12	2.37103e-11
FBgn0085225	pk10103	21.9246	-1.53603	0.309758	-4.9588	7.09297e-07	6.19743e-06	20.9573	-8.96676	1.26459	-7.09063	1.33502e-12	2.37103e-11
FBgn0085250	pk7621	61.9685	-1.98276	0.279924	-7.08322	1.40845e-12	2.52113e-11	72.3065	-7.12454	0.789845	-9.02017	1.87789e-19	5.74558e-18
FBgn0085250	pk7615	339.961	-1.79654	0.131495	-13.6624	1.70206e-42	4.68315e-40	72.3065	-7.12454	0.789845	-9.02017	1.87789e-19	5.74558e-18
FBgn0085250	pk7620	355.085	-1.48224	0.146739	-10.1012	5.45861e-24	2.90845e-22	72.3065	-7.12454	0.789845	-9.02017	1.87789e-19	5.74558e-18
FBgn0085320	pk26410	52.7695	-1.23146	0.199799	-6.1635	7.11536e-10	9.45959e-09	20.77	-6.87896	1.01786	-6.75826	1.39656e-11	2.24228e-10
FBgn0085404	pk25378	249.881	-1.99867	0.149437	-13.3747	8.50395e-41	1.9655e-38	12.852	-6.68598	1.17358	-5.6971	1.21863e-08	1.35328e-07
FBgn0085408	pk9026	439.979	-1.18607	0.145523	-8.15038	3.62776e-16	9.33745e-15	511.022	-1.72607	0.355619	-4.85372	1.21169e-06	9.96767e-06
FBgn0085411	pk15581	136.254	-1.40177	0.154493	-9.07333	1.15435e-19	4.2097e-18	269.927	-7.21372	0.574074	-12.5658	3.25424e-36	2.2653e-34
FBgn0085428	pk9658	367.228	-1.01758	0.144158	-7.05874	1.68022e-12	2.99194e-11	264.167	-2.29963	0.922915	-2.49171	0.0127131	0.0377174
FBgn0085428	pk9657	156.457	-1.87904	0.190953	-9.8403	7.54861e-23	3.66783e-21	264.167	-2.29963	0.922915	-2.49171	0.0127131	0.0377174
FBgn0085446	pk29758	256.184	-1.67748	0.155951	-10.7565	5.52493e-27	3.74983e-25	3440.99	-3.7831	0.384305	-9.84401	7.27523e-23	2.81562e-21
FBgn0085446	pk29766	187.362	-1.5947	0.15271	-10.4426	1.58399e-25	9.48926e-24	3440.99	-3.7831	0.384305	-9.84401	7.27523e-23	2.81562e-21
FBgn0086711	pk4294	112.62	-1.96394	0.193549	-10.147	3.41741e-24	1.84675e-22	54.0283	-4.17946	0.522264	-8.00258	1.21834e-15	2.80814e-14
FBgn0086711	pk4299	38.8987	-1.25138	0.276003	-4.53394	5.78939e-06	4.35556e-05	54.0283	-4.17946	0.522264	-8.00258	1.21834e-15	2.80814e-14
FBgn0086711	pk4298	107.058	-2.27564	0.196668	-11.571	5.78055e-31	5.61748e-29	54.0283	-4.17946	0.522264	-8.00258	1.21834e-15	2.80814e-14
FBgn0086901	pk22769	128.513	-1.33674	0.249498	-5.35774	8.42708e-08	8.49337e-07	1243.22	-2.37599	0.244801	-9.70579	2.84858e-22	1.0552e-20
FBgn0086901	pk22776	246.221	-2.56744	0.200849	-12.7829	2.0424e-37	3.51078e-35	1243.22	-2.37599	0.244801	-9.70579	2.84858e-22	1.0552e-20
FBgn0086901	pk22780	22.727	-1.14104	0.325267	-3.508	0.000451483	0.00227484	1243.22	-2.37599	0.244801	-9.70579	2.84858e-22	1.0552e-20
FBgn0087007	pk17010	217.599	-1.35093	0.16196	-8.34113	7.35826e-17	2.01041e-15	3274.49	-2.59448	0.214647	-12.0872	1.23398e-33	7.61838e-32
FBgn0243486	pk4868	38.5959	-1.07631	0.235996	-4.5607	5.09827e-06	3.87118e-05	431.613	-1.78115	0.279545	-6.37161	1.87049e-10	2.63597e-09
FBgn0243512	pk20919	95.1591	-2.45957	0.185574	-13.2539	4.28532e-40	9.27773e-38	266.083	-1.9569	0.319287	-6.12895	8.84593e-10	1.15554e-08
FBgn0243512	pk20920	16.7233	-1.28374	0.452922	-2.83436	0.00459178	0.0170267	266.083	-1.9569	0.319287	-6.12895	8.84593e-10	1.15554e-08
FBgn0250862	pk31534	320.012	-1.90738	0.150196	-12.6993	5.96467e-37	9.66983e-35	2111.82	-8.84061	0.598718	-14.7659	2.43117e-49	3.23283e-47
FBgn0250862	pk31535	152.568	-1.57787	0.176066	-8.96182	3.19371e-19	1.10911e-17	2111.82	-8.84061	0.598718	-14.7659	2.43117e-49	3.23283e-47
FBgn0250862	pk31537	20.3387	-1.79811	0.315297	-5.70289	1.17791e-08	1.33289e-07	2111.82	-8.84061	0.598718	-14.7659	2.43117e-49	3.23283e-47
FBgn0250862	pk31536	55.4083	-2.66708	0.265197	-10.057	8.55846e-24	4.50399e-22	2111.82	-8.84061	0.598718	-14.7659	2.43117e-49	3.23283e-47
FBgn0259108	pk28357	40.1202	-1.98491	0.251205	-7.90153	2.75498e-15	6.52177e-14	415.465	-2.91974	0.362878	-8.04607	8.54975e-16	1.97501e-14
FBgn0259108	pk28361	92.7654	-1.40688	0.199163	-7.06397	1.61806e-12	2.88427e-11	415.465	-2.91974	0.362878	-8.04607	8.54975e-16	1.97501e-14
FBgn0259108	pk28362	139.27	-1.97477	0.167879	-11.763	6.05187e-32	6.30541e-30	415.465	-2.91974	0.362878	-8.04607	8.54975e-16	1.97501e-14
FBgn0259167	pk14229	140.383	-1.18546	0.167221	-7.08921	1.34884e-12	2.42142e-11	539.666	-2.69726	0.254941	-10.5799	3.69231e-26	1.59569e-24
FBgn0259175	pk17068	72.3729	-1.31143	0.227104	-5.77456	7.71522e-09	8.94626e-08	354.066	-3.32577	0.225354	-14.758	2.73289e-49	3.58805e-47
FBgn0259227	pk21952	17.9222	-1.56615	0.344929	-4.54052	5.61161e-06	4.22998e-05	274.184	-1.77095	0.289452	-6.11828	9.45893e-10	1.22482e-08
FBgn0259233	pk25964	317.484	-1.81637	0.211436	-8.59064	8.64873e-18	2.59971e-16	9998.99	-4.5947	0.995583	-4.61508	3.92942e-06	2.92367e-05
FBgn0259247	pk6122	103.105	-1.79066	0.220297	-8.12837	4.35096e-16	1.11434e-14	2484.7	-4.59343	0.253925	-18.0897	3.84312e-73	1.10725e-70
FBgn0259734	pk30465	124.067	-1.75531	0.230693	-7.60885	2.76549e-14	5.93099e-13	525.244	-1.81433	0.258847	-7.00929	2.39538e-12	4.13392e-11
FBgn0259749	pk1851	527.07	-1.49577	0.13851	-10.7989	3.48197e-27	2.45583e-25	782.567	-5.049	0.400649	-12.602	2.05731e-36	1.47162e-34
FBgn0259923	pk32607	39.5726	-1.27812	0.295453	-4.32596	1.51871e-05	0.000105784	416.07	-4.23786	0.53702	-7.89144	2.98722e-15	6.67746e-14
FBgn0260005	pk20840	49.5783	-1.04696	0.230757	-4.53707	5.70412e-06	4.29687e-05	149.887	-1.64868	0.338504	-4.87049	1.11321e-06	9.22218e-06
FBgn0260006	pk32139	189.889	-1.09111	0.171443	-6.36427	1.96224e-10	2.78286e-09	21.1543	-4.30891	0.913539	-4.71672	2.39679e-06	1.85242e-05
FBgn0260006	pk32138	27.2143	-2.80304	0.357528	-7.84006	4.50319e-15	1.04364e-13	21.1543	-4.30891	0.913539	-4.71672	2.39679e-06	1.85242e-05
FBgn0260006	pk32141	71.8735	-1.54479	0.218893	-7.05729	1.69785e-12	3.0202e-11	21.1543	-4.30891	0.913539	-4.71672	2.39679e-06	1.85242e-05
FBgn0260006	pk32142	45.6567	-1.38924	0.265855	-5.22558	1.73613e-07	1.67243e-06	21.1543	-4.30891	0.913539	-4.71672	2.39679e-06	1.85242e-05
FBgn0260653	pk18567	296.529	-1.54809	0.140988	-10.9803	4.75345e-28	3.64577e-26	4395.16	-5.6763	0.418318	-13.5693	6.08734e-42	5.58742e-40
FBgn0260748	pk32763	247.149	-2.51373	0.152491	-16.4844	4.74858e-61	7.3834e-58	174.23	-1.17133	0.344218	-3.40287	0.000666832	0.00293315
FBgn0260866	pk11537	21.1021	-2.21299	0.354675	-6.23948	4.39034e-10	5.99284e-09	74.7532	-2.17795	0.406489	-5.35796	8.41652e-08	8.38579e-07
FBgn0260943	pk17860	194.533	-1.16896	0.144826	-8.07148	6.9452e-16	1.7392e-14	179.003	-2.04596	0.562207	-3.63916	0.000273527	0.00133194
FBgn0260945	pk16528	103.877	-1.03527	0.208983	-4.95382	7.27715e-07	6.34054e-06	371.775	-1.30674	0.32415	-4.03127	5.54754e-05	0.000320373
FBgn0261341	pk18556	285.884	-2.19026	0.144093	-15.2003	3.52032e-52	2.27207e-49	6688.19	-5.01312	0.425559	-11.7801	4.94468e-32	2.84924e-30
FBgn0261341	pk18560	43.2965	-2.19031	0.248091	-8.82865	1.05947e-18	3.45813e-17	6688.19	-5.01312	0.425559	-11.7801	4.94468e-32	2.84924e-30
FBgn0261341	pk18559	93.1648	-2.49253	0.185715	-13.4213	4.53767e-41	1.07792e-38	6688.19	-5.01312	0.425559	-11.7801	4.94468e-32	2.84924e-30
FBgn0261341	pk18558	99.2196	-3.02871	0.2377	-12.7417	3.46644e-37	5.75614e-35	6688.19	-5.01312	0.425559	-11.7801	4.94468e-32	2.84924e-30
FBgn0261461	pk33472	39.9126	-1.28258	0.282255	-4.54406	5.51802e-06	4.16585e-05	211.21	-1.00942	0.295283	-3.41849	0.000629701	0.00279472
FBgn0261461	pk33471	39.5295	-1.31692	0.243922	-5.39894	6.70339e-08	6.84691e-07	211.21	-1.00942	0.295283	-3.41849	0.000629701	0.00279472
FBgn0261461	pk33469	90.4858	-1.21302	0.195613	-6.20112	5.60629e-10	7.53534e-09	211.21	-1.00942	0.295283	-3.41849	0.000629701	0.00279472
FBgn0261509	pk485	100.681	-1.2595	0.189969	-6.63004	3.35607e-11	5.20168e-10	2289.52	-3.59938	0.286836	-12.5486	4.04631e-36	2.77936e-34
FBgn0261509	pk484	174.876	-1.37114	0.153685	-8.92175	4.58976e-19	1.57002e-17	2289.52	-3.59938	0.286836	-12.5486	4.04631e-36	2.77936e-34
FBgn0261534	pk4084	21.6327	-1.5833	0.33906	-4.66967	3.01683e-06	2.38077e-05	136.664	-3.46271	0.462586	-7.48555	7.12462e-14	1.41564e-12
FBgn0261547	pk17812	208.821	-1.30561	0.187675	-6.95674	3.48231e-12	6.0131e-11	517.778	-1.69045	0.367498	-4.5999	4.22703e-06	3.12493e-05
FBgn0261547	pk17813	98.7459	-1.07263	0.20802	-5.15638	2.51765e-07	2.36142e-06	517.778	-1.69045	0.367498	-4.5999	4.22703e-06	3.12493e-05
FBgn0261563	pk4040	57.8154	-1.74242	0.291659	-5.97418	2.31246e-09	2.87958e-08	1203.55	-3.23883	0.251094	-12.8989	4.56701e-38	3.45759e-36
FBgn0261563	pk4038	28.5509	-1.23548	0.332722	-3.71323	0.000204629	0.00112338	1203.55	-3.23883	0.251094	-12.8989	4.56701e-38	3.45759e-36
FBgn0261584	pk11637	112.302	-1.30576	0.172794	-7.55677	4.13206e-14	8.66087e-13	11.0219	-3.3773	0.825022	-4.09359	4.24747e-05	0.000251311
FBgn0261628	pk3950	29.7221	-1.50217	0.294548	-5.0999	3.3983e-07	3.11483e-06	13.0998	-3.54559	0.777426	-4.56068	5.09876e-06	3.69304e-05
FBgn0261673	pk8459	260.377	-1.45081	0.159361	-9.10396	8.70954e-20	3.20697e-18	1652.64	-3.21434	0.377567	-8.5133	1.69047e-17	4.45013e-16
FBgn0261799	pk17617	88.8939	-1.83016	0.224205	-8.16289	3.271e-16	8.47019e-15	4235.88	-1.16375	0.432952	-2.68795	0.00718918	0.0233033
FBgn0261799	pk17605	137.417	-1.24915	0.219813	-5.68279	1.32513e-08	1.49206e-07	4235.88	-1.16375	0.432952	-2.68795	0.00718918	0.0233033
FBgn0261808	pk21852	218.489	-1.04205	0.164283	-6.34305	2.25261e-10	3.17622e-09	80.6292	-1.19365	0.394134	-3.02853	0.00245743	0.00924835
FBgn0262111	pk32817	203.129	-1.85428	0.147153	-12.6011	2.08253e-36	3.25843e-34	1922.36	-4.64155	0.351782	-13.1944	9.45129e-40	7.90554e-38
FBgn0262160	pk3679	112.49	-3.12061	0.250313	-12.4668	1.13232e-35	1.67676e-33	357.133	-2.57813	0.506491	-5.09017	3.5775e-07	3.23221e-06
FBgn0262562	pk23807	240.221	-1.09747	0.139602	-7.86142	3.79812e-15	8.88053e-14	120.036	-6.71562	0.48633	-13.8088	2.25597e-43	2.22847e-41
FBgn0262563	pk9872	29.3089	-1.02573	0.348781	-2.94091	0.00327248	0.0127743	56.0065	-6.52092	0.65468	-9.96047	2.26985e-23	8.98584e-22
FBgn0262624	pk13130	55.7399	-1.59535	0.240987	-6.62007	3.5902e-11	5.54949e-10	755.914	-3.49461	0.333029	-10.4934	9.26172e-26	3.93699e-24
FBgn0262624	pk13131	49.5124	-2.16552	0.240554	-9.00223	2.2118e-19	7.80794e-18	755.914	-3.49461	0.333029	-10.4934	9.26172e-26	3.93699e-24
FBgn0262810	pk28004	71.0963	-1.06191	0.221995	-4.78349	1.72277e-06	1.41355e-05	5.16467	-5.1303	1.26143	-4.06706	4.76103e-05	0.000279149
FBgn0262810	pk28002	38.0915	-1.51652	0.315163	-4.81185	1.49543e-06	1.2401e-05	5.16467	-5.1303	1.26143	-4.06706	4.76103e-05	0.000279149
FBgn0262810	pk28005	318.706	-1.16982	0.159698	-7.32521	2.38529e-13	4.61502e-12	5.16467	-5.1303	1.26143	-4.06706	4.76103e-05	0.000279149
FBgn0262810	pk28003	14.3328	-2.60939	0.544628	-4.79115	1.65831e-06	1.3636e-05	5.16467	-5.1303	1.26143	-4.06706	4.76103e-05	0.000279149
FBgn0262867	pk6300	89.4728	-1.67863	0.227473	-7.37948	1.58905e-13	3.12627e-12	1043.51	-8.41492	0.361528	-23.276	7.75976e-120	7.31675e-117
FBgn0263019	pk3403	178.916	-1.1185	0.153052	-7.30799	2.71169e-13	5.20241e-12	1034.81	-1.72277	0.353501	-4.87345	1.09663e-06	9.09215e-06
FBgn0263038	pk4010	77.0019	-1.17771	0.183215	-6.42801	1.29284e-10	1.86757e-09	1230.14	-7.51419	0.253223	-29.6742	1.6536e-193	8.57554e-190
FBgn0263038	pk4007	204.91	-1.28876	0.169855	-7.5874	3.264e-14	6.93921e-13	1230.14	-7.51419	0.253223	-29.6742	1.6536e-193	8.57554e-190
FBgn0263118	pk26417	72.3401	-1.06696	0.242763	-4.39505	1.1075e-05	7.90168e-05	505.677	-9.08365	0.65141	-13.9446	3.39392e-44	3.52017e-42
FBgn0263120	pk7130	154.889	-1.27042	0.173717	-7.31314	2.60961e-13	5.02064e-12	944.578	-1.18755	0.271278	-4.37762	1.19985e-05	7.9317e-05
FBgn0263132	pk30761	30.5574	-1.25637	0.267069	-4.70431	2.54731e-06	2.03588e-05	6645.71	-4.6435	0.340611	-13.6329	2.55314e-42	2.40738e-40
FBgn0263132	pk30758	29.735	-1.0254	0.287742	-3.56362	0.000365769	0.0018812	6645.71	-4.6435	0.340611	-13.6329	2.55314e-42	2.40738e-40
FBgn0263132	pk30760	36.8467	-1.35144	0.278404	-4.85426	1.2084e-06	1.01612e-05	6645.71	-4.6435	0.340611	-13.6329	2.55314e-42	2.40738e-40
FBgn0263132	pk30764	27.6416	-2.17862	0.393585	-5.53533	3.1065e-08	3.33639e-07	6645.71	-4.6435	0.340611	-13.6329	2.55314e-42	2.40738e-40
FBgn0263132	pk30767	236.256	-1.5642	0.173013	-9.04094	1.55324e-19	5.59281e-18	6645.71	-4.6435	0.340611	-13.6329	2.55314e-42	2.40738e-40
FBgn0263132	pk30763	52.5123	-1.6339	0.251487	-6.49697	8.19516e-11	1.21566e-09	6645.71	-4.6435	0.340611	-13.6329	2.55314e-42	2.40738e-40
FBgn0263132	pk30768	56.6939	-1.61178	0.237961	-6.7733	1.25876e-11	2.04456e-10	6645.71	-4.6435	0.340611	-13.6329	2.55314e-42	2.40738e-40
FBgn0263132	pk30762	36.7187	-2.15575	0.349889	-6.16123	7.21818e-10	9.58883e-09	6645.71	-4.6435	0.340611	-13.6329	2.55314e-42	2.40738e-40
FBgn0263216	pk30738	86.3371	-3.08461	0.232201	-13.2843	2.857e-40	6.30512e-38	694.744	-9.01783	0.541528	-16.6526	2.89803e-62	6.01167e-60
FBgn0263216	pk30737	62.3448	-3.48083	0.376407	-9.2475	2.29798e-20	8.97339e-19	694.744	-9.01783	0.541528	-16.6526	2.89803e-62	6.01167e-60
FBgn0263258	pk33003	55.4098	-1.05371	0.237075	-4.44461	8.80529e-06	6.41266e-05	619.743	-1.02282	0.401386	-2.54822	0.0108274	0.032856
FBgn0263345	pk19562	164.911	-2.65991	0.223998	-11.8747	1.60228e-32	1.75671e-30	6.26139	-2.99505	0.991566	-3.02053	0.00252335	0.00945526
FBgn0263397	pk9012	62.7851	-2.12257	0.232445	-9.13149	6.75624e-20	2.52304e-18	49.8163	-4.19464	0.68235	-6.14734	7.87914e-10	1.03841e-08
FBgn0263447	pk14712	131.156	-1.42127	0.235461	-6.03609	1.57893e-09	2.00261e-08	14.5036	-2.23028	0.731192	-3.0502	0.0022869	0.00868988
FBgn0263593	pk6960	60.122	-1.00733	0.364482	-2.76374	0.00571429	0.0204658	161.429	-2.17161	0.267093	-8.13054	4.27396e-16	1.01441e-14
FBgn0263705	pk31028	262.535	-1.8021	0.180161	-10.0027	1.48227e-23	7.67913e-22	2124.06	-1.16303	0.31223	-3.72491	0.000195384	0.000989514
FBgn0263773	pk5489	56.2075	-1.38507	0.227472	-6.08897	1.1364e-09	1.4719e-08	1418.79	-1.68938	0.32033	-5.27388	1.33568e-07	1.29387e-06
FBgn0263869	pk1299	124.817	-2.70424	0.187481	-14.4241	3.65215e-47	1.58138e-44	32.078	-2.8422	0.557459	-5.09849	3.42376e-07	3.10684e-06
FBgn0263973	pk14505	86.1603	-1.79169	0.192152	-9.32432	1.11696e-20	4.48449e-19	281.819	-3.26151	0.784338	-4.1583	3.20622e-05	0.000195502
FBgn0264490	pk25087	112.885	-1.52537	0.213641	-7.13987	9.34184e-13	1.70158e-11	7179.11	-2.22458	0.400274	-5.55763	2.73465e-08	2.92411e-07
FBgn0264490	pk25098	157.599	-1.62985	0.198884	-8.19497	2.5065e-16	6.54004e-15	7179.11	-2.22458	0.400274	-5.55763	2.73465e-08	2.92411e-07
FBgn0264490	pk25095	468.031	-1.34338	0.163504	-8.2162	2.1005e-16	5.51434e-15	7179.11	-2.22458	0.400274	-5.55763	2.73465e-08	2.92411e-07
FBgn0264490	pk25090	107.675	-2.48781	0.231753	-10.7347	6.99291e-27	4.70879e-25	7179.11	-2.22458	0.400274	-5.55763	2.73465e-08	2.92411e-07
FBgn0264490	pk25084	204.977	-2.00549	0.176787	-11.3441	7.93542e-30	7.21933e-28	7179.11	-2.22458	0.400274	-5.55763	2.73465e-08	2.92411e-07
FBgn0264491	pk25143	90.434	-1.04264	0.219219	-4.75613	1.97336e-06	1.60263e-05	1897.01	-2.07916	0.224166	-9.27508	1.77478e-20	5.9573e-19
FBgn0264494	pk536	191.165	-1.80627	0.19098	-9.45793	3.14087e-21	1.32152e-19	169.876	-3.14077	0.39625	-7.92623	2.25901e-15	5.07152e-14
FBgn0264677	pk34088	74.3213	-1.23264	0.224224	-5.49736	3.85523e-08	4.07401e-07	3.80926	-5.00812	1.38487	-3.61632	0.000298824	0.00143691
FBgn0264677	pk34089	68.5223	-2.03429	0.218925	-9.29216	1.5119e-20	5.98582e-19	3.80926	-5.00812	1.38487	-3.61632	0.000298824	0.00143691
FBgn0264707	pk12502	214.345	-1.45231	0.182095	-7.9756	1.51648e-15	3.68949e-14	332.699	-2.29809	0.56151	-4.09269	4.26391e-05	0.000251996
FBgn0264711	pk19195	174.56	-1.05281	0.197786	-5.32296	1.02093e-07	1.01905e-06	199.721	-1.18678	0.313754	-3.78252	0.000155251	0.000802325
FBgn0265011	pk7233	46.7543	-1.26579	0.225919	-5.60287	2.10829e-08	2.30557e-07	817.236	-1.09459	0.331526	-3.30167	0.000961117	0.00405397
FBgn0265046	pk11359	28.3029	-1.09268	0.290959	-3.75545	0.000173032	0.000967776	2.87352	-3.7608	1.37961	-2.72598	0.00641108	0.0211905
FBgn0265052	pk11869	71.6357	-1.52021	0.205496	-7.39773	1.38528e-13	2.74067e-12	372.887	-6.30846	0.305931	-20.6205	1.79629e-94	1.03506e-91
FBgn0265065	pk22756	517.138	-1.12453	0.130906	-8.5903	8.67412e-18	2.60505e-16	38.3882	-1.83879	0.513885	-3.57821	0.000345953	0.00162953
FBgn0265065	pk22763	109.268	-1.04151	0.197691	-5.26835	1.37654e-07	1.34727e-06	38.3882	-1.83879	0.513885	-3.57821	0.000345953	0.00162953
FBgn0265065	pk22750	58.6043	-1.8895	0.277858	-6.80024	1.04445e-11	1.71602e-10	38.3882	-1.83879	0.513885	-3.57821	0.000345953	0.00162953
FBgn0265065	pk22749	145.467	-1.1109	0.21174	-5.24654	1.54984e-07	1.50356e-06	38.3882	-1.83879	0.513885	-3.57821	0.000345953	0.00162953
FBgn0265140	pk22850	139.107	-2.73413	0.203548	-13.4324	3.90678e-41	9.41122e-39	829.511	-1.95749	0.325058	-6.02197	1.72302e-09	2.14798e-08
FBgn0265140	pk22851	86.4027	-1.27422	0.238545	-5.34165	9.2102e-08	9.24181e-07	829.511	-1.95749	0.325058	-6.02197	1.72302e-09	2.14798e-08
FBgn0265140	pk22862	29.9509	-2.13534	0.32491	-6.57209	4.96141e-11	7.53953e-10	829.511	-1.95749	0.325058	-6.02197	1.72302e-09	2.14798e-08
FBgn0265308	pk7120	513.9	-1.40255	0.140556	-9.97858	1.89154e-23	9.65728e-22	13.2118	-4.4155	0.96199	-4.58996	4.43328e-06	3.26576e-05
FBgn0265308	pk7122	351.782	-1.22553	0.137433	-8.91727	4.77929e-19	1.62996e-17	13.2118	-4.4155	0.96199	-4.58996	4.43328e-06	3.26576e-05
FBgn0265422	pk20755	93.4727	-1.24154	0.186882	-6.64343	3.06475e-11	4.77177e-10	163.944	-1.60405	0.413426	-3.87989	0.000104506	0.000562498
FBgn0265576	pk9986	22.4776	-1.95048	0.316275	-6.16704	6.95792e-10	9.26107e-09	7.38292	-3.98966	0.99799	-3.99769	6.39635e-05	0.000363523
FBgn0265576	pk9991	21.4419	-2.71945	0.382154	-7.11613	1.11002e-12	2.00902e-11	7.38292	-3.98966	0.99799	-3.99769	6.39635e-05	0.000363523
FBgn0265731	pk15609	105.494	-1.15071	0.398434	-2.88808	0.00387599	0.0147465	13.6939	-5.10463	1.05932	-4.81879	1.44429e-06	1.16577e-05
FBgn0265967	pk32706	109.939	-2.43641	0.248161	-9.81786	9.43249e-23	4.55088e-21	29.142	-1.86344	0.69999	-2.6621	0.00776554	0.0247981
FBgn0265967	pk32705	232.752	-2.70573	0.190935	-14.171	1.38533e-45	4.93626e-43	29.142	-1.86344	0.69999	-2.6621	0.00776554	0.0247981
FBgn0265991	pk9483	74.6765	-1.57403	0.201195	-7.8234	5.14156e-15	1.18118e-13	391.919	-1.28275	0.312335	-4.10696	4.00907e-05	0.000238293
FBgn0266045	pk12102	24.6354	-1.83659	0.31704	-5.79292	6.9175e-09	8.0595e-08	2.85831	-5.32142	1.41105	-3.77125	0.000162429	0.000836502
FBgn0266045	pk12103	272.215	-2.47288	0.145025	-17.0514	3.41322e-65	6.48644e-62	2.85831	-5.32142	1.41105	-3.77125	0.000162429	0.000836502
FBgn0266045	pk12100	83.4741	-2.84309	0.255044	-11.1475	7.36803e-29	6.08788e-27	2.85831	-5.32142	1.41105	-3.77125	0.000162429	0.000836502
FBgn0266045	pk12106	24.4017	-2.25555	0.301044	-7.4924	6.76238e-14	1.38682e-12	2.85831	-5.32142	1.41105	-3.77125	0.000162429	0.000836502
FBgn0266376	pk31621	381.485	-1.58306	0.143818	-11.0074	3.52082e-28	2.7372e-26	41.9459	-1.27041	0.476664	-2.66522	0.00769387	0.0246137
FBgn0266376	pk31616	241.255	-1.14871	0.157871	-7.27625	3.43219e-13	6.51888e-12	41.9459	-1.27041	0.476664	-2.66522	0.00769387	0.0246137
FBgn0266411	pk27277	27.7298	-1.45068	0.373588	-3.8831	0.000103133	0.000605541	809.671	-1.2935	0.217992	-5.9337	2.96181e-09	3.56794e-08
FBgn0266411	pk27278	49.7096	-1.05687	0.27536	-3.83813	0.000123974	0.00071526	809.671	-1.2935	0.217992	-5.9337	2.96181e-09	3.56794e-08
FBgn0266801	pk21034	190.654	-1.7606	0.161497	-10.9018	1.13005e-27	8.38519e-26	251.584	-1.60072	0.33699	-4.75004	2.03381e-06	1.59446e-05
FBgn0266804	pk8507	476.837	-1.05221	0.137588	-7.64753	2.04877e-14	4.44403e-13	4.0753	-2.98209	1.05626	-2.82325	0.00475392	0.0164688
FBgn0266808	pk10055	459.139	-1.5773	0.162495	-9.70673	2.82254e-22	1.3065e-20	37.9685	-2.14914	0.520167	-4.13163	3.60196e-05	0.000217333
FBgn0266808	pk10059	139.558	-1.12365	0.148208	-7.58157	3.41395e-14	7.22209e-13	37.9685	-2.14914	0.520167	-4.13163	3.60196e-05	0.000217333
FBgn0266808	pk10062	306.195	-1.45056	0.161927	-8.95808	3.30379e-19	1.14618e-17	37.9685	-2.14914	0.520167	-4.13163	3.60196e-05	0.000217333
FBgn0266808	pk10057	423.809	-1.00906	0.164721	-6.12591	9.01681e-10	1.18402e-08	37.9685	-2.14914	0.520167	-4.13163	3.60196e-05	0.000217333
FBgn0266955	pk15576	214.864	-2.1162	0.157533	-13.4334	3.85523e-41	9.35289e-39	2.40256	-4.37816	1.42796	-3.06602	0.00216927	0.00829535
FBgn0266955	pk15578	94.678	-1.41119	0.174384	-8.09242	5.84911e-16	1.47552e-14	2.40256	-4.37816	1.42796	-3.06602	0.00216927	0.00829535
FBgn0267124	pk27685	27.0524	-1.56043	0.317463	-4.9153	8.86458e-07	7.60167e-06	8.44706	-6.1975	1.20505	-5.14297	2.70436e-07	2.49996e-06
FBgn0267150	pk22503	554.938	-1.00146	0.159329	-6.28549	3.26826e-10	4.52438e-09	3.68207	-3.50076	1.30125	-2.69031	0.00713855	0.023167
FBgn0267180	pk30130	169.633	-1.50328	0.164664	-9.12937	6.89003e-20	2.56461e-18	13.032	-3.76918	0.829419	-4.54436	5.51012e-06	3.97434e-05
FBgn0267495	pk30779	48.7444	-1.37846	0.298534	-4.61743	3.88531e-06	3.01919e-05	352.165	-5.08404	0.380673	-13.3554	1.10141e-40	9.68117e-39
FBgn0267600	pk18270	87.7735	-2.21523	0.223361	-9.9177	3.48709e-23	1.7439e-21	1.17439	-3.9339	1.51309	-2.59991	0.00932473	0.0289569
FBgn0267600	pk18261	199.991	-1.3236	0.162107	-8.16498	3.21491e-16	8.33124e-15	1.17439	-3.9339	1.51309	-2.59991	0.00932473	0.0289569
FBgn0267600	pk18272	330.877	-1.0991	0.146414	-7.50683	6.05741e-14	1.24898e-12	1.17439	-3.9339	1.51309	-2.59991	0.00932473	0.0289569
FBgn0267614	pk19095	241.31	-3.36349	0.222982	-15.0841	2.0604e-51	1.21517e-48	37.0443	-5.04011	0.879902	-5.72803	1.01605e-08	1.13684e-07

## Sheet: rnainc.fairecloset1.t2
feature (y)	peak (x)	baseMean.x	log2FoldChange.x	lfcSE.x	stat.x	pvalue.x	padj.x	baseMean.y	log2FoldChange.y	lfcSE.y	stat.y	pvalue.y	padj.y
FBgn0000448	pk7633	126.596	1.39958	0.241912	5.78548	7.23037e-09	8.40114e-08	191.133	-1.91652	0.405429	-4.72713	2.27711e-06	1.76783e-05
FBgn0000479	pk28950	87.26	1.70906	0.283365	6.03131	1.62633e-09	2.05739e-08	907.14	-1.24043	0.334911	-3.70376	0.00021243	0.00106184
FBgn0000527	pk24828	12.4511	1.33918	0.541038	2.4752	0.0133163	0.0415082	345.561	-2.12576	0.623553	-3.4091	0.000651774	0.00288036
FBgn0000567	pk17961	100.689	1.37679	0.232014	5.93408	2.95505e-09	3.61657e-08	1406.62	-1.44809	0.283465	-5.10853	3.2467e-07	2.95134e-06
FBgn0000719	pk34154	22.7488	1.1868	0.392302	3.02522	0.00248456	0.0100925	374.611	-2.55754	0.230258	-11.1073	1.15657e-28	5.85171e-27
FBgn0001168	pk15199	19.6589	1.0353	0.313991	3.29724	0.0009764	0.00448078	328.297	-1.56994	0.423897	-3.7036	0.000212563	0.001062
FBgn0001253	pk15080	182.241	1.00471	0.131253	7.65476	1.93678e-14	4.21446e-13	4635.38	-1.59598	0.404477	-3.94579	7.95388e-05	0.000440457
FBgn0001967	pk3988	94.3654	1.60308	0.204787	7.82803	4.95554e-15	1.14382e-13	60.4936	-3.03661	0.514016	-5.90762	3.47089e-09	4.13319e-08
FBgn0003016	pk4261	28.6823	1.36296	0.355242	3.8367	0.000124699	0.000719078	2189.93	-3.29193	0.252567	-13.0339	7.85379e-39	6.12477e-37
FBgn0003016	pk4265	115.273	1.28614	0.237249	5.42105	5.92496e-08	6.09917e-07	2189.93	-3.29193	0.252567	-13.0339	7.85379e-39	6.12477e-37
FBgn0003016	pk4264	38.0603	1.14648	0.270021	4.24588	2.17739e-05	0.000147402	2189.93	-3.29193	0.252567	-13.0339	7.85379e-39	6.12477e-37
FBgn0003016	pk4266	37.8739	2.12993	0.403235	5.2821	1.27709e-07	1.25605e-06	2189.93	-3.29193	0.252567	-13.0339	7.85379e-39	6.12477e-37
FBgn0003016	pk4263	57.893	2.52978	0.283635	8.91914	4.6994e-19	1.60431e-17	2189.93	-3.29193	0.252567	-13.0339	7.85379e-39	6.12477e-37
FBgn0003016	pk4255	76.1402	1.49794	0.342235	4.37693	1.2036e-05	8.5436e-05	2189.93	-3.29193	0.252567	-13.0339	7.85379e-39	6.12477e-37
FBgn0003016	pk4253	103.29	1.16058	0.19002	6.10768	1.0109e-09	1.31533e-08	2189.93	-3.29193	0.252567	-13.0339	7.85379e-39	6.12477e-37
FBgn0003089	pk18452	36.6644	1.46281	0.409818	3.56942	0.00035777	0.00184311	1075.33	-4.80479	0.389707	-12.3292	6.30615e-35	4.08796e-33
FBgn0003089	pk18458	36.8877	1.55386	0.351323	4.42288	9.73953e-06	7.0376e-05	1075.33	-4.80479	0.389707	-12.3292	6.30615e-35	4.08796e-33
FBgn0003089	pk18466	26.649	1.07472	0.406209	2.64573	0.00815158	0.027615	1075.33	-4.80479	0.389707	-12.3292	6.30615e-35	4.08796e-33
FBgn0003159	pk28702	41.4183	1.07532	0.258926	4.153	3.2814e-05	0.000214094	466.608	-4.22657	0.305825	-13.8202	1.92477e-43	1.93822e-41
FBgn0003174	pk6631	75.3624	1.22427	0.260906	4.69238	2.7005e-06	2.14928e-05	1410.86	-3.23427	0.329186	-9.82506	8.78181e-23	3.36107e-21
FBgn0003285	pk28870	66.7173	2.82469	0.247994	11.3902	4.68131e-30	4.35145e-28	511.459	-1.34077	0.24569	-5.45717	4.83784e-08	4.98293e-07
FBgn0003295	pk12916	118.903	3.12123	0.236333	13.2069	8.00206e-40	1.70017e-37	44.5998	-3.90815	0.588232	-6.64389	3.0552e-11	4.68073e-10
FBgn0003328	pk9312	39.947	1.49895	0.230672	6.49819	8.12927e-11	1.20641e-09	204.848	-2.47182	0.268139	-9.21846	3.01402e-20	9.89286e-19
FBgn0003502	pk2464	181.979	1.19387	0.184682	6.46445	1.01667e-10	1.49002e-09	888.286	-1.07667	0.263435	-4.08703	4.3694e-05	0.000257643
FBgn0003748	pk11033	34.2638	1.33814	0.370729	3.60948	0.000306808	0.00160867	397.087	-1.66944	0.254974	-6.5475	5.85087e-11	8.71914e-10
FBgn0003890	pk26802	39.0108	1.54709	0.57228	2.70337	0.00686401	0.0238894	174.951	-1.51248	0.267545	-5.6532	1.57486e-08	1.73402e-07
FBgn0004370	pk31192	27.3967	1.65154	0.415826	3.9717	7.13604e-05	0.000433421	1095.51	-1.96648	0.235223	-8.36006	6.26877e-17	1.57052e-15
FBgn0004370	pk31191	62.5443	1.22141	0.327589	3.72849	0.000192634	0.00106487	1095.51	-1.96648	0.235223	-8.36006	6.26877e-17	1.57052e-15
FBgn0004569	pk17627	22.537	1.32152	0.515505	2.56355	0.0103607	0.0337274	151.881	-1.38159	0.304316	-4.53998	5.62601e-06	4.04948e-05
FBgn0004629	pk22811	50.1479	1.10509	0.301302	3.66772	0.000244722	0.00131706	380.021	-1.82839	0.439069	-4.16425	3.12381e-05	0.000190813
FBgn0004898	pk26099	90.994	1.6213	0.214459	7.55994	4.03264e-14	8.47325e-13	12.7993	-3.21529	1.24972	-2.5728	0.0100879	0.0309592
FBgn0005666	pk27892	33.166	1.8384	0.296618	6.19787	5.7232e-10	7.67137e-09	177.033	-3.44138	0.567794	-6.06097	1.35307e-09	1.71876e-08
FBgn0010263	pk806	28.9501	1.39849	0.430684	3.24714	0.00116569	0.00521923	53.3649	-1.98681	0.715275	-2.77769	0.00547463	0.0185081
FBgn0010497	pk3425	174.725	1.59048	0.179133	8.87878	6.75948e-19	2.25802e-17	52.6306	-1.55453	0.378166	-4.11069	3.94471e-05	0.000235141
FBgn0010905	pk13297	39.8074	1.4772	0.284144	5.1988	2.00584e-07	1.91338e-06	1236.06	-1.37117	0.282343	-4.8564	1.19537e-06	9.85559e-06
FBgn0010905	pk13294	104.292	1.07613	0.334319	3.21887	0.00128695	0.00569726	1236.06	-1.37117	0.282343	-4.8564	1.19537e-06	9.85559e-06
FBgn0011706	pk18217	281.402	1.68295	0.156025	10.7864	3.99038e-27	2.78569e-25	74.4582	-2.58403	0.603777	-4.27978	1.87074e-05	0.000119626
FBgn0011706	pk18216	28.6376	1.86546	0.273211	6.82789	8.617e-12	1.4288e-10	74.4582	-2.58403	0.603777	-4.27978	1.87074e-05	0.000119626
FBgn0011706	pk18218	53.7908	1.03569	0.246563	4.2005	2.66331e-05	0.000176914	74.4582	-2.58403	0.603777	-4.27978	1.87074e-05	0.000119626
FBgn0014380	pk21340	22.8611	1.09955	0.43023	2.55572	0.0105969	0.0343559	402.411	-1.64561	0.244685	-6.72542	1.75084e-11	2.75147e-10
FBgn0015034	pk7066	59.2591	1.32575	0.240246	5.51829	3.42322e-08	3.64645e-07	56.1708	-4.15402	0.670759	-6.19302	5.90227e-10	7.90934e-09
FBgn0015766	pk14156	19.0259	1.56428	0.52706	2.96793	0.00299814	0.0118577	3198.06	-1.71114	0.352856	-4.84941	1.23829e-06	1.0161e-05
FBgn0016694	pk14902	23.6987	1.20312	0.353665	3.40186	0.000669296	0.00323827	2122.46	-4.76763	0.660464	-7.21861	5.25206e-13	9.76242e-12
FBgn0020269	pk9133	35.2792	1.39359	0.296914	4.69358	2.6847e-06	2.1382e-05	17.0293	-1.77177	0.705225	-2.51234	0.0119933	0.035828
FBgn0020300	pk18141	41.6316	1.35748	0.50436	2.69149	0.00711345	0.0246185	279.388	-3.45819	0.271733	-12.7264	4.21616e-37	3.12357e-35
FBgn0020378	pk30697	24.2895	1.13974	0.356187	3.19984	0.00137504	0.00603877	107.978	-2.07639	0.613072	-3.38686	0.000706977	0.00308229
FBgn0020445	pk905	284.731	1.22398	0.130954	9.34665	9.04697e-21	3.66236e-19	243.556	-3.91368	0.398995	-9.80885	1.0314e-22	3.93296e-21
FBgn0020762	pk1197	57.4041	1.20948	0.326265	3.70704	0.000209692	0.00114712	127.188	-2.60732	0.352113	-7.40477	1.31377e-13	2.547e-12
FBgn0025641	pk28322	203.525	1.62867	0.157373	10.3491	4.22388e-25	2.44892e-23	290.186	-2.54901	0.349659	-7.29	3.09956e-13	5.82403e-12
FBgn0026179	pk18977	35.136	1.01171	0.29136	3.47238	0.000515864	0.00256262	208.824	-1.64828	0.239554	-6.88062	5.95919e-12	9.95309e-11
FBgn0026376	pk16775	73.2405	2.23358	0.242875	9.19643	3.70025e-20	1.40795e-18	470.495	-1.94339	0.292062	-6.65402	2.85185e-11	4.38214e-10
FBgn0027106	pk29946	43.3911	1.52641	0.305668	4.99369	5.92377e-07	5.22523e-06	17.4826	-2.35908	0.828438	-2.84762	0.00440475	0.0153981
FBgn0027335	pk33295	42.9042	1.12477	0.236142	4.76309	1.90646e-06	1.55383e-05	527.909	-1.4785	0.269746	-5.48107	4.22764e-08	4.38491e-07
FBgn0027570	pk19824	32.4549	1.34794	0.379389	3.55292	0.000380975	0.00195169	1057.58	-2.37012	0.273008	-8.68151	3.90545e-18	1.09184e-16
FBgn0029092	pk7389	35.2322	1.28553	0.43204	2.97549	0.00292523	0.0116096	759.46	-1.75653	0.253057	-6.94126	3.88631e-12	6.58222e-11
FBgn0029092	pk7388	43.6635	1.12307	0.305658	3.67427	0.000238531	0.00128718	759.46	-1.75653	0.253057	-6.94126	3.88631e-12	6.58222e-11
FBgn0029804	pk29559	90.9179	1.56622	0.24018	6.52102	6.98297e-11	1.044e-09	677.952	-4.38927	0.448903	-9.77777	1.40272e-22	5.29053e-21
FBgn0030027	pk30251	12.5038	1.48791	0.55591	2.67653	0.00743899	0.0255616	873.438	-3.77654	0.354964	-10.6392	1.95732e-26	8.60225e-25
FBgn0030065	pk30426	16.0063	1.6172	0.461594	3.50351	0.000459163	0.00230742	2222.83	-5.42386	0.277463	-19.548	4.28929e-85	1.85369e-82
FBgn0030077	pk30482	46.0115	1.60836	0.221227	7.27015	3.59075e-13	6.8087e-12	813.496	-1.22988	0.284983	-4.31563	1.59151e-05	0.000103298
FBgn0030493	pk31679	36.9442	2.25021	0.266156	8.45449	2.80317e-17	8.05104e-16	131.688	-3.81079	1.08125	-3.52442	0.000424405	0.00195294
FBgn0030493	pk31682	22.8024	1.94948	0.31808	6.12891	8.84857e-10	1.16327e-08	131.688	-3.81079	1.08125	-3.52442	0.000424405	0.00195294
FBgn0030592	pk32075	14.8394	1.59759	0.54506	2.93104	0.00337834	0.0131172	286.972	-8.87536	0.621378	-14.2834	2.77914e-46	3.1676e-44
FBgn0031515	pk895	62.4369	1.22481	0.232538	5.26712	1.38579e-07	1.35478e-06	152.203	-4.71054	0.868132	-5.42607	5.76081e-08	5.86947e-07
FBgn0031619	pk1323	42.1419	1.50034	0.235858	6.3612	2.00184e-10	2.83784e-09	85.3202	-4.69443	0.546429	-8.5911	8.6137e-18	2.34492e-16
FBgn0031619	pk1329	50.7292	1.4499	0.358459	4.04481	5.23649e-05	0.000327707	85.3202	-4.69443	0.546429	-8.5911	8.6137e-18	2.34492e-16
FBgn0031619	pk1328	100.411	1.25703	0.214553	5.85884	4.66118e-09	5.55364e-08	85.3202	-4.69443	0.546429	-8.5911	8.6137e-18	2.34492e-16
FBgn0031681	pk1449	45.1058	1.11074	0.231071	4.80693	1.53268e-06	1.26853e-05	1790.51	-1.4739	0.343166	-4.29499	1.74701e-05	0.000112439
FBgn0031816	pk1846	23.527	1.43199	0.392017	3.65288	0.00025932	0.0013882	182.762	-3.09784	0.29086	-10.6506	1.73186e-26	7.67645e-25
FBgn0031888	pk2054	18.5373	1.01011	0.326551	3.09326	0.0019797	0.0083051	153.117	-2.68089	0.360151	-7.44379	9.78359e-14	1.93287e-12
FBgn0031968	pk2355	20.6136	1.18203	0.31729	3.7254	0.000195004	0.00107693	70.8658	-2.28764	0.397635	-5.75312	8.76097e-09	9.95277e-08
FBgn0031968	pk2346	78.884	1.27307	0.203028	6.27045	3.60007e-10	4.95963e-09	70.8658	-2.28764	0.397635	-5.75312	8.76097e-09	9.95277e-08
FBgn0031968	pk2349	61.1758	1.42491	0.227908	6.25212	4.04913e-10	5.547e-09	70.8658	-2.28764	0.397635	-5.75312	8.76097e-09	9.95277e-08
FBgn0032123	pk2780	26.1204	1.28271	0.462665	2.77245	0.00556365	0.0200248	384.163	-2.87513	0.254218	-11.3097	1.17511e-29	6.12473e-28
FBgn0032139	pk2845	92.117	1.3841	0.202768	6.82604	8.72909e-12	1.44529e-10	2.44324	-5.05363	1.38939	-3.63731	0.000275503	0.00133904
FBgn0032586	pk4611	75.7823	1.26739	0.280192	4.52329	6.08856e-06	4.56435e-05	1887.34	-1.25099	0.284495	-4.39724	1.09637e-05	7.31291e-05
FBgn0032603	pk4719	35.1535	1.2288	0.297527	4.13005	3.62685e-05	0.000234747	6.39778	-2.50192	0.924435	-2.70643	0.00680109	0.0222808
FBgn0032886	pk5666	213.179	1.81037	0.174377	10.3819	2.99688e-25	1.76142e-23	203.907	-1.59553	0.319698	-4.99075	6.01442e-07	5.22021e-06
FBgn0033504	pk7651	43.347	1.76923	0.23927	7.39427	1.4219e-13	2.80987e-12	506.281	-2.36526	0.430849	-5.48976	4.0249e-08	4.17881e-07
FBgn0033524	pk7681	13.8052	1.4403	0.593823	2.42548	0.0152882	0.0465518	351.505	-9.15372	0.82438	-11.1038	1.20271e-28	6.0556e-27
FBgn0033760	pk8450	72.3385	1.44007	0.48187	2.9885	0.00280352	0.0112111	94.8576	-8.09518	0.879517	-9.20411	3.44499e-20	1.11661e-18
FBgn0033919	pk9006	28.5953	1.24228	0.259658	4.78428	1.71603e-06	1.40903e-05	709.845	-2.08097	0.837086	-2.48596	0.0129201	0.0382113
FBgn0033978	pk9176	25.6118	1.08828	0.347135	3.13504	0.00171832	0.00735102	11.9442	-5.20693	0.953294	-5.46204	4.70689e-08	4.85287e-07
FBgn0034021	pk9364	88.1793	1.42582	0.210264	6.7811	1.19262e-11	1.94399e-10	211.424	-2.17759	0.370661	-5.87487	4.2318e-09	4.98775e-08
FBgn0034021	pk9366	38.175	1.20618	0.323891	3.72403	0.000196067	0.00108228	211.424	-2.17759	0.370661	-5.87487	4.2318e-09	4.98775e-08
FBgn0034417	pk10464	52.9214	1.38591	0.391261	3.54215	0.000396882	0.00202478	31.6918	-4.27252	0.890894	-4.79577	1.6205e-06	1.2916e-05
FBgn0034720	pk11470	65.6743	1.3077	0.367171	3.56155	0.000368675	0.00189388	42.3496	-2.11062	0.686288	-3.07541	0.00210212	0.00807227
FBgn0035132	pk12533	45.6072	1.53299	0.295839	5.18184	2.19706e-07	2.08012e-06	241.902	-1.34833	0.360134	-3.74397	0.000181132	0.000921386
FBgn0035379	pk13408	13.6498	1.29546	0.511757	2.53139	0.0113611	0.0363577	19.7094	-1.94315	0.708492	-2.74266	0.00609436	0.0202793
FBgn0035398	pk13447	35.8706	1.06752	0.299621	3.56291	0.000366773	0.00188523	3825.71	-3.79553	0.263517	-14.4034	4.92726e-47	5.80745e-45
FBgn0035497	pk13786	37.139	1.01118	0.357506	2.82843	0.00467774	0.0173004	641.363	-2.0301	0.275541	-7.36769	1.73612e-13	3.35328e-12
FBgn0035802	pk14809	131.517	1.28853	0.176384	7.30524	2.76764e-13	5.3038e-12	1252.74	-5.07788	0.232594	-21.8315	1.16414e-105	1.0062e-102
FBgn0035802	pk14808	66.1942	1.13266	0.307232	3.68667	0.000227205	0.00123248	1252.74	-5.07788	0.232594	-21.8315	1.16414e-105	1.0062e-102
FBgn0036139	pk15966	111.632	1.02006	0.23477	4.34494	1.39311e-05	9.77319e-05	18.2902	-4.55822	0.767842	-5.93641	2.91335e-09	3.51773e-08
FBgn0036139	pk15969	131.854	1.24652	0.204263	6.10253	1.04399e-09	1.35735e-08	18.2902	-4.55822	0.767842	-5.93641	2.91335e-09	3.51773e-08
FBgn0036152	pk16020	195.52	1.05211	0.181087	5.80996	6.2489e-09	7.33801e-08	128.683	-2.16139	0.323935	-6.6723	2.51822e-11	3.90418e-10
FBgn0036427	pk17008	40.6925	1.10877	0.369183	3.00332	0.00267051	0.0107559	6.23763	-4.16978	1.22006	-3.41768	0.00063157	0.00280181
FBgn0036592	pk17529	22.5559	2.12437	0.439821	4.83007	1.36483e-06	1.13926e-05	3.12818	-5.35471	1.47296	-3.63535	0.000277603	0.00134862
FBgn0036678	pk17797	46.9401	1.70475	0.241952	7.04581	1.84386e-12	3.26803e-11	335.542	-2.14423	0.405712	-5.28511	1.25632e-07	1.22468e-06
FBgn0036752	pk18004	15.9998	1.04378	0.358041	2.91527	0.00355386	0.01369	29.4277	-2.35838	0.54343	-4.3398	1.42615e-05	9.30314e-05
FBgn0036814	pk18286	46.8765	1.73284	0.329054	5.26613	1.3933e-07	1.36018e-06	790.918	-1.40718	0.312542	-4.50238	6.7197e-06	4.76396e-05
FBgn0036814	pk18288	30.0505	1.69137	0.33771	5.00837	5.48928e-07	4.87465e-06	790.918	-1.40718	0.312542	-4.50238	6.7197e-06	4.76396e-05
FBgn0036821	pk18311	20.1591	1.00618	0.403194	2.49552	0.0125773	0.0395725	110.524	-1.53929	0.289883	-5.31005	1.09597e-07	1.07544e-06
FBgn0036985	pk18735	23.4371	1.80431	0.544411	3.31425	0.000918893	0.00425742	43.4136	-2.67767	0.858094	-3.12049	0.00180552	0.00706675
FBgn0037012	pk18783	47.8898	1.40291	0.231387	6.06302	1.33591e-09	1.71152e-08	19.0427	-1.92101	0.617911	-3.10888	0.00187796	0.00731439
FBgn0037012	pk18790	23.8127	1.05607	0.321142	3.28848	0.00100729	0.00460278	19.0427	-1.92101	0.617911	-3.10888	0.00187796	0.00731439
FBgn0037012	pk18781	67.0677	1.41435	0.219433	6.44546	1.15248e-10	1.67614e-09	19.0427	-1.92101	0.617911	-3.10888	0.00187796	0.00731439
FBgn0037012	pk18778	51.7633	1.32953	0.242696	5.47816	4.29771e-08	4.51461e-07	19.0427	-1.92101	0.617911	-3.10888	0.00187796	0.00731439
FBgn0037290	pk19913	39.7906	1.29799	0.248589	5.22143	1.77544e-07	1.70741e-06	26.9979	-5.16678	0.930713	-5.55142	2.83359e-08	3.00818e-07
FBgn0037295	pk20014	141.224	1.27049	0.147908	8.58971	8.71897e-18	2.61393e-16	6.12514	-2.38473	0.980438	-2.43231	0.0150027	0.0435146
FBgn0037409	pk20366	71.4485	1.23967	0.214323	5.78412	7.28937e-09	8.4668e-08	1730.17	-5.412	0.431097	-12.554	3.77853e-36	2.61273e-34
FBgn0037720	pk21384	107.125	1.34056	0.226405	5.92106	3.19878e-09	3.88982e-08	191.691	-2.43038	0.406577	-5.97767	2.26349e-09	2.77505e-08
FBgn0037721	pk21389	22.1477	1.50245	0.426267	3.52467	0.000424018	0.00215167	630.497	-1.58166	0.314631	-5.02703	4.9814e-07	4.38131e-06
FBgn0037788	pk21571	29.3441	1.21792	0.307405	3.96193	7.43461e-05	0.000449559	125.122	-6.9288	0.639918	-10.8276	2.54643e-27	1.17385e-25
FBgn0037796	pk21600	27.1819	2.64259	0.352989	7.48631	7.08355e-14	1.44747e-12	530.096	-2.15922	0.437055	-4.9404	7.79628e-07	6.60106e-06
FBgn0038180	pk22493	126.139	1.78291	0.172036	10.3635	3.63288e-25	2.12065e-23	1170.6	-3.51258	0.400578	-8.76878	1.80606e-18	5.17472e-17
FBgn0038197	pk22639	143.992	1.61454	0.233306	6.92027	4.5079e-12	7.69966e-11	210.729	-1.77943	0.399527	-4.45384	8.43468e-06	5.85572e-05
FBgn0038197	pk22649	54.1458	1.87419	0.214572	8.73454	2.44657e-18	7.73475e-17	210.729	-1.77943	0.399527	-4.45384	8.43468e-06	5.85572e-05
FBgn0038198	pk22650	25.4182	1.08014	0.407544	2.65037	0.0080404	0.0272836	671.477	-4.88804	0.869666	-5.62059	1.90301e-08	2.07551e-07
FBgn0038198	pk22654	57.3402	1.98334	0.315767	6.28101	3.36379e-10	4.65285e-09	671.477	-4.88804	0.869666	-5.62059	1.90301e-08	2.07551e-07
FBgn0038394	pk23250	22.9603	1.60871	0.320107	5.02555	5.01989e-07	4.47875e-06	753.365	-10.9511	0.597549	-18.3267	5.06777e-75	1.54597e-72
FBgn0038492	pk23668	152.528	1.35886	0.168937	8.04355	8.72724e-16	2.17115e-14	2087.21	-4.5323	0.485869	-9.32824	1.07643e-20	3.70921e-19
FBgn0038492	pk23662	42.712	1.70796	0.254199	6.71897	1.83016e-11	2.91726e-10	2087.21	-4.5323	0.485869	-9.32824	1.07643e-20	3.70921e-19
FBgn0038662	pk24174	196.797	1.03373	0.211195	4.89467	9.84684e-07	8.39978e-06	101.039	-2.42151	0.363443	-6.66268	2.68876e-11	4.14381e-10
FBgn0038682	pk24271	22.0289	1.07473	0.367811	2.92196	0.00347838	0.0134462	404.81	-2.8764	0.269677	-10.6661	1.46664e-26	6.58529e-25
FBgn0038868	pk24810	46.3448	1.72154	0.281036	6.1257	9.02861e-10	1.18482e-08	150.946	-1.19927	0.285096	-4.20653	2.59321e-05	0.000161155
FBgn0039686	pk27149	17.8583	1.15543	0.445788	2.59189	0.0095451	0.0314813	327.671	-2.52178	0.638161	-3.95163	7.76194e-05	0.000430518
FBgn0039738	pk27258	20.8534	1.2453	0.454724	2.73858	0.00617056	0.0218189	117.999	-1.82718	0.27901	-6.54878	5.80101e-11	8.65728e-10
FBgn0039788	pk27419	25.8011	1.09941	0.358167	3.06954	0.00214386	0.00888712	5.36111	-3.50683	1.06805	-3.2834	0.00102564	0.00428775
FBgn0039852	pk27636	192.417	1.82833	0.185135	9.8757	5.30631e-23	2.61546e-21	2251.97	-2.4989	0.37067	-6.74157	1.5668e-11	2.49246e-10
FBgn0039852	pk27631	21.1013	1.43627	0.326264	4.40218	1.0717e-05	7.68061e-05	2251.97	-2.4989	0.37067	-6.74157	1.5668e-11	2.49246e-10
FBgn0039852	pk27629	33.0813	1.24266	0.443317	2.8031	0.00506142	0.0184816	2251.97	-2.4989	0.37067	-6.74157	1.5668e-11	2.49246e-10
FBgn0039852	pk27634	68.7681	1.5964	0.222546	7.17334	7.31881e-13	1.34744e-11	2251.97	-2.4989	0.37067	-6.74157	1.5668e-11	2.49246e-10
FBgn0039902	pk27838	18.2643	1.292	0.507793	2.54434	0.0109484	0.0352349	1000.79	-1.05856	0.238908	-4.43083	9.38723e-06	6.36784e-05
FBgn0039928	pk27933	25.1873	1.38862	0.390793	3.55334	0.000380379	0.0019496	1738.32	-1.06893	0.275902	-3.8743	0.000106931	0.00057436
FBgn0040398	pk28200	94.9912	1.09605	0.239777	4.57111	4.85139e-06	3.7018e-05	143.129	-3.34774	0.392309	-8.53343	1.42068e-17	3.78799e-16
FBgn0040551	pk22334	23.7291	1.21651	0.359805	3.38102	0.000722169	0.00345794	334.02	-1.09798	0.406901	-2.69839	0.0069676	0.0227329
FBgn0043364	pk188	97.9131	1.27767	0.18803	6.79504	1.08283e-11	1.77481e-10	133.288	-1.93785	0.257183	-7.53491	4.88656e-14	9.84145e-13
FBgn0044047	pk28689	37.2124	1.10257	0.418611	2.63387	0.00844189	0.0284392	25.9938	-1.99029	0.575118	-3.46066	0.000538856	0.00241739
FBgn0050089	pk9449	15.6336	1.52316	0.436072	3.49291	0.000477787	0.00239082	281.172	-2.171	0.35654	-6.08907	1.13565e-09	1.45599e-08
FBgn0050089	pk9456	90.6472	1.10681	0.262814	4.21138	2.53819e-05	0.000169313	281.172	-2.171	0.35654	-6.08907	1.13565e-09	1.45599e-08
FBgn0050460	pk9855	27.4293	2.06528	0.404891	5.10082	3.38182e-07	3.10139e-06	109.6	-3.63348	0.488238	-7.44202	9.91546e-14	1.95148e-12
FBgn0050463	pk9753	14.0231	1.52775	0.616082	2.47978	0.0131464	0.0410759	2513.42	-1.1937	0.335113	-3.56208	0.000367928	0.00172131
FBgn0050463	pk9758	18.5238	2.24328	0.366815	6.11556	9.62182e-10	1.25624e-08	2513.42	-1.1937	0.335113	-3.56208	0.000367928	0.00172131
FBgn0050463	pk9755	49.3511	1.19477	0.314174	3.80289	0.00014302	0.000814702	2513.42	-1.1937	0.335113	-3.56208	0.000367928	0.00172131
FBgn0051121	pk26009	144.906	1.08438	0.318206	3.40779	0.000654912	0.00317767	939.91	-1.39896	0.373301	-3.74753	0.000178586	0.00090888
FBgn0051145	pk25609	22.7585	1.27617	0.349941	3.64681	0.000265519	0.00141761	143.281	-6.9483	0.528649	-13.1435	1.85437e-39	1.51445e-37
FBgn0051145	pk25605	29.407	1.78422	0.461677	3.86466	0.000111246	0.000648609	143.281	-6.9483	0.528649	-13.1435	1.85437e-39	1.51445e-37
FBgn0051337	pk22423	65.1291	1.37257	0.214301	6.40487	1.50496e-10	2.15578e-09	36.0731	-2.99908	0.487058	-6.15754	7.38833e-10	9.77446e-09
FBgn0051337	pk22424	50.3488	1.2881	0.214985	5.99157	2.07831e-09	2.60412e-08	36.0731	-2.99908	0.487058	-6.15754	7.38833e-10	9.77446e-09
FBgn0051374	pk21895	58.9889	2.88184	0.2244	12.8424	9.4887e-38	1.70832e-35	40.3799	-4.14833	0.69728	-5.94931	2.69271e-09	3.26646e-08
FBgn0051637	pk1864	47.1718	1.16401	0.26278	4.42959	9.44143e-06	6.83809e-05	1399.23	-3.57957	0.241967	-14.7936	1.61028e-49	2.16907e-47
FBgn0051999	pk27832	30.486	1.61195	0.352694	4.57038	4.86844e-06	3.71232e-05	91.4354	-1.32216	0.310826	-4.25369	2.1028e-05	0.000133152
FBgn0052369	pk14875	127.714	1.95957	0.207782	9.43086	4.06743e-21	1.69263e-19	613.641	-3.24062	0.516225	-6.27753	3.4399e-10	4.69455e-09
FBgn0052499	pk34115	23.8559	1.04665	0.29177	3.58723	0.000334209	0.00173717	1551.34	-3.66419	0.416426	-8.79912	1.37889e-18	4.00612e-17
FBgn0052521	pk33978	92.4944	1.13553	0.191263	5.93702	2.90254e-09	3.55688e-08	344.911	-1.45025	0.28962	-5.00741	5.51659e-07	4.82446e-06
FBgn0052654	pk31417	25.1393	1.30946	0.368555	3.55296	0.000380925	0.00195169	373.987	-1.20931	0.325301	-3.71752	0.000201188	0.00101396
FBgn0053208	pk21540	34.8281	1.3491	0.460864	2.92732	0.00341896	0.0132494	1032.72	-1.26762	0.285708	-4.43677	9.1317e-06	6.22607e-05
FBgn0058469	pk27951	102.254	1.39254	0.228941	6.08251	1.18315e-09	1.52609e-08	2922.01	-1.78346	0.700208	-2.54704	0.0108642	0.0329387
FBgn0060296	pk12291	67.5257	1.11876	0.2225	5.02815	4.95235e-07	4.4208e-06	202.134	-1.31694	0.273866	-4.80871	1.51906e-06	1.21759e-05
FBgn0085408	pk9023	43.4776	1.1583	0.395322	2.93001	0.00338946	0.013147	511.022	-1.72607	0.355619	-4.85372	1.21169e-06	9.96767e-06
FBgn0085443	pk30910	20.4776	1.47705	0.318731	4.63415	3.58404e-06	2.80291e-05	996.052	-1.41083	0.313636	-4.49831	6.84947e-06	4.84602e-05
FBgn0086032	pk1152	114.071	1.35406	0.27068	5.00242	5.66144e-07	5.01322e-06	34.4425	-1.71311	0.508458	-3.36922	0.000753814	0.0032659
FBgn0086901	pk22783	27.674	2.01347	0.344647	5.84212	5.15422e-09	6.10916e-08	1243.22	-2.37599	0.244801	-9.70579	2.84858e-22	1.0552e-20
FBgn0259163	pk15537	25.7145	1.17954	0.383158	3.07847	0.0020807	0.00866607	962.733	-1.29079	0.345339	-3.73776	0.000185669	0.000943077
FBgn0259734	pk30466	29.8321	1.1195	0.426372	2.62564	0.00864869	0.0289931	525.244	-1.81433	0.258847	-7.00929	2.39538e-12	4.13392e-11
FBgn0260386	pk20984	16.7424	1.14333	0.415226	2.75351	0.00589607	0.021009	822.57	-3.98354	0.320584	-12.4259	1.89185e-35	1.24982e-33
FBgn0260745	pk22070	56.0613	2.02829	0.246489	8.22874	1.89197e-16	4.98602e-15	6603.44	-3.44699	0.301673	-11.4263	3.09095e-30	1.65254e-28
FBgn0260748	pk32758	27.9783	1.82396	0.40281	4.52809	5.95194e-06	4.46683e-05	174.23	-1.17133	0.344218	-3.40287	0.000666832	0.00293315
FBgn0260866	pk11538	67.2756	1.32629	0.269401	4.9231	8.5185e-07	7.32878e-06	74.7532	-2.17795	0.406489	-5.35796	8.41652e-08	8.38579e-07
FBgn0260866	pk11540	22.478	1.97687	0.386835	5.11036	3.21542e-07	2.96468e-06	74.7532	-2.17795	0.406489	-5.35796	8.41652e-08	8.38579e-07
FBgn0261461	pk33467	29.5089	1.34741	0.291498	4.62237	3.79377e-06	2.95208e-05	211.21	-1.00942	0.295283	-3.41849	0.000629701	0.00279472
FBgn0261509	pk478	14.0864	1.58451	0.518877	3.05374	0.00226011	0.00929339	2289.52	-3.59938	0.286836	-12.5486	4.04631e-36	2.77936e-34
FBgn0261566	pk4218	65.9188	1.2207	0.332566	3.67054	0.00024204	0.00130425	1.91319	-3.64022	1.46238	-2.48924	0.0128018	0.037948
FBgn0262160	pk3691	44.2293	1.58237	0.33226	4.76243	1.91274e-06	1.55821e-05	357.133	-2.57813	0.506491	-5.09017	3.5775e-07	3.23221e-06
FBgn0262160	pk3692	46.5861	3.29196	0.323124	10.1879	2.24534e-24	1.24081e-22	357.133	-2.57813	0.506491	-5.09017	3.5775e-07	3.23221e-06
FBgn0262160	pk3686	26.9307	2.50358	0.307789	8.13409	4.15047e-16	1.06508e-14	357.133	-2.57813	0.506491	-5.09017	3.5775e-07	3.23221e-06
FBgn0262160	pk3693	109.928	1.94351	0.205403	9.46194	3.02287e-21	1.27344e-19	357.133	-2.57813	0.506491	-5.09017	3.5775e-07	3.23221e-06
FBgn0262473	pk26499	63.6591	1.34115	0.352628	3.8033	0.000142778	0.000813732	414.489	-1.57462	0.314545	-5.00602	5.55658e-07	4.84717e-06
FBgn0262810	pk28000	27.14	1.1347	0.397542	2.8543	0.00431321	0.0161531	5.16467	-5.1303	1.26143	-4.06706	4.76103e-05	0.000279149
FBgn0262993	pk21277	110.153	1.10504	0.217365	5.08378	3.69996e-07	3.36876e-06	13.1848	-2.98116	0.782293	-3.8108	0.000138519	0.000725249
FBgn0263038	pk4018	37.8895	1.51918	0.457651	3.31952	0.000901724	0.00418922	1230.14	-7.51419	0.253223	-29.6742	1.6536e-193	8.57554e-190
FBgn0263120	pk7125	32.3844	1.02851	0.271029	3.79483	0.000147745	0.000838409	944.578	-1.18755	0.271278	-4.37762	1.19985e-05	7.9317e-05
FBgn0263447	pk14710	66.7403	1.50902	0.211056	7.14986	8.68663e-13	1.58646e-11	14.5036	-2.23028	0.731192	-3.0502	0.0022869	0.00868988
FBgn0263648	pk4060	42.2915	1.1018	0.328686	3.35213	0.000801932	0.00379205	14.4746	-4.09085	0.933513	-4.38221	1.17483e-05	7.77623e-05
FBgn0263705	pk31030	27.3562	1.87066	0.466337	4.01139	6.03636e-05	0.000372443	2124.06	-1.16303	0.31223	-3.72491	0.000195384	0.000989514
FBgn0263869	pk1300	152.228	2.12048	0.213251	9.9436	2.68924e-23	1.3568e-21	32.078	-2.8422	0.557459	-5.09849	3.42376e-07	3.10684e-06
FBgn0263995	pk23828	15.4227	1.54496	0.528913	2.921	0.00348905	0.0134782	1293.92	-1.48499	0.293587	-5.05809	4.23481e-07	3.77025e-06
FBgn0263995	pk23838	61.4998	1.59403	0.294762	5.40786	6.37838e-08	6.5325e-07	1293.92	-1.48499	0.293587	-5.05809	4.23481e-07	3.77025e-06
FBgn0263995	pk23831	178.957	2.50394	0.256884	9.74734	1.89362e-22	8.89765e-21	1293.92	-1.48499	0.293587	-5.05809	4.23481e-07	3.77025e-06
FBgn0263995	pk23839	93.3033	1.66428	0.215462	7.72424	1.12524e-14	2.50757e-13	1293.92	-1.48499	0.293587	-5.05809	4.23481e-07	3.77025e-06
FBgn0264490	pk25088	26.7351	1.46674	0.322311	4.55071	5.34643e-06	4.04703e-05	7179.11	-2.22458	0.400274	-5.55763	2.73465e-08	2.92411e-07
FBgn0264491	pk25138	26.9757	1.19375	0.433935	2.75098	0.00594164	0.0211428	1897.01	-2.07916	0.224166	-9.27508	1.77478e-20	5.9573e-19
FBgn0264494	pk537	36.1588	1.10315	0.423222	2.60655	0.00914583	0.0304011	169.876	-3.14077	0.39625	-7.92623	2.25901e-15	5.07152e-14
FBgn0264707	pk12509	46.1602	1.21005	0.307439	3.93591	8.2882e-05	0.000495309	332.699	-2.29809	0.56151	-4.09269	4.26391e-05	0.000251996
FBgn0264895	pk2234	105.403	1.91613	0.192151	9.97197	2.02173e-23	1.02913e-21	542.071	-2.0013	0.325221	-6.15366	7.57161e-10	1.00042e-08
FBgn0265140	pk22849	54.0119	1.31528	0.314538	4.18162	2.8944e-05	0.000190916	829.511	-1.95749	0.325058	-6.02197	1.72302e-09	2.14798e-08
FBgn0265140	pk22855	17.5141	1.68144	0.53285	3.15555	0.00160195	0.00691804	829.511	-1.95749	0.325058	-6.02197	1.72302e-09	2.14798e-08
FBgn0265991	pk9480	65.7655	1.79669	0.24961	7.198	6.11039e-13	1.13289e-11	391.919	-1.28275	0.312335	-4.10696	4.00907e-05	0.000238293
FBgn0265991	pk9481	48.3394	1.03469	0.312039	3.3159	0.0009135	0.00423588	391.919	-1.28275	0.312335	-4.10696	4.00907e-05	0.000238293
FBgn0265998	pk26920	62.933	1.14389	0.241906	4.72864	2.26028e-06	1.82181e-05	653.572	-1.03144	0.210658	-4.89626	9.7678e-07	8.15714e-06
FBgn0267336	pk21456	72.3617	1.41677	0.333917	4.24287	2.20677e-05	0.000149096	1036.62	-4.23991	0.318381	-13.3171	1.84147e-40	1.59164e-38
FBgn0267668	pk15644	58.5143	1.81628	0.265898	6.83072	8.44888e-12	1.40297e-10	492.205	-1.49635	0.321665	-4.65188	3.2893e-06	2.48663e-05

## Sheet: rnadec.faireopent1.t2
feature (y)	peak (x)	baseMean.x	log2FoldChange.x	lfcSE.x	stat.x	pvalue.x	padj.x	baseMean.y	log2FoldChange.y	lfcSE.y	stat.y	pvalue.y	padj.y
FBgn0000617	pk33071	237.932	-1.58677	0.156943	-10.1105	4.96322e-24	2.65276e-22	91.722	1.02811	0.284686	3.61137	0.000304582	0.00145986
FBgn0000617	pk33072	50.1379	-2.57945	0.345539	-7.46501	8.32963e-14	1.68101e-12	91.722	1.02811	0.284686	3.61137	0.000304582	0.00145986
FBgn0001085	pk16905	60.1797	-1.04456	0.244985	-4.26377	2.01005e-05	0.000136995	658.222	1.69193	0.316359	5.34814	8.88639e-08	8.80321e-07
FBgn0001085	pk16903	37.2869	-1.18457	0.305425	-3.87844	0.00010513	0.000616099	658.222	1.69193	0.316359	5.34814	8.88639e-08	8.80321e-07
FBgn0001086	pk4564	105.412	-1.35658	0.221548	-6.12321	9.17102e-10	1.20013e-08	159.035	1.48443	0.330281	4.49443	6.97551e-06	4.92921e-05
FBgn0001086	pk4562	239.924	-1.71543	0.159424	-10.7602	5.30732e-27	3.61648e-25	159.035	1.48443	0.330281	4.49443	6.97551e-06	4.92921e-05
FBgn0001098	pk25716	45.7482	-1.25722	0.228749	-5.49608	3.88334e-08	4.10118e-07	317.233	1.65965	0.363151	4.57014	4.87399e-06	3.54758e-05
FBgn0002905	pk22252	60.9922	-2.23667	0.234857	-9.52352	1.67408e-21	7.18512e-20	31.1459	1.25969	0.501142	2.51364	0.0119491	0.0357062
FBgn0003162	pk11075	80.8826	-1.04271	0.188872	-5.52072	3.37609e-08	3.60218e-07	178.385	3.25651	0.657464	4.95314	7.30249e-07	6.22849e-06
FBgn0003346	pk5318	409.027	-1.03932	0.136706	-7.60258	2.90289e-14	6.19844e-13	240.442	2.24023	0.26448	8.47032	2.4473e-17	6.31428e-16
FBgn0003346	pk5319	59.4901	-1.1621	0.365479	-3.17967	0.00147441	0.0064265	240.442	2.24023	0.26448	8.47032	2.4473e-17	6.31428e-16
FBgn0004362	pk11264	129.574	-1.74374	0.175157	-9.95531	2.39065e-23	1.21151e-21	4109.15	1.38115	0.228204	6.05227	1.42816e-09	1.80865e-08
FBgn0004374	pk5486	33.5174	-1.37772	0.306666	-4.49258	7.03668e-06	5.20778e-05	18.5256	1.56605	0.589822	2.65512	0.00792797	0.0252081
FBgn0004652	pk24050	465.205	-1.64928	0.161959	-10.1833	2.35404e-24	1.29461e-22	2376.56	2.65393	0.759854	3.49268	0.000478203	0.00216969
FBgn0004865	pk19073	31.1137	-2.10864	0.319347	-6.60298	4.0297e-11	6.20081e-10	797.377	2.7542	0.293113	9.39638	5.64735e-21	1.99232e-19
FBgn0004865	pk19067	95.1132	-1.48222	0.192561	-7.69744	1.38818e-14	3.06358e-13	797.377	2.7542	0.293113	9.39638	5.64735e-21	1.99232e-19
FBgn0004865	pk19061	557.351	-1.42125	0.149568	-9.50231	2.05275e-21	8.75543e-20	797.377	2.7542	0.293113	9.39638	5.64735e-21	1.99232e-19
FBgn0004865	pk19070	174.085	-1.5123	0.170433	-8.87328	7.10232e-19	2.36562e-17	797.377	2.7542	0.293113	9.39638	5.64735e-21	1.99232e-19
FBgn0011604	pk8444	32.8683	-1.33126	0.296613	-4.4882	7.18262e-06	5.30546e-05	516.612	1.07214	0.214976	4.98723	6.12524e-07	5.30751e-06
FBgn0011817	pk14949	93.3238	-1.3385	0.243035	-5.50744	3.64087e-08	3.8654e-07	2168.97	1.21834	0.257048	4.73976	2.13968e-06	1.66989e-05
FBgn0014343	pk16503	292.883	-1.61327	0.135982	-11.8639	1.82227e-32	1.98517e-30	303.284	1.23656	0.419868	2.94512	0.00322831	0.01172
FBgn0015380	pk5230	113.153	-1.71442	0.191071	-8.97266	2.89443e-19	1.0103e-17	1159.78	1.63947	0.244513	6.70504	2.01349e-11	3.13841e-10
FBgn0015391	pk4705	276.43	-1.2141	0.134699	-9.01347	1.9964e-19	7.10624e-18	209.506	1.03062	0.410337	2.51164	0.0120173	0.0358713
FBgn0020385	pk21781	100.396	-1.42953	0.199408	-7.16885	7.56319e-13	1.39019e-11	128.462	1.63943	0.386312	4.2438	2.19764e-05	0.000138733
FBgn0021768	pk17732	194.488	-1.0722	0.171476	-6.25278	4.03218e-10	5.52599e-09	260.019	1.55548	0.234032	6.64646	3.00231e-11	4.6065e-10
FBgn0023545	pk28549	351.879	-1.46606	0.137878	-10.633	2.09291e-26	1.34068e-24	134.984	1.23248	0.277491	4.44151	8.93296e-06	6.11569e-05
FBgn0023545	pk28543	178.918	-1.00543	0.227255	-4.42423	9.67886e-06	6.99968e-05	134.984	1.23248	0.277491	4.44151	8.93296e-06	6.11569e-05
FBgn0024956	pk7778	69.8542	-2.06601	0.24521	-8.4255	3.59213e-17	1.02057e-15	82.4122	1.83624	0.327212	5.61176	2.00279e-08	2.17975e-07
FBgn0025186	pk11417	80.8923	-1.41798	0.226592	-6.25787	3.90277e-10	5.35722e-09	163.819	1.03701	0.333429	3.11014	0.00186997	0.00728601
FBgn0029003	pk29641	143.931	-1.25521	0.168988	-7.42781	1.10409e-13	2.20091e-12	568.704	1.2659	0.206106	6.142	8.14892e-10	1.07124e-08
FBgn0029584	pk28436	40.7048	-1.96919	0.265992	-7.40321	1.32934e-13	2.63153e-12	77.8637	1.20563	0.37268	3.23501	0.00121637	0.00498272
FBgn0029584	pk28431	174.941	-1.5753	0.153585	-10.2569	1.10228e-24	6.25301e-23	77.8637	1.20563	0.37268	3.23501	0.00121637	0.00498272
FBgn0029584	pk28430	239.758	-1.74825	0.134829	-12.9664	1.89647e-38	3.64453e-36	77.8637	1.20563	0.37268	3.23501	0.00121637	0.00498272
FBgn0029584	pk28428	175.675	-1.30321	0.130135	-10.0144	1.31818e-23	6.85271e-22	77.8637	1.20563	0.37268	3.23501	0.00121637	0.00498272
FBgn0029584	pk28440	69.7035	-1.5007	0.194227	-7.72654	1.10509e-14	2.46748e-13	77.8637	1.20563	0.37268	3.23501	0.00121637	0.00498272
FBgn0029895	pk29831	228.749	-1.26021	0.196175	-6.42391	1.32819e-10	1.91459e-09	662.424	1.73298	0.354564	4.88763	1.02058e-06	8.50241e-06
FBgn0030839	pk32889	51.2979	-1.89388	0.235542	-8.04052	8.94601e-16	2.22234e-14	16.3963	2.04479	0.649198	3.14971	0.0016343	0.00647477
FBgn0031628	pk1342	250.105	-1.56684	0.126848	-12.3521	4.74845e-35	6.52331e-33	27.3684	1.64812	0.550497	2.99387	0.00275461	0.0102294
FBgn0032330	pk3184	62.7871	-1.22413	0.25153	-4.86673	1.13459e-06	9.57818e-06	424.709	2.13739	0.282887	7.55562	4.16869e-14	8.412e-13
FBgn0032877	pk5624	160.902	-1.81699	0.226335	-8.02787	9.9176e-16	2.45301e-14	33.5521	2.13339	0.506939	4.20837	2.57221e-05	0.000160138
FBgn0032877	pk5621	37.7643	-1.08432	0.252091	-4.3013	1.69796e-05	0.00011729	33.5521	2.13339	0.506939	4.20837	2.57221e-05	0.000160138
FBgn0032889	pk5673	567.194	-1.17665	0.133932	-8.78546	1.55726e-18	5.02067e-17	252.584	1.9706	0.276934	7.1158	1.11266e-12	1.99662e-11
FBgn0033232	pk6853	48.3179	-1.24373	0.209851	-5.92674	3.09002e-09	3.77097e-08	104.157	1.21502	0.365462	3.3246	0.000885454	0.00377473
FBgn0033232	pk6855	430.841	-2.4867	0.152907	-16.2628	1.81364e-59	1.93873e-56	104.157	1.21502	0.365462	3.3246	0.000885454	0.00377473
FBgn0033232	pk6861	46.5507	-2.78977	0.278994	-9.99938	1.53358e-23	7.90048e-22	104.157	1.21502	0.365462	3.3246	0.000885454	0.00377473
FBgn0033232	pk6862	42.1174	-1.01298	0.229806	-4.40798	1.0434e-05	7.48882e-05	104.157	1.21502	0.365462	3.3246	0.000885454	0.00377473
FBgn0033232	pk6859	114.182	-3.12118	0.222389	-14.0348	9.55079e-45	3.08211e-42	104.157	1.21502	0.365462	3.3246	0.000885454	0.00377473
FBgn0033232	pk6857	331.489	-1.72517	0.16992	-10.1528	3.21887e-24	1.74221e-22	104.157	1.21502	0.365462	3.3246	0.000885454	0.00377473
FBgn0033367	pk7250	55.9019	-1.53399	0.24311	-6.30987	2.79265e-10	3.89276e-09	13.0691	7.53192	1.2668	5.94563	2.75396e-09	3.32914e-08
FBgn0033845	pk8719	109.722	-1.31369	0.211749	-6.20399	5.50483e-10	7.41354e-09	65.3404	1.49725	0.389211	3.8469	0.000119622	0.000635642
FBgn0034390	pk10355	37.8329	-2.07264	0.248169	-8.35174	6.72665e-17	1.8467e-15	221.196	3.66061	0.333701	10.9697	5.34272e-28	2.60163e-26
FBgn0034390	pk10357	33.6279	-1.37132	0.321494	-4.26546	1.99494e-05	0.000136128	221.196	3.66061	0.333701	10.9697	5.34272e-28	2.60163e-26
FBgn0035346	pk13268	292.738	-1.20927	0.166332	-7.27022	3.58911e-13	6.8087e-12	121.938	1.8659	0.337542	5.52791	3.24061e-08	3.40888e-07
FBgn0035375	pk13368	93.7125	-1.2746	0.204199	-6.24193	4.32196e-10	5.90656e-09	93.9182	2.58755	0.38391	6.73998	1.58407e-11	2.51608e-10
FBgn0035375	pk13367	64.0533	-1.20545	0.352559	-3.41913	0.000628208	0.00305938	93.9182	2.58755	0.38391	6.73998	1.58407e-11	2.51608e-10
FBgn0035640	pk14237	71.4023	-1.06192	0.204856	-5.18372	2.17504e-07	2.06099e-06	104.262	1.43612	0.341576	4.20439	2.61788e-05	0.000162299
FBgn0036101	pk15768	501.842	-1.64667	0.130835	-12.5858	2.52729e-36	3.9118e-34	547.494	1.49143	0.327343	4.55616	5.20981e-06	3.76559e-05
FBgn0036285	pk16372	95.6802	-1.62485	0.223214	-7.27933	3.35489e-13	6.37913e-12	63.4152	1.80353	0.402217	4.48397	7.32663e-06	5.15548e-05
FBgn0036354	pk16692	89.4647	-1.58444	0.173901	-9.11115	8.15167e-20	3.01128e-18	62.1638	2.12617	0.349441	6.08449	1.16865e-09	1.4946e-08
FBgn0037644	pk21158	369.146	-1.45699	0.156191	-9.32828	1.07605e-20	4.34064e-19	132.787	1.42903	0.27449	5.20613	1.9282e-07	1.82642e-06
FBgn0037770	pk21498	62.8779	-1.8501	0.225348	-8.20995	2.21274e-16	5.79566e-15	201.107	2.57308	0.268805	9.5723	1.04558e-21	3.79187e-20
FBgn0037974	pk22062	116.616	-1.37257	0.202185	-6.78867	1.13173e-11	1.85053e-10	31.0115	2.58098	0.62616	4.12191	3.75737e-05	0.000225398
FBgn0038286	pk22978	267.422	-1.98067	0.177308	-11.1707	5.67002e-29	4.7306e-27	391.063	1.12103	0.291985	3.83935	0.00012336	0.000652801
FBgn0039350	pk26226	196.54	-1.50106	0.143647	-10.4496	1.47123e-25	8.82919e-24	454.518	1.03254	0.237796	4.34212	1.41115e-05	9.21108e-05
FBgn0040237	pk23354	348.731	-1.42623	0.129272	-11.0328	2.65529e-28	2.10254e-26	79.0538	1.49146	0.379413	3.93097	8.46045e-05	0.000465774
FBgn0040309	pk31624	141.454	-1.19532	0.173711	-6.88106	5.94078e-12	1.00057e-10	1125.38	1.33241	0.190145	7.00735	2.42881e-12	4.18465e-11
FBgn0051184	pk25746	56.4819	-1.37295	0.231836	-5.92209	3.17875e-09	3.87097e-08	150.979	1.21688	0.327913	3.71097	0.000206465	0.00103652
FBgn0085376	pk27568	268.522	-1.49594	0.159704	-9.36693	7.4674e-21	3.04454e-19	201.213	1.04765	0.313162	3.3454	0.000821644	0.00353174
FBgn0085376	pk27570	73.3221	-1.88724	0.205185	-9.19776	3.65505e-20	1.3923e-18	201.213	1.04765	0.313162	3.3454	0.000821644	0.00353174
FBgn0085377	pk31092	56.3301	-1.5903	0.234032	-6.79524	1.08131e-11	1.77317e-10	77.2633	1.99867	0.384007	5.20477	1.94232e-07	1.83811e-06
FBgn0086758	pk510	147.007	-1.66139	0.181556	-9.15084	5.64902e-20	2.12347e-18	83.4272	1.60566	0.40854	3.93023	8.48642e-05	0.000466708
FBgn0250867	pk5739	25.4487	-1.16208	0.315072	-3.68829	0.000225764	0.00122524	129.28	1.49966	0.420814	3.56372	0.000365638	0.00171137
FBgn0259986	pk13815	412.273	-1.07837	0.150436	-7.16831	7.59316e-13	1.39495e-11	114.483	3.34142	0.47593	7.02083	2.20557e-12	3.82544e-11
FBgn0260660	pk14641	134.533	-1.51857	0.193755	-7.83758	4.59326e-15	1.06235e-13	56.3831	1.70058	0.4026	4.22398	2.40025e-05	0.000150244
FBgn0261705	pk11662	34.7146	-1.4548	0.268655	-5.41513	6.12435e-08	6.28927e-07	278.777	1.71907	0.3887	4.42261	9.75142e-06	6.59333e-05
FBgn0261705	pk11674	79.0059	-1.08625	0.242647	-4.47666	7.58209e-06	5.58004e-05	278.777	1.71907	0.3887	4.42261	9.75142e-06	6.59333e-05
FBgn0262656	pk28982	88.5877	-1.43107	0.16848	-8.49397	1.99698e-17	5.79395e-16	798.722	1.19282	0.337107	3.5384	0.000402558	0.00186399
FBgn0262656	pk28981	33.6734	-1.7071	0.332649	-5.13183	2.86944e-07	2.66363e-06	798.722	1.19282	0.337107	3.5384	0.000402558	0.00186399
FBgn0262656	pk28976	38.7645	-2.39712	0.287218	-8.34598	7.0626e-17	1.93272e-15	798.722	1.19282	0.337107	3.5384	0.000402558	0.00186399
FBgn0262656	pk28977	52.7164	-1.55575	0.248564	-6.25895	3.87589e-10	5.32246e-09	798.722	1.19282	0.337107	3.5384	0.000402558	0.00186399
FBgn0263049	pk4951	113.634	-1.11656	0.171588	-6.50722	7.65553e-11	1.14106e-09	88.8235	1.90501	0.578897	3.29077	0.000999153	0.00419733
FBgn0263392	pk13390	1137.92	-1.07913	0.131035	-8.23541	1.78938e-16	4.72658e-15	665.963	1.20877	0.280337	4.31186	1.61887e-05	0.000104943
FBgn0263392	pk13389	51.6598	-2.1624	0.303322	-7.12904	1.0107e-12	1.83606e-11	665.963	1.20877	0.280337	4.31186	1.61887e-05	0.000104943
FBgn0263392	pk13398	80.7713	-2.02009	0.188881	-10.6951	1.07348e-26	7.07525e-25	665.963	1.20877	0.280337	4.31186	1.61887e-05	0.000104943
FBgn0267228	pk29600	26.573	-1.03203	0.312656	-3.30084	0.000963943	0.00443167	20.592	1.58226	0.615891	2.56906	0.0101976	0.0312096
FBgn0267228	pk29599	374.459	-1.02723	0.178151	-5.76606	8.11442e-09	9.37737e-08	20.592	1.58226	0.615891	2.56906	0.0101976	0.0312096
FBgn0267581	pk18062	46.7094	-1.36775	0.272368	-5.02172	5.12101e-07	4.56659e-06	5.89334	3.62195	1.27596	2.83861	0.00453102	0.0157757
FBgn0267581	pk18058	608.896	-1.36667	0.101054	-13.5242	1.12576e-41	2.8525e-39	5.89334	3.62195	1.27596	2.83861	0.00453102	0.0157757
FBgn0267581	pk18072	223.217	-1.38598	0.189083	-7.33001	2.30142e-13	4.46368e-12	5.89334	3.62195	1.27596	2.83861	0.00453102	0.0157757
FBgn0267581	pk18057	810.639	-1.09369	0.148266	-7.37654	1.62456e-13	3.19375e-12	5.89334	3.62195	1.27596	2.83861	0.00453102	0.0157757

## Sheet: rnadec.fairecloset1.t2
feature (y)	peak (x)	baseMean.x	log2FoldChange.x	lfcSE.x	stat.x	pvalue.x	padj.x	baseMean.y	log2FoldChange.y	lfcSE.y	stat.y	pvalue.y	padj.y
FBgn0000261	pk18292	43.0522	1.16503	0.347235	3.35517	0.000793164	0.00375526	2063.89	1.23079	0.381128	3.22933	0.00124079	0.00507271
FBgn0000625	pk16386	149.501	1.33308	0.162027	8.22753	1.91107e-16	5.03247e-15	87.2397	2.18541	0.347139	6.29548	3.06447e-10	4.20432e-09
FBgn0001085	pk16907	33.8045	1.21204	0.364388	3.32622	0.00088031	0.00410535	658.222	1.69193	0.316359	5.34814	8.88639e-08	8.80321e-07
FBgn0001085	pk16901	31.2875	1.44148	0.293097	4.91808	8.7397e-07	7.5021e-06	658.222	1.69193	0.316359	5.34814	8.88639e-08	8.80321e-07
FBgn0001098	pk25712	44.9132	2.21168	0.326006	6.78418	1.16746e-11	1.90532e-10	317.233	1.65965	0.363151	4.57014	4.87399e-06	3.54758e-05
FBgn0001098	pk25713	28.6156	1.10254	0.279537	3.94418	8.00745e-05	0.000480967	317.233	1.65965	0.363151	4.57014	4.87399e-06	3.54758e-05
FBgn0001124	pk9591	103.576	1.85371	0.210543	8.80443	1.31523e-18	4.26447e-17	375.683	1.15022	0.259946	4.42485	9.65105e-06	6.52973e-05
FBgn0001254	pk13604	357.804	2.04538	0.160061	12.7787	2.1561e-37	3.68768e-35	27509.4	1.40206	0.397323	3.52877	0.000417503	0.00192374
FBgn0002643	pk8878	55.8671	1.36598	0.303013	4.50799	6.5444e-06	4.87297e-05	1449.68	1.09234	0.274142	3.98458	6.76001e-05	0.000382723
FBgn0002778	pk17127	17.0848	1.56437	0.545471	2.86793	0.00413167	0.0155806	490.256	1.26437	0.411466	3.07285	0.00212022	0.00813444
FBgn0003041	pk14921	25.3538	1.06405	0.431211	2.46758	0.0136028	0.0422588	129.787	1.25924	0.285138	4.41624	1.00433e-05	6.78126e-05
FBgn0003137	pk26837	33.5556	1.71881	0.279192	6.15638	7.4426e-10	9.87162e-09	492.21	2.89984	0.31998	9.06256	1.27429e-19	3.98099e-18
FBgn0003137	pk26836	156.69	2.14105	0.158761	13.486	1.8913e-41	4.72231e-39	492.21	2.89984	0.31998	9.06256	1.27429e-19	3.98099e-18
FBgn0003137	pk26833	87.0292	1.27058	0.189967	6.68842	2.25598e-11	3.5694e-10	492.21	2.89984	0.31998	9.06256	1.27429e-19	3.98099e-18
FBgn0003165	pk21257	19.1457	1.22256	0.437753	2.7928	0.00522541	0.0189913	6153.68	1.08357	0.270195	4.01032	6.06372e-05	0.000346541
FBgn0003165	pk21258	141.066	1.36091	0.152072	8.94912	3.5833e-19	1.23562e-17	6153.68	1.08357	0.270195	4.01032	6.06372e-05	0.000346541
FBgn0003513	pk23423	33.5116	1.5338	0.295115	5.19729	2.02219e-07	1.9279e-06	196.887	1.02705	0.33098	3.10305	0.00191539	0.00744267
FBgn0003719	pk25954	100.772	3.03084	0.195789	15.4801	4.7241e-54	3.59105e-51	41.096	3.81826	0.508325	7.51146	5.84731e-14	1.16408e-12
FBgn0004512	pk8563	224.061	1.3514	0.176886	7.63994	2.17326e-14	4.69618e-13	122.773	2.25336	0.442481	5.09255	3.53275e-07	3.19735e-06
FBgn0004607	pk27873	141.556	1.08986	0.198313	5.49564	3.89296e-08	4.11007e-07	487.707	1.00778	0.260956	3.86188	0.000112516	0.000601864
FBgn0004607	pk27868	46.7738	3.95328	0.352372	11.219	3.28786e-29	2.82582e-27	487.707	1.00778	0.260956	3.86188	0.000112516	0.000601864
FBgn0004607	pk27872	22.3115	1.57516	0.411952	3.82365	0.000131492	0.000754057	487.707	1.00778	0.260956	3.86188	0.000112516	0.000601864
FBgn0004652	pk24052	29.1565	1.34357	0.406401	3.30601	0.000946342	0.00436863	2376.56	2.65393	0.759854	3.49268	0.000478203	0.00216969
FBgn0004854	pk32861	35.2775	1.45368	0.272045	5.34354	9.11505e-08	9.15666e-07	10.4685	2.10866	0.775071	2.7206	0.00651631	0.0214835
FBgn0004865	pk19072	35.5505	1.2834	0.338683	3.78937	0.000151029	0.000855055	797.377	2.7542	0.293113	9.39638	5.64735e-21	1.99232e-19
FBgn0010109	pk6997	104.297	1.27001	0.171398	7.4097	1.26586e-13	2.51606e-12	41.1628	1.25748	0.482824	2.60442	0.00920294	0.0286387
FBgn0011758	pk32880	12.6892	1.69107	0.385539	4.38624	1.15326e-05	8.20497e-05	12.041	2.23894	0.768214	2.91448	0.00356285	0.0127936
FBgn0011817	pk14948	113.709	1.75395	0.223127	7.86079	3.81719e-15	8.91903e-14	2168.97	1.21834	0.257048	4.73976	2.13968e-06	1.66989e-05
FBgn0011817	pk14944	22.4932	1.38512	0.364428	3.8008	0.000144231	0.000821052	2168.97	1.21834	0.257048	4.73976	2.13968e-06	1.66989e-05
FBgn0012037	pk3938	47.6833	1.54702	0.276457	5.59587	2.19515e-08	2.39673e-07	430.379	3.5445	0.462506	7.66369	1.80666e-14	3.77796e-13
FBgn0014343	pk16493	47.9122	1.01631	0.257949	3.93995	8.14977e-05	0.000488486	303.284	1.23656	0.419868	2.94512	0.00322831	0.01172
FBgn0016076	pk1517	407.034	1.53542	0.16307	9.41572	4.69842e-21	1.95047e-19	852.959	1.46766	0.306652	4.78606	1.7009e-06	1.34876e-05
FBgn0016076	pk1516	18.7586	1.52735	0.361136	4.22929	2.34428e-05	0.000157639	852.959	1.46766	0.306652	4.78606	1.7009e-06	1.34876e-05
FBgn0017558	pk7385	56.0326	1.62463	0.224824	7.22624	4.96565e-13	9.2972e-12	196.873	1.65852	0.373199	4.44407	8.82738e-06	6.07001e-05
FBgn0017558	pk7384	59.472	1.56209	0.348865	4.47762	7.54787e-06	5.55725e-05	196.873	1.65852	0.373199	4.44407	8.82738e-06	6.07001e-05
FBgn0020513	pk31490	158.19	1.01201	0.165503	6.11479	9.66831e-10	1.26182e-08	271.204	1.69483	0.237149	7.14668	8.89022e-13	1.60644e-11
FBgn0021768	pk17737	22.1562	1.07102	0.443954	2.41246	0.0158453	0.0479706	260.019	1.55548	0.234032	6.64646	3.00231e-11	4.6065e-10
FBgn0022710	pk32243	9.12889	1.7792	0.599406	2.96828	0.00299476	0.0118484	50.8365	1.4068	0.436395	3.22368	0.00126556	0.00515974
FBgn0024245	pk5288	155.645	2.41973	0.280513	8.6261	6.34817e-18	1.92852e-16	205.99	1.31012	0.264317	4.9566	7.17357e-07	6.12885e-06
FBgn0024329	pk24138	78.602	3.57797	0.394517	9.06926	1.19827e-19	4.36057e-18	306.706	1.00513	0.264167	3.80491	0.000141855	0.000740103
FBgn0026415	pk30729	54.1664	1.62107	0.206613	7.84592	4.29795e-15	9.98778e-14	155.876	5.41299	0.430039	12.5872	2.4823e-36	1.76345e-34
FBgn0027111	pk12496	71.0129	1.14112	0.221765	5.14563	2.66621e-07	2.48916e-06	244.891	1.86102	0.24502	7.59539	3.06858e-14	6.26523e-13
FBgn0027343	pk28129	23.1225	1.07052	0.351775	3.04319	0.00234086	0.0095805	110.274	2.12465	0.356782	5.95504	2.60011e-09	3.1653e-08
FBgn0027596	pk9195	43.0888	1.01606	0.23658	4.29479	1.74857e-05	0.00012064	927.386	1.63155	0.271702	6.00494	1.91406e-09	2.3711e-08
FBgn0027930	pk19700	20.4644	2.69592	0.475565	5.66888	1.43735e-08	1.61257e-07	261.757	2.99769	0.295841	10.1328	3.95299e-24	1.58916e-22
FBgn0027932	pk2506	24.927	1.194	0.325618	3.66686	0.000245551	0.00132037	4251.68	1.0761	0.170706	6.30381	2.90425e-10	4.00038e-09
FBgn0029503	pk25808	17.982	1.48234	0.487559	3.04032	0.00236323	0.0096559	99.0228	1.15173	0.380884	3.02384	0.00249589	0.00936988
FBgn0029584	pk28434	19.8302	1.4466	0.473607	3.05444	0.00225484	0.00928062	77.8637	1.20563	0.37268	3.23501	0.00121637	0.00498272
FBgn0029791	pk29535	48.3291	1.093	0.274524	3.98143	6.85011e-05	0.000417611	147.669	1.85622	0.358851	5.17266	2.30783e-07	2.16036e-06
FBgn0029814	pk29583	25.1941	2.31737	0.398361	5.81727	5.98176e-09	7.04365e-08	18.0177	2.25173	0.651909	3.45406	0.000552218	0.00247413
FBgn0029895	pk29832	110.466	1.83401	0.310561	5.90547	3.51636e-09	4.25333e-08	662.424	1.73298	0.354564	4.88763	1.02058e-06	8.50241e-06
FBgn0029895	pk29829	83.6548	1.86242	0.469782	3.96443	7.35716e-05	0.000445664	662.424	1.73298	0.354564	4.88763	1.02058e-06	8.50241e-06
FBgn0030603	pk32114	20.5544	1.1678	0.333902	3.49742	0.000469779	0.00235592	20.6018	2.59248	0.685167	3.78372	0.000154503	0.000798854
FBgn0030757	pk32545	49.9148	1.82688	0.455302	4.01245	6.0091e-05	0.000371303	76.9717	1.34912	0.40723	3.31293	0.000923255	0.00391496
FBgn0030839	pk32888	38.3729	1.14791	0.325239	3.52944	0.000416435	0.0021158	16.3963	2.04479	0.649198	3.14971	0.0016343	0.00647477
FBgn0031070	pk33723	21.7501	1.27741	0.397073	3.21707	0.00129505	0.00572867	45.6435	1.57475	0.462336	3.40607	0.000659061	0.00290637
FBgn0031070	pk33720	21.1542	1.91106	0.32221	5.93111	3.00892e-09	3.67594e-08	45.6435	1.57475	0.462336	3.40607	0.000659061	0.00290637
FBgn0031764	pk1727	48.7199	1.02096	0.222522	4.58812	4.47264e-06	3.43965e-05	68.7764	1.61888	0.322068	5.0265	4.99517e-07	4.38695e-06
FBgn0032078	pk2646	22.8699	2.16414	0.479078	4.51731	6.26298e-06	4.68279e-05	60.3812	1.73198	0.450416	3.84529	0.000120409	0.000639142
FBgn0032284	pk3081	36.7884	1.3711	0.306416	4.47464	7.65411e-06	5.63063e-05	2.88128	3.55061	1.34225	2.64526	0.00816289	0.0258442
FBgn0032330	pk3187	43.8569	3.15203	0.266466	11.829	2.76324e-32	2.96308e-30	424.709	2.13739	0.282887	7.55562	4.16869e-14	8.412e-13
FBgn0032330	pk3183	16.4825	1.24361	0.437014	2.8457	0.00443139	0.0165269	424.709	2.13739	0.282887	7.55562	4.16869e-14	8.412e-13
FBgn0032330	pk3186	54.8494	1.49911	0.208939	7.17485	7.23872e-13	1.33341e-11	424.709	2.13739	0.282887	7.55562	4.16869e-14	8.412e-13
FBgn0032335	pk3192	458.21	1.22396	0.144016	8.49877	1.91606e-17	5.58286e-16	109.768	3.50584	0.788622	4.44552	8.76775e-06	6.05051e-05
FBgn0032414	pk3458	194.279	1.98324	0.17717	11.194	4.363e-29	3.70336e-27	394.056	3.90048	0.357297	10.9167	9.59654e-28	4.54499e-26
FBgn0032414	pk3459	33.4188	3.11761	0.47127	6.61534	3.70687e-11	5.71949e-10	394.056	3.90048	0.357297	10.9167	9.59654e-28	4.54499e-26
FBgn0032414	pk3467	51.088	1.20283	0.281215	4.27726	1.89208e-05	0.00012973	394.056	3.90048	0.357297	10.9167	9.59654e-28	4.54499e-26
FBgn0032414	pk3461	21.8826	1.53715	0.442314	3.47525	0.000510379	0.00253832	394.056	3.90048	0.357297	10.9167	9.59654e-28	4.54499e-26
FBgn0032414	pk3463	56.6114	1.80595	0.341154	5.29364	1.19906e-07	1.18509e-06	394.056	3.90048	0.357297	10.9167	9.59654e-28	4.54499e-26
FBgn0032414	pk3462	31.3786	1.08005	0.380332	2.83976	0.00451479	0.0167815	394.056	3.90048	0.357297	10.9167	9.59654e-28	4.54499e-26
FBgn0033725	pk8349	20.9718	1.28284	0.303704	4.22398	2.40025e-05	0.000161117	316.283	3.94679	0.338845	11.6478	2.35569e-31	1.29276e-29
FBgn0033741	pk8381	80.6292	1.05885	0.318891	3.32042	0.000898816	0.00417934	276.956	1.4151	0.282626	5.00699	5.52887e-07	4.83113e-06
FBgn0033913	pk8985	95.5182	1.88879	0.281544	6.70867	1.96405e-11	3.11905e-10	307.281	1.16752	0.293313	3.98046	6.87834e-05	0.000388362
FBgn0034046	pk9477	22.5827	1.37046	0.301995	4.53803	5.6783e-06	4.2793e-05	347.563	1.76712	0.304462	5.80407	6.47251e-09	7.4675e-08
FBgn0034176	pk9826	80.9825	1.18649	0.231523	5.12472	2.97977e-07	2.75931e-06	202.497	1.42358	0.263758	5.3973	6.76518e-08	6.81247e-07
FBgn0034438	pk10520	201.919	1.13694	0.148251	7.66897	1.73378e-14	3.7872e-13	179.828	2.7053	0.448504	6.03183	1.62109e-09	2.03313e-08
FBgn0034462	pk10590	189.427	1.77848	0.168344	10.5646	4.34813e-26	2.71417e-24	1519.83	3.25003	0.488028	6.65951	2.74739e-11	4.22788e-10
FBgn0034462	pk10591	20.1234	1.12037	0.376089	2.97901	0.00289182	0.0115002	1519.83	3.25003	0.488028	6.65951	2.74739e-11	4.22788e-10
FBgn0034468	pk10603	147.715	2.25231	0.219079	10.2808	8.60266e-25	4.92092e-23	2750.57	2.51227	0.349763	7.18277	6.83114e-13	1.25848e-11
FBgn0034706	pk11403	426.189	1.06348	0.132654	8.01694	1.08416e-15	2.67382e-14	365.383	5.71612	0.478428	11.9477	6.6735e-33	3.93282e-31
FBgn0034706	pk11404	39.0467	1.13186	0.438284	2.58249	0.00980908	0.0322014	365.383	5.71612	0.478428	11.9477	6.6735e-33	3.93282e-31
FBgn0035375	pk13374	46.841	1.03988	0.296962	3.50173	0.000462246	0.00232188	93.9182	2.58755	0.38391	6.73998	1.58407e-11	2.51608e-10
FBgn0035415	pk13483	62.2632	1.01112	0.206283	4.90164	9.50403e-07	8.12152e-06	73.1672	1.00636	0.321253	3.13262	0.00173252	0.00681703
FBgn0035625	pk14183	529.399	1.03429	0.136904	7.55484	4.19375e-14	8.77404e-13	1393.76	5.08583	0.432667	11.7546	6.68675e-32	3.78989e-30
FBgn0035625	pk14179	87.3951	1.24698	0.214434	5.81523	6.05504e-09	7.12014e-08	1393.76	5.08583	0.432667	11.7546	6.68675e-32	3.78989e-30
FBgn0035625	pk14181	70.9733	1.603	0.176106	9.10249	8.82847e-20	3.24726e-18	1393.76	5.08583	0.432667	11.7546	6.68675e-32	3.78989e-30
FBgn0035625	pk14180	101.411	1.27241	0.283074	4.49498	6.95774e-06	5.15605e-05	1393.76	5.08583	0.432667	11.7546	6.68675e-32	3.78989e-30
FBgn0035625	pk14182	265.445	2.6725	0.183645	14.5525	5.62663e-48	2.49961e-45	1393.76	5.08583	0.432667	11.7546	6.68675e-32	3.78989e-30
FBgn0035627	pk14198	26.2885	1.56621	0.435071	3.59991	0.000318332	0.00166273	31.3974	1.26775	0.456703	2.77588	0.00550527	0.0185927
FBgn0035627	pk14197	40.9619	1.36073	0.361759	3.76141	0.000168955	0.000947763	31.3974	1.26775	0.456703	2.77588	0.00550527	0.0185927
FBgn0035640	pk14244	20.1814	1.55825	0.422259	3.69027	0.00022402	0.00121733	104.262	1.43612	0.341576	4.20439	2.61788e-05	0.000162299
FBgn0036043	pk15542	58.1742	2.68534	0.279575	9.60508	7.61006e-22	3.37636e-20	204.559	3.1867	0.372563	8.55345	1.19459e-17	3.19338e-16
FBgn0036101	pk15771	221.668	1.22427	0.199862	6.12557	9.03623e-10	1.18521e-08	547.494	1.49143	0.327343	4.55616	5.20981e-06	3.76559e-05
FBgn0036101	pk15772	122.464	2.75593	0.198049	13.9154	5.10989e-44	1.57472e-41	547.494	1.49143	0.327343	4.55616	5.20981e-06	3.76559e-05
FBgn0036285	pk16368	93.7263	1.11838	0.227548	4.91493	8.88149e-07	7.61426e-06	63.4152	1.80353	0.402217	4.48397	7.32663e-06	5.15548e-05
FBgn0036285	pk16378	16.982	2.15975	0.360288	5.99451	2.04102e-09	2.56021e-08	63.4152	1.80353	0.402217	4.48397	7.32663e-06	5.15548e-05
FBgn0036663	pk17739	23.7462	1.12146	0.430363	2.60585	0.00916461	0.0304481	451.174	2.62514	0.328796	7.98408	1.41571e-15	3.24861e-14
FBgn0036663	pk17742	107.752	1.65058	0.179666	9.18691	4.04285e-20	1.53489e-18	451.174	2.62514	0.328796	7.98408	1.41571e-15	3.24861e-14
FBgn0036772	pk18039	79.9322	1.07423	0.216972	4.95103	7.38211e-07	6.4189e-06	37.1196	1.47381	0.416711	3.53676	0.000405062	0.00187391
FBgn0037503	pk20781	47.3359	1.4014	0.236235	5.93221	2.98879e-09	3.65395e-08	44.4383	4.16145	0.699507	5.94912	2.69581e-09	3.26646e-08
FBgn0037518	pk20828	54.1918	1.02487	0.245843	4.16881	3.06201e-05	0.000200963	7.82335	2.61751	0.857411	3.05281	0.00226712	0.00862603
FBgn0037552	pk20969	28.1707	3.77044	0.415004	9.08532	1.03393e-19	3.79074e-18	37.992	1.18166	0.478904	2.46741	0.0136093	0.039976
FBgn0037552	pk20968	100.55	2.03775	0.185123	11.0076	3.51353e-28	2.7372e-26	37.992	1.18166	0.478904	2.46741	0.0136093	0.039976
FBgn0037696	pk21323	18.4892	2.13615	0.404078	5.28648	1.24691e-07	1.22884e-06	64.0629	1.26128	0.513809	2.45476	0.0140977	0.0412008
FBgn0038286	pk22968	47.5691	2.38146	0.33555	7.09719	1.27317e-12	2.28976e-11	391.063	1.12103	0.291985	3.83935	0.00012336	0.000652801
FBgn0038286	pk22969	142.898	1.65892	0.231483	7.16649	7.69477e-13	1.4121e-11	391.063	1.12103	0.291985	3.83935	0.00012336	0.000652801
FBgn0038341	pk23108	46.2563	1.40219	0.265622	5.2789	1.29962e-07	1.27637e-06	80.6272	3.30439	0.514801	6.41877	1.37383e-10	1.96543e-09
FBgn0038341	pk23105	17.8126	1.16438	0.332262	3.50441	0.000457614	0.00230098	80.6272	3.30439	0.514801	6.41877	1.37383e-10	1.96543e-09
FBgn0038341	pk23107	20.1941	2.70038	0.395545	6.82699	8.67135e-12	1.43642e-10	80.6272	3.30439	0.514801	6.41877	1.37383e-10	1.96543e-09
FBgn0038943	pk25214	25.1678	2.44579	0.389765	6.27504	3.49538e-10	4.82594e-09	27.8345	4.71876	1.10833	4.25753	2.06694e-05	0.000131362
FBgn0039258	pk26060	25.4527	1.39528	0.364359	3.82941	0.00012845	0.000737846	58.9624	2.41615	0.419413	5.76078	8.37256e-09	9.54287e-08
FBgn0039350	pk26228	56.3659	1.76316	0.213401	8.26217	1.4305e-16	3.81692e-15	454.518	1.03254	0.237796	4.34212	1.41115e-05	9.21108e-05
FBgn0039704	pk27198	314.368	1.23076	0.155239	7.92814	2.22444e-15	5.33227e-14	2629.39	3.62285	0.381502	9.49627	2.17542e-21	7.75376e-20
FBgn0039804	pk27472	52.5714	1.13337	0.236058	4.80123	1.57695e-06	1.30171e-05	202.243	1.80386	0.337086	5.35132	8.73154e-08	8.68298e-07
FBgn0039844	pk27581	88.7888	3.58097	0.242214	14.7843	1.84909e-49	9.16692e-47	202.381	5.03657	0.365882	13.7656	4.10629e-43	4.01796e-41
FBgn0039844	pk27583	197.794	1.55551	0.152719	10.1854	2.30328e-24	1.26873e-22	202.381	5.03657	0.365882	13.7656	4.10629e-43	4.01796e-41
FBgn0040259	pk21846	86.9214	1.48368	0.197688	7.50519	6.13383e-14	1.26397e-12	68.3375	2.60381	0.419045	6.21368	5.17595e-10	6.98114e-09
FBgn0040765	pk7876	210.946	2.54745	0.185127	13.7605	4.40181e-43	1.30933e-40	248.848	1.59364	0.338203	4.71208	2.45196e-06	1.89023e-05
FBgn0046258	pk26755	298.991	1.7327	0.149185	11.6144	3.48142e-31	3.43196e-29	2291.22	2.65866	0.223931	11.8727	1.64145e-32	9.56467e-31
FBgn0046763	pk24741	248.663	1.2608	0.162484	7.75954	8.52369e-15	1.9231e-13	965.007	3.5184	0.308107	11.4194	3.34465e-30	1.77901e-28
FBgn0047095	pk33480	201.675	1.97242	0.173422	11.3735	5.66381e-30	5.23627e-28	273.691	3.09546	0.55442	5.58324	2.36081e-08	2.54535e-07
FBgn0051075	pk26570	42.9824	1.6881	0.321044	5.25818	1.45491e-07	1.41749e-06	308.117	1.70368	0.353034	4.82581	1.39434e-06	1.13251e-05
FBgn0051184	pk25738	78.0759	1.05079	0.224195	4.68693	2.77339e-06	2.2037e-05	150.979	1.21688	0.327913	3.71097	0.000206465	0.00103652
FBgn0051728	pk3772	134.489	1.41665	0.201858	7.01807	2.2496e-12	3.94221e-11	307.909	2.69228	0.390786	6.8894	5.60282e-12	9.38812e-11
FBgn0052447	pk19230	38.1071	1.97282	0.406006	4.85909	1.17927e-06	9.94067e-06	490.726	3.94293	0.371371	10.6172	2.47798e-26	1.08445e-24
FBgn0052447	pk19231	24.6396	2.34583	0.355655	6.59582	4.22922e-11	6.4874e-10	490.726	3.94293	0.371371	10.6172	2.47798e-26	1.08445e-24
FBgn0052447	pk19232	16.3436	1.46895	0.401476	3.65886	0.000253338	0.00135851	490.726	3.94293	0.371371	10.6172	2.47798e-26	1.08445e-24
FBgn0052447	pk19234	45.3793	1.38736	0.271751	5.10526	3.30349e-07	3.03525e-06	490.726	3.94293	0.371371	10.6172	2.47798e-26	1.08445e-24
FBgn0052447	pk19233	233.447	1.28896	0.142677	9.03412	1.65324e-19	5.92171e-18	490.726	3.94293	0.371371	10.6172	2.47798e-26	1.08445e-24
FBgn0052447	pk19229	258.102	1.20144	0.139621	8.60504	7.62906e-18	2.3074e-16	490.726	3.94293	0.371371	10.6172	2.47798e-26	1.08445e-24
FBgn0053087	pk6975	31.7598	1.04802	0.419635	2.49745	0.012509	0.0393901	343.748	1.17627	0.28605	4.1121	3.92082e-05	0.000233851
FBgn0063495	pk10234	19.2494	1.71676	0.443985	3.86672	0.000110311	0.000643704	43.1307	2.33939	0.840222	2.78426	0.00536505	0.0182029
FBgn0085222	pk9950	173.928	2.62945	0.191217	13.7511	5.015e-43	1.47886e-40	17.0467	2.26932	0.89468	2.53646	0.0111979	0.03378
FBgn0085376	pk27566	40.295	1.11234	0.289531	3.84188	0.000122098	0.000705387	201.213	1.04765	0.313162	3.3454	0.000821644	0.00353174
FBgn0085376	pk27564	18.6127	1.46079	0.481261	3.03533	0.00240274	0.00979572	201.213	1.04765	0.313162	3.3454	0.000821644	0.00353174
FBgn0085376	pk27569	14.983	1.87695	0.636912	2.94695	0.00320929	0.0125563	201.213	1.04765	0.313162	3.3454	0.000821644	0.00353174
FBgn0086655	pk6337	72.2372	1.20819	0.221885	5.44514	5.17659e-08	5.37733e-07	267.423	1.07424	0.277722	3.86805	0.000109707	0.000588055
FBgn0086758	pk512	29.2356	1.59108	0.259725	6.12602	9.01067e-10	1.18367e-08	83.4272	1.60566	0.40854	3.93023	8.48642e-05	0.000466708
FBgn0250867	pk5744	11.9442	1.68826	0.573899	2.94174	0.00326373	0.012746	129.28	1.49966	0.420814	3.56372	0.000365638	0.00171137
FBgn0250867	pk5741	44.1693	1.35155	0.316867	4.26534	1.99595e-05	0.000136169	129.28	1.49966	0.420814	3.56372	0.000365638	0.00171137
FBgn0250867	pk5753	18.8088	1.01563	0.323241	3.14204	0.00167776	0.00719186	129.28	1.49966	0.420814	3.56372	0.000365638	0.00171137
FBgn0250867	pk5754	53.8279	1.1087	0.202473	5.47578	4.356e-08	4.56652e-07	129.28	1.49966	0.420814	3.56372	0.000365638	0.00171137
FBgn0260642	pk20609	27.6529	2.66688	0.310249	8.59595	8.25806e-18	2.48665e-16	443.756	1.08498	0.27147	3.99668	6.42361e-05	0.000364872
FBgn0260642	pk20607	54.3994	1.42992	0.232923	6.13903	8.30252e-10	1.09359e-08	443.756	1.08498	0.27147	3.99668	6.42361e-05	0.000364872
FBgn0260642	pk20628	160.323	1.27919	0.157843	8.10418	5.31041e-16	1.34359e-14	443.756	1.08498	0.27147	3.99668	6.42361e-05	0.000364872
FBgn0260642	pk20612	23.5381	1.65009	0.308728	5.3448	9.05193e-08	9.09901e-07	443.756	1.08498	0.27147	3.99668	6.42361e-05	0.000364872
FBgn0260642	pk20622	81.8831	1.31138	0.174207	7.52769	5.16454e-14	1.07134e-12	443.756	1.08498	0.27147	3.99668	6.42361e-05	0.000364872
FBgn0260642	pk20614	154.504	1.90508	0.171312	11.1205	9.96646e-29	8.15605e-27	443.756	1.08498	0.27147	3.99668	6.42361e-05	0.000364872
FBgn0260642	pk20613	62.3008	2.50767	0.230598	10.8747	1.52227e-27	1.11265e-25	443.756	1.08498	0.27147	3.99668	6.42361e-05	0.000364872
FBgn0261258	pk19112	55.9027	1.78929	0.187011	9.56785	1.09157e-21	4.77486e-20	316.833	2.80423	0.311478	9.00299	2.19656e-19	6.68114e-18
FBgn0261705	pk11676	110.169	1.04664	0.204225	5.12497	2.97586e-07	2.75644e-06	278.777	1.71907	0.3887	4.42261	9.75142e-06	6.59333e-05
FBgn0261705	pk11671	15.7739	2.03517	0.389569	5.22417	1.74941e-07	1.68427e-06	278.777	1.71907	0.3887	4.42261	9.75142e-06	6.59333e-05
FBgn0261705	pk11672	179.82	1.22719	0.195568	6.27502	3.49597e-10	4.82594e-09	278.777	1.71907	0.3887	4.42261	9.75142e-06	6.59333e-05
FBgn0261705	pk11669	221.916	1.1603	0.171641	6.76007	1.37929e-11	2.2287e-10	278.777	1.71907	0.3887	4.42261	9.75142e-06	6.59333e-05
FBgn0261933	pk16512	98.9085	2.53274	0.220927	11.4641	1.99754e-30	1.89805e-28	265.508	1.65269	0.250237	6.60452	3.98798e-11	6.00338e-10
FBgn0261933	pk16510	22.4795	1.15532	0.356738	3.23856	0.00120135	0.00535227	265.508	1.65269	0.250237	6.60452	3.98798e-11	6.00338e-10
FBgn0262720	pk9944	202.689	1.18665	0.180138	6.58746	4.47426e-11	6.84156e-10	10388.2	4.95556	0.355942	13.9224	4.63285e-44	4.75762e-42
FBgn0262720	pk9945	351.572	2.99288	0.172121	17.3882	1.0137e-67	2.66737e-64	10388.2	4.95556	0.355942	13.9224	4.63285e-44	4.75762e-42
FBgn0262720	pk9946	45.4149	1.10014	0.312956	3.51534	0.000439197	0.00222177	10388.2	4.95556	0.355942	13.9224	4.63285e-44	4.75762e-42
FBgn0263392	pk13387	41.2387	2.5905	0.290111	8.92933	4.28599e-19	1.47052e-17	665.963	1.20877	0.280337	4.31186	1.61887e-05	0.000104943
FBgn0263392	pk13386	43.6275	1.03242	0.415645	2.48389	0.0129955	0.0406746	665.963	1.20877	0.280337	4.31186	1.61887e-05	0.000104943
FBgn0264078	pk32050	35.9174	1.55709	0.323109	4.81909	1.44212e-06	1.19977e-05	167.499	1.77411	0.289275	6.13294	8.62678e-10	1.12976e-08
FBgn0264439	pk2171	16.6015	1.84388	0.363135	5.07768	3.82079e-07	3.46845e-06	43.9382	3.26165	0.638165	5.11098	3.20484e-07	2.91584e-06
FBgn0264442	pk3246	36.264	1.25874	0.354825	3.54751	0.000388895	0.00198789	266.387	2.24538	0.382506	5.87017	4.35355e-09	5.11962e-08
FBgn0265351	pk21000	61.1639	1.2005	0.218613	5.49145	3.98658e-08	4.20372e-07	33.8039	3.08781	0.644096	4.79401	1.63477e-06	1.30039e-05
FBgn0266450	pk1752	56.5763	2.77985	0.224316	12.3926	2.8673e-35	4.03629e-33	5.14818	4.08869	1.20637	3.38925	0.000700829	0.00305934
FBgn0266450	pk1754	41.1177	3.76878	0.279723	13.4733	2.24669e-41	5.48946e-39	5.14818	4.08869	1.20637	3.38925	0.000700829	0.00305934
FBgn0266849	pk10159	29.6491	1.21992	0.290424	4.20048	2.66351e-05	0.000176914	7.75034	4.62198	1.04199	4.43573	9.17625e-06	6.24525e-05
FBgn0266849	pk10158	114.205	1.09426	0.177931	6.14988	7.75411e-10	1.02609e-08	7.75034	4.62198	1.04199	4.43573	9.17625e-06	6.24525e-05
FBgn0267228	pk29596	68.0005	1.6397	0.310532	5.2803	1.28969e-07	1.26735e-06	20.592	1.58226	0.615891	2.56906	0.0101976	0.0312096
FBgn0267228	pk29598	58.9905	1.33387	0.233408	5.71476	1.09856e-08	1.24929e-07	20.592	1.58226	0.615891	2.56906	0.0101976	0.0312096
FBgn0267298	pk18924	65.2084	1.19368	0.395537	3.01788	0.00254551	0.0103097	2.51755	4.58208	1.41217	3.24472	0.00117567	0.00482742
FBgn0267581	pk18078	147.422	2.13292	0.175641	12.1436	6.20287e-34	7.91722e-32	5.89334	3.62195	1.27596	2.83861	0.00453102	0.0157757
FBgn0267581	pk18068	52.8869	1.01098	0.32877	3.07503	0.00210481	0.00875371	5.89334	3.62195	1.27596	2.83861	0.00453102	0.0157757
FBgn0267656	pk9599	242.32	1.21227	0.168291	7.2034	5.87308e-13	1.09126e-11	130.283	2.30506	0.568519	4.05449	5.02434e-05	0.000293096

## Sheet: rnainc.faireopent3.t4
feature (y)	peak (x)	baseMean.x	log2FoldChange.x	lfcSE.x	stat.x	pvalue.x	padj.x	baseMean.y	log2FoldChange.y	lfcSE.y	stat.y	pvalue.y	padj.y
FBgn0000017	pk17670	40.1386	-2.31782	0.308817	-7.50549	6.12002e-14	3.62821e-12	258.258	-1.05464	0.321863	-3.27667	0.00105039	0.0126902
FBgn0000017	pk17671	105.172	-1.04087	0.161492	-6.44534	1.15341e-10	3.38376e-09	258.258	-1.05464	0.321863	-3.27667	0.00105039	0.0126902
FBgn0000017	pk17666	29.904	-1.88753	0.303467	-6.2199	4.97469e-10	1.27563e-08	258.258	-1.05464	0.321863	-3.27667	0.00105039	0.0126902
FBgn0000108	pk28063	25.8265	-1.67061	0.303045	-5.51273	3.53313e-08	5.71973e-07	139.986	-1.06899	0.285144	-3.74893	0.000177588	0.00296822
FBgn0000261	pk18294	34.2263	-1.00063	0.296632	-3.37331	0.000742707	0.00353447	2063.89	-1.17213	0.378294	-3.09847	0.00194521	0.0201873
FBgn0000261	pk18292	43.0522	-1.17685	0.206039	-5.7118	1.11789e-08	2.06033e-07	2063.89	-1.17213	0.378294	-3.09847	0.00194521	0.0201873
FBgn0000395	pk11143	23.2024	-1.62049	0.358684	-4.51788	6.24612e-06	5.72153e-05	151.612	-1.18083	0.319358	-3.69752	0.000217715	0.00349903
FBgn0000527	pk24827	78.8372	-1.40606	0.196342	-7.16126	7.99363e-13	3.84582e-11	345.561	-3.21791	0.679686	-4.73441	2.19694e-06	7.35016e-05
FBgn0000527	pk24828	12.4511	-1.67761	0.467007	-3.59225	0.000327835	0.00177863	345.561	-3.21791	0.679686	-4.73441	2.19694e-06	7.35016e-05
FBgn0000527	pk24830	73.6474	-1.17144	0.214924	-5.4505	5.02273e-08	7.84175e-07	345.561	-3.21791	0.679686	-4.73441	2.19694e-06	7.35016e-05
FBgn0000560	pk19278	50.8679	-1.81733	0.259739	-6.99675	2.61968e-12	1.12577e-10	103.442	-1.38396	0.435723	-3.17623	0.00149201	0.016669
FBgn0001253	pk15084	33.0546	-1.85817	0.341625	-5.4392	5.35194e-08	8.29891e-07	4635.38	-1.87494	0.418931	-4.47555	7.62163e-06	0.00021193
FBgn0002543	pk424	48.9708	-1.99095	0.194012	-10.262	1.04515e-24	4.25613e-22	163.406	-1.17705	0.401519	-2.93149	0.0033734	0.0303675
FBgn0002643	pk8876	156.846	-1.17416	0.167088	-7.0272	2.10724e-12	9.22948e-11	1449.68	-1.16505	0.271744	-4.28731	1.80848e-05	0.000419528
FBgn0003016	pk4266	37.8739	-2.28716	0.242292	-9.4397	3.73857e-21	8.69968e-19	2189.93	-1.33954	0.250996	-5.33687	9.45626e-08	4.9896e-06
FBgn0003016	pk4250	72.2994	-1.02668	0.224375	-4.57573	4.74569e-06	4.50128e-05	2189.93	-1.33954	0.250996	-5.33687	9.45626e-08	4.9896e-06
FBgn0003016	pk4274	46.5368	-1.8879	0.34592	-5.45762	4.82562e-08	7.5626e-07	2189.93	-1.33954	0.250996	-5.33687	9.45626e-08	4.9896e-06
FBgn0003016	pk4254	262.769	-2.15593	0.147982	-14.5689	4.43245e-48	3.03241e-44	2189.93	-1.33954	0.250996	-5.33687	9.45626e-08	4.9896e-06
FBgn0003016	pk4255	76.1402	-1.29374	0.194815	-6.64086	3.11868e-11	1.05104e-09	2189.93	-1.33954	0.250996	-5.33687	9.45626e-08	4.9896e-06
FBgn0003016	pk4261	28.6823	-1.0039	0.307774	-3.26182	0.00110701	0.00491913	2189.93	-1.33954	0.250996	-5.33687	9.45626e-08	4.9896e-06
FBgn0003016	pk4265	115.273	-1.36278	0.151677	-8.98473	2.59364e-19	4.50358e-17	2189.93	-1.33954	0.250996	-5.33687	9.45626e-08	4.9896e-06
FBgn0003016	pk4252	62.1077	-1.45786	0.291497	-5.00129	5.69493e-07	6.93027e-06	2189.93	-1.33954	0.250996	-5.33687	9.45626e-08	4.9896e-06
FBgn0003016	pk4270	52.4283	-1.11567	0.286349	-3.89618	9.77227e-05	0.000628464	2189.93	-1.33954	0.250996	-5.33687	9.45626e-08	4.9896e-06
FBgn0003159	pk28703	91.4105	-1.16719	0.196974	-5.92563	3.11105e-09	6.55293e-08	466.608	-1.53879	0.2616	-5.8822	4.04839e-09	2.90654e-07
FBgn0003159	pk28698	39.4644	-1.48502	0.299448	-4.9592	7.07833e-07	8.39799e-06	466.608	-1.53879	0.2616	-5.8822	4.04839e-09	2.90654e-07
FBgn0003319	pk23288	205.484	-1.69543	0.164048	-10.3349	4.89851e-25	2.09454e-22	1787.16	-2.12569	0.306775	-6.92915	4.23367e-12	5.3743e-10
FBgn0003319	pk23290	18.9483	-2.51975	0.341633	-7.37559	1.63623e-13	8.99847e-12	1787.16	-2.12569	0.306775	-6.92915	4.23367e-12	5.3743e-10
FBgn0003382	pk7958	15.0767	-1.54991	0.452443	-3.42565	0.000613336	0.00301399	1677.46	-1.50087	0.335088	-4.47903	7.49835e-06	0.000209166
FBgn0003463	pk32278	48.5667	-1.08778	0.222751	-4.88341	1.04269e-06	1.17685e-05	1257.66	-1.17588	0.311592	-3.77378	0.00016079	0.00274001
FBgn0003890	pk26802	39.0108	-2.15753	0.246107	-8.76664	1.8408e-18	2.71416e-16	174.951	-1.12017	0.276155	-4.05632	4.98512e-05	0.0010131
FBgn0004359	pk26525	13.6031	-2.26053	0.491964	-4.59491	4.32933e-06	4.1611e-05	180.452	-2.33902	0.363943	-6.42688	1.30247e-10	1.39126e-08
FBgn0004652	pk24060	111.32	-1.64885	0.201179	-8.19589	2.48739e-16	2.37671e-14	2376.56	-3.75255	0.773428	-4.85184	1.22322e-06	4.37313e-05
FBgn0004652	pk24052	29.1565	-1.48875	0.27705	-5.37359	7.71825e-08	1.15605e-06	2376.56	-3.75255	0.773428	-4.85184	1.22322e-06	4.37313e-05
FBgn0004652	pk24059	31.0739	-2.43426	0.311113	-7.82436	5.10253e-15	3.7536e-13	2376.56	-3.75255	0.773428	-4.85184	1.22322e-06	4.37313e-05
FBgn0004652	pk24051	101.152	-1.48333	0.190622	-7.78151	7.16618e-15	5.07523e-13	2376.56	-3.75255	0.773428	-4.85184	1.22322e-06	4.37313e-05
FBgn0004652	pk24062	177.282	-2.22356	0.166765	-13.3335	1.47839e-40	3.8901e-37	2376.56	-3.75255	0.773428	-4.85184	1.22322e-06	4.37313e-05
FBgn0004652	pk24049	273.307	-2.2149	0.146974	-15.07	2.55244e-51	2.91037e-47	2376.56	-3.75255	0.773428	-4.85184	1.22322e-06	4.37313e-05
FBgn0004652	pk24061	42.2217	-1.04731	0.280634	-3.73192	0.000190023	0.0011159	2376.56	-3.75255	0.773428	-4.85184	1.22322e-06	4.37313e-05
FBgn0004652	pk24056	75.1626	-1.74537	0.205178	-8.5066	1.79101e-17	2.20378e-15	2376.56	-3.75255	0.773428	-4.85184	1.22322e-06	4.37313e-05
FBgn0004865	pk19064	59.3676	-1.02832	0.264171	-3.89263	9.91618e-05	0.000636403	797.377	-2.35953	0.266846	-8.84228	9.37872e-19	3.15955e-16
FBgn0004865	pk19061	557.351	-1.63988	0.135256	-12.1243	7.85607e-34	1.11972e-30	797.377	-2.35953	0.266846	-8.84228	9.37872e-19	3.15955e-16
FBgn0004865	pk19072	35.5505	-1.76531	0.282693	-6.24462	4.2483e-10	1.10896e-08	797.377	-2.35953	0.266846	-8.84228	9.37872e-19	3.15955e-16
FBgn0010453	pk2114	40.1104	-1.30908	0.214865	-6.09259	1.111e-09	2.61916e-08	413.829	-1.17216	0.361323	-3.24408	0.00117832	0.0139472
FBgn0010905	pk13300	24.0278	-2.11069	0.466726	-4.52234	6.11606e-06	5.61492e-05	1236.06	-1.62026	0.278405	-5.81979	5.89205e-09	4.00065e-07
FBgn0010905	pk13311	37.5407	-1.49756	0.304223	-4.92256	8.54212e-07	9.85166e-06	1236.06	-1.62026	0.278405	-5.81979	5.89205e-09	4.00065e-07
FBgn0010905	pk13294	104.292	-1.28398	0.168514	-7.61941	2.54836e-14	1.66041e-12	1236.06	-1.62026	0.278405	-5.81979	5.89205e-09	4.00065e-07
FBgn0010905	pk13295	164.527	-1.41028	0.149091	-9.45921	3.10293e-21	7.34381e-19	1236.06	-1.62026	0.278405	-5.81979	5.89205e-09	4.00065e-07
FBgn0010905	pk13293	22.8334	-2.57104	0.43265	-5.94253	2.80664e-09	5.98e-08	1236.06	-1.62026	0.278405	-5.81979	5.89205e-09	4.00065e-07
FBgn0011674	pk10962	47.6161	-1.65408	0.225172	-7.34586	2.04446e-13	1.11008e-11	19.268	-1.75977	0.613509	-2.86837	0.00412593	0.0357812
FBgn0015229	pk25052	52.1849	-1.0813	0.252457	-4.28309	1.84312e-05	0.000147549	2222.79	-1.1315	0.305306	-3.70611	0.000210469	0.00339503
FBgn0015773	pk31982	13.2411	-2.07804	0.358648	-5.79411	6.86846e-09	1.3259e-07	278.665	-1.0939	0.345608	-3.16513	0.00155011	0.0171
FBgn0016013	pk13778	43.1883	-2.54928	0.261233	-9.75864	1.69409e-22	4.82914e-20	71.6585	-1.19901	0.366653	-3.27015	0.0010749	0.0129328
FBgn0019985	pk27914	29.4926	-2.79386	0.315125	-8.86588	7.59037e-19	1.21899e-16	54.3037	-3.60185	0.569265	-6.32719	2.49666e-10	2.37699e-08
FBgn0020389	pk18591	69.8464	-1.32183	0.234179	-5.64454	1.65619e-08	2.92027e-07	234.352	-1.88121	0.455418	-4.13073	3.61613e-05	0.000768997
FBgn0020389	pk18592	30.3458	-1.9262	0.295941	-6.50874	7.57837e-11	2.34177e-09	234.352	-1.88121	0.455418	-4.13073	3.61613e-05	0.000768997
FBgn0020389	pk18590	82.3594	-1.83583	0.218561	-8.39962	4.47917e-17	5.02358e-15	234.352	-1.88121	0.455418	-4.13073	3.61613e-05	0.000768997
FBgn0023023	pk20163	26.5192	-1.50607	0.298529	-5.04498	4.53559e-07	5.68103e-06	593.335	-1.27937	0.339389	-3.76963	0.000163489	0.00276983
FBgn0025835	pk27959	128.154	-1.51625	0.199333	-7.6066	2.81396e-14	1.81275e-12	510.705	-2.55315	0.745646	-3.42408	0.000616884	0.00827456
FBgn0025835	pk27960	32.0141	-1.12846	0.298192	-3.78435	0.000154113	0.000927459	510.705	-2.55315	0.745646	-3.42408	0.000616884	0.00827456
FBgn0025835	pk27958	73.1161	-2.01891	0.244679	-8.25125	1.56747e-16	1.55415e-14	510.705	-2.55315	0.745646	-3.42408	0.000616884	0.00827456
FBgn0025835	pk27957	35.6225	-2.08284	0.287211	-7.25196	4.10788e-13	2.09729e-11	510.705	-2.55315	0.745646	-3.42408	0.000616884	0.00827456
FBgn0026239	pk24183	28.8895	-2.46079	0.288187	-8.53886	1.3555e-17	1.71732e-15	289.054	-1.5694	0.338278	-4.63938	3.49456e-06	0.000105968
FBgn0027570	pk19823	24.6072	-1.72629	0.317798	-5.43205	5.57112e-08	8.60755e-07	1057.58	-1.31513	0.2822	-4.66027	3.15796e-06	9.8087e-05
FBgn0027570	pk19822	116.417	-1.48211	0.211184	-7.0181	2.24899e-12	9.80014e-11	1057.58	-1.31513	0.2822	-4.66027	3.15796e-06	9.8087e-05
FBgn0027570	pk19825	34.9836	-1.47768	0.272692	-5.41887	5.99769e-08	9.21252e-07	1057.58	-1.31513	0.2822	-4.66027	3.15796e-06	9.8087e-05
FBgn0028394	pk2549	27.3702	-2.53119	0.426732	-5.93156	3.00078e-09	6.33628e-08	249.235	-1.02768	0.254826	-4.03286	5.51027e-05	0.00109151
FBgn0028394	pk2547	26.5619	-2.52889	0.343332	-7.36572	1.76192e-13	9.64322e-12	249.235	-1.02768	0.254826	-4.03286	5.51027e-05	0.00109151
FBgn0028516	pk4341	40.6078	-1.58154	0.227366	-6.9559	3.50317e-12	1.46674e-10	22.9285	-2.33405	0.670228	-3.48247	0.000496802	0.00699597
FBgn0029824	pk29609	67.9472	-2.04526	0.210436	-9.71914	2.49879e-22	7.00625e-20	128.234	-1.70501	0.34949	-4.87857	1.06857e-06	3.91615e-05
FBgn0030598	pk32086	64.5151	-1.06201	0.215582	-4.92625	8.38207e-07	9.69977e-06	506.394	-1.17772	0.401664	-2.93209	0.00336686	0.0303675
FBgn0030808	pk32722	84.8642	-1.4515	0.192937	-7.52317	5.34654e-14	3.19736e-12	207.227	-1.21234	0.336388	-3.60398	0.000313377	0.00479035
FBgn0030884	pk33105	21.8873	-1.00064	0.32111	-3.11619	0.00183205	0.00744052	305.612	-1.57034	0.428185	-3.66744	0.000244987	0.00385942
FBgn0030884	pk33111	23.025	-1.25323	0.334231	-3.7496	0.00017712	0.00104624	305.612	-1.57034	0.428185	-3.66744	0.000244987	0.00385942
FBgn0030912	pk33189	100.126	-1.45822	0.180313	-8.08715	6.10772e-16	5.4408e-14	12.3461	-2.96537	0.772185	-3.84024	0.000122916	0.00215324
FBgn0031564	pk1048	77.9526	-1.49652	0.17774	-8.41968	3.7752e-17	4.31901e-15	14.6198	-4.12784	0.779222	-5.29738	1.17473e-07	5.91348e-06
FBgn0031568	pk1055	49.6737	-1.24898	0.227952	-5.47913	4.2742e-08	6.78773e-07	228.289	-1.80831	0.43297	-4.17652	2.95998e-05	0.000643338
FBgn0031918	pk2185	163.62	-1.01652	0.181344	-5.60548	2.07683e-08	3.5708e-07	10135.4	-1.21921	0.313539	-3.88856	0.000100842	0.00180629
FBgn0032330	pk3187	43.8569	-1.28363	0.284125	-4.51784	6.24724e-06	5.72153e-05	424.709	-1.01469	0.249891	-4.06052	4.89636e-05	0.000997378
FBgn0032330	pk3183	16.4825	-1.05935	0.373549	-2.8359	0.00456963	0.015732	424.709	-1.01469	0.249891	-4.06052	4.89636e-05	0.000997378
FBgn0032422	pk3480	57.2611	-3.31032	0.318364	-10.3979	2.53395e-25	1.15572e-22	60.3469	-1.85375	0.576996	-3.21276	0.00131468	0.0151916
FBgn0032587	pk4627	10.3534	-1.4681	0.510311	-2.87688	0.00401632	0.0141577	59.9601	-1.40524	0.468752	-2.99783	0.00271908	0.0258584
FBgn0032694	pk5015	18.5897	-1.72925	0.393731	-4.39197	1.12327e-05	9.59634e-05	604.409	-1.35529	0.319894	-4.23669	2.26842e-05	0.000510773
FBgn0032694	pk5018	218.896	-1.2135	0.153665	-7.89707	2.85536e-15	2.22998e-13	604.409	-1.35529	0.319894	-4.23669	2.26842e-05	0.000510773
FBgn0032694	pk5017	38.1376	-1.069	0.276388	-3.86774	0.000109849	0.000695981	604.409	-1.35529	0.319894	-4.23669	2.26842e-05	0.000510773
FBgn0032973	pk6016	41.1775	-1.52664	0.2301	-6.63468	3.25208e-11	1.09277e-09	12.8863	-2.72405	0.673538	-4.04438	5.24614e-05	0.00105392
FBgn0032973	pk6017	41.1078	-1.02881	0.220913	-4.65706	3.20749e-06	3.18025e-05	12.8863	-2.72405	0.673538	-4.04438	5.24614e-05	0.00105392
FBgn0033113	pk6476	57.9812	-1.10084	0.185568	-5.93227	2.9877e-09	6.31256e-08	16.3869	-2.44519	0.617112	-3.96232	7.42251e-05	0.00140116
FBgn0033365	pk7241	93.9205	-1.28425	0.272791	-4.70781	2.50387e-06	2.55291e-05	430.228	-1.99099	0.725534	-2.74418	0.00606623	0.047955
FBgn0033365	pk7242	24.3471	-1.47008	0.337128	-4.36061	1.297e-05	0.000108715	430.228	-1.99099	0.725534	-2.74418	0.00606623	0.047955
FBgn0033866	pk8775	31.2439	-1.56085	0.470496	-3.31746	0.000908411	0.00416766	1698.72	-2.22587	0.406017	-5.48221	4.20047e-08	2.4528e-06
FBgn0033866	pk8772	20.9566	-1.35368	0.350997	-3.85667	0.000114943	0.000723166	1698.72	-2.22587	0.406017	-5.48221	4.20047e-08	2.4528e-06
FBgn0034143	pk9716	214.318	-1.12084	0.148978	-7.52353	5.33171e-14	3.19408e-12	174.557	-1.68436	0.358592	-4.69714	2.6383e-06	8.40322e-05
FBgn0034145	pk9719	63.5642	-3.7283	0.372678	-10.0041	1.46235e-23	4.90419e-21	1349.34	-2.44573	0.34922	-7.0034	2.49827e-12	3.36651e-10
FBgn0034145	pk9720	32.447	-1.94147	0.306813	-6.32787	2.48576e-10	6.81334e-09	1349.34	-2.44573	0.34922	-7.0034	2.49827e-12	3.36651e-10
FBgn0034145	pk9721	28.8584	-2.8074	0.347741	-8.07323	6.84624e-16	6.03581e-14	1349.34	-2.44573	0.34922	-7.0034	2.49827e-12	3.36651e-10
FBgn0034145	pk9722	181.932	-1.61735	0.191105	-8.46314	2.60275e-17	3.11302e-15	1349.34	-2.44573	0.34922	-7.0034	2.49827e-12	3.36651e-10
FBgn0034145	pk9724	81.4888	-1.95523	0.199841	-9.78392	1.31993e-22	3.82634e-20	1349.34	-2.44573	0.34922	-7.0034	2.49827e-12	3.36651e-10
FBgn0034387	pk10345	27.4004	-2.45071	0.371389	-6.59877	4.14582e-11	1.35839e-09	13.4279	-3.71425	0.862708	-4.30534	1.66729e-05	0.000394698
FBgn0035056	pk12216	185.184	-1.12271	0.151609	-7.40533	1.30821e-13	7.31207e-12	801.066	-2.60837	0.421373	-6.19017	6.01007e-10	5.11089e-08
FBgn0035308	pk13194	217.323	-1.09703	0.13419	-8.1752	2.95372e-16	2.77279e-14	613.018	-1.67253	0.278469	-6.00618	1.89948e-09	1.48549e-07
FBgn0035625	pk14180	101.411	-1.92465	0.207628	-9.2697	1.86665e-20	3.86986e-18	1393.76	-2.07937	0.360774	-5.76363	8.23226e-09	5.54665e-07
FBgn0035710	pk14518	35.3912	-1.31517	0.246243	-5.34096	9.24552e-08	1.35968e-06	245.314	-1.59019	0.25145	-6.32407	2.54758e-10	2.39938e-08
FBgn0035802	pk14808	66.1942	-2.00495	0.188233	-10.6515	1.71626e-26	1.08719e-23	1252.74	-1.61931	0.258352	-6.26784	3.66094e-10	3.30579e-08
FBgn0035865	pk15046	108.043	-1.6786	0.191354	-8.77219	1.75228e-18	2.60795e-16	446.404	-2.15583	0.558608	-3.85928	0.00011372	0.00201227
FBgn0035968	pk15391	46.5878	-2.10586	0.233999	-8.99945	2.26842e-19	3.99979e-17	111.043	-1.04449	0.287999	-3.6267	0.000287067	0.00442679
FBgn0036126	pk15945	95.1609	-1.29666	0.176445	-7.34879	2.00006e-13	1.08943e-11	128.548	-1.01204	0.322019	-3.1428	0.00167342	0.0181404
FBgn0036433	pk17042	54.6044	-1.0222	0.210933	-4.84607	1.25931e-06	1.39138e-05	854.298	-1.60921	0.408792	-3.9365	8.26772e-05	0.00154079
FBgn0036433	pk17043	61.1878	-1.06686	0.237995	-4.48267	7.37146e-06	6.63393e-05	854.298	-1.60921	0.408792	-3.9365	8.26772e-05	0.00154079
FBgn0036436	pk17073	280.713	-1.06886	0.140876	-7.58727	3.26711e-14	2.07437e-12	765.38	-2.21895	0.225789	-9.82754	8.56834e-23	5.36072e-20
FBgn0036454	pk17104	21.2119	-3.19736	0.36698	-8.71263	2.969e-18	4.12848e-16	42.8187	-1.67924	0.555905	-3.02074	0.00252162	0.0244053
FBgn0036454	pk17105	88.4079	-1.19641	0.165769	-7.21736	5.30046e-13	2.63536e-11	42.8187	-1.67924	0.555905	-3.02074	0.00252162	0.0244053
FBgn0036591	pk17526	28.2185	-1.69726	0.344458	-4.92734	8.3356e-07	9.65907e-06	25.286	-2.4133	0.628904	-3.83731	0.000124389	0.0021747
FBgn0036680	pk17807	20.8913	-1.38862	0.360271	-3.85436	0.000116033	0.000728685	493.954	-4.37915	0.635516	-6.8907	5.55192e-12	6.94704e-10
FBgn0036851	pk18396	68.5378	-1.66203	0.219289	-7.57918	3.4775e-14	2.18667e-12	28.32	-2.8547	0.836753	-3.41164	0.000645739	0.00860887
FBgn0037164	pk19494	64.1305	-1.09449	0.17374	-6.29958	2.98462e-10	8.05165e-09	126.462	-1.35598	0.427963	-3.16846	0.0015325	0.0169698
FBgn0037323	pk20117	69.6408	-1.12803	0.24944	-4.52225	6.11844e-06	5.6156e-05	527.702	-1.6492	0.34912	-4.72387	2.314e-06	7.59115e-05
FBgn0037323	pk20115	84.9512	-1.13212	0.184804	-6.12605	9.00867e-10	2.1732e-08	527.702	-1.6492	0.34912	-4.72387	2.314e-06	7.59115e-05
FBgn0037487	pk20713	21.4721	-1.45028	0.307153	-4.72168	2.3391e-06	2.40209e-05	101.629	-1.69702	0.452961	-3.74649	0.000179325	0.00298047
FBgn0037487	pk20714	98.7092	-1.36402	0.163522	-8.34148	7.33691e-17	7.86752e-15	101.629	-1.69702	0.452961	-3.74649	0.000179325	0.00298047
FBgn0037645	pk21169	42.7666	-1.58268	0.302229	-5.2367	1.63475e-07	2.26672e-06	1236.46	-2.56452	0.780185	-3.28706	0.00101238	0.012333
FBgn0038073	pk22230	148.79	-1.6454	0.1967	-8.36502	6.0106e-17	6.54791e-15	585.873	-1.11546	0.366087	-3.04699	0.00231143	0.0228767
FBgn0038133	pk22351	203.717	-1.30564	0.149838	-8.71362	2.94311e-18	4.10918e-16	16476.9	-4.58431	0.388238	-11.808	3.54994e-32	7.77348e-29
FBgn0038439	pk23465	280.418	-1.63739	0.131633	-12.4391	1.60266e-35	3.04567e-32	1150.73	-3.6104	0.357684	-10.0938	5.8823e-24	5.1523e-21
FBgn0038676	pk24207	96.895	-1.04462	0.180998	-5.77142	7.86075e-09	1.49136e-07	1524.77	-1.61954	0.477159	-3.39413	0.000688481	0.00906828
FBgn0038676	pk24208	103.572	-1.24061	0.172201	-7.2044	5.83012e-13	2.87779e-11	1524.77	-1.61954	0.477159	-3.39413	0.000688481	0.00906828
FBgn0038751	pk24518	96.6227	-1.56888	0.238538	-6.57707	4.79799e-11	1.54398e-09	290.136	-4.19299	0.893985	-4.69023	2.729e-06	8.62935e-05
FBgn0038930	pk25153	15.7683	-1.94392	0.350763	-5.54198	2.99068e-08	4.9541e-07	10.9504	-3.95875	1.08694	-3.64209	0.00027043	0.0041944
FBgn0038946	pk25216	34.9369	-1.3132	0.284846	-4.61021	4.02263e-06	3.90582e-05	18.062	-3.10847	1.08151	-2.87419	0.0040506	0.0353027
FBgn0039084	pk25579	54.3984	-1.14818	0.196623	-5.8395	5.23587e-09	1.03768e-07	206.927	-1.27752	0.396447	-3.22244	0.00127105	0.0148442
FBgn0039419	pk26374	22.466	-2.54529	0.370609	-6.86786	6.51706e-12	2.56241e-10	57.6938	-1.16313	0.421719	-2.75806	0.00581452	0.046426
FBgn0039656	pk27033	25.8712	-2.64125	0.31125	-8.48595	2.13959e-17	2.59535e-15	72.1353	-2.58622	0.404487	-6.39382	1.61788e-10	1.64779e-08
FBgn0039678	pk27133	64.8749	-1.09771	0.17707	-6.19932	5.67081e-10	1.43477e-08	173.013	-2.55309	0.397851	-6.41722	1.38787e-10	1.46462e-08
FBgn0039749	pk27302	125.056	-1.04228	0.211714	-4.92305	8.52038e-07	9.83986e-06	1001.01	-1.47789	0.475386	-3.10882	0.00187836	0.0197246
FBgn0039749	pk27299	111.951	-1.07164	0.153024	-7.00307	2.50409e-12	1.08169e-10	1001.01	-1.47789	0.475386	-3.10882	0.00187836	0.0197246
FBgn0039784	pk27408	26.2992	-2.49324	0.318761	-7.82164	5.21397e-15	3.80286e-13	8.6187	-4.28522	1.14441	-3.74447	0.000180772	0.00299884
FBgn0039852	pk27626	66.495	-2.13032	0.200138	-10.6443	1.85432e-26	1.15329e-23	2251.97	-1.70139	0.373136	-4.5597	5.12269e-06	0.000148575
FBgn0039852	pk27637	85.2595	-1.5577	0.185858	-8.3811	5.24371e-17	5.78618e-15	2251.97	-1.70139	0.373136	-4.5597	5.12269e-06	0.000148575
FBgn0039852	pk27629	33.0813	-2.22109	0.31751	-6.99534	2.64617e-12	1.13479e-10	2251.97	-1.70139	0.373136	-4.5597	5.12269e-06	0.000148575
FBgn0040532	pk21117	28.2523	-1.96544	0.305494	-6.43366	1.24566e-10	3.63568e-09	54.6498	-1.79488	0.529087	-3.39241	0.0006928	0.00911146
FBgn0040551	pk22334	23.7291	-1.13954	0.267167	-4.26529	1.99641e-05	0.000158155	334.02	-1.90907	0.40389	-4.72669	2.28208e-06	7.54293e-05
FBgn0040653	pk10969	30.4843	-1.48061	0.247804	-5.97495	2.30156e-09	5.01782e-08	35.8291	-5.23858	0.825243	-6.34792	2.18243e-10	2.14786e-08
FBgn0040653	pk10968	54.5601	-1.15085	0.227407	-5.06074	4.17632e-07	5.27157e-06	35.8291	-5.23858	0.825243	-6.34792	2.18243e-10	2.14786e-08
FBgn0050010	pk7502	41.5591	-1.24427	0.252107	-4.93549	7.99506e-07	9.32131e-06	70.8427	-1.1983	0.377829	-3.17153	0.00151641	0.0168342
FBgn0050015	pk7824	31.0174	-2.12555	0.252521	-8.41732	3.85189e-17	4.39205e-15	841.967	-1.5789	0.356184	-4.43281	9.30128e-06	0.000246879
FBgn0050115	pk10296	79.2283	-1.02687	0.175084	-5.86498	4.4919e-09	9.04915e-08	834.402	-1.68252	0.267967	-6.27883	3.41123e-10	3.14515e-08
FBgn0050154	pk10883	23.1528	-1.21258	0.28441	-4.26348	2.01263e-05	0.000159255	62.5555	-3.29865	0.416818	-7.9139	2.49458e-15	5.32927e-13
FBgn0050154	pk10882	21.2282	-1.38644	0.348002	-3.984	6.77646e-05	0.0004602	62.5555	-3.29865	0.416818	-7.9139	2.49458e-15	5.32927e-13
FBgn0051140	pk25727	32.9349	-1.04989	0.277618	-3.78178	0.000155714	0.000935458	368.187	-1.55209	0.344118	-4.51036	6.4717e-06	0.000183448
FBgn0051145	pk25603	35.4767	-1.85876	0.41972	-4.42858	9.48565e-06	8.26901e-05	143.281	-1.82854	0.379089	-4.8235	1.41062e-06	4.96208e-05
FBgn0051145	pk25605	29.407	-1.57715	0.320919	-4.91449	8.90143e-07	1.02075e-05	143.281	-1.82854	0.379089	-4.8235	1.41062e-06	4.96208e-05
FBgn0051145	pk25593	28.2731	-1.48142	0.351975	-4.20888	2.56644e-05	0.00019706	143.281	-1.82854	0.379089	-4.8235	1.41062e-06	4.96208e-05
FBgn0051719	pk3023	69.807	-3.33647	0.293309	-11.3753	5.55205e-30	4.99787e-27	353.982	-3.00812	0.557635	-5.39443	6.87409e-08	3.73976e-06
FBgn0051719	pk3026	38.0595	-2.07565	0.303664	-6.83534	8.1808e-12	3.13723e-10	353.982	-3.00812	0.557635	-5.39443	6.87409e-08	3.73976e-06
FBgn0052170	pk17772	31.3903	-2.35633	0.319251	-7.3808	1.57339e-13	8.68358e-12	35.914	-2.75879	0.737836	-3.73903	0.000184732	0.00305873
FBgn0052170	pk17773	21.5325	-2.86182	0.349544	-8.18727	2.6721e-16	2.52499e-14	35.914	-2.75879	0.737836	-3.73903	0.000184732	0.00305873
FBgn0052369	pk14880	37.445	-1.33215	0.298614	-4.46113	8.15284e-06	7.22989e-05	613.641	-1.66886	0.52834	-3.15868	0.00158483	0.0174172
FBgn0052369	pk14884	167.536	-1.5633	0.154071	-10.1467	3.4293e-24	1.33302e-21	613.641	-1.66886	0.52834	-3.15868	0.00158483	0.0174172
FBgn0052369	pk14879	33.933	-1.51086	0.331913	-4.55199	5.3142e-06	4.97763e-05	613.641	-1.66886	0.52834	-3.15868	0.00158483	0.0174172
FBgn0052369	pk14881	20.5672	-1.37648	0.373481	-3.68554	0.000228221	0.00130613	613.641	-1.66886	0.52834	-3.15868	0.00158483	0.0174172
FBgn0052512	pk33944	118.971	-1.07746	0.162441	-6.63293	3.29098e-11	1.10259e-09	82.6941	-1.41241	0.346301	-4.07856	4.53158e-05	0.000936135
FBgn0052843	pk8671	31.9933	-2.4543	0.355539	-6.90304	5.09012e-12	2.06056e-10	149.06	-1.68402	0.343986	-4.8956	9.80047e-07	3.65287e-05
FBgn0052843	pk8670	323.716	-1.16819	0.145688	-8.01844	1.07093e-15	9.20431e-14	149.06	-1.68402	0.343986	-4.8956	9.80047e-07	3.65287e-05
FBgn0053178	pk32129	72.0063	-1.493	0.218513	-6.83256	8.341e-12	3.18438e-10	37.6286	-3.52907	0.729157	-4.83993	1.29888e-06	4.60603e-05
FBgn0053508	pk5775	11.506	-1.87857	0.560907	-3.34916	0.00081058	0.00379465	38.1098	-1.81142	0.47694	-3.798	0.000145867	0.00251505
FBgn0063494	pk10235	26.6324	-1.58623	0.327135	-4.84887	1.24167e-06	1.375e-05	177.523	-2.17179	0.362469	-5.99167	2.07693e-09	1.59577e-07
FBgn0063495	pk10234	19.2494	-1.20993	0.276796	-4.37119	1.2357e-05	0.000104164	43.1307	-1.43627	0.383075	-3.74932	0.000177317	0.00296822
FBgn0085250	pk7621	61.9685	-1.64265	0.269914	-6.08584	1.15885e-09	2.71771e-08	72.3065	-1.65669	0.528545	-3.13443	0.00172187	0.0185167
FBgn0085250	pk7616	59.2013	-1.03424	0.226411	-4.56797	4.92478e-06	4.64594e-05	72.3065	-1.65669	0.528545	-3.13443	0.00172187	0.0185167
FBgn0085364	pk29015	55.7019	-1.4442	0.199374	-7.24369	4.36639e-13	2.21276e-11	34131	-1.5557	0.466011	-3.33835	0.000842786	0.0106522
FBgn0085364	pk29017	51.8	-1.69717	0.212698	-7.97924	1.47242e-15	1.23147e-13	34131	-1.5557	0.466011	-3.33835	0.000842786	0.0106522
FBgn0085376	pk27569	14.983	-2.90472	0.389713	-7.4535	9.08967e-14	5.19082e-12	201.213	-1.45501	0.283582	-5.13082	2.88483e-07	1.30923e-05
FBgn0085376	pk27565	190.755	-1.27908	0.160334	-7.97758	1.49234e-15	1.24508e-13	201.213	-1.45501	0.283582	-5.13082	2.88483e-07	1.30923e-05
FBgn0085376	pk27563	339.366	-1.60786	0.133806	-12.0163	2.91608e-33	3.99002e-30	201.213	-1.45501	0.283582	-5.13082	2.88483e-07	1.30923e-05
FBgn0085376	pk27564	18.6127	-1.11573	0.283307	-3.93824	8.20798e-05	0.000542342	201.213	-1.45501	0.283582	-5.13082	2.88483e-07	1.30923e-05
FBgn0085404	pk25378	249.881	-1.09342	0.126272	-8.65927	4.74805e-18	6.36928e-16	12.852	-3.25909	0.9914	-3.28736	0.00101131	0.012333
FBgn0085404	pk25376	49.4219	-1.01483	0.18828	-5.38999	7.0463e-08	1.06604e-06	12.852	-3.25909	0.9914	-3.28736	0.00101131	0.012333
FBgn0085426	pk11103	12.3811	-2.31504	0.527587	-4.38798	1.14407e-05	9.75208e-05	11.3049	-3.45444	1.09511	-3.15442	0.0016082	0.0176078
FBgn0086906	pk13173	120.692	-1.0596	0.161302	-6.56902	5.06466e-11	1.62368e-09	2193.92	-1.00887	0.303724	-3.32166	0.000894834	0.0111686
FBgn0260429	pk9417	32.4019	-1.05086	0.366582	-2.86664	0.00414859	0.01454	665.317	-1.48092	0.472291	-3.13562	0.00171494	0.0184989
FBgn0260866	pk11538	67.2756	-1.21787	0.203056	-5.99769	2.00139e-09	4.44555e-08	74.7532	-1.46634	0.433963	-3.37896	0.000727613	0.00946458
FBgn0261260	pk30622	54.0557	-1.34646	0.201884	-6.66945	2.56759e-11	8.82709e-10	4183.11	-1.02793	0.339765	-3.02543	0.00248283	0.0242172
FBgn0261260	pk30618	37.5424	-1.80951	0.305273	-5.92749	3.07598e-09	6.48705e-08	4183.11	-1.02793	0.339765	-3.02543	0.00248283	0.0242172
FBgn0261260	pk30624	25.4306	-1.19925	0.254592	-4.71047	2.47148e-06	2.52364e-05	4183.11	-1.02793	0.339765	-3.02543	0.00248283	0.0242172
FBgn0261509	pk478	14.0864	-1.59423	0.386643	-4.12325	3.73565e-05	0.00027363	2289.52	-1.59766	0.300424	-5.31802	1.04902e-07	5.43692e-06
FBgn0261545	pk8480	83.5245	-1.24428	0.170984	-7.27719	3.40851e-13	1.76659e-11	250.184	-1.47655	0.288218	-5.12302	3.00681e-07	1.3506e-05
FBgn0261545	pk8481	43.0342	-1.03878	0.271206	-3.83023	0.000128025	0.000793217	250.184	-1.47655	0.288218	-5.12302	3.00681e-07	1.3506e-05
FBgn0261563	pk4046	117.031	-1.05594	0.153593	-6.87489	6.20361e-12	2.45042e-10	1203.55	-1.24634	0.247062	-5.04464	4.54374e-07	1.9414e-05
FBgn0261563	pk4042	73.2329	-1.0928	0.176735	-6.18329	6.27805e-10	1.57213e-08	1203.55	-1.24634	0.247062	-5.04464	4.54374e-07	1.9414e-05
FBgn0261563	pk4040	57.8154	-1.46561	0.204103	-7.18073	6.9341e-13	3.37884e-11	1203.55	-1.24634	0.247062	-5.04464	4.54374e-07	1.9414e-05
FBgn0261705	pk11662	34.7146	-1.28933	0.354642	-3.63559	0.000277347	0.00154464	278.777	-1.25553	0.308603	-4.06844	4.73292e-05	0.00096859
FBgn0261799	pk17614	25.2577	-2.48302	0.340251	-7.29762	2.92896e-13	1.52963e-11	4235.88	-1.77614	0.397733	-4.46566	7.98224e-06	0.000220557
FBgn0261799	pk17611	27.1319	-1.35818	0.269792	-5.03416	4.79942e-07	5.96996e-06	4235.88	-1.77614	0.397733	-4.46566	7.98224e-06	0.000220557
FBgn0261799	pk17616	40.7829	-2.05383	0.26876	-7.64187	2.14087e-14	1.41103e-12	4235.88	-1.77614	0.397733	-4.46566	7.98224e-06	0.000220557
FBgn0261799	pk17608	141.977	-2.02541	0.161223	-12.5628	3.38158e-36	6.80434e-33	4235.88	-1.77614	0.397733	-4.46566	7.98224e-06	0.000220557
FBgn0261801	pk14446	21.7479	-1.22965	0.338982	-3.62748	0.0002862	0.001588	274.968	-1.08432	0.267379	-4.05536	5.00582e-05	0.00101495
FBgn0261885	pk23784	31.3991	-1.20255	0.349825	-3.43757	0.000586962	0.00290701	444.454	-1.05793	0.366911	-2.88334	0.00393488	0.0344312
FBgn0262598	pk2471	48.9158	-2.16417	0.230092	-9.40564	5.17136e-21	1.16379e-18	10.2412	-4.72962	1.01054	-4.68032	2.86432e-06	8.96022e-05
FBgn0262598	pk2472	44.4169	-1.31359	0.23669	-5.54985	2.85907e-08	4.76377e-07	10.2412	-4.72962	1.01054	-4.68032	2.86432e-06	8.96022e-05
FBgn0262598	pk2470	36.4402	-1.84404	0.296679	-6.21559	5.11328e-10	1.30627e-08	10.2412	-4.72962	1.01054	-4.68032	2.86432e-06	8.96022e-05
FBgn0262719	pk15130	96.5646	-1.62202	0.194883	-8.32307	8.57137e-17	9.07743e-15	337.446	-1.22824	0.430522	-2.85292	0.00433193	0.0371266
FBgn0262867	pk6300	89.4728	-2.3764	0.272602	-8.71748	2.84462e-18	4.00004e-16	1043.51	-1.28649	0.330411	-3.8936	9.87684e-05	0.00177277
FBgn0263038	pk4018	37.8895	-1.45921	0.264908	-5.50836	3.62187e-08	5.84403e-07	1230.14	-1.51256	0.2939	-5.14651	2.65372e-07	1.23492e-05
FBgn0263038	pk4015	115.158	-1.05335	0.175067	-6.01686	1.77832e-09	3.99416e-08	1230.14	-1.51256	0.2939	-5.14651	2.65372e-07	1.23492e-05
FBgn0263038	pk4014	32.9491	-1.13537	0.256499	-4.42641	9.58124e-06	8.3417e-05	1230.14	-1.51256	0.2939	-5.14651	2.65372e-07	1.23492e-05
FBgn0263046	pk6759	105.929	-1.23386	0.194625	-6.33966	2.30274e-10	6.34728e-09	127.446	-4.03767	0.557109	-7.24754	4.24405e-13	6.19561e-11
FBgn0263415	pk29846	115.576	-1.01685	0.169862	-5.98631	2.14659e-09	4.72513e-08	250.014	-1.72284	0.385938	-4.46404	8.04277e-06	0.00022116
FBgn0263415	pk29847	56.4226	-1.3785	0.197747	-6.971	3.14706e-12	1.33232e-10	250.014	-1.72284	0.385938	-4.46404	8.04277e-06	0.00022116
FBgn0263607	pk17511	56.5115	-1.54075	0.204587	-7.53103	5.03405e-14	3.0424e-12	27.7044	-1.41392	0.503873	-2.8061	0.00501455	0.0413972
FBgn0263706	pk32937	62.3388	-1.37954	0.211259	-6.53009	6.57321e-11	2.06394e-09	1259.06	-1.01636	0.305816	-3.32345	0.000889112	0.0111253
FBgn0263706	pk32946	18.4058	-2.56199	0.324057	-7.90599	2.65808e-15	2.09023e-13	1259.06	-1.01636	0.305816	-3.32345	0.000889112	0.0111253
FBgn0264746	pk18115	39.6015	-1.67023	0.448507	-3.72397	0.000196112	0.00114713	67.5919	-1.34537	0.381304	-3.52834	0.000418169	0.00608429
FBgn0264748	pk18114	51.8292	-1.49879	0.213495	-7.02029	2.21403e-12	9.66011e-11	61.1363	-1.81559	0.487354	-3.7254	0.000195004	0.0031926
FBgn0266377	pk11864	58.0632	-1.26894	0.199116	-6.3729	1.8549e-10	5.20085e-09	146.989	-1.00309	0.279491	-3.58901	0.000331942	0.0049871
FBgn0267336	pk21456	72.3617	-1.55805	0.192795	-8.08136	6.40487e-16	5.66127e-14	1036.62	-1.5603	0.309408	-5.04285	4.58638e-07	1.9501e-05
FBgn0267668	pk15646	15.7301	-2.35842	0.377904	-6.24078	4.35383e-10	1.13348e-08	492.205	-1.34193	0.301102	-4.45675	8.32123e-06	0.000226353

## Sheet: rnainc.faireopent2.t4
feature (y)	peak (x)	baseMean.x	log2FoldChange.x	lfcSE.x	stat.x	pvalue.x	padj.x	baseMean.y	log2FoldChange.y	lfcSE.y	stat.y	pvalue.y	padj.y
FBgn0000047	pk23089	73.3302	-2.1821	0.209696	-10.406	2.32772e-25	4.93335e-24	202.546	-4.05341	1.20914	-3.35231	0.000801411	0.00404226
FBgn0000047	pk23100	30.028	-1.12875	0.287658	-3.92393	8.71151e-05	0.000261055	202.546	-4.05341	1.20914	-3.35231	0.000801411	0.00404226
FBgn0000047	pk23099	40.2608	-2.29376	0.31417	-7.30103	2.85564e-13	2.36177e-12	202.546	-4.05341	1.20914	-3.35231	0.000801411	0.00404226
FBgn0000047	pk23092	32.2335	-1.08152	0.274618	-3.93828	8.20692e-05	0.000246712	202.546	-4.05341	1.20914	-3.35231	0.000801411	0.00404226
FBgn0000047	pk23090	21.9456	-1.91341	0.310774	-6.15693	7.41707e-10	4.30976e-09	202.546	-4.05341	1.20914	-3.35231	0.000801411	0.00404226
FBgn0000108	pk28063	25.8265	-2.62039	0.367524	-7.12986	1.00467e-12	7.88412e-12	139.986	-2.47248	0.324064	-7.62959	2.35508e-14	4.87569e-13
FBgn0000108	pk28062	68.9862	-2.54975	0.236859	-10.7648	5.0444e-27	1.19829e-25	139.986	-2.47248	0.324064	-7.62959	2.35508e-14	4.87569e-13
FBgn0000261	pk18292	43.0522	-3.23113	0.296415	-10.9007	1.14389e-27	2.82316e-26	2063.89	-2.61891	0.380686	-6.87945	6.0086e-12	9.90292e-11
FBgn0000261	pk18294	34.2263	-1.28462	0.312751	-4.10749	3.9999e-05	0.000126338	2063.89	-2.61891	0.380686	-6.87945	6.0086e-12	9.90292e-11
FBgn0000426	pk8298	64.7835	-1.03353	0.201038	-5.14097	2.73329e-07	1.16392e-06	285.506	-1.13382	0.340686	-3.32805	0.00087456	0.00436068
FBgn0000560	pk19283	86.1137	-1.26921	0.189772	-6.68807	2.26134e-11	1.55485e-10	103.442	-1.81736	0.491996	-3.69386	0.000220874	0.00127587
FBgn0000560	pk19281	148.726	-1.29137	0.177553	-7.27318	3.51134e-13	2.87144e-12	103.442	-1.81736	0.491996	-3.69386	0.000220874	0.00127587
FBgn0000560	pk19274	44.5555	-1.15822	0.26035	-4.44871	8.63866e-06	3.00674e-05	103.442	-1.81736	0.491996	-3.69386	0.000220874	0.00127587
FBgn0000560	pk19279	216.271	-1.44322	0.151261	-9.54127	1.41092e-21	2.28196e-20	103.442	-1.81736	0.491996	-3.69386	0.000220874	0.00127587
FBgn0000560	pk19286	69.1916	-2.12932	0.252395	-8.43645	3.27115e-17	3.85583e-16	103.442	-1.81736	0.491996	-3.69386	0.000220874	0.00127587
FBgn0000560	pk19278	50.8679	-2.79998	0.315243	-8.88199	6.56722e-19	8.75808e-18	103.442	-1.81736	0.491996	-3.69386	0.000220874	0.00127587
FBgn0000568	pk18112	160.445	-1.9129	0.16622	-11.5082	1.19921e-30	3.61742e-29	1773.95	-1.31734	0.431093	-3.05582	0.00224445	0.0099717
FBgn0000568	pk18111	180.946	-1.14279	0.143404	-7.96906	1.59887e-15	1.63018e-14	1773.95	-1.31734	0.431093	-3.05582	0.00224445	0.0099717
FBgn0000568	pk18110	89.6895	-1.79426	0.196213	-9.14443	5.99432e-20	8.67744e-19	1773.95	-1.31734	0.431093	-3.05582	0.00224445	0.0099717
FBgn0001085	pk16904	91.1353	-1.32796	0.201868	-6.57833	4.75777e-11	3.1614e-10	658.222	-1.62048	0.317458	-5.10454	3.31605e-07	3.19981e-06
FBgn0001085	pk16910	51.5073	-1.37921	0.249306	-5.53221	3.16227e-08	1.51927e-07	658.222	-1.62048	0.317458	-5.10454	3.31605e-07	3.19981e-06
FBgn0001085	pk16911	29.8649	-1.5675	0.319633	-4.90408	9.38674e-07	3.73667e-06	658.222	-1.62048	0.317458	-5.10454	3.31605e-07	3.19981e-06
FBgn0001085	pk16907	33.8045	-2.11188	0.322843	-6.54151	6.09016e-11	3.98932e-10	658.222	-1.62048	0.317458	-5.10454	3.31605e-07	3.19981e-06
FBgn0001090	pk33341	682.677	-2.00456	0.125789	-15.936	3.56677e-57	5.78239e-55	58100.8	-6.56038	0.288433	-22.7449	1.61107e-114	1.4797e-111
FBgn0001090	pk33342	532.882	-3.0702	0.145311	-21.1284	4.35772e-99	9.93764e-96	58100.8	-6.56038	0.288433	-22.7449	1.61107e-114	1.4797e-111
FBgn0001124	pk9591	103.576	-2.0259	0.200153	-10.1218	4.4221e-24	8.51249e-23	375.683	-1.40841	0.260991	-5.39639	6.79968e-08	7.18589e-07
FBgn0001254	pk13604	357.804	-2.36593	0.15538	-15.2268	2.34968e-52	2.68814e-50	27509.4	-3.42515	0.397274	-8.62162	6.60155e-18	1.79289e-16
FBgn0002543	pk423	403.744	-1.38459	0.129397	-10.7003	1.01479e-26	2.36626e-25	163.406	-1.09186	0.404278	-2.70076	0.00691812	0.0261774
FBgn0002543	pk424	48.9708	-3.84735	0.281869	-13.6494	2.03491e-42	1.25874e-40	163.406	-1.09186	0.404278	-2.70076	0.00691812	0.0261774
FBgn0002543	pk430	32.2005	-3.19555	0.340945	-9.37264	7.07386e-21	1.09047e-19	163.406	-1.09186	0.404278	-2.70076	0.00691812	0.0261774
FBgn0002643	pk8876	156.846	-1.14558	0.170437	-6.72138	1.80007e-11	1.24873e-10	1449.68	-1.50143	0.274408	-5.47153	4.46168e-08	4.83652e-07
FBgn0002643	pk8878	55.8671	-2.69413	0.268823	-10.0219	1.22082e-23	2.28449e-22	1449.68	-1.50143	0.274408	-5.47153	4.46168e-08	4.83652e-07
FBgn0002930	pk6584	73.495	-1.01235	0.219261	-4.6171	3.89141e-06	1.42291e-05	78.6496	-2.83074	0.634618	-4.46054	8.17519e-06	6.31935e-05
FBgn0003118	pk25485	144.556	-1.49034	0.186799	-7.97828	1.48385e-15	1.51787e-14	230.164	-1.02667	0.256644	-4.00037	6.32428e-05	0.000413287
FBgn0003165	pk21259	143.878	-1.19291	0.1826	-6.53292	6.45016e-11	4.21516e-10	6153.68	-1.77889	0.27013	-6.58531	4.53937e-11	6.88608e-10
FBgn0003165	pk21257	19.1457	-2.63838	0.385563	-6.84293	7.7591e-12	5.5783e-11	6153.68	-1.77889	0.27013	-6.58531	4.53937e-11	6.88608e-10
FBgn0003301	pk32040	77.1583	-2.08165	0.210393	-9.89408	4.41668e-23	7.95165e-22	205.017	-1.41874	0.292908	-4.84364	1.27483e-06	1.12289e-05
FBgn0003301	pk32039	98.0011	-2.2284	0.262439	-8.49113	2.0463e-17	2.44833e-16	205.017	-1.41874	0.292908	-4.84364	1.27483e-06	1.12289e-05
FBgn0003301	pk32043	28.38	-1.55561	0.28908	-5.38124	7.39736e-08	3.40109e-07	205.017	-1.41874	0.292908	-4.84364	1.27483e-06	1.12289e-05
FBgn0003301	pk32038	96.2034	-1.78541	0.208037	-8.58214	9.31245e-18	1.15e-16	205.017	-1.41874	0.292908	-4.84364	1.27483e-06	1.12289e-05
FBgn0003345	pk32341	103.425	-1.06273	0.209335	-5.0767	3.84043e-07	1.60344e-06	2855.22	-1.47096	0.195213	-7.53513	4.87843e-14	9.70212e-13
FBgn0003382	pk7956	421.468	-1.35646	0.12974	-10.4552	1.38684e-25	2.98739e-24	1677.46	-2.71992	0.373375	-7.2847	3.22392e-13	6.0654e-12
FBgn0003382	pk7957	54.0314	-1.4855	0.216877	-6.84952	7.40974e-12	5.33386e-11	1677.46	-2.71992	0.373375	-7.2847	3.22392e-13	6.0654e-12
FBgn0003382	pk7958	15.0767	-2.69761	0.544883	-4.9508	7.39101e-07	2.98283e-06	1677.46	-2.71992	0.373375	-7.2847	3.22392e-13	6.0654e-12
FBgn0003388	pk17036	117.544	-1.99866	0.179886	-11.1106	1.1135e-28	2.95268e-27	20.745	-4.75693	0.846232	-5.62131	1.8952e-08	2.16598e-07
FBgn0003388	pk17037	160.032	-1.43184	0.159702	-8.96572	3.08271e-19	4.20959e-18	20.745	-4.75693	0.846232	-5.62131	1.8952e-08	2.16598e-07
FBgn0003388	pk17038	197.796	-1.40059	0.162782	-8.60412	7.69042e-18	9.55215e-17	20.745	-4.75693	0.846232	-5.62131	1.8952e-08	2.16598e-07
FBgn0003388	pk17040	59.947	-4.2651	0.373762	-11.4113	3.67333e-30	1.07121e-28	20.745	-4.75693	0.846232	-5.62131	1.8952e-08	2.16598e-07
FBgn0003463	pk32280	107.092	-2.12792	0.200632	-10.6061	2.79221e-26	6.30867e-25	1257.66	-3.04471	0.317606	-9.58645	9.11659e-22	3.19809e-20
FBgn0003463	pk32279	55.6823	-1.41965	0.234298	-6.05918	1.36818e-09	7.73957e-09	1257.66	-3.04471	0.317606	-9.58645	9.11659e-22	3.19809e-20
FBgn0003463	pk32272	45.205	-1.53466	0.26529	-5.78483	7.25859e-09	3.76432e-08	1257.66	-3.04471	0.317606	-9.58645	9.11659e-22	3.19809e-20
FBgn0003463	pk32278	48.5667	-1.53829	0.244402	-6.29411	3.09169e-10	1.86884e-09	1257.66	-3.04471	0.317606	-9.58645	9.11659e-22	3.19809e-20
FBgn0003607	pk2425	60.4301	-1.63786	0.216017	-7.58208	3.40048e-14	3.06348e-13	1355.13	-1.0033	0.289035	-3.47121	0.000518119	0.00272349
FBgn0003870	pk27704	205.91	-1.28738	0.157574	-8.17005	3.08266e-16	3.32512e-15	897.524	-1.50139	0.221912	-6.76571	1.3266e-11	2.08438e-10
FBgn0003870	pk27697	65.3924	-2.05609	0.274681	-7.48536	7.13526e-14	6.23119e-13	897.524	-1.50139	0.221912	-6.76571	1.3266e-11	2.08438e-10
FBgn0003870	pk27699	107.076	-2.67502	0.203416	-13.1505	1.69061e-39	8.77551e-38	897.524	-1.50139	0.221912	-6.76571	1.3266e-11	2.08438e-10
FBgn0003870	pk27700	44.9485	-1.21035	0.334393	-3.61956	0.000295107	0.000807191	897.524	-1.50139	0.221912	-6.76571	1.3266e-11	2.08438e-10
FBgn0003997	pk18160	81.285	-1.00013	0.178199	-5.61246	1.99471e-08	9.83894e-08	818.806	-1.26764	0.316358	-4.00697	6.15019e-05	0.00040217
FBgn0004055	pk12336	48.897	-1.74197	0.218401	-7.97601	1.51144e-15	1.54519e-14	144.306	-1.0551	0.371327	-2.84143	0.00449116	0.0181352
FBgn0004108	pk17717	75.2315	-1.03321	0.178351	-5.79315	6.90781e-09	3.59439e-08	746.214	-2.4897	0.263939	-9.43289	3.98943e-21	1.33461e-19
FBgn0004394	pk3598	13.9332	-1.07489	0.413818	-2.59749	0.00939068	0.0190571	328.191	-2.13245	0.295227	-7.22309	5.0821e-13	9.36943e-12
FBgn0004397	pk28639	44.7503	-2.26528	0.290483	-7.79831	6.27412e-15	6.06953e-14	174.555	-1.20231	0.372354	-3.22895	0.00124245	0.00594061
FBgn0004512	pk8564	32.0416	-2.02306	0.307749	-6.57374	4.90667e-11	3.25465e-10	122.773	-3.10799	0.440812	-7.0506	1.78143e-12	3.0871e-11
FBgn0004512	pk8563	224.061	-1.65856	0.16936	-9.79311	1.20535e-22	2.11226e-21	122.773	-3.10799	0.440812	-7.0506	1.78143e-12	3.0871e-11
FBgn0004629	pk22811	50.1479	-2.28211	0.265954	-8.58084	9.41792e-18	1.16177e-16	380.021	-1.54471	0.393835	-3.92223	8.77314e-05	0.000559565
FBgn0004865	pk19069	80.5816	-1.2789	0.18328	-6.97786	2.99704e-12	2.24528e-11	797.377	-3.09706	0.293913	-10.5373	5.81237e-26	2.5095e-24
FBgn0004865	pk19072	35.5505	-2.11216	0.306402	-6.89342	5.44677e-12	3.9786e-11	797.377	-3.09706	0.293913	-10.5373	5.81237e-26	2.5095e-24
FBgn0004865	pk19064	59.3676	-1.19834	0.274716	-4.36212	1.28806e-05	4.36478e-05	797.377	-3.09706	0.293913	-10.5373	5.81237e-26	2.5095e-24
FBgn0004898	pk26099	90.994	-1.79332	0.203193	-8.82572	1.0876e-18	1.43036e-17	12.7993	-2.44788	0.99119	-2.46964	0.013525	0.0458225
FBgn0005278	pk45	338.445	-1.87664	0.141253	-13.2857	2.80385e-40	1.51519e-38	656.407	-1.95504	0.238956	-8.1816	2.80104e-16	6.83549e-15
FBgn0005775	pk14082	53.2721	-1.26011	0.224318	-5.6175	1.93742e-08	9.57567e-08	172.401	-2.71914	0.391988	-6.93681	4.01061e-12	6.74196e-11
FBgn0010038	pk22159	98.473	-1.07584	0.169957	-6.33007	2.45046e-10	1.49871e-09	14.924	-2.06006	0.712095	-2.89295	0.00381641	0.0158151
FBgn0010238	pk8379	66.1476	-2.4771	0.232416	-10.658	1.59917e-26	3.66886e-25	2293.06	-2.13579	0.21126	-10.1098	4.99887e-24	1.9575e-22
FBgn0010238	pk8380	171.506	-1.88187	0.146928	-12.8082	1.47602e-37	6.75004e-36	2293.06	-2.13579	0.21126	-10.1098	4.99887e-24	1.9575e-22
FBgn0010263	pk811	20.3004	-1.31172	0.319179	-4.10966	3.9624e-05	0.000125212	53.3649	-1.52797	0.523687	-2.91771	0.00352611	0.0147291
FBgn0010263	pk810	60.0694	-1.55105	0.206336	-7.51709	5.60069e-14	4.95174e-13	53.3649	-1.52797	0.523687	-2.91771	0.00352611	0.0147291
FBgn0010263	pk806	28.9501	-3.11283	0.373097	-8.34321	7.22983e-17	8.25746e-16	53.3649	-1.52797	0.523687	-2.91771	0.00352611	0.0147291
FBgn0010263	pk807	80.6695	-1.18218	0.185629	-6.36848	1.90914e-10	1.18115e-09	53.3649	-1.52797	0.523687	-2.91771	0.00352611	0.0147291
FBgn0010340	pk22668	61.3405	-1.46149	0.220528	-6.62722	3.42063e-11	2.30743e-10	42.6118	-1.17456	0.413261	-2.84217	0.00448082	0.0181079
FBgn0010453	pk2114	40.1104	-2.61482	0.272589	-9.59254	8.59456e-22	1.41684e-20	413.829	-1.26055	0.364051	-3.46257	0.000535049	0.00280083
FBgn0010453	pk2110	58.6084	-1.6643	0.21457	-7.75648	8.73177e-15	8.27849e-14	413.829	-1.26055	0.364051	-3.46257	0.000535049	0.00280083
FBgn0010453	pk2119	125.972	-1.28053	0.191829	-6.67536	2.46624e-11	1.69131e-10	413.829	-1.26055	0.364051	-3.46257	0.000535049	0.00280083
FBgn0011592	pk8404	47.4643	-2.6308	0.258362	-10.1826	2.37112e-24	4.67756e-23	525.848	-1.40778	0.277648	-5.07039	3.97003e-07	3.76259e-06
FBgn0011592	pk8402	344.442	-1.04002	0.130652	-7.96018	1.71785e-15	1.74681e-14	525.848	-1.40778	0.277648	-5.07039	3.97003e-07	3.76259e-06
FBgn0011592	pk8403	133.398	-3.43009	0.211678	-16.2043	4.70145e-59	8.55439e-57	525.848	-1.40778	0.277648	-5.07039	3.97003e-07	3.76259e-06
FBgn0011648	pk882	269.058	-1.56475	0.131773	-11.8746	1.60359e-32	5.43108e-31	360.464	-1.069	0.258963	-4.12801	3.65916e-05	0.000249619
FBgn0011653	pk13819	193.267	-1.79843	0.159878	-11.2488	2.34782e-29	6.48724e-28	1040.29	-1.92424	0.35913	-5.35807	8.41145e-08	8.7881e-07
FBgn0011817	pk14948	113.709	-2.95424	0.204063	-14.4771	1.69035e-47	1.44194e-45	2168.97	-1.48193	0.257233	-5.76107	8.35829e-09	9.93456e-08
FBgn0011817	pk14950	52.9673	-3.47841	0.311444	-11.1686	5.80639e-29	1.56393e-27	2168.97	-1.48193	0.257233	-5.76107	8.35829e-09	9.93456e-08
FBgn0011817	pk14954	30.5074	-1.20325	0.312941	-3.84498	0.000120563	0.000353031	2168.97	-1.48193	0.257233	-5.76107	8.35829e-09	9.93456e-08
FBgn0011817	pk14944	22.4932	-1.78354	0.334424	-5.33316	9.65168e-08	4.37929e-07	2168.97	-1.48193	0.257233	-5.76107	8.35829e-09	9.93456e-08
FBgn0011817	pk14945	59.8778	-1.38996	0.212134	-6.55228	5.66648e-11	3.72541e-10	2168.97	-1.48193	0.257233	-5.76107	8.35829e-09	9.93456e-08
FBgn0011829	pk5815	95.6922	-1.34415	0.25748	-5.22039	1.78546e-07	7.81767e-07	95.718	-1.53362	0.522488	-2.93522	0.00333306	0.0140425
FBgn0012036	pk2739	89.3389	-1.11583	0.242297	-4.6052	4.12061e-06	1.50238e-05	129.936	-2.26901	0.435415	-5.21114	1.87687e-07	1.87742e-06
FBgn0013342	pk13013	18.683	-1.47935	0.45081	-3.28155	0.00103238	0.00256965	51.0751	-3.43046	0.633555	-5.41462	6.14186e-08	6.5524e-07
FBgn0013469	pk15916	64.162	-2.04085	0.236608	-8.62544	6.38475e-18	7.98549e-17	545.948	-1.15024	0.291605	-3.94453	7.99577e-05	0.000514531
FBgn0013469	pk15912	278.596	-1.771	0.148319	-11.9404	7.28282e-33	2.5164e-31	545.948	-1.15024	0.291605	-3.94453	7.99577e-05	0.000514531
FBgn0014075	pk18309	34.5744	-1.73012	0.288677	-5.99327	2.05668e-09	1.13839e-08	562.002	-1.64209	0.255813	-6.4191	1.37082e-10	1.99559e-09
FBgn0014388	pk13587	19.725	-1.78352	0.396234	-4.50116	6.7583e-06	2.38972e-05	1425.45	-1.31291	0.284459	-4.61544	3.92257e-06	3.21148e-05
FBgn0014388	pk13586	17.4881	-1.90821	0.47442	-4.0222	5.76576e-05	0.000177876	1425.45	-1.31291	0.284459	-4.61544	3.92257e-06	3.21148e-05
FBgn0014388	pk13590	287.725	-1.37001	0.119861	-11.4299	2.96284e-30	8.69955e-29	1425.45	-1.31291	0.284459	-4.61544	3.92257e-06	3.21148e-05
FBgn0015039	pk6568	122.84	-1.09849	0.154433	-7.11306	1.13499e-12	8.84992e-12	190.814	-5.94784	0.651553	-9.12872	6.93171e-20	2.13509e-18
FBgn0015229	pk25052	52.1849	-1.41934	0.274234	-5.17564	2.27131e-07	9.78768e-07	2222.79	-3.39318	0.309267	-10.9717	5.22804e-28	2.56402e-26
FBgn0015380	pk5234	286.03	-1.48521	0.148755	-9.98433	1.78494e-23	3.31115e-22	1159.78	-1.81003	0.244933	-7.3899	1.46934e-13	2.82758e-12
FBgn0015609	pk4849	269.811	-2.74723	0.16638	-16.5118	3.01703e-61	6.10673e-59	1336.6	-2.89933	0.237372	-12.2143	2.60827e-34	1.74512e-32
FBgn0015609	pk4854	14.2992	-1.38689	0.463675	-2.99107	0.00277998	0.00634601	1336.6	-2.89933	0.237372	-12.2143	2.60827e-34	1.74512e-32
FBgn0015609	pk4851	48.5778	-5.2417	0.435083	-12.0476	1.99689e-33	7.14516e-32	1336.6	-2.89933	0.237372	-12.2143	2.60827e-34	1.74512e-32
FBgn0015609	pk4840	59.2516	-3.13953	0.262438	-11.963	5.55508e-33	1.93506e-31	1336.6	-2.89933	0.237372	-12.2143	2.60827e-34	1.74512e-32
FBgn0015609	pk4856	17.6973	-2.92512	0.405382	-7.2157	5.36572e-13	4.32075e-12	1336.6	-2.89933	0.237372	-12.2143	2.60827e-34	1.74512e-32
FBgn0015609	pk4845	49.6509	-1.86705	0.234607	-7.95819	1.74573e-15	1.77463e-14	1336.6	-2.89933	0.237372	-12.2143	2.60827e-34	1.74512e-32
FBgn0015773	pk31982	13.2411	-3.80248	0.484677	-7.8454	4.31582e-15	4.23013e-14	278.665	-1.28708	0.34872	-3.69086	0.000223495	0.00128841
FBgn0015777	pk1958	44.199	-1.1604	0.261355	-4.43995	8.99817e-06	3.12298e-05	925.105	-1.5611	0.228233	-6.83995	7.92224e-12	1.28267e-10
FBgn0016013	pk13778	43.1883	-3.78036	0.348251	-10.8553	1.88239e-27	4.57646e-26	71.6585	-2.98326	0.491929	-6.0644	1.32444e-09	1.75601e-08
FBgn0016031	pk14124	79.1642	-2.70286	0.232948	-11.6029	3.98552e-31	1.23939e-29	324.319	-2.29597	0.250406	-9.16896	4.77595e-20	1.49385e-18
FBgn0016047	pk7953	242.311	-1.77344	0.156975	-11.2976	1.34791e-29	3.76699e-28	164.572	-5.04647	0.572742	-8.81106	1.23966e-18	3.45974e-17
FBgn0016076	pk1516	18.7586	-1.05474	0.348662	-3.02511	0.00248546	0.00573259	852.959	-1.57857	0.310846	-5.07829	3.80838e-07	3.62298e-06
FBgn0017482	pk11464	39.0773	-1.58361	0.258925	-6.11609	9.59012e-10	5.51158e-09	19.5012	-2.10048	0.68567	-3.06339	0.00218843	0.00977082
FBgn0017558	pk7384	59.472	-3.90841	0.301064	-12.982	1.54853e-38	7.49231e-37	196.873	-1.79855	0.375544	-4.7892	1.67452e-06	1.44719e-05
FBgn0019985	pk27914	29.4926	-4.48664	0.450074	-9.96865	2.09042e-23	3.86108e-22	54.3037	-5.84046	0.924692	-6.31612	2.68218e-10	3.78465e-09
FBgn0019990	pk27585	45.5425	-2.08309	0.26984	-7.71972	1.16588e-14	1.09323e-13	132.334	-1.04394	0.290107	-3.59848	0.000320088	0.0017681
FBgn0020309	pk3370	108.238	-1.12234	0.175486	-6.39557	1.59947e-10	9.9805e-10	1427.35	-1.17001	0.239596	-4.88328	1.04338e-06	9.3203e-06
FBgn0020392	pk15024	46.6326	-1.48118	0.261299	-5.66851	1.44044e-08	7.22905e-08	240.502	-1.31022	0.267029	-4.90667	9.26361e-07	8.33428e-06
FBgn0020513	pk31490	158.19	-1.25515	0.15527	-8.08369	6.28378e-16	6.61994e-15	271.204	-1.00422	0.242446	-4.14202	3.44259e-05	0.000236441
FBgn0021764	pk28100	53.5457	-4.90295	0.358911	-13.6607	1.74397e-42	1.08072e-40	707.696	-1.01444	0.267725	-3.78911	0.000151187	0.00090811
FBgn0021764	pk28105	29.194	-1.58844	0.291261	-5.45367	4.93419e-08	2.3175e-07	707.696	-1.01444	0.267725	-3.78911	0.000151187	0.00090811
FBgn0021764	pk28103	88.7875	-1.64422	0.199311	-8.24954	1.59007e-16	1.76367e-15	707.696	-1.01444	0.267725	-3.78911	0.000151187	0.00090811
FBgn0021764	pk28101	107.348	-4.35469	0.256401	-16.9839	1.08054e-64	2.60295e-62	707.696	-1.01444	0.267725	-3.78911	0.000151187	0.00090811
FBgn0021764	pk28097	39.2935	-1.08758	0.276127	-3.9387	8.19249e-05	0.000246322	707.696	-1.01444	0.267725	-3.78911	0.000151187	0.00090811
FBgn0022355	pk33211	31.1718	-1.96814	0.297553	-6.61444	3.72966e-11	2.50649e-10	1490.05	-8.13584	0.46234	-17.5971	2.59285e-69	6.54889e-67
FBgn0022355	pk33212	77.6926	-1.84395	0.206949	-8.91017	5.09535e-19	6.87018e-18	1490.05	-8.13584	0.46234	-17.5971	2.59285e-69	6.54889e-67
FBgn0022710	pk32243	9.12889	-3.79645	0.534362	-7.10465	1.20628e-12	9.39079e-12	50.8365	-1.54096	0.440728	-3.49639	0.000471599	0.0025024
FBgn0022981	pk19787	35.5548	-1.26761	0.247743	-5.11666	3.10992e-07	1.31497e-06	51.9595	-3.02417	0.442465	-6.83482	8.21086e-12	1.32727e-10
FBgn0023023	pk20165	303.938	-1.38804	0.128147	-10.8316	2.43931e-27	5.89692e-26	593.335	-3.05014	0.357384	-8.53464	1.40591e-17	3.74774e-16
FBgn0023023	pk20163	26.5192	-1.84559	0.323928	-5.69754	1.21548e-08	6.15331e-08	593.335	-3.05014	0.357384	-8.53464	1.40591e-17	3.74774e-16
FBgn0023083	pk24072	57.11	-1.04293	0.214906	-4.85299	1.21617e-06	4.76862e-06	191.297	-1.03258	0.268307	-3.84852	0.000118835	0.000736104
FBgn0023416	pk5886	24.8095	-1.78832	0.338428	-5.28419	1.26263e-07	5.63629e-07	31.03	-2.1115	0.554747	-3.80623	0.000141099	0.000856168
FBgn0023537	pk28047	308.022	-1.38697	0.150278	-9.22935	2.72269e-20	4.042e-19	271.32	-1.42668	0.228377	-6.24704	4.18295e-10	5.82098e-09
FBgn0023545	pk28552	56.9478	-1.1382	0.208685	-5.45415	4.92084e-08	2.31187e-07	134.984	-1.15433	0.282603	-4.08464	4.41454e-05	0.000296938
FBgn0023545	pk28542	231.807	-2.39111	0.146494	-16.3223	6.85135e-60	1.28068e-57	134.984	-1.15433	0.282603	-4.08464	4.41454e-05	0.000296938
FBgn0023545	pk28544	231.606	-1.50097	0.18906	-7.93912	2.03618e-15	2.05705e-14	134.984	-1.15433	0.282603	-4.08464	4.41454e-05	0.000296938
FBgn0024245	pk5288	155.645	-4.28847	0.260563	-16.4585	7.29218e-61	1.42539e-58	205.99	-1.29784	0.268015	-4.84241	1.28276e-06	1.1289e-05
FBgn0024250	pk30016	124.321	-1.75691	0.184147	-9.54078	1.41758e-21	2.29164e-20	138.196	-1.5809	0.334817	-4.72168	2.33903e-06	1.98582e-05
FBgn0024294	pk6574	369.913	-1.80575	0.131355	-13.7471	5.30218e-43	3.37122e-41	8296.26	-4.9506	0.336963	-14.6918	7.27294e-49	9.42033e-47
FBgn0025393	pk28388	139.891	-1.7109	0.169801	-10.0759	7.0619e-24	1.33906e-22	4.78562	-4.60186	1.28136	-3.59139	0.000328914	0.00181288
FBgn0025393	pk28389	21.1164	-1.0061	0.342245	-2.93972	0.00328511	0.00737845	4.78562	-4.60186	1.28136	-3.59139	0.000328914	0.00181288
FBgn0025574	pk25683	68.7214	-1.58371	0.217354	-7.28631	3.1855e-13	2.61876e-12	364.225	-1.20321	0.284253	-4.23288	2.30715e-05	0.000164497
FBgn0025680	pk24292	77.5709	-2.16898	0.213723	-10.1486	3.36206e-24	6.56426e-23	11.9657	-3.74298	0.992006	-3.77315	0.000161201	0.000959258
FBgn0025683	pk53	76.787	-3.15837	0.325562	-9.7013	2.97667e-22	5.05576e-21	943.566	-1.78598	0.263013	-6.79045	1.11788e-11	1.7702e-10
FBgn0026061	pk17637	80.0043	-2.86539	0.242166	-11.8323	2.65731e-32	8.92913e-31	30.079	-4.10435	0.753444	-5.44746	5.10956e-08	5.5034e-07
FBgn0026239	pk24183	28.8895	-4.03841	0.394073	-10.2479	1.20983e-24	2.44156e-23	289.054	-1.83785	0.342796	-5.36137	8.25947e-08	8.63824e-07
FBgn0026320	pk17119	22.8021	-1.06024	0.310339	-3.41639	0.000634572	0.00164011	371.046	-1.07552	0.266708	-4.03256	5.51718e-05	0.000363601
FBgn0027111	pk12496	71.0129	-1.51378	0.204553	-7.40043	1.35745e-13	1.15326e-12	244.891	-1.22045	0.250615	-4.86982	1.117e-06	9.94276e-06
FBgn0027111	pk12495	18.4077	-1.18145	0.33281	-3.54994	0.000385325	0.00103144	244.891	-1.22045	0.250615	-4.86982	1.117e-06	9.94276e-06
FBgn0027343	pk28129	23.1225	-1.46443	0.321995	-4.54799	5.41614e-06	1.93817e-05	110.274	-2.36498	0.358747	-6.59234	4.32953e-11	6.57763e-10
FBgn0027611	pk3017	63.45	-1.6367	0.207376	-7.89242	2.96376e-15	2.954e-14	1273.78	-2.2314	0.334899	-6.6629	2.6847e-11	4.12212e-10
FBgn0027655	pk26879	41.0594	-1.99693	0.275996	-7.23535	4.64339e-13	3.76033e-12	85.5853	-1.11184	0.341439	-3.25634	0.0011286	0.00545039
FBgn0027873	pk26955	40.0418	-2.30182	0.293085	-7.85377	4.03701e-15	3.96821e-14	104.653	-1.02365	0.302842	-3.38014	0.000724488	0.00368926
FBgn0027930	pk19700	20.4644	-3.55702	0.446177	-7.97222	1.55853e-15	1.59143e-14	261.757	-3.23749	0.296896	-10.9044	1.0976e-27	5.25547e-26
FBgn0027930	pk19701	159.392	-1.01422	0.155265	-6.53216	6.4827e-11	4.23275e-10	261.757	-3.23749	0.296896	-10.9044	1.0976e-27	5.25547e-26
FBgn0028394	pk2547	26.5619	-2.60256	0.357766	-7.27448	3.47752e-13	2.84514e-12	249.235	-1.14008	0.266035	-4.28545	1.8237e-05	0.000132011
FBgn0028394	pk2549	27.3702	-2.65455	0.447074	-5.93761	2.89214e-09	1.57434e-08	249.235	-1.14008	0.266035	-4.28545	1.8237e-05	0.000132011
FBgn0028406	pk3787	42.4629	-1.68369	0.235876	-7.138	9.46953e-13	7.45339e-12	83.9632	-2.74627	0.378456	-7.25652	3.97177e-13	7.41715e-12
FBgn0028516	pk4341	40.6078	-3.68832	0.319391	-11.548	7.55625e-31	2.30989e-29	22.9285	-4.91345	1.0204	-4.81523	1.47031e-06	1.28722e-05
FBgn0028516	pk4340	161.626	-3.10659	0.200683	-15.4801	4.72994e-54	6.24699e-52	22.9285	-4.91345	1.0204	-4.81523	1.47031e-06	1.28722e-05
FBgn0028878	pk4321	48.1814	-1.21921	0.231936	-5.25668	1.46683e-07	6.48621e-07	39.7858	-3.58383	0.646668	-5.542	2.99042e-08	3.29827e-07
FBgn0028988	pk6477	160.864	-2.20849	0.1522	-14.5104	1.04085e-47	9.01378e-46	223.934	-7.57167	0.586256	-12.9153	3.69065e-38	3.00699e-36
FBgn0028988	pk6478	93.8538	-1.01108	0.157271	-6.42893	1.28507e-10	8.11189e-10	223.934	-7.57167	0.586256	-12.9153	3.69065e-38	3.00699e-36
FBgn0029608	pk28651	70.9052	-1.11016	0.206591	-5.37371	7.71335e-08	3.54209e-07	43.4353	-4.80234	1.05862	-4.53641	5.7219e-06	4.55543e-05
FBgn0029708	pk29280	17.9978	-1.64906	0.406914	-4.05261	5.06495e-05	0.000157664	54.8105	-1.57752	0.452762	-3.48422	0.00049357	0.00260802
FBgn0029708	pk29283	51.4724	-1.37756	0.223278	-6.16973	6.8407e-10	3.98772e-09	54.8105	-1.57752	0.452762	-3.48422	0.00049357	0.00260802
FBgn0029719	pk29327	33.2201	-1.22739	0.291945	-4.2042	2.62011e-05	8.49455e-05	12.261	-3.45596	1.03278	-3.34626	0.0008191	0.0041171
FBgn0029824	pk29609	67.9472	-3.93852	0.286281	-13.7575	4.58924e-43	2.93428e-41	128.234	-3.17453	0.375169	-8.4616	2.63728e-17	6.92063e-16
FBgn0029824	pk29610	71.2212	-5.08947	0.370004	-13.7552	4.74167e-43	3.02609e-41	128.234	-3.17453	0.375169	-8.4616	2.63728e-17	6.92063e-16
FBgn0029895	pk29828	92.7745	-3.74421	0.256259	-14.611	2.38878e-48	2.13908e-46	662.424	-5.78953	0.342766	-16.8906	5.27435e-64	1.06574e-61
FBgn0029895	pk29829	83.6548	-5.57381	0.406014	-13.7281	6.89004e-43	4.36458e-41	662.424	-5.78953	0.342766	-16.8906	5.27435e-64	1.06574e-61
FBgn0029895	pk29826	84.1594	-1.59286	0.236582	-6.73283	1.66391e-11	1.15851e-10	662.424	-5.78953	0.342766	-16.8906	5.27435e-64	1.06574e-61
FBgn0029895	pk29834	46.8755	-2.32407	0.300231	-7.74095	9.86803e-15	9.31188e-14	662.424	-5.78953	0.342766	-16.8906	5.27435e-64	1.06574e-61
FBgn0029895	pk29831	228.749	-1.15018	0.156407	-7.35378	1.92674e-13	1.615e-12	662.424	-5.78953	0.342766	-16.8906	5.27435e-64	1.06574e-61
FBgn0029895	pk29827	83.5466	-2.76144	0.268212	-10.2958	7.36353e-25	1.51464e-23	662.424	-5.78953	0.342766	-16.8906	5.27435e-64	1.06574e-61
FBgn0029895	pk29830	52.7242	-1.4116	0.216581	-6.51764	7.14207e-11	4.63584e-10	662.424	-5.78953	0.342766	-16.8906	5.27435e-64	1.06574e-61
FBgn0029895	pk29832	110.466	-4.30559	0.274101	-15.708	1.3324e-55	1.9231e-53	662.424	-5.78953	0.342766	-16.8906	5.27435e-64	1.06574e-61
FBgn0029896	pk29849	62.9824	-1.21664	0.223395	-5.44615	5.14716e-08	2.41157e-07	87.7428	-2.81949	0.379969	-7.42032	1.16834e-13	2.26559e-12
FBgn0030484	pk31660	110.13	-2.98043	0.224575	-13.2715	3.38908e-40	1.8228e-38	401.361	-4.32076	0.36813	-11.737	8.23155e-32	4.83508e-30
FBgn0030598	pk32086	64.5151	-2.6083	0.275053	-9.48289	2.47331e-21	3.93693e-20	506.394	-1.7635	0.4086	-4.31595	1.5892e-05	0.000116599
FBgn0030695	pk32340	54.7712	-1.32169	0.24901	-5.30778	1.1097e-07	4.99531e-07	106.404	-1.26716	0.28864	-4.3901	1.133e-05	8.54232e-05
FBgn0030757	pk32546	62.2995	-1.21165	0.221864	-5.46124	4.72822e-08	2.22719e-07	76.9717	-1.85737	0.407339	-4.55976	5.12123e-06	4.10633e-05
FBgn0030757	pk32545	49.9148	-4.3958	0.397385	-11.0618	1.92175e-28	5.00664e-27	76.9717	-1.85737	0.407339	-4.55976	5.12123e-06	4.10633e-05
FBgn0030797	pk32673	93.2215	-1.12065	0.188337	-5.95023	2.67769e-09	1.46319e-08	143.317	-2.03756	0.321657	-6.33456	2.38022e-10	3.37744e-09
FBgn0030797	pk32668	33.95	-2.71409	0.297651	-9.11835	7.62792e-20	1.09542e-18	143.317	-2.03756	0.321657	-6.33456	2.38022e-10	3.37744e-09
FBgn0030839	pk32888	38.3729	-2.21702	0.28737	-7.71484	1.2113e-14	1.13366e-13	16.3963	-1.80735	0.662519	-2.728	0.00637201	0.024487
FBgn0030912	pk33190	82.1914	-1.10312	0.18782	-5.87331	4.27183e-09	2.28251e-08	12.3461	-3.63683	0.923276	-3.93905	8.18041e-05	0.000524408
FBgn0030912	pk33194	21.1428	-1.16897	0.390548	-2.99316	0.00276103	0.00630526	12.3461	-3.63683	0.923276	-3.93905	8.18041e-05	0.000524408
FBgn0030912	pk33189	100.126	-1.26599	0.180737	-7.00459	2.47714e-12	1.87054e-11	12.3461	-3.63683	0.923276	-3.93905	8.18041e-05	0.000524408
FBgn0030926	pk33231	87.007	-3.31972	0.233725	-14.2035	8.70961e-46	6.74049e-44	83.4018	-6.21603	0.766983	-8.10453	5.29509e-16	1.24991e-14
FBgn0030941	pk33286	348.379	-1.03637	0.118183	-8.76921	1.79924e-18	2.33219e-17	219.974	-2.08819	0.295591	-7.06445	1.61256e-12	2.81863e-11
FBgn0030941	pk33285	577.31	-1.36067	0.109837	-12.3881	3.03242e-35	1.21606e-33	219.974	-2.08819	0.295591	-7.06445	1.61256e-12	2.81863e-11
FBgn0031182	pk34030	62.7309	-1.05572	0.198215	-5.32613	1.00328e-07	4.542e-07	8.97642	-3.32723	0.9843	-3.3803	0.000724063	0.00368896
FBgn0031182	pk34033	162.169	-1.88196	0.147715	-12.7405	3.52227e-37	1.59373e-35	8.97642	-3.32723	0.9843	-3.3803	0.000724063	0.00368896
FBgn0031220	pk49	231.047	-1.84214	0.147436	-12.4945	8.00184e-36	3.31379e-34	373.344	-2.95525	0.278218	-10.6221	2.35324e-26	1.06137e-24
FBgn0031319	pk402	90.0722	-1.487	0.19949	-7.45401	9.05476e-14	7.81965e-13	236.177	-1.72591	0.283056	-6.09741	1.07802e-09	1.44255e-08
FBgn0031419	pk652	66.6152	-1.46423	0.265442	-5.51618	3.46449e-08	1.65864e-07	11.2224	-2.03091	0.811449	-2.50281	0.012321	0.0423831
FBgn0031449	pk720	14.6524	-4.11247	0.464995	-8.84412	9.22522e-19	1.21888e-17	95.7924	-4.22152	0.515264	-8.19292	2.54962e-16	6.25215e-15
FBgn0031474	pk773	116.649	-3.92507	0.25819	-15.2023	3.41631e-52	3.86613e-50	359.913	-1.6661	0.242896	-6.85933	6.91858e-12	1.12739e-10
FBgn0031474	pk771	54.5494	-1.48322	0.232887	-6.36884	1.90469e-10	1.17883e-09	359.913	-1.6661	0.242896	-6.85933	6.91858e-12	1.12739e-10
FBgn0031474	pk772	71.8695	-1.20458	0.228801	-5.26476	1.40372e-07	6.22145e-07	359.913	-1.6661	0.242896	-6.85933	6.91858e-12	1.12739e-10
FBgn0031564	pk1048	77.9526	-1.96951	0.194975	-10.1014	5.44776e-24	1.04049e-22	14.6198	-4.98992	0.948013	-5.26355	1.41298e-07	1.43183e-06
FBgn0031568	pk1055	49.6737	-1.58708	0.246601	-6.43582	1.22805e-10	7.77489e-10	228.289	-1.64397	0.464734	-3.53744	0.000404033	0.0021782
FBgn0031689	pk1478	31.5398	-1.21685	0.281172	-4.32778	1.5062e-05	5.0567e-05	13.5785	-2.209	0.787669	-2.80447	0.00503991	0.0200414
FBgn0031741	pk1658	95.3026	-1.01228	0.171757	-5.89368	3.77678e-09	2.03037e-08	18.0655	-5.14016	0.975956	-5.2668	1.38826e-07	1.41102e-06
FBgn0031745	pk1673	175.361	-2.81125	0.165533	-16.983	1.09646e-64	2.62283e-62	57.6082	-1.68468	0.393343	-4.28298	1.84403e-05	0.000133168
FBgn0031745	pk1670	22.0624	-1.28348	0.326111	-3.93573	8.29459e-05	0.000249195	57.6082	-1.68468	0.393343	-4.28298	1.84403e-05	0.000133168
FBgn0031745	pk1672	40.0868	-1.94323	0.242392	-8.01691	1.08442e-15	1.1234e-14	57.6082	-1.68468	0.393343	-4.28298	1.84403e-05	0.000133168
FBgn0031745	pk1669	20.0027	-3.71278	0.431638	-8.6016	7.86138e-18	9.75387e-17	57.6082	-1.68468	0.393343	-4.28298	1.84403e-05	0.000133168
FBgn0031745	pk1664	36.6691	-1.27653	0.25642	-4.97828	6.41522e-07	2.60531e-06	57.6082	-1.68468	0.393343	-4.28298	1.84403e-05	0.000133168
FBgn0031893	pk2081	56.4914	-1.79271	0.227426	-7.8826	3.20632e-15	3.1837e-14	288.958	-1.15097	0.255776	-4.4999	6.79866e-06	5.34796e-05
FBgn0032078	pk2646	22.8699	-3.64517	0.443499	-8.21912	2.05008e-16	2.24622e-15	60.3812	-1.27227	0.459191	-2.77068	0.00559392	0.0219562
FBgn0032116	pk2745	56.0544	-1.26057	0.230335	-5.47277	4.43059e-08	2.09391e-07	27.5445	-3.63993	0.715201	-5.08939	3.5922e-07	3.43674e-06
FBgn0032297	pk3110	124.191	-1.36165	0.177613	-7.66639	1.76906e-14	1.63516e-13	666.864	-2.4274	0.319962	-7.58654	3.28564e-14	6.67904e-13
FBgn0032297	pk3107	68.1639	-3.0167	0.259326	-11.6328	2.8065e-31	8.86443e-30	666.864	-2.4274	0.319962	-7.58654	3.28564e-14	6.67904e-13
FBgn0032330	pk3183	16.4825	-1.40857	0.403283	-3.49275	0.000478074	0.00126038	424.709	-3.24677	0.281068	-11.5516	7.24954e-31	4.069e-29
FBgn0032330	pk3187	43.8569	-1.04762	0.280419	-3.73592	0.000187031	0.000529936	424.709	-3.24677	0.281068	-11.5516	7.24954e-31	4.069e-29
FBgn0032335	pk3193	412.249	-1.84739	0.131375	-14.062	6.50651e-45	4.75573e-43	109.768	-7.58408	0.768289	-9.87139	5.53898e-23	2.08807e-21
FBgn0032335	pk3192	458.21	-1.92522	0.137786	-13.9726	2.29242e-44	1.59708e-42	109.768	-7.58408	0.768289	-9.87139	5.53898e-23	2.08807e-21
FBgn0032387	pk3410	213.032	-1.25156	0.151688	-8.25087	1.57251e-16	1.74476e-15	16.4428	-4.10103	1.01132	-4.05511	5.01111e-05	0.000332855
FBgn0032414	pk3467	51.088	-1.18124	0.265954	-4.44151	8.933e-06	3.10283e-05	394.056	-4.0623	0.358597	-11.3283	9.50164e-30	4.99974e-28
FBgn0032414	pk3458	194.279	-1.51463	0.174086	-8.70048	3.30486e-18	4.20102e-17	394.056	-4.0623	0.358597	-11.3283	9.50164e-30	4.99974e-28
FBgn0032414	pk3463	56.6114	-3.3021	0.310184	-10.6456	1.82741e-26	4.17569e-25	394.056	-4.0623	0.358597	-11.3283	9.50164e-30	4.99974e-28
FBgn0032414	pk3460	21.2877	-1.84748	0.34232	-5.39693	6.77897e-08	3.13109e-07	394.056	-4.0623	0.358597	-11.3283	9.50164e-30	4.99974e-28
FBgn0032414	pk3459	33.4188	-4.1351	0.446444	-9.26231	2.00054e-20	3.00142e-19	394.056	-4.0623	0.358597	-11.3283	9.50164e-30	4.99974e-28
FBgn0032414	pk3465	103.637	-1.40492	0.183996	-7.63561	2.24756e-14	2.05788e-13	394.056	-4.0623	0.358597	-11.3283	9.50164e-30	4.99974e-28
FBgn0032414	pk3461	21.8826	-3.201	0.391114	-8.18431	2.73869e-16	2.96745e-15	394.056	-4.0623	0.358597	-11.3283	9.50164e-30	4.99974e-28
FBgn0032414	pk3462	31.3786	-2.69591	0.329116	-8.19138	2.58258e-16	2.80363e-15	394.056	-4.0623	0.358597	-11.3283	9.50164e-30	4.99974e-28
FBgn0032414	pk3464	13.4635	-3.32414	0.545367	-6.09523	1.09279e-09	6.24891e-09	394.056	-4.0623	0.358597	-11.3283	9.50164e-30	4.99974e-28
FBgn0032422	pk3480	57.2611	-4.17108	0.395914	-10.5353	5.93856e-26	1.30805e-24	60.3469	-3.19665	0.831553	-3.84419	0.000120951	0.000747107
FBgn0032633	pk4781	52.5868	-1.03305	0.222884	-4.63491	3.5709e-06	1.31301e-05	181.506	-1.3245	0.282756	-4.68426	2.80974e-06	2.35575e-05
FBgn0032785	pk5325	30.3117	-1.60913	0.292074	-5.50933	3.60199e-08	1.72182e-07	363.783	-7.76793	0.542995	-14.3057	2.01607e-46	2.3412e-44
FBgn0032803	pk5352	239.437	-1.70391	0.159137	-10.7072	9.41686e-27	2.19729e-25	3287.16	-2.75895	0.398133	-6.92973	4.21641e-12	7.06441e-11
FBgn0032804	pk5353	191.718	-2.51081	0.16771	-14.9712	1.13335e-50	1.18558e-48	2933.51	-8.72666	0.543594	-16.0536	5.39184e-58	9.55681e-56
FBgn0032873	pk5608	136.063	-1.03342	0.156518	-6.60255	4.04155e-11	2.70388e-10	74.7144	-1.13578	0.332079	-3.42022	0.000625703	0.00322195
FBgn0032946	pk5869	26.2753	-1.08958	0.290338	-3.75281	0.000174861	0.00049804	227.124	-1.66208	0.295131	-5.63165	1.78494e-08	2.04227e-07
FBgn0032973	pk6017	41.1078	-1.696	0.248977	-6.8119	9.63175e-12	6.87119e-11	12.8863	-6.73601	1.19453	-5.63904	1.71002e-08	1.96099e-07
FBgn0032973	pk6016	41.1775	-2.92758	0.298061	-9.82211	9.04317e-23	1.59618e-21	12.8863	-6.73601	1.19453	-5.63904	1.71002e-08	1.96099e-07
FBgn0033113	pk6476	57.9812	-2.11862	0.218019	-9.71756	2.53798e-22	4.33433e-21	16.3869	-6.36463	1.10811	-5.7437	9.26302e-09	1.09712e-07
FBgn0033145	pk6576	45.5421	-2.1236	0.235408	-9.02092	1.86524e-19	2.59896e-18	14.3638	-4.26812	0.893218	-4.77836	1.76734e-06	1.51961e-05
FBgn0033476	pk7563	115.366	-1.46993	0.204959	-7.17184	7.3998e-13	5.8757e-12	259.894	-1.21635	0.29067	-4.18463	2.85635e-05	0.000198744
FBgn0033639	pk8104	117.6	-1.43712	0.188237	-7.63464	2.26444e-14	2.07167e-13	239.243	-1.48098	0.312971	-4.73199	2.22328e-06	1.89391e-05
FBgn0033639	pk8105	65.1084	-1.88744	0.215064	-8.77621	1.6908e-18	2.19996e-17	239.243	-1.48098	0.312971	-4.73199	2.22328e-06	1.89391e-05
FBgn0033728	pk8351	45.9288	-1.97937	0.240978	-8.21392	2.14089e-16	2.34122e-15	118.7	-6.95299	0.78865	-8.81632	1.18285e-18	3.31036e-17
FBgn0033728	pk8354	57.4514	-2.92624	0.25852	-11.3192	1.05417e-29	2.97523e-28	118.7	-6.95299	0.78865	-8.81632	1.18285e-18	3.31036e-17
FBgn0033731	pk8357	196.039	-1.14305	0.145795	-7.84011	4.50165e-15	4.40469e-14	5959.3	-2.22998	0.251683	-8.8603	7.97969e-19	2.27095e-17
FBgn0033754	pk8418	34.0929	-1.40581	0.292145	-4.81201	1.49418e-06	5.79361e-06	55.9303	-1.28538	0.40952	-3.13876	0.00169666	0.0078271
FBgn0033869	pk8796	76.2852	-1.858	0.192632	-9.64533	5.14459e-22	8.61385e-21	35.3839	-3.87156	0.957741	-4.04239	5.29084e-05	0.000349826
FBgn0033889	pk8872	92.4758	-1.40439	0.177168	-7.92688	2.24722e-15	2.26423e-14	361.228	-1.19679	0.210175	-5.69424	1.23921e-08	1.44275e-07
FBgn0033913	pk8984	223.407	-1.57015	0.152313	-10.3087	6.43618e-25	1.32788e-23	307.281	-1.23006	0.294809	-4.1724	3.0141e-05	0.000209145
FBgn0033913	pk8985	95.5182	-3.74899	0.253262	-14.8028	1.40431e-49	1.36469e-47	307.281	-1.23006	0.294809	-4.1724	3.0141e-05	0.000209145
FBgn0034046	pk9469	116.065	-1.54285	0.191608	-8.05211	8.13763e-16	8.52308e-15	347.563	-2.07118	0.305264	-6.78488	1.16182e-11	1.83691e-10
FBgn0034046	pk9468	125.326	-2.13381	0.179715	-11.8733	1.62991e-32	5.51478e-31	347.563	-2.07118	0.305264	-6.78488	1.16182e-11	1.83691e-10
FBgn0034176	pk9826	80.9825	-1.6969	0.212763	-7.97555	1.51701e-15	1.55042e-14	202.497	-1.26189	0.26781	-4.71189	2.45435e-06	2.0698e-05
FBgn0034356	pk10267	52.6673	-2.07555	0.260151	-7.97825	1.48428e-15	1.51787e-14	19.5238	-1.77709	0.657275	-2.70372	0.00685674	0.0259912
FBgn0034371	pk10320	74.5305	-1.19867	0.199517	-6.00782	1.88029e-09	1.04499e-08	215.943	-2.14695	0.270732	-7.93017	2.18848e-15	4.87009e-14
FBgn0034371	pk10315	120.032	-2.74043	0.21581	-12.6983	6.03913e-37	2.70748e-35	215.943	-2.14695	0.270732	-7.93017	2.18848e-15	4.87009e-14
FBgn0034387	pk10345	27.4004	-2.90217	0.409906	-7.08008	1.44068e-12	1.11395e-11	13.4279	-4.62884	1.06177	-4.35955	1.30333e-05	9.71773e-05
FBgn0034408	pk10396	24.1899	-1.2462	0.322931	-3.85902	0.000113842	0.000334581	493.236	-1.20399	0.302763	-3.97669	6.98822e-05	0.000452867
FBgn0034408	pk10401	48.4029	-1.57269	0.227121	-6.92445	4.37662e-12	3.22507e-11	493.236	-1.20399	0.302763	-3.97669	6.98822e-05	0.000452867
FBgn0034422	pk10480	18.2031	-1.6244	0.38212	-4.25103	2.12793e-05	6.995e-05	69.7309	-1.09961	0.416703	-2.63884	0.00831903	0.0306071
FBgn0034462	pk10591	20.1234	-1.06906	0.354958	-3.01179	0.00259714	0.00596203	1519.83	-6.1667	0.486777	-12.6684	8.8473e-37	6.82323e-35
FBgn0034462	pk10590	189.427	-1.61489	0.162986	-9.90813	3.8377e-23	6.93483e-22	1519.83	-6.1667	0.486777	-12.6684	8.8473e-37	6.82323e-35
FBgn0034468	pk10603	147.715	-3.57749	0.202862	-17.6351	1.3245e-69	4.67086e-67	2750.57	-8.20034	0.343441	-23.877	5.30628e-126	6.70117e-123
FBgn0034706	pk11404	39.0467	-3.20333	0.368754	-8.6869	3.72465e-18	4.71886e-17	365.383	-5.9838	0.479018	-12.4918	8.27578e-36	6.01512e-34
FBgn0034707	pk11406	23.7505	-1.11286	0.315346	-3.52902	0.0004171	0.00111085	41.4899	-1.13494	0.443929	-2.55659	0.0105705	0.0373191
FBgn0035157	pk12705	90.2975	-1.66051	0.193513	-8.58087	9.41601e-18	1.16177e-16	165.354	-1.31855	0.493553	-2.67156	0.00754999	0.028251
FBgn0035157	pk12704	105.926	-1.27523	0.162748	-7.83565	4.66433e-15	4.55865e-14	165.354	-1.31855	0.493553	-2.67156	0.00754999	0.028251
FBgn0035280	pk13104	14.2962	-2.67648	0.521187	-5.13536	2.81597e-07	1.19764e-06	24.2913	-2.63693	0.732396	-3.60042	0.000317706	0.00175686
FBgn0035281	pk13106	75.3368	-1.50181	0.202675	-7.40996	1.2634e-13	1.0772e-12	44.7581	-2.58945	0.587611	-4.40674	1.0494e-05	7.95954e-05
FBgn0035346	pk13269	376.029	-1.13587	0.121384	-9.35768	8.15067e-21	1.25195e-19	121.938	-2.28546	0.338361	-6.75451	1.43324e-11	2.24174e-10
FBgn0035375	pk13372	18.0111	-3.40404	0.504352	-6.74934	1.48521e-11	1.03916e-10	93.9182	-2.3688	0.390687	-6.06315	1.3348e-09	1.76616e-08
FBgn0035375	pk13352	94.9131	-1.0057	0.185095	-5.43343	5.52822e-08	2.57951e-07	93.9182	-2.3688	0.390687	-6.06315	1.3348e-09	1.76616e-08
FBgn0035375	pk13371	27.5263	-1.79161	0.365406	-4.90306	9.43533e-07	3.75514e-06	93.9182	-2.3688	0.390687	-6.06315	1.3348e-09	1.76616e-08
FBgn0035375	pk13374	46.841	-1.66929	0.27184	-6.14071	8.2153e-10	4.74857e-09	93.9182	-2.3688	0.390687	-6.06315	1.3348e-09	1.76616e-08
FBgn0035375	pk13364	30.4404	-1.00223	0.287516	-3.48583	0.00049062	0.00129117	93.9182	-2.3688	0.390687	-6.06315	1.3348e-09	1.76616e-08
FBgn0035375	pk13366	21.6959	-2.11505	0.459899	-4.59894	4.24656e-06	1.54534e-05	93.9182	-2.3688	0.390687	-6.06315	1.3348e-09	1.76616e-08
FBgn0035538	pk13918	108.238	-2.61071	0.221084	-11.8087	3.51947e-32	1.16998e-30	10.6824	-3.483	1.05241	-3.30956	0.000934419	0.00463107
FBgn0035625	pk14182	265.445	-2.82049	0.178796	-15.7749	4.63434e-56	6.95294e-54	1393.76	-5.31193	0.433124	-12.2642	1.40918e-34	9.55502e-33
FBgn0035625	pk14180	101.411	-2.71207	0.247591	-10.9538	6.36982e-28	1.60215e-26	1393.76	-5.31193	0.433124	-12.2642	1.40918e-34	9.55502e-33
FBgn0035625	pk14183	529.399	-1.56092	0.132313	-11.7972	4.03422e-32	1.33203e-30	1393.76	-5.31193	0.433124	-12.2642	1.40918e-34	9.55502e-33
FBgn0035677	pk14314	58.2606	-1.64983	0.212248	-7.77313	7.65713e-15	7.33074e-14	13.4814	-2.34383	0.825217	-2.84026	0.00450769	0.0181874
FBgn0035699	pk14418	265.508	-2.25191	0.151546	-14.8596	6.03067e-50	5.97946e-48	806.593	-1.01523	0.237705	-4.27095	1.94642e-05	0.000139664
FBgn0035710	pk14518	35.3912	-2.94476	0.337661	-8.72107	2.75597e-18	3.52556e-17	245.314	-2.20194	0.267438	-8.23344	1.81906e-16	4.53777e-15
FBgn0035710	pk14516	132.975	-1.0283	0.163725	-6.28063	3.37199e-10	2.03037e-09	245.314	-2.20194	0.267438	-8.23344	1.81906e-16	4.53777e-15
FBgn0035767	pk14729	94.093	-1.49746	0.181066	-8.27022	1.33708e-16	1.49079e-15	465.069	-1.68946	0.215306	-7.84678	4.26841e-15	9.31399e-14
FBgn0035833	pk14990	28.1042	-1.09237	0.30113	-3.62756	0.000286107	0.000784644	63.6621	-1.85215	0.36812	-5.03136	4.87017e-07	4.56633e-06
FBgn0035833	pk14989	160.828	-1.52475	0.150267	-10.147	3.41825e-24	6.67017e-23	63.6621	-1.85215	0.36812	-5.03136	4.87017e-07	4.56633e-06
FBgn0035968	pk15391	46.5878	-5.10961	0.413333	-12.362	4.19804e-35	1.6698e-33	111.043	-5.46464	0.485477	-11.2562	2.1578e-29	1.10102e-27
FBgn0035968	pk15390	96.6388	-2.23008	0.193613	-11.5182	1.06816e-30	3.23065e-29	111.043	-5.46464	0.485477	-11.2562	2.1578e-29	1.10102e-27
FBgn0036043	pk15542	58.1742	-2.006	0.275603	-7.27858	3.37346e-13	2.76398e-12	204.559	-3.76829	0.372323	-10.121	4.45758e-24	1.76608e-22
FBgn0036043	pk15547	101.692	-1.1521	0.209922	-5.48823	4.05973e-08	1.92957e-07	204.559	-3.76829	0.372323	-10.121	4.45758e-24	1.76608e-22
FBgn0036101	pk15771	221.668	-2.27864	0.187641	-12.1436	6.20074e-34	2.3156e-32	547.494	-2.52109	0.326569	-7.71993	1.16395e-14	2.46527e-13
FBgn0036101	pk15772	122.464	-2.19542	0.19481	-11.2695	1.85524e-29	5.15116e-28	547.494	-2.52109	0.326569	-7.71993	1.16395e-14	2.46527e-13
FBgn0036101	pk15765	15.6987	-3.19822	0.430954	-7.42126	1.16013e-13	9.92116e-13	547.494	-2.52109	0.326569	-7.71993	1.16395e-14	2.46527e-13
FBgn0036101	pk15773	158.958	-1.28766	0.170592	-7.54818	4.41389e-14	3.93705e-13	547.494	-2.52109	0.326569	-7.71993	1.16395e-14	2.46527e-13
FBgn0036101	pk15764	42.6887	-1.76812	0.275183	-6.42527	1.31638e-10	8.29269e-10	547.494	-2.52109	0.326569	-7.71993	1.16395e-14	2.46527e-13
FBgn0036111	pk15858	22.1515	-2.84185	0.37869	-7.50443	6.16958e-14	5.4303e-13	2509.56	-1.01946	0.241091	-4.22854	2.35218e-05	0.000167117
FBgn0036454	pk17104	21.2119	-4.18538	0.447469	-9.35345	8.48306e-21	1.30184e-19	42.8187	-4.99137	1.04844	-4.76076	1.92865e-06	1.65409e-05
FBgn0036454	pk17105	88.4079	-3.76375	0.257898	-14.5939	3.0702e-48	2.72078e-46	42.8187	-4.99137	1.04844	-4.76076	1.92865e-06	1.65409e-05
FBgn0036489	pk17187	49.8078	-2.16704	0.243584	-8.89648	5.76469e-19	7.73608e-18	155.547	-1.0567	0.280677	-3.76482	0.000166672	0.00098725
FBgn0036489	pk17190	36.904	-2.13119	0.279128	-7.63517	2.25523e-14	2.06435e-13	155.547	-1.0567	0.280677	-3.76482	0.000166672	0.00098725
FBgn0036569	pk17448	48.6081	-1.20201	0.248729	-4.83258	1.34772e-06	5.25793e-06	33.2182	-1.44998	0.531173	-2.72976	0.00633803	0.0243657
FBgn0036586	pk17519	24.0273	-1.83864	0.332379	-5.53174	3.17067e-08	1.52287e-07	4.09608	-4.58695	1.42282	-3.22386	0.00126477	0.0060302
FBgn0036590	pk17524	172.005	-2.91515	0.171453	-17.0026	7.85491e-65	1.94705e-62	67.3228	-8.29048	1.01353	-8.1798	2.8432e-16	6.92165e-15
FBgn0036591	pk17526	28.2185	-2.72412	0.422881	-6.4418	1.18064e-10	7.4886e-10	25.286	-6.75547	1.15514	-5.84816	4.97027e-09	6.06456e-08
FBgn0036617	pk17576	33.0955	-1.12196	0.258272	-4.34408	1.39858e-05	4.71853e-05	11845.9	-5.04626	0.653354	-7.72363	1.13065e-14	2.39978e-13
FBgn0036663	pk17744	127.94	-1.46904	0.198949	-7.384	1.53599e-13	1.297e-12	451.174	-3.72012	0.327406	-11.3624	6.43512e-30	3.43989e-28
FBgn0036663	pk17740	71.9494	-1.18313	0.191405	-6.18131	6.35715e-10	3.72043e-09	451.174	-3.72012	0.327406	-11.3624	6.43512e-30	3.43989e-28
FBgn0036663	pk17742	107.752	-1.10481	0.175085	-6.31013	2.788e-10	1.69545e-09	451.174	-3.72012	0.327406	-11.3624	6.43512e-30	3.43989e-28
FBgn0036663	pk17738	150.74	-1.81787	0.186776	-9.73287	2.1835e-22	3.74766e-21	451.174	-3.72012	0.327406	-11.3624	6.43512e-30	3.43989e-28
FBgn0036663	pk17739	23.7462	-2.7623	0.374309	-7.37972	1.58619e-13	1.3384e-12	451.174	-3.72012	0.327406	-11.3624	6.43512e-30	3.43989e-28
FBgn0036677	pk17793	179.215	-1.92856	0.156686	-12.3085	8.15413e-35	3.20976e-33	50733	-7.89692	0.40317	-19.5871	1.99375e-85	1.00714e-82
FBgn0036677	pk17794	296.912	-2.78505	0.157201	-17.7165	3.12588e-70	1.16225e-67	50733	-7.89692	0.40317	-19.5871	1.99375e-85	1.00714e-82
FBgn0036680	pk17807	20.8913	-1.34396	0.366564	-3.66638	0.000246012	0.000682785	493.954	-3.77617	0.636817	-5.92975	3.03392e-09	3.82668e-08
FBgn0036714	pk17869	82.5549	-1.47296	0.20027	-7.3549	1.91077e-13	1.60279e-12	52.4107	-1.40455	0.43378	-3.23793	0.00120402	0.00578147
FBgn0036745	pk17995	54.1952	-1.32101	0.236188	-5.59303	2.23136e-08	1.09541e-07	273.472	-1.11447	0.289114	-3.8548	0.000115827	0.000718353
FBgn0036764	pk18023	107.815	-1.75335	0.187663	-9.34307	9.35837e-21	1.43103e-19	78.5061	-2.4828	0.409366	-6.065	1.31952e-09	1.75179e-08
FBgn0036773	pk18127	58.4619	-2.74249	0.264834	-10.3555	3.95185e-25	8.26795e-24	570.624	-1.26181	0.228568	-5.5205	3.38044e-08	3.69217e-07
FBgn0036844	pk18380	17.2302	-3.68031	0.475807	-7.73488	1.03503e-14	9.74276e-14	1005.94	-1.03058	0.263133	-3.91659	8.98104e-05	0.000570663
FBgn0036844	pk18381	140.571	-2.11309	0.188909	-11.1858	4.78718e-29	1.29656e-27	1005.94	-1.03058	0.263133	-3.91659	8.98104e-05	0.000570663
FBgn0036851	pk18399	230.637	-1.09609	0.153655	-7.13346	9.78769e-13	7.68949e-12	28.32	-2.31299	0.844513	-2.73884	0.00616562	0.0237753
FBgn0036851	pk18397	447.341	-1.42359	0.132429	-10.7498	5.93668e-27	1.4044e-25	28.32	-2.31299	0.844513	-2.73884	0.00616562	0.0237753
FBgn0036851	pk18395	38.4891	-1.59853	0.244869	-6.52811	6.66057e-11	4.33895e-10	28.32	-2.31299	0.844513	-2.73884	0.00616562	0.0237753
FBgn0036851	pk18396	68.5378	-1.27481	0.211446	-6.02903	1.64944e-09	9.23593e-09	28.32	-2.31299	0.844513	-2.73884	0.00616562	0.0237753
FBgn0036880	pk18489	233.429	-2.33773	0.173228	-13.4951	1.67191e-41	9.72634e-40	16003.2	-2.85794	0.757853	-3.7711	0.000162529	0.0009659
FBgn0036880	pk18492	29.5336	-1.30621	0.293707	-4.44734	8.69409e-06	3.0245e-05	16003.2	-2.85794	0.757853	-3.7711	0.000162529	0.0009659
FBgn0036939	pk18653	140.678	-2.84832	0.202468	-14.068	5.97357e-45	4.39437e-43	50.9288	-4.78319	0.993387	-4.81503	1.47177e-06	1.28738e-05
FBgn0037028	pk18906	82.4549	-1.14928	0.187584	-6.12678	8.96781e-10	5.16715e-09	30.2325	-1.35783	0.540461	-2.51236	0.0119927	0.0413805
FBgn0037153	pk19368	153.297	-1.28122	0.196653	-6.51513	7.26267e-11	4.70787e-10	570.054	-1.11115	0.268179	-4.14332	3.42321e-05	0.00023527
FBgn0037279	pk19848	30.9091	-1.71765	0.283294	-6.06311	1.33512e-09	7.55881e-09	209.515	-1.08489	0.334445	-3.24384	0.00117931	0.00567089
FBgn0037279	pk19855	14.4398	-1.8754	0.471785	-3.97512	7.03447e-05	0.000213854	209.515	-1.08489	0.334445	-3.24384	0.00117931	0.00567089
FBgn0037418	pk20404	39.3007	-2.26598	0.355479	-6.37446	1.83612e-10	1.13824e-09	1177.45	-1.59954	0.483023	-3.31152	0.000927905	0.00460443
FBgn0037503	pk20779	17.5868	-2.55884	0.398111	-6.42745	1.29764e-10	8.18521e-10	44.4383	-3.81789	0.707616	-5.39543	6.83578e-08	7.2165e-07
FBgn0037696	pk21324	130.929	-1.84903	0.165972	-11.1406	7.95637e-29	2.11965e-27	64.0629	-2.52831	0.505896	-4.99769	5.80203e-07	5.35323e-06
FBgn0037696	pk21327	13.5185	-1.61749	0.57177	-2.82892	0.00467049	0.0101527	64.0629	-2.52831	0.505896	-4.99769	5.80203e-07	5.35323e-06
FBgn0037853	pk21830	16.3352	-2.48498	0.474326	-5.23897	1.61471e-07	7.11234e-07	42.1007	-2.37163	0.448703	-5.28552	1.25345e-07	1.28044e-06
FBgn0037853	pk21831	27.1081	-1.24667	0.271138	-4.59791	4.2674e-06	1.5521e-05	42.1007	-2.37163	0.448703	-5.28552	1.25345e-07	1.28044e-06
FBgn0037975	pk22067	22.78	-3.08368	0.399941	-7.71033	1.25495e-14	1.17226e-13	43.5251	-4.6686	0.632445	-7.38182	1.56135e-13	2.99323e-12
FBgn0037975	pk22066	35.0606	-2.33272	0.440874	-5.29114	1.21558e-07	5.43902e-07	43.5251	-4.6686	0.632445	-7.38182	1.56135e-13	2.99323e-12
FBgn0038071	pk22222	599.131	-1.90879	0.119707	-15.9456	3.05933e-57	5.0072e-55	1210.01	-3.05162	0.296169	-10.3036	6.78524e-25	2.82104e-23
FBgn0038071	pk22224	34.9444	-1.7642	0.272821	-6.46653	1.0028e-10	6.40574e-10	1210.01	-3.05162	0.296169	-10.3036	6.78524e-25	2.82104e-23
FBgn0038073	pk22230	148.79	-2.93516	0.227961	-12.8757	6.16825e-38	2.89037e-36	585.873	-1.5419	0.418183	-3.68714	0.000226789	0.00130481
FBgn0038073	pk22231	59.175	-1.15398	0.21041	-5.48443	4.14798e-08	1.96851e-07	585.873	-1.5419	0.418183	-3.68714	0.000226789	0.00130481
FBgn0038133	pk22351	203.717	-2.46489	0.172691	-14.2734	3.20473e-46	2.52591e-44	16476.9	-5.24047	0.424623	-12.3415	5.41596e-35	3.74777e-33
FBgn0038286	pk22968	47.5691	-3.49946	0.312228	-11.208	3.72419e-29	1.0153e-27	391.063	-1.78097	0.291658	-6.10637	1.01922e-09	1.36748e-08
FBgn0038286	pk22969	142.898	-2.17949	0.220563	-9.88149	5.00824e-23	8.98359e-22	391.063	-1.78097	0.291658	-6.10637	1.01922e-09	1.36748e-08
FBgn0038341	pk23108	46.2563	-1.76168	0.246137	-7.15731	8.22768e-13	6.50287e-12	80.6272	-1.6601	0.527756	-3.14558	0.00165759	0.00766437
FBgn0038341	pk23107	20.1941	-1.53988	0.397423	-3.87465	0.000106777	0.000315417	80.6272	-1.6601	0.527756	-3.14558	0.00165759	0.00766437
FBgn0038366	pk23188	167.702	-1.5446	0.145206	-10.6373	1.99915e-26	4.54687e-25	121.781	-9.14212	0.9909	-9.22607	2.80746e-20	8.89148e-19
FBgn0038439	pk23465	280.418	-1.85906	0.138073	-13.4643	2.53678e-41	1.4511e-39	1150.73	-5.90609	0.598746	-9.8641	5.95679e-23	2.23723e-21
FBgn0038492	pk23671	20.2002	-1.41292	0.32074	-4.40518	1.05697e-05	3.63046e-05	2087.21	-2.8796	0.383234	-7.51395	5.7368e-14	1.13645e-12
FBgn0038492	pk23661	13.4655	-3.1383	0.432856	-7.25022	4.16101e-13	3.3825e-12	2087.21	-2.8796	0.383234	-7.51395	5.7368e-14	1.13645e-12
FBgn0038492	pk23663	114.116	-2.89655	0.199687	-14.5055	1.11841e-47	9.66099e-46	2087.21	-2.8796	0.383234	-7.51395	5.7368e-14	1.13645e-12
FBgn0038492	pk23667	58.8368	-2.11764	0.213379	-9.92434	3.26269e-23	5.91451e-22	2087.21	-2.8796	0.383234	-7.51395	5.7368e-14	1.13645e-12
FBgn0038492	pk23670	113.511	-3.27407	0.220702	-14.8348	8.72506e-50	8.6011e-48	2087.21	-2.8796	0.383234	-7.51395	5.7368e-14	1.13645e-12
FBgn0038519	pk23735	32.0178	-1.43738	0.277241	-5.18459	2.16487e-07	9.35138e-07	182.941	-1.12127	0.341717	-3.28129	0.00103335	0.00506148
FBgn0038681	pk24266	18.0725	-1.59187	0.368145	-4.32404	1.53197e-05	5.13816e-05	12.6965	-3.63602	1.19736	-3.0367	0.00239184	0.0105339
FBgn0038735	pk24492	93.8818	-1.77529	0.210686	-8.42622	3.56997e-17	4.19938e-16	103.979	-1.68711	0.334328	-5.04626	4.5054e-07	4.23423e-06
FBgn0038819	pk24650	42.213	-1.23375	0.255103	-4.83627	1.32298e-06	5.16731e-06	64.1295	-4.16271	0.871855	-4.77454	1.80115e-06	1.54605e-05
FBgn0038919	pk25079	77.4853	-2.83897	0.216714	-13.1001	3.28949e-39	1.67945e-37	232.332	-5.7315	0.429842	-13.334	1.46871e-40	1.36132e-38
FBgn0038919	pk25073	74.5468	-1.05425	0.190177	-5.54354	2.96422e-08	1.43075e-07	232.332	-5.7315	0.429842	-13.334	1.46871e-40	1.36132e-38
FBgn0038921	pk25110	96.3397	-1.53237	0.176491	-8.68244	3.87361e-18	4.90031e-17	13.6517	-4.22232	0.922244	-4.57831	4.68746e-06	3.7735e-05
FBgn0038921	pk25109	157.816	-1.50782	0.162595	-9.27346	1.8021e-20	2.71204e-19	13.6517	-4.22232	0.922244	-4.57831	4.68746e-06	3.7735e-05
FBgn0038921	pk25114	34.5158	-1.71359	0.263852	-6.49452	8.32984e-11	5.36507e-10	13.6517	-4.22232	0.922244	-4.57831	4.68746e-06	3.7735e-05
FBgn0038930	pk25153	15.7683	-2.59368	0.400534	-6.47556	9.44614e-11	6.04988e-10	10.9504	-5.15736	1.27614	-4.04138	5.31375e-05	0.000350881
FBgn0038943	pk25214	25.1678	-1.15203	0.392882	-2.93225	0.00336515	0.00754138	27.8345	-3.07047	1.15085	-2.668	0.00763041	0.0285096
FBgn0038953	pk25227	26.6097	-3.41688	0.387911	-8.8084	1.26943e-18	1.66373e-17	122.729	-1.57033	0.330405	-4.75273	2.00691e-06	1.71829e-05
FBgn0038958	pk25233	192.624	-1.92701	0.143653	-13.4144	4.98176e-41	2.78905e-39	89.1848	-7.08834	0.868899	-8.15784	3.41059e-16	8.26312e-15
FBgn0038972	pk25263	54.4655	-1.59005	0.221754	-7.17036	7.47988e-13	5.93515e-12	154.893	-1.63635	0.307205	-5.32658	1.00079e-07	1.03809e-06
FBgn0039257	pk26056	339.468	-2.42308	0.133414	-18.1621	1.03048e-73	5.03566e-71	3232.87	-4.12548	0.349204	-11.814	3.30596e-32	1.9881e-30
FBgn0039257	pk26055	191.049	-1.30059	0.151533	-8.58287	9.2531e-18	1.14309e-16	3232.87	-4.12548	0.349204	-11.814	3.30596e-32	1.9881e-30
FBgn0039257	pk26051	63.7814	-2.26582	0.271756	-8.3377	7.57509e-17	8.63162e-16	3232.87	-4.12548	0.349204	-11.814	3.30596e-32	1.9881e-30
FBgn0039257	pk26057	67.9483	-1.90086	0.227294	-8.36299	6.11465e-17	7.02836e-16	3232.87	-4.12548	0.349204	-11.814	3.30596e-32	1.9881e-30
FBgn0039257	pk26054	155.748	-2.50197	0.168778	-14.824	1.02474e-49	1.00439e-47	3232.87	-4.12548	0.349204	-11.814	3.30596e-32	1.9881e-30
FBgn0039257	pk26045	55.0486	-1.29061	0.233354	-5.53069	3.18982e-08	1.531e-07	3232.87	-4.12548	0.349204	-11.814	3.30596e-32	1.9881e-30
FBgn0039257	pk26046	280.362	-2.58922	0.148646	-17.4187	5.95e-68	1.95704e-65	3232.87	-4.12548	0.349204	-11.814	3.30596e-32	1.9881e-30
FBgn0039257	pk26043	68.4492	-1.50941	0.23254	-6.49097	8.52844e-11	5.49091e-10	3232.87	-4.12548	0.349204	-11.814	3.30596e-32	1.9881e-30
FBgn0039258	pk26060	25.4527	-2.47037	0.327335	-7.54691	4.45721e-14	3.97466e-13	58.9624	-1.87236	0.429679	-4.35757	1.31512e-05	9.79121e-05
FBgn0039258	pk26061	632.801	-1.18523	0.118506	-10.0014	1.50314e-23	2.8036e-22	58.9624	-1.87236	0.429679	-4.35757	1.31512e-05	9.79121e-05
FBgn0039261	pk26079	42.4913	-1.5335	0.245148	-6.25541	3.96472e-10	2.37017e-09	588.942	-1.57544	0.201967	-7.80049	6.16694e-15	1.3313e-13
FBgn0039379	pk26274	171.803	-2.03419	0.168893	-12.0442	2.0801e-33	7.41961e-32	597.403	-2.108	0.228616	-9.2207	2.95154e-20	9.31855e-19
FBgn0039494	pk26633	105.847	-1.23653	0.175301	-7.05375	1.7416e-12	1.33606e-11	184.549	-2.59546	0.366266	-7.08629	1.37756e-12	2.42465e-11
FBgn0039656	pk27033	25.8712	-5.09133	0.511132	-9.96088	2.26061e-23	4.1597e-22	72.1353	-7.1784	0.891323	-8.05365	8.03629e-16	1.87075e-14
FBgn0039678	pk27133	64.8749	-3.16395	0.23804	-13.2917	2.58664e-40	1.40224e-38	173.013	-7.95485	0.685864	-11.5983	4.20408e-31	2.37284e-29
FBgn0039704	pk27198	314.368	-1.58955	0.149126	-10.6591	1.58044e-26	3.62833e-25	2629.39	-5.80607	0.37971	-15.2908	8.80971e-53	1.30889e-50
FBgn0039784	pk27408	26.2992	-3.7212	0.409024	-9.09774	9.2229e-20	1.31453e-18	8.6187	-4.79961	1.27351	-3.76882	0.000164023	0.000973062
FBgn0039795	pk27431	387.401	-2.67964	0.15345	-17.4627	2.75782e-68	9.2487e-66	7310.61	-4.78663	0.41582	-11.5113	1.15715e-30	6.45893e-29
FBgn0039821	pk27515	114.113	-2.50618	0.186294	-13.4529	2.9617e-41	1.68011e-39	69.11	-5.35899	0.707669	-7.57274	3.65441e-14	7.36937e-13
FBgn0039844	pk27583	197.794	-1.4974	0.146526	-10.2193	1.62472e-24	3.24253e-23	202.381	-1.28007	0.388407	-3.29571	0.000981742	0.00483124
FBgn0039844	pk27581	88.7888	-1.60111	0.249299	-6.42244	1.34108e-10	8.43897e-10	202.381	-1.28007	0.388407	-3.29571	0.000981742	0.00483124
FBgn0039851	pk27617	207.041	-1.43741	0.142558	-10.083	6.57034e-24	1.24862e-22	2561.55	-2.26697	0.256134	-8.85072	8.69583e-19	2.4609e-17
FBgn0039851	pk27618	127.062	-1.33057	0.164413	-8.09289	5.82674e-16	6.16121e-15	2561.55	-2.26697	0.256134	-8.85072	8.69583e-19	2.4609e-17
FBgn0039851	pk27616	131.975	-1.99574	0.189112	-10.5532	4.90725e-26	1.0886e-24	2561.55	-2.26697	0.256134	-8.85072	8.69583e-19	2.4609e-17
FBgn0039886	pk27789	32.3359	-4.1016	0.374725	-10.9456	6.97397e-28	1.7464e-26	57.5968	-2.85225	0.467536	-6.10061	1.05661e-09	1.41578e-08
FBgn0039886	pk27790	30.5656	-2.92613	0.329405	-8.8831	6.50245e-19	8.6751e-18	57.5968	-2.85225	0.467536	-6.10061	1.05661e-09	1.41578e-08
FBgn0039886	pk27779	14.4463	-3.81543	0.443999	-8.59335	8.44716e-18	1.04655e-16	57.5968	-2.85225	0.467536	-6.10061	1.05661e-09	1.41578e-08
FBgn0039886	pk27795	63.8813	-1.80116	0.216727	-8.31074	9.51045e-17	1.07403e-15	57.5968	-2.85225	0.467536	-6.10061	1.05661e-09	1.41578e-08
FBgn0039886	pk27793	23.357	-1.00241	0.334074	-3.00057	0.00269476	0.00616586	57.5968	-2.85225	0.467536	-6.10061	1.05661e-09	1.41578e-08
FBgn0039886	pk27775	255.538	-1.6708	0.166002	-10.0649	7.89505e-24	1.4929e-22	57.5968	-2.85225	0.467536	-6.10061	1.05661e-09	1.41578e-08
FBgn0039942	pk34185	36.6962	-1.38927	0.250896	-5.53723	3.07296e-08	1.47906e-07	95.819	-1.65172	0.323721	-5.1023	3.35556e-07	3.23177e-06
FBgn0040063	pk11733	79.7868	-1.34033	0.176454	-7.59591	3.05646e-14	2.76301e-13	2.16147	-4.03252	1.44622	-2.78831	0.00529832	0.0209506
FBgn0040238	pk21591	87.8422	-1.50921	0.204209	-7.39052	1.46253e-13	1.23803e-12	108.761	-1.88913	0.350655	-5.38743	7.14732e-08	7.51399e-07
FBgn0040238	pk21590	17.3484	-4.73977	0.532116	-8.90739	5.22458e-19	7.03334e-18	108.761	-1.88913	0.350655	-5.38743	7.14732e-08	7.51399e-07
FBgn0040251	pk21845	16.5827	-2.87757	0.432447	-6.65415	2.84943e-11	1.9374e-10	50.6622	-1.34753	0.507754	-2.65391	0.00795652	0.0295206
FBgn0040259	pk21846	86.9214	-1.47305	0.187593	-7.85238	4.08209e-15	4.01023e-14	68.3375	-1.75985	0.429274	-4.09959	4.13884e-05	0.00027951
FBgn0040321	pk15326	136.414	-1.03555	0.141468	-7.32001	2.47946e-13	2.05961e-12	1115.5	-3.45042	0.353437	-9.76247	1.63127e-22	5.92833e-21
FBgn0040323	pk18247	39.668	-1.60963	0.259184	-6.21039	5.28549e-10	3.12274e-09	327.924	-2.4115	0.228583	-10.5498	5.09093e-26	2.21697e-24
FBgn0040532	pk21117	28.2523	-2.66835	0.356158	-7.49204	6.78138e-14	5.9373e-13	54.6498	-1.71378	0.569108	-3.01135	0.00260089	0.0113507
FBgn0040653	pk10968	54.5601	-2.53014	0.281957	-8.97352	2.87197e-19	3.94069e-18	35.8291	-6.54722	1.14273	-5.72946	1.00752e-08	1.18774e-07
FBgn0040653	pk10969	30.4843	-3.17385	0.335451	-9.46144	3.03725e-21	4.80328e-20	35.8291	-6.54722	1.14273	-5.72946	1.00752e-08	1.18774e-07
FBgn0040765	pk7879	62.7682	-2.09324	0.235715	-8.88041	6.66147e-19	8.88032e-18	248.848	-1.27392	0.341408	-3.73138	0.000190436	0.00111341
FBgn0040765	pk7878	101.732	-1.96059	0.197009	-9.95178	2.47705e-23	4.54329e-22	248.848	-1.27392	0.341408	-3.73138	0.000190436	0.00111341
FBgn0040765	pk7876	210.946	-2.45798	0.180261	-13.6357	2.45769e-42	1.51478e-40	248.848	-1.27392	0.341408	-3.73138	0.000190436	0.00111341
FBgn0040765	pk7877	28.4314	-2.9571	0.397486	-7.4395	1.01065e-13	8.6866e-13	248.848	-1.27392	0.341408	-3.73138	0.000190436	0.00111341
FBgn0040765	pk7880	46.4561	-1.49641	0.286407	-5.22476	1.74385e-07	7.64766e-07	248.848	-1.27392	0.341408	-3.73138	0.000190436	0.00111341
FBgn0040801	pk17515	101.736	-2.21499	0.202552	-10.9354	7.80493e-28	1.94736e-26	2652.9	-6.92527	0.412478	-16.7894	2.91645e-63	5.77743e-61
FBgn0040942	pk30839	15.2592	-1.79677	0.498449	-3.60473	0.000312472	0.000851285	458.291	-1.89227	0.495825	-3.8164	0.000135414	0.000824647
FBgn0041182	pk2266	24.7684	-2.51133	0.37317	-6.72971	1.70002e-11	1.18221e-10	268.823	-2.04932	0.322989	-6.34486	2.2263e-10	3.17239e-09
FBgn0041182	pk2265	28.0722	-1.72789	0.283206	-6.10118	1.05287e-09	6.0297e-09	268.823	-2.04932	0.322989	-6.34486	2.2263e-10	3.17239e-09
FBgn0041229	pk25040	61.4838	-1.48217	0.203903	-7.26899	3.62197e-13	2.95767e-12	1.65862	-3.94745	1.48029	-2.66667	0.00766068	0.0285699
FBgn0041229	pk25039	584.525	-2.65261	0.146509	-18.1055	2.88586e-73	1.39037e-70	1.65862	-3.94745	1.48029	-2.66667	0.00766068	0.0285699
FBgn0042098	pk11296	416.798	-2.15258	0.121331	-17.7414	2.00691e-70	7.80119e-68	5916.29	-9.32187	0.391806	-23.7921	4.03495e-125	4.52946e-122
FBgn0042185	pk14494	26.3904	-3.33433	0.400096	-8.33382	7.82753e-17	8.89851e-16	114.633	-1.69822	0.354562	-4.78963	1.67088e-06	1.44528e-05
FBgn0042185	pk14493	53.8643	-1.05633	0.225785	-4.67849	2.88997e-06	1.07547e-05	114.633	-1.69822	0.354562	-4.78963	1.67088e-06	1.44528e-05
FBgn0042185	pk14499	19.6762	-1.18661	0.405038	-2.92963	0.00339366	0.0075978	114.633	-1.69822	0.354562	-4.78963	1.67088e-06	1.44528e-05
FBgn0042185	pk14496	30.0733	-2.32813	0.324934	-7.16493	7.78274e-13	6.16402e-12	114.633	-1.69822	0.354562	-4.78963	1.67088e-06	1.44528e-05
FBgn0042650	pk32433	34.5483	-2.94368	0.309642	-9.50673	1.96747e-21	3.14345e-20	78.1385	-1.70018	0.465455	-3.65273	0.000259468	0.00146611
FBgn0042693	pk23921	20.9334	-2.68063	0.480278	-5.58141	2.38574e-08	1.16751e-07	681.269	-1.10304	0.173299	-6.36496	1.9534e-10	2.79933e-09
FBgn0042693	pk23918	142.316	-1.22539	0.153572	-7.97922	1.47267e-15	1.50735e-14	681.269	-1.10304	0.173299	-6.36496	1.9534e-10	2.79933e-09
FBgn0046258	pk26755	298.991	-1.17207	0.146659	-7.99182	1.32963e-15	1.3679e-14	2291.22	-2.64591	0.225545	-11.7312	8.82362e-32	5.15289e-30
FBgn0046763	pk24740	62.145	-1.05287	0.221783	-4.74731	2.06143e-06	7.83244e-06	965.007	-2.99431	0.308926	-9.69265	3.24014e-22	1.16082e-20
FBgn0046776	pk1499	43.5351	-2.77864	0.30691	-9.05361	1.38314e-19	1.94864e-18	7.23589	-3.82923	1.08012	-3.54518	0.000392342	0.0021231
FBgn0047095	pk33481	109.719	-1.83123	0.194034	-9.43767	3.81165e-21	5.98371e-20	273.691	-7.0038	0.539	-12.9941	1.32226e-38	1.11324e-36
FBgn0047095	pk33480	201.675	-2.22406	0.165806	-13.4137	5.03008e-41	2.8115e-39	273.691	-7.0038	0.539	-12.9941	1.32226e-38	1.11324e-36
FBgn0050015	pk7824	31.0174	-3.86676	0.36307	-10.6502	1.74007e-26	3.97877e-25	841.967	-2.66818	0.361941	-7.37187	1.68254e-13	3.21336e-12
FBgn0050154	pk10883	23.1528	-3.04117	0.389586	-7.80616	5.89586e-15	5.71979e-14	62.5555	-5.38455	0.64055	-8.40614	4.23735e-17	1.10335e-15
FBgn0050154	pk10882	21.2282	-2.01024	0.396794	-5.0662	4.05844e-07	1.68725e-06	62.5555	-5.38455	0.64055	-8.40614	4.23735e-17	1.10335e-15
FBgn0050263	pk11252	72.7787	-1.08818	0.221152	-4.92049	8.63289e-07	3.44943e-06	50.6376	-2.8148	0.994159	-2.83134	0.00463531	0.0186501
FBgn0050384	pk6604	22.062	-2.63659	0.347805	-7.58066	3.43797e-14	3.09562e-13	41.6795	-1.59893	0.550441	-2.90482	0.00367466	0.0152967
FBgn0050384	pk6602	238.766	-1.90663	0.151628	-12.5744	2.91836e-36	1.24785e-34	41.6795	-1.59893	0.550441	-2.90482	0.00367466	0.0152967
FBgn0051217	pk23531	61.2575	-1.62088	0.224488	-7.22034	5.18587e-13	4.18084e-12	275.092	-1.56202	0.290944	-5.36882	7.92517e-08	8.30581e-07
FBgn0051313	pk22809	20.0137	-1.8769	0.366571	-5.12015	3.05286e-07	1.29196e-06	68.0193	-2.3732	0.606298	-3.91424	9.06898e-05	0.000574708
FBgn0051321	pk22701	19.5326	-3.37022	0.427601	-7.88168	3.23012e-15	3.2064e-14	7.56219	-3.5259	1.27082	-2.7745	0.00552861	0.0217252
FBgn0051728	pk3772	134.489	-1.82491	0.190538	-9.57767	9.9257e-22	1.62687e-20	307.909	-3.54783	0.389018	-9.11997	7.51469e-20	2.30063e-18
FBgn0052243	pk13984	117.463	-1.26829	0.230674	-5.4982	3.83683e-08	1.82744e-07	280.504	-1.65324	0.247741	-6.67328	2.50157e-11	3.85852e-10
FBgn0052372	pk14765	97.1251	-3.62024	0.240445	-15.0564	3.1323e-51	3.38002e-49	281.242	-3.90852	0.332941	-11.7394	8.00945e-32	4.73213e-30
FBgn0052423	pk14117	54.2898	-2.15562	0.243987	-8.835	1.00101e-18	1.31901e-17	7338.85	-1.96286	0.310053	-6.33074	2.43993e-10	3.45731e-09
FBgn0052447	pk19231	24.6396	-2.43927	0.339249	-7.19019	6.47007e-13	5.16744e-12	490.726	-5.19371	0.370027	-14.036	9.38467e-45	1.03058e-42
FBgn0052447	pk19234	45.3793	-1.54111	0.254212	-6.06231	1.34183e-09	7.59557e-09	490.726	-5.19371	0.370027	-14.036	9.38467e-45	1.03058e-42
FBgn0052447	pk19235	111.92	-1.27522	0.161246	-7.90856	2.60377e-15	2.60354e-14	490.726	-5.19371	0.370027	-14.036	9.38467e-45	1.03058e-42
FBgn0052447	pk19230	38.1071	-3.38028	0.366708	-9.21791	3.02936e-20	4.48206e-19	490.726	-5.19371	0.370027	-14.036	9.38467e-45	1.03058e-42
FBgn0052447	pk19227	70.6037	-1.13409	0.204551	-5.54427	2.9518e-08	1.42576e-07	490.726	-5.19371	0.370027	-14.036	9.38467e-45	1.03058e-42
FBgn0052447	pk19223	168.281	-2.51727	0.16399	-15.3501	3.53446e-53	4.36474e-51	490.726	-5.19371	0.370027	-14.036	9.38467e-45	1.03058e-42
FBgn0052447	pk19237	102.897	-1.54813	0.213328	-7.25703	3.95683e-13	3.22188e-12	490.726	-5.19371	0.370027	-14.036	9.38467e-45	1.03058e-42
FBgn0052447	pk19222	43.8664	-2.349	0.294423	-7.97833	1.48324e-15	1.51771e-14	490.726	-5.19371	0.370027	-14.036	9.38467e-45	1.03058e-42
FBgn0052512	pk33943	42.6104	-1.42342	0.239983	-5.93134	3.00464e-09	1.63324e-08	82.6941	-3.06863	0.403202	-7.61064	2.72751e-14	5.60082e-13
FBgn0052512	pk33944	118.971	-1.83044	0.180977	-10.1142	4.78004e-24	9.16027e-23	82.6941	-3.06863	0.403202	-7.61064	2.72751e-14	5.60082e-13
FBgn0052647	pk31497	22.8039	-2.27123	0.420012	-5.40753	6.38993e-08	2.96059e-07	47.436	-2.37106	0.565161	-4.19537	2.72431e-05	0.000190739
FBgn0052647	pk31496	20.3568	-1.43779	0.426927	-3.36776	0.000757807	0.00193205	47.436	-2.37106	0.565161	-4.19537	2.72431e-05	0.000190739
FBgn0053087	pk6977	82.728	-1.29786	0.174548	-7.43555	1.04137e-13	8.93456e-13	343.748	-2.0652	0.28509	-7.24403	4.35561e-13	8.11895e-12
FBgn0053087	pk6979	120.971	-1.48386	0.177556	-8.35713	6.42632e-17	7.3668e-16	343.748	-2.0652	0.28509	-7.24403	4.35561e-13	8.11895e-12
[truncated: 162 more rows]

## Sheet: rnainc.faireopent2.t3
feature (y)	peak (x)	baseMean.x	log2FoldChange.x	lfcSE.x	stat.x	pvalue.x	padj.x	baseMean.y	log2FoldChange.y	lfcSE.y	stat.y	pvalue.y	padj.y
[truncated: 282 more rows]

[truncated: 30 more sheets: rnainc.faireopent1.t3, rnainc.fairecloset3.t4, rnainc.fairecloset2.t4, rnainc.fairecloset2.t3, rnainc.fairecloset1.t3, rnadec.faireopent3.t4, rnadec.faireopent2.t4, rnadec.faireopent2.t3, rnadec.faireopent1.t3, rnadec.fairecloset3.t4, rnadec.fairecloset2.t4, rnadec.fairecloset2.t3, rnadec.fairecloset1.t3, rnainc.faireopent3.t5, rnainc.fairecloset3.t5, rnadec.faireopent3.t5, rnadec.fairecloset3.t5, rnainc.faireopent5.t6, rnainc.faireopent4.t6, rnainc.faireopent4.t5 …]
