# Supplementary material for: Changes in chromatin accessibility ensure robust cell cycle exit in terminally differentiated cells
Source: PLoS Biol. 2019 Sep 3;17(9):e3000378. doi: 10.1371/journal.pbio.3000378 (PMC6743789; doi:10.1371/journal.pbio.3000378)
Supplement: S2 Data — (XLSX) [file pbio.3000378.s016.xlsx]

## Sheet: Fig2A total gene length
gene length	gene
1668527	all protein coding genes
709450	all protein coding genes
31677	all protein coding genes
125704	all protein coding genes
4548	all protein coding genes
10452	all protein coding genes
1991	all protein coding genes
21673	all protein coding genes
26388	all protein coding genes
11441	all protein coding genes
1626	all protein coding genes
12120	all protein coding genes
569	all protein coding genes
7367	all protein coding genes
10822	all protein coding genes
15736	all protein coding genes
1668	all protein coding genes
1852	all protein coding genes
1564	all protein coding genes
1995	all protein coding genes
5841	all protein coding genes
1673	all protein coding genes
362	all protein coding genes
1294	all protein coding genes
2619	all protein coding genes
1150	all protein coding genes
1126	all protein coding genes
1473	all protein coding genes
1547	all protein coding genes
8708	all protein coding genes
24384	all protein coding genes
2567	all protein coding genes
1928	all protein coding genes
1301	all protein coding genes
2818	all protein coding genes
4615	all protein coding genes
6697	all protein coding genes
6258	all protein coding genes
2796	all protein coding genes
409	all protein coding genes
2160	all protein coding genes
1632	all protein coding genes
6973	all protein coding genes
2611	all protein coding genes
5713	all protein coding genes
2072	all protein coding genes
1746	all protein coding genes
2549	all protein coding genes
1897	all protein coding genes
3647	all protein coding genes
1508	all protein coding genes
4107	all protein coding genes
12352	all protein coding genes
1228	all protein coding genes
6853	all protein coding genes
1171	all protein coding genes
4098	all protein coding genes
2211	all protein coding genes
1108	all protein coding genes
3942	all protein coding genes
21469	all protein coding genes
13787	all protein coding genes
3404	all protein coding genes
2670	all protein coding genes
66125	all protein coding genes
1754	all protein coding genes
693	all protein coding genes
1860	all protein coding genes
706	all protein coding genes
20435	all protein coding genes
3829	all protein coding genes
1330	all protein coding genes
2674	all protein coding genes
1007	all protein coding genes
2904	all protein coding genes
5449	all protein coding genes
3186	all protein coding genes
52615	all protein coding genes
658	all protein coding genes
1301	all protein coding genes
12421	all protein coding genes
15403	all protein coding genes
27456	all protein coding genes
22789	all protein coding genes
538	all protein coding genes
2806	all protein coding genes
3603	all protein coding genes
25813	all protein coding genes
3761	all protein coding genes
4582	all protein coding genes
1459	all protein coding genes
3453	all protein coding genes
603	all protein coding genes
449	all protein coding genes
17167	all protein coding genes
2529	all protein coding genes
3460	all protein coding genes
35025	all protein coding genes
3928	all protein coding genes
1747	all protein coding genes
4353	all protein coding genes
3041	all protein coding genes
2234	all protein coding genes
24532	all protein coding genes
9294	all protein coding genes
501	all protein coding genes
1853	all protein coding genes
1933	all protein coding genes
19214	all protein coding genes
1290	all protein coding genes
44977	all protein coding genes
1778	all protein coding genes
1892	all protein coding genes
1734	all protein coding genes
1404	all protein coding genes
1369	all protein coding genes
4921	all protein coding genes
3746	all protein coding genes
1224	all protein coding genes
14095	all protein coding genes
722	all protein coding genes
2251	all protein coding genes
1238	all protein coding genes
12471	all protein coding genes
4357	all protein coding genes
80328	all protein coding genes
2158	all protein coding genes
1042	all protein coding genes
1031	all protein coding genes
1657	all protein coding genes
1353	all protein coding genes
9434	all protein coding genes
2205	all protein coding genes
2205	all protein coding genes
603	all protein coding genes
2043	all protein coding genes
1439	all protein coding genes
1196	all protein coding genes
14774	all protein coding genes
948	all protein coding genes
5589	all protein coding genes
1554	all protein coding genes
3542	all protein coding genes
5224	all protein coding genes
43868	all protein coding genes
1889	all protein coding genes
6191	all protein coding genes
1472	all protein coding genes
1789	all protein coding genes
1174	all protein coding genes
1829	all protein coding genes
1791	all protein coding genes
1791	all protein coding genes
10495	all protein coding genes
5517	all protein coding genes
3947	all protein coding genes
13198	all protein coding genes
14487	all protein coding genes
22295	all protein coding genes
8266	all protein coding genes
3054	all protein coding genes
1494	all protein coding genes
2703	all protein coding genes
5990	all protein coding genes
839	all protein coding genes
2571	all protein coding genes
1114	all protein coding genes
1571	all protein coding genes
8082	all protein coding genes
9080	all protein coding genes
831	all protein coding genes
1859	all protein coding genes
3594	all protein coding genes
5773	all protein coding genes
1753	all protein coding genes
3308	all protein coding genes
5838	all protein coding genes
2582	all protein coding genes
7482	all protein coding genes
2007	all protein coding genes
1474	all protein coding genes
4182	all protein coding genes
1130	all protein coding genes
1014	all protein coding genes
999	all protein coding genes
952	all protein coding genes
1424	all protein coding genes
10084	all protein coding genes
3565	all protein coding genes
2222	all protein coding genes
1198	all protein coding genes
3677	all protein coding genes
4535	all protein coding genes
4196	all protein coding genes
10218	all protein coding genes
5381	all protein coding genes
26983	all protein coding genes
2396	all protein coding genes
3831	all protein coding genes
1190	all protein coding genes
1658	all protein coding genes
1266	all protein coding genes
4299	all protein coding genes
4353	all protein coding genes
1457	all protein coding genes
4066	all protein coding genes
22397	all protein coding genes
1994	all protein coding genes
5704	all protein coding genes
2048	all protein coding genes
2077	all protein coding genes
1505	all protein coding genes
1010	all protein coding genes
5290	all protein coding genes
10931	all protein coding genes
5212	all protein coding genes
2647	all protein coding genes
2507	all protein coding genes
1962	all protein coding genes
1724	all protein coding genes
7144	all protein coding genes
5399	all protein coding genes
958	all protein coding genes
6615	all protein coding genes
951	all protein coding genes
1330	all protein coding genes
4323	all protein coding genes
96691	all protein coding genes
694	all protein coding genes
3091	all protein coding genes
641	all protein coding genes
8154	all protein coding genes
1360	all protein coding genes
1413	all protein coding genes
2825	all protein coding genes
1480	all protein coding genes
12089	all protein coding genes
1600	all protein coding genes
1393	all protein coding genes
632	all protein coding genes
1814	all protein coding genes
7120	all protein coding genes
2827	all protein coding genes
1423	all protein coding genes
8089	all protein coding genes
8868	all protein coding genes
4121	all protein coding genes
2368	all protein coding genes
3464	all protein coding genes
1317	all protein coding genes
2474	all protein coding genes
2690	all protein coding genes
1428	all protein coding genes
1895	all protein coding genes
3420	all protein coding genes
1167	all protein coding genes
3965	all protein coding genes
739	all protein coding genes
2092	all protein coding genes
1753	all protein coding genes
1611	all protein coding genes
1850	all protein coding genes
1120	all protein coding genes
2147	all protein coding genes
1023	all protein coding genes
15537	all protein coding genes
1562	all protein coding genes
1835	all protein coding genes
1330	all protein coding genes
906	all protein coding genes
798	all protein coding genes
1059	all protein coding genes
912	all protein coding genes
1409	all protein coding genes
1270	all protein coding genes
10719	all protein coding genes
6617	all protein coding genes
2151	all protein coding genes
5019	all protein coding genes
2874	all protein coding genes
2980	all protein coding genes
437	all protein coding genes
2138	all protein coding genes
5391	all protein coding genes
16734	all protein coding genes
42420	all protein coding genes
6733	all protein coding genes
1735	all protein coding genes
2580	all protein coding genes
16715	all protein coding genes
1167	all protein coding genes
64162	all protein coding genes
948	all protein coding genes
1734	all protein coding genes
1488	all protein coding genes
1398	all protein coding genes
960	all protein coding genes
2918	all protein coding genes
971	all protein coding genes
1118	all protein coding genes
1034	all protein coding genes
2115	all protein coding genes
2173	all protein coding genes
9160	all protein coding genes
1753	all protein coding genes
1561	all protein coding genes
693	all protein coding genes
17164	all protein coding genes
713	all protein coding genes
1312	all protein coding genes
638	all protein coding genes
872	all protein coding genes
796	all protein coding genes
1124	all protein coding genes
910	all protein coding genes
820	all protein coding genes
34264	all protein coding genes
1002	all protein coding genes
940	all protein coding genes
1331	all protein coding genes
3625	all protein coding genes
2669	all protein coding genes
10593	all protein coding genes
26862	all protein coding genes
1921	all protein coding genes
102976	all protein coding genes
2207	all protein coding genes
4086	all protein coding genes
1210	all protein coding genes
1153	all protein coding genes
2196	all protein coding genes
2951	all protein coding genes
4224	all protein coding genes
2829	all protein coding genes
3123	all protein coding genes
2484	all protein coding genes
1070	all protein coding genes
2859	all protein coding genes
2241	all protein coding genes
793	all protein coding genes
29590	all protein coding genes
4883	all protein coding genes
1956	all protein coding genes
1757	all protein coding genes
1589	all protein coding genes
1136	all protein coding genes
5767	all protein coding genes
567	all protein coding genes
6547	all protein coding genes
5089	all protein coding genes
2853	all protein coding genes
943	all protein coding genes
20895	all protein coding genes
2573	all protein coding genes
13948	all protein coding genes
2481	all protein coding genes
1780	all protein coding genes
2745	all protein coding genes
2027	all protein coding genes
16725	all protein coding genes
2247	all protein coding genes
2738	all protein coding genes
1051	all protein coding genes
1588	all protein coding genes
1956	all protein coding genes
1233	all protein coding genes
13641	all protein coding genes
4745	all protein coding genes
918	all protein coding genes
37013	all protein coding genes
1668	all protein coding genes
363	all protein coding genes
1769	all protein coding genes
863	all protein coding genes
1286	all protein coding genes
1107	all protein coding genes
704	all protein coding genes
756	all protein coding genes
467	all protein coding genes
420	all protein coding genes
468	all protein coding genes
413	all protein coding genes
3367	all protein coding genes
868	all protein coding genes
2516	all protein coding genes
1135	all protein coding genes
431	all protein coding genes
2293	all protein coding genes
2217	all protein coding genes
1324	all protein coding genes
7263	all protein coding genes
311	all protein coding genes
11178	all protein coding genes
1426	all protein coding genes
6328	all protein coding genes
637	all protein coding genes
4191	all protein coding genes
4211	all protein coding genes
1378	all protein coding genes
1980	all protein coding genes
2895	all protein coding genes
1929	all protein coding genes
2660	all protein coding genes
3421	all protein coding genes
3392	all protein coding genes
291	all protein coding genes
69154	all protein coding genes
36628	all protein coding genes
2299	all protein coding genes
599	all protein coding genes
2167	all protein coding genes
1556	all protein coding genes
3788	all protein coding genes
897	all protein coding genes
2563	all protein coding genes
2277	all protein coding genes
1754	all protein coding genes
1906	all protein coding genes
2851	all protein coding genes
2531	all protein coding genes
1694	all protein coding genes
3530	all protein coding genes
1602	all protein coding genes
5350	all protein coding genes
1381	all protein coding genes
1196	all protein coding genes
41032	all protein coding genes
31152	all protein coding genes
3106	all protein coding genes
13391	all protein coding genes
9817	all protein coding genes
4334	all protein coding genes
2389	all protein coding genes
2182	all protein coding genes
1274	all protein coding genes
2700	all protein coding genes
3701	all protein coding genes
4061	all protein coding genes
43086	all protein coding genes
4020	all protein coding genes
656	all protein coding genes
735	all protein coding genes
14036	all protein coding genes
1233	all protein coding genes
762	all protein coding genes
4472	all protein coding genes
2187	all protein coding genes
1049	all protein coding genes
1619	all protein coding genes
2295	all protein coding genes
2820	all protein coding genes
14581	all protein coding genes
1094	all protein coding genes
1735	all protein coding genes
871	all protein coding genes
3352	all protein coding genes
14747	all protein coding genes
290	all protein coding genes
387	all protein coding genes
27766	all protein coding genes
2275	all protein coding genes
10960	all protein coding genes
16963	all protein coding genes
2549	all protein coding genes
1068	all protein coding genes
3231	all protein coding genes
34077	all protein coding genes
636	all protein coding genes
1778	all protein coding genes
2043	all protein coding genes
3883	all protein coding genes
3884	all protein coding genes
3046	all protein coding genes
4000	all protein coding genes
4000	all protein coding genes
1887	all protein coding genes
10222	all protein coding genes
2332	all protein coding genes
2955	all protein coding genes
1954	all protein coding genes
1223	all protein coding genes
738	all protein coding genes
1184	all protein coding genes
795	all protein coding genes
1275	all protein coding genes
7136	all protein coding genes
1331	all protein coding genes
1338	all protein coding genes
1085	all protein coding genes
1173	all protein coding genes
1898	all protein coding genes
935	all protein coding genes
910	all protein coding genes
1657	all protein coding genes
1760	all protein coding genes
1594	all protein coding genes
14768	all protein coding genes
1308	all protein coding genes
721	all protein coding genes
1100	all protein coding genes
773	all protein coding genes
1856	all protein coding genes
642	all protein coding genes
3066	all protein coding genes
1718	all protein coding genes
3003	all protein coding genes
2987	all protein coding genes
2597	all protein coding genes
1069	all protein coding genes
113290	all protein coding genes
776	all protein coding genes
1282	all protein coding genes
1289	all protein coding genes
3511	all protein coding genes
1863	all protein coding genes
2724	all protein coding genes
455	all protein coding genes
1361	all protein coding genes
2225	all protein coding genes
677	all protein coding genes
773	all protein coding genes
5144	all protein coding genes
51792	all protein coding genes
1559	all protein coding genes
2581	all protein coding genes
4625	all protein coding genes
410	all protein coding genes
1526	all protein coding genes
1027	all protein coding genes
965	all protein coding genes
5787	all protein coding genes
2997	all protein coding genes
3658	all protein coding genes
5835	all protein coding genes
1088	all protein coding genes
1331	all protein coding genes
1319	all protein coding genes
2041	all protein coding genes
1081	all protein coding genes
384	all protein coding genes
6843	all protein coding genes
5551	all protein coding genes
2331	all protein coding genes
5078	all protein coding genes
2123	all protein coding genes
1681	all protein coding genes
2184	all protein coding genes
1252	all protein coding genes
1517	all protein coding genes
1327	all protein coding genes
1909	all protein coding genes
3747	all protein coding genes
11797	all protein coding genes
6307	all protein coding genes
18986	all protein coding genes
18995	all protein coding genes
1757	all protein coding genes
1446	all protein coding genes
376	all protein coding genes
26891	all protein coding genes
26891	all protein coding genes
1545	all protein coding genes
677	all protein coding genes
2283	all protein coding genes
4671	all protein coding genes
2332	all protein coding genes
1260	all protein coding genes
5901	all protein coding genes
7193	all protein coding genes
831	all protein coding genes
1329	all protein coding genes
2869	all protein coding genes
104829	all protein coding genes
3270	all protein coding genes
4345	all protein coding genes
2067	all protein coding genes
12792	all protein coding genes
1934	all protein coding genes
1584	all protein coding genes
5932	all protein coding genes
2305	all protein coding genes
1960	all protein coding genes
8422	all protein coding genes
982	all protein coding genes
1315	all protein coding genes
914	all protein coding genes
1575	all protein coding genes
1954	all protein coding genes
4628	all protein coding genes
370	all protein coding genes
1377	all protein coding genes
3250	all protein coding genes
19124	all protein coding genes
3590	all protein coding genes
8048	all protein coding genes
3795	all protein coding genes
3587	all protein coding genes
10751	all protein coding genes
1947	all protein coding genes
1121	all protein coding genes
171340	all protein coding genes
1582	all protein coding genes
2572	all protein coding genes
5113	all protein coding genes
4783	all protein coding genes
1672	all protein coding genes
1680	all protein coding genes
1028	all protein coding genes
775	all protein coding genes
1437	all protein coding genes
1953	all protein coding genes
1489	all protein coding genes
1878	all protein coding genes
3206	all protein coding genes
34870	all protein coding genes
592	all protein coding genes
1109	all protein coding genes
1001	all protein coding genes
2651	all protein coding genes
2290	all protein coding genes
22779	all protein coding genes
3695	all protein coding genes
1534	all protein coding genes
2366	all protein coding genes
26944	all protein coding genes
1362	all protein coding genes
484	all protein coding genes
990	all protein coding genes
1124	all protein coding genes
1706	all protein coding genes
3473	all protein coding genes
3473	all protein coding genes
476	all protein coding genes
1900	all protein coding genes
1965	all protein coding genes
4717	all protein coding genes
37561	all protein coding genes
1030	all protein coding genes
3838	all protein coding genes
32594	all protein coding genes
1923	all protein coding genes
5481	all protein coding genes
1210	all protein coding genes
4472	all protein coding genes
2507	all protein coding genes
1501	all protein coding genes
1087	all protein coding genes
4932	all protein coding genes
11231	all protein coding genes
4774	all protein coding genes
16182	all protein coding genes
1714	all protein coding genes
1713	all protein coding genes
1992	all protein coding genes
1814	all protein coding genes
1774	all protein coding genes
2091	all protein coding genes
2169	all protein coding genes
2995	all protein coding genes
1141	all protein coding genes
1210	all protein coding genes
2301	all protein coding genes
3250	all protein coding genes
3184	all protein coding genes
5343	all protein coding genes
708	all protein coding genes
2640	all protein coding genes
1535	all protein coding genes
33765	all protein coding genes
1774	all protein coding genes
1356	all protein coding genes
2161	all protein coding genes
2033	all protein coding genes
4253	all protein coding genes
12525	all protein coding genes
1177	all protein coding genes
23465	all protein coding genes
570	all protein coding genes
2256	all protein coding genes
1732	all protein coding genes
1564	all protein coding genes
2850	all protein coding genes
1008	all protein coding genes
1382	all protein coding genes
5716	all protein coding genes
5393	all protein coding genes
1383	all protein coding genes
11032	all protein coding genes
5042	all protein coding genes
3534	all protein coding genes
10993	all protein coding genes
4660	all protein coding genes
2030	all protein coding genes
5968	all protein coding genes
1946	all protein coding genes
3491	all protein coding genes
1146	all protein coding genes
1578	all protein coding genes
3220	all protein coding genes
3599	all protein coding genes
1776	all protein coding genes
2823	all protein coding genes
1587	all protein coding genes
1846	all protein coding genes
2486	all protein coding genes
2954	all protein coding genes
2194	all protein coding genes
1011	all protein coding genes
2625	all protein coding genes
2823	all protein coding genes
1487	all protein coding genes
2991	all protein coding genes
964	all protein coding genes
4671	all protein coding genes
2370	all protein coding genes
1616	all protein coding genes
4460	all protein coding genes
3258	all protein coding genes
2182	all protein coding genes
5883	all protein coding genes
1193	all protein coding genes
998	all protein coding genes
1052	all protein coding genes
968	all protein coding genes
964	all protein coding genes
678	all protein coding genes
825	all protein coding genes
42040	all protein coding genes
120684	all protein coding genes
3245	all protein coding genes
1246	all protein coding genes
3152	all protein coding genes
1506	all protein coding genes
41342	all protein coding genes
2306	all protein coding genes
1337	all protein coding genes
947	all protein coding genes
1687	all protein coding genes
1546	all protein coding genes
2329	all protein coding genes
1362	all protein coding genes
1017	all protein coding genes
728	all protein coding genes
885	all protein coding genes
704	all protein coding genes
639	all protein coding genes
798	all protein coding genes
668	all protein coding genes
2645	all protein coding genes
1553	all protein coding genes
8702	all protein coding genes
7845	all protein coding genes
1002	all protein coding genes
548	all protein coding genes
3300	all protein coding genes
13644	all protein coding genes
4082	all protein coding genes
414	all protein coding genes
14467	all protein coding genes
545	all protein coding genes
2188	all protein coding genes
9024	all protein coding genes
18448	all protein coding genes
31754	all protein coding genes
9133	all protein coding genes
1048	all protein coding genes
1286	all protein coding genes
679	all protein coding genes
25588	all protein coding genes
3751	all protein coding genes
6501	all protein coding genes
1777	all protein coding genes
44162	all protein coding genes
3808	all protein coding genes
19315	all protein coding genes
1115	all protein coding genes
5151	all protein coding genes
2531	all protein coding genes
720	all protein coding genes
1250	all protein coding genes
11431	all protein coding genes
16309	all protein coding genes
12495	all protein coding genes
1935	all protein coding genes
4319	all protein coding genes
4252	all protein coding genes
942	all protein coding genes
1829	all protein coding genes
1916	all protein coding genes
132008	all protein coding genes
1692	all protein coding genes
3189	all protein coding genes
9328	all protein coding genes
6783	all protein coding genes
2330	all protein coding genes
1704	all protein coding genes
1694	all protein coding genes
487	all protein coding genes
943	all protein coding genes
878	all protein coding genes
1661	all protein coding genes
1104	all protein coding genes
681	all protein coding genes
13637	all protein coding genes
2304	all protein coding genes
3103	all protein coding genes
962	all protein coding genes
5447	all protein coding genes
1183	all protein coding genes
9374	all protein coding genes
4178	all protein coding genes
4036	all protein coding genes
1257	all protein coding genes
1303	all protein coding genes
1530	all protein coding genes
2083	all protein coding genes
1746	all protein coding genes
2627	all protein coding genes
740	all protein coding genes
9898	all protein coding genes
3467	all protein coding genes
2203	all protein coding genes
21952	all protein coding genes
1964	all protein coding genes
921	all protein coding genes
1078	all protein coding genes
1912	all protein coding genes
1260	all protein coding genes
1612	all protein coding genes
2458	all protein coding genes
5288	all protein coding genes
1848	all protein coding genes
1476	all protein coding genes
2545	all protein coding genes
1874	all protein coding genes
1116	all protein coding genes
2617	all protein coding genes
2569	all protein coding genes
10879	all protein coding genes
2244	all protein coding genes
3764	all protein coding genes
1514	all protein coding genes
77795	all protein coding genes
937	all protein coding genes
1036	all protein coding genes
1732	all protein coding genes
2566	all protein coding genes
890	all protein coding genes
2824	all protein coding genes
1888	all protein coding genes
2647	all protein coding genes
2292	all protein coding genes
1652	all protein coding genes
1805	all protein coding genes
1744	all protein coding genes
1848	all protein coding genes
1968	all protein coding genes
2382	all protein coding genes
1194	all protein coding genes
11042	all protein coding genes
963	all protein coding genes
1652	all protein coding genes
2232	all protein coding genes
1260	all protein coding genes
1364	all protein coding genes
2167	all protein coding genes
1372	all protein coding genes
3280	all protein coding genes
1162	all protein coding genes
1466	all protein coding genes
2443	all protein coding genes
1263	all protein coding genes
628	all protein coding genes
2585	all protein coding genes
938	all protein coding genes
1339	all protein coding genes
2300	all protein coding genes
951	all protein coding genes
938	all protein coding genes
1792	all protein coding genes
2561	all protein coding genes
79148	all protein coding genes
6838	all protein coding genes
6838	all protein coding genes
839	all protein coding genes
1084	all protein coding genes
2394	all protein coding genes
3621	all protein coding genes
2451	all protein coding genes
411	all protein coding genes
2318	all protein coding genes
7878	all protein coding genes
702	all protein coding genes
843	all protein coding genes
1806	all protein coding genes
2216	all protein coding genes
1674	all protein coding genes
14245	all protein coding genes
29588	all protein coding genes
7704	all protein coding genes
5968	all protein coding genes
9467	all protein coding genes
725	all protein coding genes
2102	all protein coding genes
7159	all protein coding genes
7159	all protein coding genes
6688	all protein coding genes
2845	all protein coding genes
2651	all protein coding genes
3730	all protein coding genes
4793	all protein coding genes
29521	all protein coding genes
1639	all protein coding genes
4179	all protein coding genes
1610	all protein coding genes
1588	all protein coding genes
1564	all protein coding genes
4448	all protein coding genes
17429	all protein coding genes
4721	all protein coding genes
17826	all protein coding genes
703	all protein coding genes
3197	all protein coding genes
1305	all protein coding genes
1234	all protein coding genes
3371	all protein coding genes
3462	all protein coding genes
1671	all protein coding genes
1414	all protein coding genes
902	all protein coding genes
1819	all protein coding genes
2107	all protein coding genes
887	all protein coding genes
654	all protein coding genes
10746	all protein coding genes
1431	all protein coding genes
4974	all protein coding genes
2138	all protein coding genes
5801	all protein coding genes
584	all protein coding genes
13527	all protein coding genes
14091	all protein coding genes
5884	all protein coding genes
2218	all protein coding genes
7656	all protein coding genes
15964	all protein coding genes
4134	all protein coding genes
941	all protein coding genes
2113	all protein coding genes
46759	all protein coding genes
2520	all protein coding genes
2833	all protein coding genes
9593	all protein coding genes
3231	all protein coding genes
992	all protein coding genes
55618	all protein coding genes
838	all protein coding genes
2379	all protein coding genes
4359	all protein coding genes
2382	all protein coding genes
2375	all protein coding genes
1923	all protein coding genes
1703	all protein coding genes
3018	all protein coding genes
3979	all protein coding genes
3904	all protein coding genes
1203	all protein coding genes
2042	all protein coding genes
1817	all protein coding genes
1919	all protein coding genes
1444	all protein coding genes
8454	all protein coding genes
11299	all protein coding genes
4239	all protein coding genes
2959	all protein coding genes
4288	all protein coding genes
2089	all protein coding genes
1395	all protein coding genes
4022	all protein coding genes
3688	all protein coding genes
3688	all protein coding genes
2384	all protein coding genes
2926	all protein coding genes
961	all protein coding genes
1875	all protein coding genes
22238	all protein coding genes
16545	all protein coding genes
6619	all protein coding genes
19763	all protein coding genes
3300	all protein coding genes
2309	all protein coding genes
281	all protein coding genes
1533	all protein coding genes
2202	all protein coding genes
5895	all protein coding genes
1159	all protein coding genes
1584	all protein coding genes
1662	all protein coding genes
1029	all protein coding genes
1058	all protein coding genes
1013	all protein coding genes
1085	all protein coding genes
1891	all protein coding genes
1925	all protein coding genes
2129	all protein coding genes
2406	all protein coding genes
44049	all protein coding genes
4143	all protein coding genes
262	all protein coding genes
411	all protein coding genes
396	all protein coding genes
1767	all protein coding genes
1690	all protein coding genes
700	all protein coding genes
1658	all protein coding genes
1265	all protein coding genes
4123	all protein coding genes
3248	all protein coding genes
1014	all protein coding genes
960	all protein coding genes
1402	all protein coding genes
1452	all protein coding genes
734	all protein coding genes
746	all protein coding genes
725	all protein coding genes
840	all protein coding genes
780	all protein coding genes
756	all protein coding genes
808	all protein coding genes
1823	all protein coding genes
2289	all protein coding genes
16654	all protein coding genes
1607	all protein coding genes
5815	all protein coding genes
5815	all protein coding genes
2829	all protein coding genes
2689	all protein coding genes
1576	all protein coding genes
3453	all protein coding genes
1951	all protein coding genes
7424	all protein coding genes
1194	all protein coding genes
839	all protein coding genes
2297	all protein coding genes
1300	all protein coding genes
1488	all protein coding genes
1676	all protein coding genes
1236	all protein coding genes
1290	all protein coding genes
1546	all protein coding genes
1610	all protein coding genes
1323	all protein coding genes
8017	all protein coding genes
1394	all protein coding genes
7060	all protein coding genes
733	all protein coding genes
1872	all protein coding genes
1874	all protein coding genes
2005	all protein coding genes
2737	all protein coding genes
2324	all protein coding genes
2347	all protein coding genes
2347	all protein coding genes
2386	all protein coding genes
36660	all protein coding genes
2889	all protein coding genes
45101	all protein coding genes
4068	all protein coding genes
2465	all protein coding genes
2379	all protein coding genes
1312	all protein coding genes
1367	all protein coding genes
1437	all protein coding genes
1553	all protein coding genes
2320	all protein coding genes
4853	all protein coding genes
6284	all protein coding genes
11129	all protein coding genes
1477	all protein coding genes
251	all protein coding genes
2566	all protein coding genes
2097	all protein coding genes
7182	all protein coding genes
1596	all protein coding genes
865	all protein coding genes
2490	all protein coding genes
614	all protein coding genes
2251	all protein coding genes
7554	all protein coding genes
725	all protein coding genes
6777	all protein coding genes
9340	all protein coding genes
1776	all protein coding genes
1723	all protein coding genes
37157	all protein coding genes
5885	all protein coding genes
7860	all protein coding genes
3703	all protein coding genes
1203	all protein coding genes
1173	all protein coding genes
18758	all protein coding genes
17671	all protein coding genes
1505	all protein coding genes
2133	all protein coding genes
1775	all protein coding genes
9697	all protein coding genes
2536	all protein coding genes
4697	all protein coding genes
5503	all protein coding genes
1136	all protein coding genes
1753	all protein coding genes
1753	all protein coding genes
1306	all protein coding genes
851	all protein coding genes
851	all protein coding genes
10316	all protein coding genes
2927	all protein coding genes
1192	all protein coding genes
14627	all protein coding genes
4377	all protein coding genes
686	all protein coding genes
5493	all protein coding genes
1810	all protein coding genes
2606	all protein coding genes
2037	all protein coding genes
373	all protein coding genes
2630	all protein coding genes
1564	all protein coding genes
2056	all protein coding genes
4481	all protein coding genes
20370	all protein coding genes
538	all protein coding genes
75226	all protein coding genes
840	all protein coding genes
33737	all protein coding genes
851	all protein coding genes
971	all protein coding genes
1050	all protein coding genes
911	all protein coding genes
5712	all protein coding genes
935	all protein coding genes
36567	all protein coding genes
1872	all protein coding genes
1329	all protein coding genes
5675	all protein coding genes
2875	all protein coding genes
4807	all protein coding genes
1584	all protein coding genes
1159	all protein coding genes
1218	all protein coding genes
1147	all protein coding genes
3541	all protein coding genes
3567	all protein coding genes
10138	all protein coding genes
431	all protein coding genes
334	all protein coding genes
280	all protein coding genes
5097	all protein coding genes
6777	all protein coding genes
1741	all protein coding genes
5095	all protein coding genes
4341	all protein coding genes
699	all protein coding genes
1665	all protein coding genes
697	all protein coding genes
6672	all protein coding genes
1668	all protein coding genes
534	all protein coding genes
3178	all protein coding genes
3062	all protein coding genes
6139	all protein coding genes
447	all protein coding genes
749	all protein coding genes
3337	all protein coding genes
493	all protein coding genes
1448	all protein coding genes
1890	all protein coding genes
5744	all protein coding genes
2862	all protein coding genes
2393	all protein coding genes
6118	all protein coding genes
13595	all protein coding genes
585	all protein coding genes
760	all protein coding genes
1435	all protein coding genes
729	all protein coding genes
1026	all protein coding genes
2169	all protein coding genes
851	all protein coding genes
576	all protein coding genes
2920	all protein coding genes
11443	all protein coding genes
7524	all protein coding genes
1839	all protein coding genes
3686	all protein coding genes
5581	all protein coding genes
7497	all protein coding genes
1590	all protein coding genes
2882	all protein coding genes
7771	all protein coding genes
9985	all protein coding genes
1461	all protein coding genes
5576	all protein coding genes
2600	all protein coding genes
2319	all protein coding genes
2373	all protein coding genes
781	all protein coding genes
1819	all protein coding genes
1819	all protein coding genes
49461	all protein coding genes
723	all protein coding genes
1348	all protein coding genes
3184	all protein coding genes
7823	all protein coding genes
1172	all protein coding genes
1172	all protein coding genes
1119	all protein coding genes
3389	all protein coding genes
1540	all protein coding genes
1540	all protein coding genes
1540	all protein coding genes
1540	all protein coding genes
858	all protein coding genes
4495	all protein coding genes
1695	all protein coding genes
856	all protein coding genes
7572	all protein coding genes
2768	all protein coding genes
1223	all protein coding genes
1159	all protein coding genes
1323	all protein coding genes
1685	all protein coding genes
1686	all protein coding genes
3463	all protein coding genes
2191	all protein coding genes
64997	all protein coding genes
2256	all protein coding genes
2671	all protein coding genes
1381	all protein coding genes
31034	all protein coding genes
2909	all protein coding genes
4332	all protein coding genes
788	all protein coding genes
3291	all protein coding genes
3834	all protein coding genes
1379	all protein coding genes
1016	all protein coding genes
6000	all protein coding genes
3159	all protein coding genes
1821	all protein coding genes
1386	all protein coding genes
4321	all protein coding genes
1393	all protein coding genes
3433	all protein coding genes
440	all protein coding genes
945	all protein coding genes
2704	all protein coding genes
2719	all protein coding genes
917	all protein coding genes
49432	all protein coding genes
2424	all protein coding genes
2070	all protein coding genes
1025	all protein coding genes
2082	all protein coding genes
1665	all protein coding genes
1049	all protein coding genes
9694	all protein coding genes
668	all protein coding genes
10949	all protein coding genes
823	all protein coding genes
1006	all protein coding genes
1028	all protein coding genes
981	all protein coding genes
23546	all protein coding genes
13206	all protein coding genes
2031	all protein coding genes
4135	all protein coding genes
1090	all protein coding genes
4051	all protein coding genes
863	all protein coding genes
4457	all protein coding genes
6499	all protein coding genes
789	all protein coding genes
1558	all protein coding genes
43539	all protein coding genes
3431	all protein coding genes
1037	all protein coding genes
90031	all protein coding genes
3273	all protein coding genes
2664	all protein coding genes
854	all protein coding genes
999	all protein coding genes
44404	all protein coding genes
446	all protein coding genes
2016	all protein coding genes
889	all protein coding genes
587	all protein coding genes
506	all protein coding genes
483	all protein coding genes
587	all protein coding genes
998	all protein coding genes
1237	all protein coding genes
542	all protein coding genes
5416	all protein coding genes
281	all protein coding genes
30863	all protein coding genes
9346	all protein coding genes
6674	all protein coding genes
860	all protein coding genes
15888	all protein coding genes
11299	all protein coding genes
13045	all protein coding genes
1782	all protein coding genes
1740	all protein coding genes
2022	all protein coding genes
1373	all protein coding genes
32386	all protein coding genes
26573	all protein coding genes
6750	all protein coding genes
8906	all protein coding genes
54287	all protein coding genes
5346	all protein coding genes
2713	all protein coding genes
2170	all protein coding genes
2178	all protein coding genes
2570	all protein coding genes
71397	all protein coding genes
1695	all protein coding genes
3175	all protein coding genes
3749	all protein coding genes
1284	all protein coding genes
2691	all protein coding genes
1202	all protein coding genes
2157	all protein coding genes
1563	all protein coding genes
1663	all protein coding genes
2670	all protein coding genes
879	all protein coding genes
672	all protein coding genes
1132	all protein coding genes
1732	all protein coding genes
4456	all protein coding genes
1265	all protein coding genes
784	all protein coding genes
22277	all protein coding genes
756	all protein coding genes
16312	all protein coding genes
35970	all protein coding genes
1867	all protein coding genes
1860	all protein coding genes
1758	all protein coding genes
5689	all protein coding genes
40868	all protein coding genes
10886	all protein coding genes
5153	all protein coding genes
6477	all protein coding genes
3379	all protein coding genes
2060	all protein coding genes
2144	all protein coding genes
2382	all protein coding genes
872	all protein coding genes
4113	all protein coding genes
3116	all protein coding genes
930	all protein coding genes
1952	all protein coding genes
1989	all protein coding genes
1804	all protein coding genes
852	all protein coding genes
1102	all protein coding genes
10025	all protein coding genes
3928	all protein coding genes
1975	all protein coding genes
7672	all protein coding genes
5615	all protein coding genes
3595	all protein coding genes
1702	all protein coding genes
1100	all protein coding genes
1855	all protein coding genes
1871	all protein coding genes
4810	all protein coding genes
953	all protein coding genes
1670	all protein coding genes
688	all protein coding genes
27409	all protein coding genes
491	all protein coding genes
5005	all protein coding genes
1815	all protein coding genes
1867	all protein coding genes
314	all protein coding genes
4524	all protein coding genes
2945	all protein coding genes
1680	all protein coding genes
851	all protein coding genes
1550	all protein coding genes
5100	all protein coding genes
5349	all protein coding genes
2552	all protein coding genes
2524	all protein coding genes
1808	all protein coding genes
2344	all protein coding genes
2344	all protein coding genes
651	all protein coding genes
2702	all protein coding genes
3205	all protein coding genes
2035	all protein coding genes
3177	all protein coding genes
1127	all protein coding genes
1062	all protein coding genes
3880	all protein coding genes
2130	all protein coding genes
2177	all protein coding genes
2281	all protein coding genes
27842	all protein coding genes
1545	all protein coding genes
4473	all protein coding genes
8855	all protein coding genes
13631	all protein coding genes
2209	all protein coding genes
33948	all protein coding genes
999	all protein coding genes
1542	all protein coding genes
667	all protein coding genes
7261	all protein coding genes
1019	all protein coding genes
947	all protein coding genes
1022	all protein coding genes
1402	all protein coding genes
5156	all protein coding genes
4702	all protein coding genes
4989	all protein coding genes
4206	all protein coding genes
1022	all protein coding genes
1014	all protein coding genes
24331	all protein coding genes
1109	all protein coding genes
1902	all protein coding genes
3759	all protein coding genes
1081	all protein coding genes
949	all protein coding genes
1758	all protein coding genes
437	all protein coding genes
1193	all protein coding genes
3225	all protein coding genes
1288	all protein coding genes
1637	all protein coding genes
974	all protein coding genes
3107	all protein coding genes
800	all protein coding genes
8321	all protein coding genes
1379	all protein coding genes
19871	all protein coding genes
9614	all protein coding genes
4575	all protein coding genes
725	all protein coding genes
964	all protein coding genes
1374	all protein coding genes
1070	all protein coding genes
6997	all protein coding genes
1370	all protein coding genes
9116	all protein coding genes
1903	all protein coding genes
3603	all protein coding genes
18069	all protein coding genes
1283	all protein coding genes
6885	all protein coding genes
7596	all protein coding genes
1970	all protein coding genes
7636	all protein coding genes
11990	all protein coding genes
1949	all protein coding genes
1035	all protein coding genes
1094	all protein coding genes
27025	all protein coding genes
888	all protein coding genes
1701	all protein coding genes
878	all protein coding genes
674	all protein coding genes
2693	all protein coding genes
4780	all protein coding genes
10154	all protein coding genes
17930	all protein coding genes
10029	all protein coding genes
15718	all protein coding genes
1335	all protein coding genes
1384	all protein coding genes
3075	all protein coding genes
1024	all protein coding genes
9875	all protein coding genes
7006	all protein coding genes
30239	all protein coding genes
2013	all protein coding genes
3345	all protein coding genes
6443	all protein coding genes
29124	all protein coding genes
2455	all protein coding genes
2608	all protein coding genes
1944	all protein coding genes
16785	all protein coding genes
8485	all protein coding genes
5216	all protein coding genes
3409	all protein coding genes
10586	all protein coding genes
5084	all protein coding genes
1591	all protein coding genes
1057	all protein coding genes
34679	all protein coding genes
2761	all protein coding genes
2621	all protein coding genes
1422	all protein coding genes
4087	all protein coding genes
32317	all protein coding genes
2943	all protein coding genes
29034	all protein coding genes
352	all protein coding genes
1714	all protein coding genes
1840	all protein coding genes
1774	all protein coding genes
3046	all protein coding genes
3512	all protein coding genes
3402	all protein coding genes
1398	all protein coding genes
6230	all protein coding genes
1784	all protein coding genes
1965	all protein coding genes
7978	all protein coding genes
1679	all protein coding genes
29257	all protein coding genes
2217	all protein coding genes
1743	all protein coding genes
1168	all protein coding genes
553	all protein coding genes
4782	all protein coding genes
1165	all protein coding genes
1804	all protein coding genes
8815	all protein coding genes
1306	all protein coding genes
2182	all protein coding genes
11384	all protein coding genes
1308	all protein coding genes
2877	all protein coding genes
3961	all protein coding genes
712	all protein coding genes
592	all protein coding genes
1530	all protein coding genes
10857	all protein coding genes
1143	all protein coding genes
1993	all protein coding genes
68594	all protein coding genes
1644	all protein coding genes
574	all protein coding genes
9121	all protein coding genes
2828	all protein coding genes
7789	all protein coding genes
2106	all protein coding genes
1982	all protein coding genes
994	all protein coding genes
1846	all protein coding genes
1929	all protein coding genes
1925	all protein coding genes
1983	all protein coding genes
14534	all protein coding genes
2908	all protein coding genes
1567	all protein coding genes
1933	all protein coding genes
2374	all protein coding genes
1177	all protein coding genes
1103	all protein coding genes
3217	all protein coding genes
77804	all protein coding genes
594	all protein coding genes
1711	all protein coding genes
22836	all protein coding genes
45027	all protein coding genes
494	all protein coding genes
1911	all protein coding genes
3720	all protein coding genes
4223	all protein coding genes
1606	all protein coding genes
1545	all protein coding genes
1517	all protein coding genes
1530	all protein coding genes
3004	all protein coding genes
2972	all protein coding genes
4334	all protein coding genes
4265	all protein coding genes
13412	all protein coding genes
2341	all protein coding genes
2009	all protein coding genes
1714	all protein coding genes
2458	all protein coding genes
3810	all protein coding genes
1214	all protein coding genes
1241	all protein coding genes
4858	all protein coding genes
16402	all protein coding genes
2153	all protein coding genes
1064	all protein coding genes
6004	all protein coding genes
4538	all protein coding genes
2476	all protein coding genes
3659	all protein coding genes
33857	all protein coding genes
344	all protein coding genes
511	all protein coding genes
310	all protein coding genes
851	all protein coding genes
1076	all protein coding genes
909	all protein coding genes
1088	all protein coding genes
988	all protein coding genes
1058	all protein coding genes
1087	all protein coding genes
1085	all protein coding genes
973	all protein coding genes
2170	all protein coding genes
1197	all protein coding genes
4938	all protein coding genes
789	all protein coding genes
1044	all protein coding genes
1911	all protein coding genes
49136	all protein coding genes
5959	all protein coding genes
32797	all protein coding genes
549	all protein coding genes
544	all protein coding genes
717	all protein coding genes
774	all protein coding genes
46116	all protein coding genes
16505	all protein coding genes
10322	all protein coding genes
1427	all protein coding genes
1369	all protein coding genes
7317	all protein coding genes
927	all protein coding genes
447	all protein coding genes
623	all protein coding genes
464	all protein coding genes
857	all protein coding genes
1585	all protein coding genes
1222	all protein coding genes
1573	all protein coding genes
563	all protein coding genes
707	all protein coding genes
767	all protein coding genes
576	all protein coding genes
536	all protein coding genes
352	all protein coding genes
513	all protein coding genes
20732	all protein coding genes
440	all protein coding genes
1761	all protein coding genes
2217	all protein coding genes
887	all protein coding genes
31733	all protein coding genes
2263	all protein coding genes
2322	all protein coding genes
4431	all protein coding genes
4728	all protein coding genes
1310	all protein coding genes
10168	all protein coding genes
672	all protein coding genes
751	all protein coding genes
1918	all protein coding genes
2436	all protein coding genes
1175	all protein coding genes
656	all protein coding genes
518	all protein coding genes
1225	all protein coding genes
519	all protein coding genes
589	all protein coding genes
914	all protein coding genes
819	all protein coding genes
1886	all protein coding genes
14546	all protein coding genes
22307	all protein coding genes
1752	all protein coding genes
2558	all protein coding genes
8784	all protein coding genes
1105	all protein coding genes
1176	all protein coding genes
711	all protein coding genes
1383	all protein coding genes
30533	all protein coding genes
3502	all protein coding genes
654	all protein coding genes
7431	all protein coding genes
784	all protein coding genes
10860	all protein coding genes
13060	all protein coding genes
26219	all protein coding genes
1243	all protein coding genes
1929	all protein coding genes
2636	all protein coding genes
1719	all protein coding genes
2025	all protein coding genes
1407	all protein coding genes
1816	all protein coding genes
1726	all protein coding genes
60967	all protein coding genes
43831	all protein coding genes
1007	all protein coding genes
670	all protein coding genes
99061	all protein coding genes
1787	all protein coding genes
2090	all protein coding genes
1672	all protein coding genes
7769	all protein coding genes
1536	all protein coding genes
44781	all protein coding genes
1521	all protein coding genes
771	all protein coding genes
3006	all protein coding genes
779	all protein coding genes
1832	all protein coding genes
1832	all protein coding genes
12293	all protein coding genes
4205	all protein coding genes
2060	all protein coding genes
2378	all protein coding genes
903	all protein coding genes
2194	all protein coding genes
724	all protein coding genes
7102	all protein coding genes
15145	all protein coding genes
504	all protein coding genes
1873	all protein coding genes
2553	all protein coding genes
948	all protein coding genes
2161	all protein coding genes
1221	all protein coding genes
1181	all protein coding genes
2323	all protein coding genes
3411	all protein coding genes
2740	all protein coding genes
8020	all protein coding genes
1666	all protein coding genes
425	all protein coding genes
2645	all protein coding genes
2645	all protein coding genes
2148	all protein coding genes
2148	all protein coding genes
3384	all protein coding genes
3258	all protein coding genes
8341	all protein coding genes
1342	all protein coding genes
551	all protein coding genes
2965	all protein coding genes
2158	all protein coding genes
10014	all protein coding genes
816	all protein coding genes
1534	all protein coding genes
680	all protein coding genes
11129	all protein coding genes
12868	all protein coding genes
29797	all protein coding genes
2284	all protein coding genes
1919	all protein coding genes
1276	all protein coding genes
4812	all protein coding genes
402	all protein coding genes
3055	all protein coding genes
3493	all protein coding genes
1060	all protein coding genes
2965	all protein coding genes
8847	all protein coding genes
3345	all protein coding genes
2344	all protein coding genes
1701	all protein coding genes
1063	all protein coding genes
6811	all protein coding genes
1552	all protein coding genes
131314	all protein coding genes
1485	all protein coding genes
910	all protein coding genes
910	all protein coding genes
17636	all protein coding genes
16369	all protein coding genes
59111	all protein coding genes
28527	all protein coding genes
1407	all protein coding genes
758	all protein coding genes
12307	all protein coding genes
9189	all protein coding genes
1509	all protein coding genes
2432	all protein coding genes
1570	all protein coding genes
2373	all protein coding genes
1232	all protein coding genes
5290	all protein coding genes
416	all protein coding genes
2914	all protein coding genes
2504	all protein coding genes
6136	all protein coding genes
5164	all protein coding genes
419	all protein coding genes
744	all protein coding genes
26844	all protein coding genes
13416	all protein coding genes
624	all protein coding genes
1036	all protein coding genes
896	all protein coding genes
354	all protein coding genes
10489	all protein coding genes
1979	all protein coding genes
3991	all protein coding genes
8438	all protein coding genes
35934	all protein coding genes
49945	all protein coding genes
494	all protein coding genes
1677	all protein coding genes
1222	all protein coding genes
1597	all protein coding genes
602	all protein coding genes
596	all protein coding genes
723	all protein coding genes
4147	all protein coding genes
1870	all protein coding genes
12022	all protein coding genes
1664	all protein coding genes
48893	all protein coding genes
26362	all protein coding genes
537	all protein coding genes
2345	all protein coding genes
1755	all protein coding genes
687	all protein coding genes
38412	all protein coding genes
1573	all protein coding genes
762	all protein coding genes
1105	all protein coding genes
2684	all protein coding genes
648	all protein coding genes
1229	all protein coding genes
1304	all protein coding genes
907	all protein coding genes
11156	all protein coding genes
49389	all protein coding genes
512	all protein coding genes
1272	all protein coding genes
34969	all protein coding genes
2057	all protein coding genes
1979	all protein coding genes
8857	all protein coding genes
5055	all protein coding genes
5782	all protein coding genes
2965	all protein coding genes
2202	all protein coding genes
1042	all protein coding genes
6366	all protein coding genes
987	all protein coding genes
2454	all protein coding genes
20438	all protein coding genes
3289	all protein coding genes
11218	all protein coding genes
1278	all protein coding genes
1060	all protein coding genes
1370	all protein coding genes
15367	all protein coding genes
1085	all protein coding genes
3356	all protein coding genes
450	all protein coding genes
23487	all protein coding genes
834	all protein coding genes
34159	all protein coding genes
1033	all protein coding genes
981	all protein coding genes
1031	all protein coding genes
2006	all protein coding genes
1863	all protein coding genes
1829	all protein coding genes
1138	all protein coding genes
2840	all protein coding genes
2091	all protein coding genes
47623	all protein coding genes
1421	all protein coding genes
136204	all protein coding genes
1188	all protein coding genes
1546	all protein coding genes
1454	all protein coding genes
1995	all protein coding genes
3101	all protein coding genes
2069	all protein coding genes
2213	all protein coding genes
2404	all protein coding genes
16695	all protein coding genes
9305	all protein coding genes
931	all protein coding genes
1369	all protein coding genes
1881	all protein coding genes
1481	all protein coding genes
2100	all protein coding genes
1413	all protein coding genes
5498	all protein coding genes
3925	all protein coding genes
5821	all protein coding genes
27293	all protein coding genes
742	all protein coding genes
44517	all protein coding genes
1844	all protein coding genes
1822	all protein coding genes
1978	all protein coding genes
1900	all protein coding genes
1998	all protein coding genes
42745	all protein coding genes
1196	all protein coding genes
7093	all protein coding genes
7384	all protein coding genes
991	all protein coding genes
1877	all protein coding genes
2374	all protein coding genes
10262	all protein coding genes
1541	all protein coding genes
1573	all protein coding genes
6312	all protein coding genes
1952	all protein coding genes
8050	all protein coding genes
6318	all protein coding genes
1204	all protein coding genes
9109	all protein coding genes
1093	all protein coding genes
1017	all protein coding genes
1972	all protein coding genes
2078	all protein coding genes
3628	all protein coding genes
2323	all protein coding genes
79236	all protein coding genes
3322	all protein coding genes
465	all protein coding genes
6672	all protein coding genes
2766	all protein coding genes
1729	all protein coding genes
4377	all protein coding genes
3070	all protein coding genes
4779	all protein coding genes
1554	all protein coding genes
1504	all protein coding genes
1750	all protein coding genes
2508	all protein coding genes
2176	all protein coding genes
19677	all protein coding genes
5960	all protein coding genes
5960	all protein coding genes
3333	all protein coding genes
1544	all protein coding genes
1391	all protein coding genes
1028	all protein coding genes
2302	all protein coding genes
1218	all protein coding genes
5438	all protein coding genes
40665	all protein coding genes
1591	all protein coding genes
51173	all protein coding genes
1000	all protein coding genes
1322	all protein coding genes
14853	all protein coding genes
3730	all protein coding genes
2451	all protein coding genes
4930	all protein coding genes
327	all protein coding genes
106131	all protein coding genes
1257	all protein coding genes
979	all protein coding genes
2024	all protein coding genes
645	all protein coding genes
1399	all protein coding genes
5077	all protein coding genes
684	all protein coding genes
340	all protein coding genes
16989	all protein coding genes
5283	all protein coding genes
1775	all protein coding genes
1831	all protein coding genes
573	all protein coding genes
12136	all protein coding genes
1582	all protein coding genes
1766	all protein coding genes
1079	all protein coding genes
1629	all protein coding genes
650	all protein coding genes
840	all protein coding genes
4064	all protein coding genes
2228	all protein coding genes
2330	all protein coding genes
1648	all protein coding genes
19402	all protein coding genes
5651	all protein coding genes
3387	all protein coding genes
6978	all protein coding genes
5761	all protein coding genes
8800	all protein coding genes
4563	all protein coding genes
3856	all protein coding genes
7338	all protein coding genes
3251	all protein coding genes
1128	all protein coding genes
25560	all protein coding genes
1077	all protein coding genes
2792	all protein coding genes
1776	all protein coding genes
16532	all protein coding genes
[truncated: 12,365 more rows]

## Sheet: Fig2A gene length by region
length	category
701	all protein coding genes_intron
62	all protein coding genes_intron
66	all protein coding genes_intron
59	all protein coding genes_intron
61	all protein coding genes_intron
685	all protein coding genes_intron
659	all protein coding genes_intron
65	all protein coding genes_intron
70	all protein coding genes_intron
426	all protein coding genes_intron
51	all protein coding genes_intron
2109	all protein coding genes_intron
710	all protein coding genes_intron
61	all protein coding genes_intron
70	all protein coding genes_intron
65	all protein coding genes_intron
111	all protein coding genes_intron
68	all protein coding genes_intron
60	all protein coding genes_intron
153	all protein coding genes_intron
53	all protein coding genes_intron
1800	all protein coding genes_intron
361	all protein coding genes_intron
108	all protein coding genes_intron
3171	all protein coding genes_intron
284	all protein coding genes_intron
140	all protein coding genes_intron
71	all protein coding genes_intron
66	all protein coding genes_intron
60	all protein coding genes_intron
87	all protein coding genes_intron
64	all protein coding genes_intron
392	all protein coding genes_intron
82	all protein coding genes_intron
352	all protein coding genes_intron
57	all protein coding genes_intron
64	all protein coding genes_intron
92	all protein coding genes_intron
133	all protein coding genes_intron
626	all protein coding genes_intron
53	all protein coding genes_intron
153	all protein coding genes_intron
110	all protein coding genes_intron
188	all protein coding genes_intron
1089	all protein coding genes_intron
1195	all protein coding genes_intron
506	all protein coding genes_intron
72	all protein coding genes_intron
1537	all protein coding genes_intron
59	all protein coding genes_intron
400	all protein coding genes_intron
58	all protein coding genes_intron
56	all protein coding genes_intron
6167	all protein coding genes_intron
65	all protein coding genes_intron
731	all protein coding genes_intron
733	all protein coding genes_intron
1068	all protein coding genes_intron
487	all protein coding genes_intron
608	all protein coding genes_intron
3348	all protein coding genes_intron
3134	all protein coding genes_intron
57	all protein coding genes_intron
1776	all protein coding genes_intron
60	all protein coding genes_intron
57	all protein coding genes_intron
1776	all protein coding genes_intron
521	all protein coding genes_intron
1764	all protein coding genes_intron
496	all protein coding genes_intron
1764	all protein coding genes_intron
2398	all protein coding genes_intron
81	all protein coding genes_intron
316	all protein coding genes_intron
61	all protein coding genes_intron
770	all protein coding genes_intron
2139	all protein coding genes_intron
534	all protein coding genes_intron
57	all protein coding genes_intron
70	all protein coding genes_intron
160	all protein coding genes_intron
123	all protein coding genes_intron
672	all protein coding genes_intron
70	all protein coding genes_intron
160	all protein coding genes_intron
123	all protein coding genes_intron
1051	all protein coding genes_intron
59	all protein coding genes_intron
70	all protein coding genes_intron
160	all protein coding genes_intron
123	all protein coding genes_intron
672	all protein coding genes_intron
70	all protein coding genes_intron
160	all protein coding genes_intron
123	all protein coding genes_intron
1051	all protein coding genes_intron
59	all protein coding genes_intron
163	all protein coding genes_intron
123	all protein coding genes_intron
163	all protein coding genes_intron
123	all protein coding genes_intron
672	all protein coding genes_intron
69	all protein coding genes_intron
151	all protein coding genes_intron
732	all protein coding genes_intron
581	all protein coding genes_intron
69	all protein coding genes_intron
151	all protein coding genes_intron
732	all protein coding genes_intron
559	all protein coding genes_intron
69	all protein coding genes_intron
151	all protein coding genes_intron
732	all protein coding genes_intron
485	all protein coding genes_intron
69	all protein coding genes_intron
151	all protein coding genes_intron
732	all protein coding genes_intron
121	all protein coding genes_intron
69	all protein coding genes_intron
151	all protein coding genes_intron
732	all protein coding genes_intron
785	all protein coding genes_intron
55	all protein coding genes_intron
90	all protein coding genes_intron
56	all protein coding genes_intron
59	all protein coding genes_intron
60	all protein coding genes_intron
59	all protein coding genes_intron
69	all protein coding genes_intron
265	all protein coding genes_intron
56	all protein coding genes_intron
120	all protein coding genes_intron
58	all protein coding genes_intron
52	all protein coding genes_intron
339	all protein coding genes_intron
61	all protein coding genes_intron
56	all protein coding genes_intron
120	all protein coding genes_intron
58	all protein coding genes_intron
52	all protein coding genes_intron
339	all protein coding genes_intron
61	all protein coding genes_intron
63934	all protein coding genes_intron
2315	all protein coding genes_intron
372	all protein coding genes_intron
408	all protein coding genes_intron
119	all protein coding genes_intron
572	all protein coding genes_intron
2315	all protein coding genes_intron
372	all protein coding genes_intron
408	all protein coding genes_intron
119	all protein coding genes_intron
546	all protein coding genes_intron
2315	all protein coding genes_intron
372	all protein coding genes_intron
408	all protein coding genes_intron
119	all protein coding genes_intron
197	all protein coding genes_intron
146	all protein coding genes_intron
110	all protein coding genes_intron
2699	all protein coding genes_intron
81	all protein coding genes_intron
120	all protein coding genes_intron
84	all protein coding genes_intron
120	all protein coding genes_intron
84	all protein coding genes_intron
59	all protein coding genes_intron
245	all protein coding genes_intron
66	all protein coding genes_intron
60	all protein coding genes_intron
73	all protein coding genes_intron
351	all protein coding genes_intron
398	all protein coding genes_intron
1376	all protein coding genes_intron
66	all protein coding genes_intron
69	all protein coding genes_intron
1731	all protein coding genes_intron
130	all protein coding genes_intron
65	all protein coding genes_intron
67	all protein coding genes_intron
4595	all protein coding genes_intron
66	all protein coding genes_intron
69	all protein coding genes_intron
1731	all protein coding genes_intron
130	all protein coding genes_intron
65	all protein coding genes_intron
67	all protein coding genes_intron
4595	all protein coding genes_intron
66	all protein coding genes_intron
69	all protein coding genes_intron
398	all protein coding genes_intron
1376	all protein coding genes_intron
66	all protein coding genes_intron
69	all protein coding genes_intron
398	all protein coding genes_intron
1376	all protein coding genes_intron
66	all protein coding genes_intron
69	all protein coding genes_intron
1731	all protein coding genes_intron
130	all protein coding genes_intron
65	all protein coding genes_intron
67	all protein coding genes_intron
62	all protein coding genes_intron
193	all protein coding genes_intron
61	all protein coding genes_intron
16140	all protein coding genes_intron
957	all protein coding genes_intron
61	all protein coding genes_intron
58	all protein coding genes_intron
101	all protein coding genes_intron
61	all protein coding genes_intron
58	all protein coding genes_intron
2197	all protein coding genes_intron
1289	all protein coding genes_intron
759	all protein coding genes_intron
114	all protein coding genes_intron
222	all protein coding genes_intron
55	all protein coding genes_intron
63	all protein coding genes_intron
62	all protein coding genes_intron
61	all protein coding genes_intron
214	all protein coding genes_intron
80	all protein coding genes_intron
68	all protein coding genes_intron
66	all protein coding genes_intron
58	all protein coding genes_intron
109	all protein coding genes_intron
191	all protein coding genes_intron
77	all protein coding genes_intron
455	all protein coding genes_intron
101	all protein coding genes_intron
15636	all protein coding genes_intron
785	all protein coding genes_intron
15636	all protein coding genes_intron
769	all protein coding genes_intron
57	all protein coding genes_intron
287	all protein coding genes_intron
1514	all protein coding genes_intron
980	all protein coding genes_intron
4226	all protein coding genes_intron
64	all protein coding genes_intron
3996	all protein coding genes_intron
65	all protein coding genes_intron
101	all protein coding genes_intron
65	all protein coding genes_intron
1092	all protein coding genes_intron
28729	all protein coding genes_intron
10085	all protein coding genes_intron
133	all protein coding genes_intron
74	all protein coding genes_intron
78	all protein coding genes_intron
1563	all protein coding genes_intron
193	all protein coding genes_intron
63	all protein coding genes_intron
78	all protein coding genes_intron
120	all protein coding genes_intron
1696	all protein coding genes_intron
2049	all protein coding genes_intron
61	all protein coding genes_intron
62	all protein coding genes_intron
141	all protein coding genes_intron
78	all protein coding genes_intron
57	all protein coding genes_intron
141	all protein coding genes_intron
78	all protein coding genes_intron
59	all protein coding genes_intron
141	all protein coding genes_intron
78	all protein coding genes_intron
63	all protein coding genes_intron
58	all protein coding genes_intron
60	all protein coding genes_intron
2053	all protein coding genes_intron
60	all protein coding genes_intron
703	all protein coding genes_intron
60	all protein coding genes_intron
94	all protein coding genes_intron
76	all protein coding genes_intron
84	all protein coding genes_intron
65	all protein coding genes_intron
699	all protein coding genes_intron
314	all protein coding genes_intron
699	all protein coding genes_intron
609	all protein coding genes_intron
494	all protein coding genes_intron
314	all protein coding genes_intron
358	all protein coding genes_intron
446	all protein coding genes_intron
34400	all protein coding genes_intron
6157	all protein coding genes_intron
1508	all protein coding genes_intron
68	all protein coding genes_intron
5982	all protein coding genes_intron
221	all protein coding genes_intron
2761	all protein coding genes_intron
820	all protein coding genes_intron
653	all protein coding genes_intron
70	all protein coding genes_intron
401	all protein coding genes_intron
66	all protein coding genes_intron
150	all protein coding genes_intron
446	all protein coding genes_intron
34400	all protein coding genes_intron
6157	all protein coding genes_intron
1508	all protein coding genes_intron
68	all protein coding genes_intron
5982	all protein coding genes_intron
221	all protein coding genes_intron
2761	all protein coding genes_intron
820	all protein coding genes_intron
653	all protein coding genes_intron
70	all protein coding genes_intron
164	all protein coding genes_intron
213	all protein coding genes_intron
66	all protein coding genes_intron
150	all protein coding genes_intron
498	all protein coding genes_intron
34400	all protein coding genes_intron
6157	all protein coding genes_intron
1508	all protein coding genes_intron
68	all protein coding genes_intron
5982	all protein coding genes_intron
221	all protein coding genes_intron
2761	all protein coding genes_intron
820	all protein coding genes_intron
653	all protein coding genes_intron
70	all protein coding genes_intron
401	all protein coding genes_intron
66	all protein coding genes_intron
150	all protein coding genes_intron
563	all protein coding genes_intron
34400	all protein coding genes_intron
6157	all protein coding genes_intron
1508	all protein coding genes_intron
68	all protein coding genes_intron
5982	all protein coding genes_intron
221	all protein coding genes_intron
2761	all protein coding genes_intron
820	all protein coding genes_intron
653	all protein coding genes_intron
70	all protein coding genes_intron
401	all protein coding genes_intron
66	all protein coding genes_intron
150	all protein coding genes_intron
1298	all protein coding genes_intron
69	all protein coding genes_intron
153	all protein coding genes_intron
90	all protein coding genes_intron
153	all protein coding genes_intron
153	all protein coding genes_intron
11028	all protein coding genes_intron
75	all protein coding genes_intron
60	all protein coding genes_intron
69	all protein coding genes_intron
54	all protein coding genes_intron
61	all protein coding genes_intron
70	all protein coding genes_intron
64	all protein coding genes_intron
63	all protein coding genes_intron
114	all protein coding genes_intron
73	all protein coding genes_intron
226	all protein coding genes_intron
83	all protein coding genes_intron
69	all protein coding genes_intron
135	all protein coding genes_intron
302	all protein coding genes_intron
63	all protein coding genes_intron
62	all protein coding genes_intron
61	all protein coding genes_intron
79	all protein coding genes_intron
64	all protein coding genes_intron
568	all protein coding genes_intron
1310	all protein coding genes_intron
161	all protein coding genes_intron
78	all protein coding genes_intron
58	all protein coding genes_intron
317	all protein coding genes_intron
131	all protein coding genes_intron
1283	all protein coding genes_intron
64	all protein coding genes_intron
503	all protein coding genes_intron
64	all protein coding genes_intron
449	all protein coding genes_intron
64	all protein coding genes_intron
469	all protein coding genes_intron
64	all protein coding genes_intron
412	all protein coding genes_intron
60	all protein coding genes_intron
69	all protein coding genes_intron
65	all protein coding genes_intron
58	all protein coding genes_intron
70	all protein coding genes_intron
62	all protein coding genes_intron
72	all protein coding genes_intron
549	all protein coding genes_intron
60	all protein coding genes_intron
3779	all protein coding genes_intron
553	all protein coding genes_intron
85	all protein coding genes_intron
56	all protein coding genes_intron
64	all protein coding genes_intron
491	all protein coding genes_intron
620	all protein coding genes_intron
69	all protein coding genes_intron
88	all protein coding genes_intron
59	all protein coding genes_intron
312	all protein coding genes_intron
7580	all protein coding genes_intron
856	all protein coding genes_intron
780	all protein coding genes_intron
69	all protein coding genes_intron
57	all protein coding genes_intron
60	all protein coding genes_intron
69	all protein coding genes_intron
55	all protein coding genes_intron
7579	all protein coding genes_intron
780	all protein coding genes_intron
69	all protein coding genes_intron
57	all protein coding genes_intron
60	all protein coding genes_intron
69	all protein coding genes_intron
55	all protein coding genes_intron
7579	all protein coding genes_intron
69	all protein coding genes_intron
57	all protein coding genes_intron
60	all protein coding genes_intron
69	all protein coding genes_intron
55	all protein coding genes_intron
132	all protein coding genes_intron
112	all protein coding genes_intron
3524	all protein coding genes_intron
52	all protein coding genes_intron
60	all protein coding genes_intron
119	all protein coding genes_intron
274	all protein coding genes_intron
9805	all protein coding genes_intron
81	all protein coding genes_intron
58	all protein coding genes_intron
61	all protein coding genes_intron
65	all protein coding genes_intron
113	all protein coding genes_intron
58	all protein coding genes_intron
357	all protein coding genes_intron
64	all protein coding genes_intron
505	all protein coding genes_intron
299	all protein coding genes_intron
56	all protein coding genes_intron
65	all protein coding genes_intron
117	all protein coding genes_intron
300	all protein coding genes_intron
1671	all protein coding genes_intron
724	all protein coding genes_intron
2484	all protein coding genes_intron
68	all protein coding genes_intron
953	all protein coding genes_intron
80	all protein coding genes_intron
54	all protein coding genes_intron
57	all protein coding genes_intron
58	all protein coding genes_intron
58	all protein coding genes_intron
57	all protein coding genes_intron
58	all protein coding genes_intron
54	all protein coding genes_intron
60	all protein coding genes_intron
75	all protein coding genes_intron
243	all protein coding genes_intron
589	all protein coding genes_intron
238	all protein coding genes_intron
567	all protein coding genes_intron
80	all protein coding genes_intron
140	all protein coding genes_intron
63	all protein coding genes_intron
193	all protein coding genes_intron
106	all protein coding genes_intron
508	all protein coding genes_intron
508	all protein coding genes_intron
114	all protein coding genes_intron
508	all protein coding genes_intron
4777	all protein coding genes_intron
3238	all protein coding genes_intron
218	all protein coding genes_intron
100	all protein coding genes_intron
520	all protein coding genes_intron
218	all protein coding genes_intron
65	all protein coding genes_intron
383	all protein coding genes_intron
52	all protein coding genes_intron
61	all protein coding genes_intron
54	all protein coding genes_intron
73	all protein coding genes_intron
765	all protein coding genes_intron
64	all protein coding genes_intron
64	all protein coding genes_intron
67	all protein coding genes_intron
57	all protein coding genes_intron
166	all protein coding genes_intron
54	all protein coding genes_intron
2101	all protein coding genes_intron
66	all protein coding genes_intron
54	all protein coding genes_intron
66	all protein coding genes_intron
4182	all protein coding genes_intron
60	all protein coding genes_intron
57	all protein coding genes_intron
56	all protein coding genes_intron
65	all protein coding genes_intron
63	all protein coding genes_intron
63	all protein coding genes_intron
60	all protein coding genes_intron
723	all protein coding genes_intron
13922	all protein coding genes_intron
6174	all protein coding genes_intron
6038	all protein coding genes_intron
60	all protein coding genes_intron
57	all protein coding genes_intron
56	all protein coding genes_intron
65	all protein coding genes_intron
63	all protein coding genes_intron
63	all protein coding genes_intron
60	all protein coding genes_intron
277	all protein coding genes_intron
3163	all protein coding genes_intron
78	all protein coding genes_intron
7862	all protein coding genes_intron
14417	all protein coding genes_intron
58	all protein coding genes_intron
64	all protein coding genes_intron
889	all protein coding genes_intron
75	all protein coding genes_intron
75	all protein coding genes_intron
68	all protein coding genes_intron
61	all protein coding genes_intron
1270	all protein coding genes_intron
576	all protein coding genes_intron
7520	all protein coding genes_intron
474	all protein coding genes_intron
150	all protein coding genes_intron
2153	all protein coding genes_intron
869	all protein coding genes_intron
87	all protein coding genes_intron
65	all protein coding genes_intron
64	all protein coding genes_intron
2187	all protein coding genes_intron
61	all protein coding genes_intron
59	all protein coding genes_intron
62	all protein coding genes_intron
72	all protein coding genes_intron
76	all protein coding genes_intron
59	all protein coding genes_intron
54	all protein coding genes_intron
76	all protein coding genes_intron
59	all protein coding genes_intron
54	all protein coding genes_intron
59	all protein coding genes_intron
65	all protein coding genes_intron
87	all protein coding genes_intron
787	all protein coding genes_intron
834	all protein coding genes_intron
58	all protein coding genes_intron
64	all protein coding genes_intron
336	all protein coding genes_intron
13451	all protein coding genes_intron
11124	all protein coding genes_intron
75	all protein coding genes_intron
89	all protein coding genes_intron
87	all protein coding genes_intron
144	all protein coding genes_intron
10030	all protein coding genes_intron
11334	all protein coding genes_intron
11124	all protein coding genes_intron
75	all protein coding genes_intron
89	all protein coding genes_intron
87	all protein coding genes_intron
144	all protein coding genes_intron
5550	all protein coding genes_intron
11334	all protein coding genes_intron
11124	all protein coding genes_intron
75	all protein coding genes_intron
89	all protein coding genes_intron
87	all protein coding genes_intron
144	all protein coding genes_intron
10030	all protein coding genes_intron
11334	all protein coding genes_intron
11124	all protein coding genes_intron
75	all protein coding genes_intron
89	all protein coding genes_intron
87	all protein coding genes_intron
144	all protein coding genes_intron
21453	all protein coding genes_intron
11334	all protein coding genes_intron
11124	all protein coding genes_intron
75	all protein coding genes_intron
89	all protein coding genes_intron
87	all protein coding genes_intron
144	all protein coding genes_intron
5733	all protein coding genes_intron
62	all protein coding genes_intron
54	all protein coding genes_intron
61	all protein coding genes_intron
62	all protein coding genes_intron
878	all protein coding genes_intron
57	all protein coding genes_intron
66	all protein coding genes_intron
1163	all protein coding genes_intron
74	all protein coding genes_intron
132	all protein coding genes_intron
56	all protein coding genes_intron
107	all protein coding genes_intron
1221	all protein coding genes_intron
1403	all protein coding genes_intron
77	all protein coding genes_intron
3231	all protein coding genes_intron
65	all protein coding genes_intron
65	all protein coding genes_intron
65	all protein coding genes_intron
63	all protein coding genes_intron
83	all protein coding genes_intron
104	all protein coding genes_intron
65	all protein coding genes_intron
142	all protein coding genes_intron
25349	all protein coding genes_intron
20480	all protein coding genes_intron
13243	all protein coding genes_intron
55	all protein coding genes_intron
65	all protein coding genes_intron
2857	all protein coding genes_intron
114	all protein coding genes_intron
365	all protein coding genes_intron
61	all protein coding genes_intron
62	all protein coding genes_intron
97	all protein coding genes_intron
210	all protein coding genes_intron
180	all protein coding genes_intron
8534	all protein coding genes_intron
4927	all protein coding genes_intron
192	all protein coding genes_intron
195	all protein coding genes_intron
192	all protein coding genes_intron
342	all protein coding genes_intron
164	all protein coding genes_intron
1461	all protein coding genes_intron
164	all protein coding genes_intron
1363	all protein coding genes_intron
62	all protein coding genes_intron
60	all protein coding genes_intron
67	all protein coding genes_intron
74	all protein coding genes_intron
1476	all protein coding genes_intron
2873	all protein coding genes_intron
115	all protein coding genes_intron
129	all protein coding genes_intron
803	all protein coding genes_intron
86	all protein coding genes_intron
63	all protein coding genes_intron
892	all protein coding genes_intron
1052	all protein coding genes_intron
73	all protein coding genes_intron
67	all protein coding genes_intron
4416	all protein coding genes_intron
115	all protein coding genes_intron
129	all protein coding genes_intron
803	all protein coding genes_intron
86	all protein coding genes_intron
63	all protein coding genes_intron
892	all protein coding genes_intron
1052	all protein coding genes_intron
73	all protein coding genes_intron
67	all protein coding genes_intron
50	all protein coding genes_intron
70	all protein coding genes_intron
67	all protein coding genes_intron
55	all protein coding genes_intron
65	all protein coding genes_intron
79	all protein coding genes_intron
57	all protein coding genes_intron
59	all protein coding genes_intron
73	all protein coding genes_intron
82	all protein coding genes_intron
69	all protein coding genes_intron
8621	all protein coding genes_intron
1190	all protein coding genes_intron
233	all protein coding genes_intron
242	all protein coding genes_intron
61	all protein coding genes_intron
66	all protein coding genes_intron
67	all protein coding genes_intron
66	all protein coding genes_intron
61	all protein coding genes_intron
60	all protein coding genes_intron
414	all protein coding genes_intron
420	all protein coding genes_intron
73	all protein coding genes_intron
69	all protein coding genes_intron
61	all protein coding genes_intron
414	all protein coding genes_intron
471	all protein coding genes_intron
73	all protein coding genes_intron
69	all protein coding genes_intron
61	all protein coding genes_intron
68	all protein coding genes_intron
420	all protein coding genes_intron
73	all protein coding genes_intron
69	all protein coding genes_intron
61	all protein coding genes_intron
58	all protein coding genes_intron
67	all protein coding genes_intron
1940	all protein coding genes_intron
75	all protein coding genes_intron
618	all protein coding genes_intron
119	all protein coding genes_intron
61	all protein coding genes_intron
110	all protein coding genes_intron
54	all protein coding genes_intron
408	all protein coding genes_intron
66	all protein coding genes_intron
67	all protein coding genes_intron
50	all protein coding genes_intron
2936	all protein coding genes_intron
259	all protein coding genes_intron
2936	all protein coding genes_intron
2936	all protein coding genes_intron
58	all protein coding genes_intron
2043	all protein coding genes_intron
54	all protein coding genes_intron
53	all protein coding genes_intron
60	all protein coding genes_intron
55	all protein coding genes_intron
58	all protein coding genes_intron
53	all protein coding genes_intron
94	all protein coding genes_intron
61	all protein coding genes_intron
60	all protein coding genes_intron
55	all protein coding genes_intron
56	all protein coding genes_intron
203	all protein coding genes_intron
70	all protein coding genes_intron
777	all protein coding genes_intron
66	all protein coding genes_intron
67	all protein coding genes_intron
366	all protein coding genes_intron
664	all protein coding genes_intron
192	all protein coding genes_intron
75	all protein coding genes_intron
374	all protein coding genes_intron
58	all protein coding genes_intron
63	all protein coding genes_intron
1813	all protein coding genes_intron
288	all protein coding genes_intron
74	all protein coding genes_intron
4095	all protein coding genes_intron
6845	all protein coding genes_intron
75	all protein coding genes_intron
374	all protein coding genes_intron
58	all protein coding genes_intron
63	all protein coding genes_intron
637	all protein coding genes_intron
1464	all protein coding genes_intron
74	all protein coding genes_intron
4095	all protein coding genes_intron
6845	all protein coding genes_intron
75	all protein coding genes_intron
374	all protein coding genes_intron
58	all protein coding genes_intron
63	all protein coding genes_intron
1747	all protein coding genes_intron
288	all protein coding genes_intron
74	all protein coding genes_intron
4095	all protein coding genes_intron
6848	all protein coding genes_intron
60	all protein coding genes_intron
61	all protein coding genes_intron
52	all protein coding genes_intron
78	all protein coding genes_intron
61	all protein coding genes_intron
65	all protein coding genes_intron
73	all protein coding genes_intron
63	all protein coding genes_intron
61	all protein coding genes_intron
65	all protein coding genes_intron
73	all protein coding genes_intron
63	all protein coding genes_intron
211	all protein coding genes_intron
70	all protein coding genes_intron
60	all protein coding genes_intron
532	all protein coding genes_intron
70	all protein coding genes_intron
60	all protein coding genes_intron
598	all protein coding genes_intron
70	all protein coding genes_intron
60	all protein coding genes_intron
159	all protein coding genes_intron
51	all protein coding genes_intron
159	all protein coding genes_intron
185	all protein coding genes_intron
70	all protein coding genes_intron
54	all protein coding genes_intron
56	all protein coding genes_intron
79	all protein coding genes_intron
65	all protein coding genes_intron
63	all protein coding genes_intron
70	all protein coding genes_intron
54	all protein coding genes_intron
56	all protein coding genes_intron
79	all protein coding genes_intron
65	all protein coding genes_intron
61	all protein coding genes_intron
57	all protein coding genes_intron
66	all protein coding genes_intron
72	all protein coding genes_intron
59	all protein coding genes_intron
66	all protein coding genes_intron
63	all protein coding genes_intron
62	all protein coding genes_intron
59	all protein coding genes_intron
66	all protein coding genes_intron
63	all protein coding genes_intron
62	all protein coding genes_intron
66	all protein coding genes_intron
57	all protein coding genes_intron
74	all protein coding genes_intron
56	all protein coding genes_intron
61	all protein coding genes_intron
57	all protein coding genes_intron
66	all protein coding genes_intron
109	all protein coding genes_intron
154	all protein coding genes_intron
57	all protein coding genes_intron
70	all protein coding genes_intron
61	all protein coding genes_intron
66	all protein coding genes_intron
70	all protein coding genes_intron
112	all protein coding genes_intron
68	all protein coding genes_intron
9309	all protein coding genes_intron
67	all protein coding genes_intron
68	all protein coding genes_intron
70	all protein coding genes_intron
110	all protein coding genes_intron
9309	all protein coding genes_intron
67	all protein coding genes_intron
68	all protein coding genes_intron
70	all protein coding genes_intron
591	all protein coding genes_intron
72	all protein coding genes_intron
12983	all protein coding genes_intron
692	all protein coding genes_intron
68	all protein coding genes_intron
128	all protein coding genes_intron
78	all protein coding genes_intron
114	all protein coding genes_intron
65	all protein coding genes_intron
80	all protein coding genes_intron
4604	all protein coding genes_intron
692	all protein coding genes_intron
68	all protein coding genes_intron
128	all protein coding genes_intron
78	all protein coding genes_intron
114	all protein coding genes_intron
65	all protein coding genes_intron
85	all protein coding genes_intron
692	all protein coding genes_intron
68	all protein coding genes_intron
128	all protein coding genes_intron
78	all protein coding genes_intron
114	all protein coding genes_intron
65	all protein coding genes_intron
80	all protein coding genes_intron
1385	all protein coding genes_intron
62	all protein coding genes_intron
74	all protein coding genes_intron
66	all protein coding genes_intron
292	all protein coding genes_intron
989	all protein coding genes_intron
62	all protein coding genes_intron
74	all protein coding genes_intron
66	all protein coding genes_intron
62	all protein coding genes_intron
62	all protein coding genes_intron
74	all protein coding genes_intron
66	all protein coding genes_intron
75	all protein coding genes_intron
1461	all protein coding genes_intron
901	all protein coding genes_intron
2555	all protein coding genes_intron
69	all protein coding genes_intron
100	all protein coding genes_intron
87	all protein coding genes_intron
56	all protein coding genes_intron
57	all protein coding genes_intron
56	all protein coding genes_intron
54	all protein coding genes_intron
55	all protein coding genes_intron
61	all protein coding genes_intron
68	all protein coding genes_intron
3592	all protein coding genes_intron
876	all protein coding genes_intron
65	all protein coding genes_intron
68	all protein coding genes_intron
66	all protein coding genes_intron
3045	all protein coding genes_intron
71	all protein coding genes_intron
55	all protein coding genes_intron
852	all protein coding genes_intron
70	all protein coding genes_intron
68	all protein coding genes_intron
171	all protein coding genes_intron
129	all protein coding genes_intron
64	all protein coding genes_intron
68	all protein coding genes_intron
65	all protein coding genes_intron
67	all protein coding genes_intron
94	all protein coding genes_intron
4573	all protein coding genes_intron
67	all protein coding genes_intron
94	all protein coding genes_intron
4090	all protein coding genes_intron
67	all protein coding genes_intron
94	all protein coding genes_intron
167	all protein coding genes_intron
78	all protein coding genes_intron
1180	all protein coding genes_intron
85	all protein coding genes_intron
9807	all protein coding genes_intron
74	all protein coding genes_intron
535	all protein coding genes_intron
60	all protein coding genes_intron
80	all protein coding genes_intron
63	all protein coding genes_intron
57	all protein coding genes_intron
148	all protein coding genes_intron
69	all protein coding genes_intron
1644	all protein coding genes_intron
994	all protein coding genes_intron
50	all protein coding genes_intron
96	all protein coding genes_intron
58	all protein coding genes_intron
384	all protein coding genes_intron
61	all protein coding genes_intron
979	all protein coding genes_intron
58	all protein coding genes_intron
55	all protein coding genes_intron
68	all protein coding genes_intron
52	all protein coding genes_intron
347	all protein coding genes_intron
56	all protein coding genes_intron
66	all protein coding genes_intron
63	all protein coding genes_intron
100	all protein coding genes_intron
317	all protein coding genes_intron
58	all protein coding genes_intron
60	all protein coding genes_intron
62	all protein coding genes_intron
61	all protein coding genes_intron
68	all protein coding genes_intron
132	all protein coding genes_intron
59	all protein coding genes_intron
61	all protein coding genes_intron
2277	all protein coding genes_intron
1707	all protein coding genes_intron
6403	all protein coding genes_intron
1070	all protein coding genes_intron
54	all protein coding genes_intron
66	all protein coding genes_intron
55	all protein coding genes_intron
124	all protein coding genes_intron
67	all protein coding genes_intron
60	all protein coding genes_intron
63	all protein coding genes_intron
153	all protein coding genes_intron
60	all protein coding genes_intron
1332	all protein coding genes_intron
60	all protein coding genes_intron
134	all protein coding genes_intron
119	all protein coding genes_intron
60	all protein coding genes_intron
65	all protein coding genes_intron
70	all protein coding genes_intron
354	all protein coding genes_intron
662	all protein coding genes_intron
779	all protein coding genes_intron
119	all protein coding genes_intron
60	all protein coding genes_intron
65	all protein coding genes_intron
70	all protein coding genes_intron
354	all protein coding genes_intron
61	all protein coding genes_intron
377	all protein coding genes_intron
60	all protein coding genes_intron
63	all protein coding genes_intron
59	all protein coding genes_intron
61	all protein coding genes_intron
4290	all protein coding genes_intron
63	all protein coding genes_intron
59	all protein coding genes_intron
61	all protein coding genes_intron
62	all protein coding genes_intron
57	all protein coding genes_intron
70	all protein coding genes_intron
121	all protein coding genes_intron
62	all protein coding genes_intron
18556	all protein coding genes_intron
69	all protein coding genes_intron
861	all protein coding genes_intron
239	all protein coding genes_intron
71	all protein coding genes_intron
66	all protein coding genes_intron
75	all protein coding genes_intron
62	all protein coding genes_intron
162	all protein coding genes_intron
211	all protein coding genes_intron
54	all protein coding genes_intron
6219	all protein coding genes_intron
311	all protein coding genes_intron
3377	all protein coding genes_intron
311	all protein coding genes_intron
61	all protein coding genes_intron
231	all protein coding genes_intron
66	all protein coding genes_intron
107	all protein coding genes_intron
76	all protein coding genes_intron
63	all protein coding genes_intron
65	all protein coding genes_intron
245	all protein coding genes_intron
67	all protein coding genes_intron
58	all protein coding genes_intron
60	all protein coding genes_intron
83	all protein coding genes_intron
71	all protein coding genes_intron
73	all protein coding genes_intron
81	all protein coding genes_intron
817	all protein coding genes_intron
64	all protein coding genes_intron
65	all protein coding genes_intron
3072	all protein coding genes_intron
64	all protein coding genes_intron
4443	all protein coding genes_intron
12650	all protein coding genes_intron
479	all protein coding genes_intron
817	all protein coding genes_intron
64	all protein coding genes_intron
65	all protein coding genes_intron
59	all protein coding genes_intron
1001	all protein coding genes_intron
75	all protein coding genes_intron
7772	all protein coding genes_intron
27819	all protein coding genes_intron
70	all protein coding genes_intron
863	all protein coding genes_intron
76	all protein coding genes_intron
83	all protein coding genes_intron
1091	all protein coding genes_intron
71	all protein coding genes_intron
978	all protein coding genes_intron
7411	all protein coding genes_intron
27819	all protein coding genes_intron
70	all protein coding genes_intron
863	all protein coding genes_intron
76	all protein coding genes_intron
83	all protein coding genes_intron
1091	all protein coding genes_intron
71	all protein coding genes_intron
3482	all protein coding genes_intron
7564	all protein coding genes_intron
27819	all protein coding genes_intron
70	all protein coding genes_intron
863	all protein coding genes_intron
76	all protein coding genes_intron
83	all protein coding genes_intron
1091	all protein coding genes_intron
71	all protein coding genes_intron
978	all protein coding genes_intron
7411	all protein coding genes_intron
27819	all protein coding genes_intron
70	all protein coding genes_intron
863	all protein coding genes_intron
76	all protein coding genes_intron
83	all protein coding genes_intron
1091	all protein coding genes_intron
71	all protein coding genes_intron
978	all protein coding genes_intron
4036	all protein coding genes_intron
27819	all protein coding genes_intron
70	all protein coding genes_intron
863	all protein coding genes_intron
76	all protein coding genes_intron
83	all protein coding genes_intron
1091	all protein coding genes_intron
71	all protein coding genes_intron
978	all protein coding genes_intron
8819	all protein coding genes_intron
70	all protein coding genes_intron
863	all protein coding genes_intron
76	all protein coding genes_intron
83	all protein coding genes_intron
1091	all protein coding genes_intron
71	all protein coding genes_intron
978	all protein coding genes_intron
7335	all protein coding genes_intron
27819	all protein coding genes_intron
70	all protein coding genes_intron
863	all protein coding genes_intron
76	all protein coding genes_intron
83	all protein coding genes_intron
1091	all protein coding genes_intron
71	all protein coding genes_intron
978	all protein coding genes_intron
810	all protein coding genes_intron
6718	all protein coding genes_intron
27819	all protein coding genes_intron
70	all protein coding genes_intron
863	all protein coding genes_intron
76	all protein coding genes_intron
83	all protein coding genes_intron
1091	all protein coding genes_intron
71	all protein coding genes_intron
978	all protein coding genes_intron
801	all protein coding genes_intron
6093	all protein coding genes_intron
228	all protein coding genes_intron
27819	all protein coding genes_intron
70	all protein coding genes_intron
863	all protein coding genes_intron
76	all protein coding genes_intron
83	all protein coding genes_intron
1091	all protein coding genes_intron
71	all protein coding genes_intron
3482	all protein coding genes_intron
26180	all protein coding genes_intron
70	all protein coding genes_intron
863	all protein coding genes_intron
76	all protein coding genes_intron
83	all protein coding genes_intron
1091	all protein coding genes_intron
71	all protein coding genes_intron
978	all protein coding genes_intron
24633	all protein coding genes_intron
70	all protein coding genes_intron
863	all protein coding genes_intron
76	all protein coding genes_intron
83	all protein coding genes_intron
1091	all protein coding genes_intron
71	all protein coding genes_intron
978	all protein coding genes_intron
2296	all protein coding genes_intron
60	all protein coding genes_intron
64	all protein coding genes_intron
62	all protein coding genes_intron
70	all protein coding genes_intron
64	all protein coding genes_intron
58	all protein coding genes_intron
65	all protein coding genes_intron
503	all protein coding genes_intron
63	all protein coding genes_intron
69	all protein coding genes_intron
90	all protein coding genes_intron
68	all protein coding genes_intron
633	all protein coding genes_intron
69	all protein coding genes_intron
77	all protein coding genes_intron
57	all protein coding genes_intron
170	all protein coding genes_intron
57	all protein coding genes_intron
80	all protein coding genes_intron
60	all protein coding genes_intron
57	all protein coding genes_intron
170	all protein coding genes_intron
57	all protein coding genes_intron
80	all protein coding genes_intron
60	all protein coding genes_intron
59	all protein coding genes_intron
62	all protein coding genes_intron
68	all protein coding genes_intron
57	all protein coding genes_intron
64	all protein coding genes_intron
281	all protein coding genes_intron
62	all protein coding genes_intron
60	all protein coding genes_intron
70	all protein coding genes_intron
70	all protein coding genes_intron
203	all protein coding genes_intron
61	all protein coding genes_intron
74	all protein coding genes_intron
3108	all protein coding genes_intron
341	all protein coding genes_intron
123	all protein coding genes_intron
60	all protein coding genes_intron
312	all protein coding genes_intron
3364	all protein coding genes_intron
625	all protein coding genes_intron
367	all protein coding genes_intron
341	all protein coding genes_intron
123	all protein coding genes_intron
60	all protein coding genes_intron
312	all protein coding genes_intron
3364	all protein coding genes_intron
625	all protein coding genes_intron
269	all protein coding genes_intron
341	all protein coding genes_intron
123	all protein coding genes_intron
60	all protein coding genes_intron
312	all protein coding genes_intron
3364	all protein coding genes_intron
625	all protein coding genes_intron
306	all protein coding genes_intron
64	all protein coding genes_intron
1877	all protein coding genes_intron
92	all protein coding genes_intron
66	all protein coding genes_intron
569	all protein coding genes_intron
653	all protein coding genes_intron
72	all protein coding genes_intron
67	all protein coding genes_intron
68	all protein coding genes_intron
56	all protein coding genes_intron
248	all protein coding genes_intron
178	all protein coding genes_intron
72	all protein coding genes_intron
67	all protein coding genes_intron
68	all protein coding genes_intron
56	all protein coding genes_intron
248	all protein coding genes_intron
59	all protein coding genes_intron
59	all protein coding genes_intron
56	all protein coding genes_intron
72	all protein coding genes_intron
62	all protein coding genes_intron
73	all protein coding genes_intron
59	all protein coding genes_intron
71	all protein coding genes_intron
70	all protein coding genes_intron
63	all protein coding genes_intron
64	all protein coding genes_intron
56	all protein coding genes_intron
512	all protein coding genes_intron
97	all protein coding genes_intron
167	all protein coding genes_intron
59	all protein coding genes_intron
62	all protein coding genes_intron
58	all protein coding genes_intron
54	all protein coding genes_intron
60	all protein coding genes_intron
58	all protein coding genes_intron
84	all protein coding genes_intron
97	all protein coding genes_intron
12147	all protein coding genes_intron
7861	all protein coding genes_intron
70	all protein coding genes_intron
2638	all protein coding genes_intron
4245	all protein coding genes_intron
94	all protein coding genes_intron
72	all protein coding genes_intron
75	all protein coding genes_intron
275	all protein coding genes_intron
68049	all protein coding genes_intron
218	all protein coding genes_intron
99	all protein coding genes_intron
74355	all protein coding genes_intron
4709	all protein coding genes_intron
6476	all protein coding genes_intron
1598	all protein coding genes_intron
223	all protein coding genes_intron
2593	all protein coding genes_intron
106	all protein coding genes_intron
72	all protein coding genes_intron
74	all protein coding genes_intron
70	all protein coding genes_intron
153	all protein coding genes_intron
2399	all protein coding genes_intron
21068	all protein coding genes_intron
39885	all protein coding genes_intron
4709	all protein coding genes_intron
6476	all protein coding genes_intron
1598	all protein coding genes_intron
223	all protein coding genes_intron
2593	all protein coding genes_intron
106	all protein coding genes_intron
72	all protein coding genes_intron
74	all protein coding genes_intron
70	all protein coding genes_intron
153	all protein coding genes_intron
2402	all protein coding genes_intron
21068	all protein coding genes_intron
39885	all protein coding genes_intron
11224	all protein coding genes_intron
1598	all protein coding genes_intron
223	all protein coding genes_intron
2593	all protein coding genes_intron
106	all protein coding genes_intron
72	all protein coding genes_intron
74	all protein coding genes_intron
70	all protein coding genes_intron
153	all protein coding genes_intron
2402	all protein coding genes_intron
21068	all protein coding genes_intron
39885	all protein coding genes_intron
4709	all protein coding genes_intron
6476	all protein coding genes_intron
1598	all protein coding genes_intron
223	all protein coding genes_intron
2593	all protein coding genes_intron
106	all protein coding genes_intron
72	all protein coding genes_intron
74	all protein coding genes_intron
70	all protein coding genes_intron
153	all protein coding genes_intron
2399	all protein coding genes_intron
21068	all protein coding genes_intron
39885	all protein coding genes_intron
4709	all protein coding genes_intron
6476	all protein coding genes_intron
1604	all protein coding genes_intron
223	all protein coding genes_intron
2593	all protein coding genes_intron
106	all protein coding genes_intron
72	all protein coding genes_intron
74	all protein coding genes_intron
70	all protein coding genes_intron
153	all protein coding genes_intron
29169	all protein coding genes_intron
4709	all protein coding genes_intron
6476	all protein coding genes_intron
1598	all protein coding genes_intron
223	all protein coding genes_intron
2593	all protein coding genes_intron
106	all protein coding genes_intron
72	all protein coding genes_intron
74	all protein coding genes_intron
70	all protein coding genes_intron
153	all protein coding genes_intron
25587	all protein coding genes_intron
4709	all protein coding genes_intron
6476	all protein coding genes_intron
1598	all protein coding genes_intron
223	all protein coding genes_intron
2593	all protein coding genes_intron
106	all protein coding genes_intron
72	all protein coding genes_intron
74	all protein coding genes_intron
70	all protein coding genes_intron
153	all protein coding genes_intron
2399	all protein coding genes_intron
21068	all protein coding genes_intron
12444	all protein coding genes_intron
18116	all protein coding genes_intron
6432	all protein coding genes_intron
11224	all protein coding genes_intron
1598	all protein coding genes_intron
223	all protein coding genes_intron
2593	all protein coding genes_intron
106	all protein coding genes_intron
72	all protein coding genes_intron
74	all protein coding genes_intron
70	all protein coding genes_intron
153	all protein coding genes_intron
6432	all protein coding genes_intron
11224	all protein coding genes_intron
1598	all protein coding genes_intron
223	all protein coding genes_intron
2593	all protein coding genes_intron
106	all protein coding genes_intron
72	all protein coding genes_intron
74	all protein coding genes_intron
70	all protein coding genes_intron
153	all protein coding genes_intron
2597	all protein coding genes_intron
1598	all protein coding genes_intron
223	all protein coding genes_intron
2593	all protein coding genes_intron
106	all protein coding genes_intron
72	all protein coding genes_intron
74	all protein coding genes_intron
70	all protein coding genes_intron
153	all protein coding genes_intron
223	all protein coding genes_intron
2593	all protein coding genes_intron
106	all protein coding genes_intron
72	all protein coding genes_intron
74	all protein coding genes_intron
70	all protein coding genes_intron
153	all protein coding genes_intron
1216	all protein coding genes_intron
8153	all protein coding genes_intron
51	all protein coding genes_intron
100	all protein coding genes_intron
62	all protein coding genes_intron
63	all protein coding genes_intron
5241	all protein coding genes_intron
1006	all protein coding genes_intron
62	all protein coding genes_intron
63	all protein coding genes_intron
5241	all protein coding genes_intron
769	all protein coding genes_intron
62	all protein coding genes_intron
63	all protein coding genes_intron
5241	all protein coding genes_intron
62	all protein coding genes_intron
70	all protein coding genes_intron
133	all protein coding genes_intron
30331	all protein coding genes_intron
24602	all protein coding genes_intron
72	all protein coding genes_intron
64	all protein coding genes_intron
57	all protein coding genes_intron
62	all protein coding genes_intron
144	all protein coding genes_intron
102	all protein coding genes_intron
72	all protein coding genes_intron
136	all protein coding genes_intron
69	all protein coding genes_intron
152	all protein coding genes_intron
121519	all protein coding genes_intron
105464	all protein coding genes_intron
26282	all protein coding genes_intron
51	all protein coding genes_intron
70622	all protein coding genes_intron
33253	all protein coding genes_intron
28934	all protein coding genes_intron
69	all protein coding genes_intron
74	all protein coding genes_intron
56	all protein coding genes_intron
78	all protein coding genes_intron
450	all protein coding genes_intron
69	all protein coding genes_intron
74	all protein coding genes_intron
56	all protein coding genes_intron
78	all protein coding genes_intron
122	all protein coding genes_intron
339	all protein coding genes_intron
304	all protein coding genes_intron
878	all protein coding genes_intron
203	all protein coding genes_intron
8019	all protein coding genes_intron
7320	all protein coding genes_intron
329	all protein coding genes_intron
84	all protein coding genes_intron
55	all protein coding genes_intron
62	all protein coding genes_intron
57	all protein coding genes_intron
291	all protein coding genes_intron
66	all protein coding genes_intron
53	all protein coding genes_intron
52	all protein coding genes_intron
53	all protein coding genes_intron
792	all protein coding genes_intron
792	all protein coding genes_intron
57086	all protein coding genes_intron
13248	all protein coding genes_intron
9818	all protein coding genes_intron
79	all protein coding genes_intron
721	all protein coding genes_intron
5342	all protein coding genes_intron
1177	all protein coding genes_intron
802	all protein coding genes_intron
71	all protein coding genes_intron
141	all protein coding genes_intron
59	all protein coding genes_intron
122	all protein coding genes_intron
4457	all protein coding genes_intron
4809	all protein coding genes_intron
86	all protein coding genes_intron
65	all protein coding genes_intron
197	all protein coding genes_intron
145	all protein coding genes_intron
206	all protein coding genes_intron
3470	all protein coding genes_intron
4809	all protein coding genes_intron
86	all protein coding genes_intron
65	all protein coding genes_intron
197	all protein coding genes_intron
145	all protein coding genes_intron
206	all protein coding genes_intron
2492	all protein coding genes_intron
917	all protein coding genes_intron
72	all protein coding genes_intron
9114	all protein coding genes_intron
1116	all protein coding genes_intron
1252	all protein coding genes_intron
917	all protein coding genes_intron
72	all protein coding genes_intron
6223	all protein coding genes_intron
2695	all protein coding genes_intron
1116	all protein coding genes_intron
1252	all protein coding genes_intron
917	all protein coding genes_intron
72	all protein coding genes_intron
9114	all protein coding genes_intron
63	all protein coding genes_intron
62	all protein coding genes_intron
64	all protein coding genes_intron
63	all protein coding genes_intron
62	all protein coding genes_intron
67	all protein coding genes_intron
349	all protein coding genes_intron
695	all protein coding genes_intron
4837	all protein coding genes_intron
88	all protein coding genes_intron
2078	all protein coding genes_intron
1321	all protein coding genes_intron
102	all protein coding genes_intron
6283	all protein coding genes_intron
75	all protein coding genes_intron
67	all protein coding genes_intron
10340	all protein coding genes_intron
1107	all protein coding genes_intron
61	all protein coding genes_intron
95	all protein coding genes_intron
72	all protein coding genes_intron
129	all protein coding genes_intron
1090	all protein coding genes_intron
61	all protein coding genes_intron
95	all protein coding genes_intron
60	all protein coding genes_intron
72	all protein coding genes_intron
129	all protein coding genes_intron
1090	all protein coding genes_intron
965	all protein coding genes_intron
117	all protein coding genes_intron
86	all protein coding genes_intron
325	all protein coding genes_intron
65	all protein coding genes_intron
98	all protein coding genes_intron
330	all protein coding genes_intron
80	all protein coding genes_intron
217	all protein coding genes_intron
74	all protein coding genes_intron
53	all protein coding genes_intron
80	all protein coding genes_intron
217	all protein coding genes_intron
74	all protein coding genes_intron
1456	all protein coding genes_intron
1431	all protein coding genes_intron
80	all protein coding genes_intron
217	all protein coding genes_intron
74	all protein coding genes_intron
88	all protein coding genes_intron
235	all protein coding genes_intron
82	all protein coding genes_intron
224	all protein coding genes_intron
4483	all protein coding genes_intron
9546	all protein coding genes_intron
680	all protein coding genes_intron
74	all protein coding genes_intron
560	all protein coding genes_intron
2725	all protein coding genes_intron
72	all protein coding genes_intron
61	all protein coding genes_intron
1548	all protein coding genes_intron
298	all protein coding genes_intron
605	all protein coding genes_intron
2725	all protein coding genes_intron
72	all protein coding genes_intron
61	all protein coding genes_intron
169	all protein coding genes_intron
560	all protein coding genes_intron
2725	all protein coding genes_intron
72	all protein coding genes_intron
61	all protein coding genes_intron
169	all protein coding genes_intron
338	all protein coding genes_intron
90	all protein coding genes_intron
4174	all protein coding genes_intron
148	all protein coding genes_intron
53	all protein coding genes_intron
59	all protein coding genes_intron
108	all protein coding genes_intron
1701	all protein coding genes_intron
68	all protein coding genes_intron
83	all protein coding genes_intron
66	all protein coding genes_intron
545	all protein coding genes_intron
108	all protein coding genes_intron
1701	all protein coding genes_intron
68	all protein coding genes_intron
83	all protein coding genes_intron
102	all protein coding genes_intron
66	all protein coding genes_intron
545	all protein coding genes_intron
108	all protein coding genes_intron
1701	all protein coding genes_intron
68	all protein coding genes_intron
83	all protein coding genes_intron
66	all protein coding genes_intron
545	all protein coding genes_intron
61	all protein coding genes_intron
86	all protein coding genes_intron
335	all protein coding genes_intron
66	all protein coding genes_intron
59	all protein coding genes_intron
397	all protein coding genes_intron
76	all protein coding genes_intron
61	all protein coding genes_intron
85	all protein coding genes_intron
66	all protein coding genes_intron
57	all protein coding genes_intron
64	all protein coding genes_intron
69	all protein coding genes_intron
62	all protein coding genes_intron
80	all protein coding genes_intron
373	all protein coding genes_intron
3415	all protein coding genes_intron
72	all protein coding genes_intron
141	all protein coding genes_intron
3415	all protein coding genes_intron
72	all protein coding genes_intron
152	all protein coding genes_intron
2761	all protein coding genes_intron
72	all protein coding genes_intron
141	all protein coding genes_intron
727	all protein coding genes_intron
76	all protein coding genes_intron
1278	all protein coding genes_intron
77	all protein coding genes_intron
217	all protein coding genes_intron
133	all protein coding genes_intron
136	all protein coding genes_intron
63	all protein coding genes_intron
65	all protein coding genes_intron
99	all protein coding genes_intron
57	all protein coding genes_intron
67	all protein coding genes_intron
57	all protein coding genes_intron
60	all protein coding genes_intron
70	all protein coding genes_intron
60	all protein coding genes_intron
88	all protein coding genes_intron
66	all protein coding genes_intron
59	all protein coding genes_intron
71	all protein coding genes_intron
65	all protein coding genes_intron
62	all protein coding genes_intron
9640	all protein coding genes_intron
16163	all protein coding genes_intron
65	all protein coding genes_intron
3754	all protein coding genes_intron
857	all protein coding genes_intron
2489	all protein coding genes_intron
68	all protein coding genes_intron
64	all protein coding genes_intron
395	all protein coding genes_intron
64	all protein coding genes_intron
195	all protein coding genes_intron
64	all protein coding genes_intron
64	all protein coding genes_intron
1260	all protein coding genes_intron
973	all protein coding genes_intron
65	all protein coding genes_intron
3754	all protein coding genes_intron
857	all protein coding genes_intron
2489	all protein coding genes_intron
68	all protein coding genes_intron
64	all protein coding genes_intron
395	all protein coding genes_intron
64	all protein coding genes_intron
195	all protein coding genes_intron
64	all protein coding genes_intron
64	all protein coding genes_intron
1260	all protein coding genes_intron
671	all protein coding genes_intron
62	all protein coding genes_intron
65	all protein coding genes_intron
68	all protein coding genes_intron
69	all protein coding genes_intron
63	all protein coding genes_intron
79	all protein coding genes_intron
593	all protein coding genes_intron
63	all protein coding genes_intron
56	all protein coding genes_intron
89	all protein coding genes_intron
66	all protein coding genes_intron
62	all protein coding genes_intron
60	all protein coding genes_intron
72	all protein coding genes_intron
58	all protein coding genes_intron
559	all protein coding genes_intron
101	all protein coding genes_intron
183	all protein coding genes_intron
107	all protein coding genes_intron
507	all protein coding genes_intron
1071	all protein coding genes_intron
5000	all protein coding genes_intron
95	all protein coding genes_intron
83	all protein coding genes_intron
5636	all protein coding genes_intron
5033	all protein coding genes_intron
48434	all protein coding genes_intron
2413	all protein coding genes_intron
2453	all protein coding genes_intron
95	all protein coding genes_intron
83	all protein coding genes_intron
5636	all protein coding genes_intron
5033	all protein coding genes_intron
48434	all protein coding genes_intron
2413	all protein coding genes_intron
95	all protein coding genes_intron
83	all protein coding genes_intron
5636	all protein coding genes_intron
5033	all protein coding genes_intron
48434	all protein coding genes_intron
2413	all protein coding genes_intron
72	all protein coding genes_intron
105	all protein coding genes_intron
54	all protein coding genes_intron
67	all protein coding genes_intron
58	all protein coding genes_intron
77	all protein coding genes_intron
65	all protein coding genes_intron
101	all protein coding genes_intron
15277	all protein coding genes_intron
21189	all protein coding genes_intron
75	all protein coding genes_intron
27108	all protein coding genes_intron
59	all protein coding genes_intron
3709	all protein coding genes_intron
132	all protein coding genes_intron
695	all protein coding genes_intron
177	all protein coding genes_intron
68	all protein coding genes_intron
63	all protein coding genes_intron
181	all protein coding genes_intron
72	all protein coding genes_intron
355	all protein coding genes_intron
65	all protein coding genes_intron
53	all protein coding genes_intron
57	all protein coding genes_intron
64	all protein coding genes_intron
1906	all protein coding genes_intron
291	all protein coding genes_intron
194	all protein coding genes_intron
80	all protein coding genes_intron
59	all protein coding genes_intron
61	all protein coding genes_intron
4647	all protein coding genes_intron
69	all protein coding genes_intron
70	all protein coding genes_intron
68	all protein coding genes_intron
59	all protein coding genes_intron
61	all protein coding genes_intron
4647	all protein coding genes_intron
69	all protein coding genes_intron
70	all protein coding genes_intron
68	all protein coding genes_intron
64	all protein coding genes_intron
1177	all protein coding genes_intron
83	all protein coding genes_intron
5229	all protein coding genes_intron
1634	all protein coding genes_intron
2692	all protein coding genes_intron
83	all protein coding genes_intron
5229	all protein coding genes_intron
1634	all protein coding genes_intron
782	all protein coding genes_intron
70	all protein coding genes_intron
5998	all protein coding genes_intron
77	all protein coding genes_intron
174	all protein coding genes_intron
58	all protein coding genes_intron
864	all protein coding genes_intron
180	all protein coding genes_intron
51	all protein coding genes_intron
2427	all protein coding genes_intron
81	all protein coding genes_intron
57	all protein coding genes_intron
74	all protein coding genes_intron
53	all protein coding genes_intron
52	all protein coding genes_intron
561	all protein coding genes_intron
54	all protein coding genes_intron
65	all protein coding genes_intron
60	all protein coding genes_intron
3608	all protein coding genes_intron
6452	all protein coding genes_intron
3319	all protein coding genes_intron
6452	all protein coding genes_intron
2964	all protein coding genes_intron
6452	all protein coding genes_intron
232	all protein coding genes_intron
662	all protein coding genes_intron
75	all protein coding genes_intron
70	all protein coding genes_intron
134	all protein coding genes_intron
232	all protein coding genes_intron
662	all protein coding genes_intron
75	all protein coding genes_intron
70	all protein coding genes_intron
662	all protein coding genes_intron
75	all protein coding genes_intron
70	all protein coding genes_intron
100	all protein coding genes_intron
662	all protein coding genes_intron
75	all protein coding genes_intron
70	all protein coding genes_intron
318	all protein coding genes_intron
655	all protein coding genes_intron
14167	all protein coding genes_intron
1454	all protein coding genes_intron
1041	all protein coding genes_intron
74	all protein coding genes_intron
160	all protein coding genes_intron
257	all protein coding genes_intron
60	all protein coding genes_intron
850	all protein coding genes_intron
14167	all protein coding genes_intron
1454	all protein coding genes_intron
1041	all protein coding genes_intron
74	all protein coding genes_intron
160	all protein coding genes_intron
257	all protein coding genes_intron
60	all protein coding genes_intron
54	all protein coding genes_intron
113	all protein coding genes_intron
305	all protein coding genes_intron
74	all protein coding genes_intron
60	all protein coding genes_intron
54	all protein coding genes_intron
1221	all protein coding genes_intron
6759	all protein coding genes_intron
65	all protein coding genes_intron
792	all protein coding genes_intron
72	all protein coding genes_intron
281	all protein coding genes_intron
64	all protein coding genes_intron
57	all protein coding genes_intron
69	all protein coding genes_intron
495	all protein coding genes_intron
346	all protein coding genes_intron
1221	all protein coding genes_intron
6759	all protein coding genes_intron
65	all protein coding genes_intron
792	all protein coding genes_intron
72	all protein coding genes_intron
281	all protein coding genes_intron
64	all protein coding genes_intron
57	all protein coding genes_intron
69	all protein coding genes_intron
103	all protein coding genes_intron
62	all protein coding genes_intron
94	all protein coding genes_intron
58	all protein coding genes_intron
58	all protein coding genes_intron
311	all protein coding genes_intron
74	all protein coding genes_intron
71	all protein coding genes_intron
877	all protein coding genes_intron
14910	all protein coding genes_intron
888	all protein coding genes_intron
96	all protein coding genes_intron
584	all protein coding genes_intron
888	all protein coding genes_intron
96	all protein coding genes_intron
142	all protein coding genes_intron
159	all protein coding genes_intron
354	all protein coding genes_intron
96	all protein coding genes_intron
9398	all protein coding genes_intron
10114	all protein coding genes_intron
15881	all protein coding genes_intron
14015	all protein coding genes_intron
3683	all protein coding genes_intron
2481	all protein coding genes_intron
100	all protein coding genes_intron
88	all protein coding genes_intron
211	all protein coding genes_intron
403	all protein coding genes_intron
3033	all protein coding genes_intron
408	all protein coding genes_intron
175	all protein coding genes_intron
4037	all protein coding genes_intron
107	all protein coding genes_intron
109	all protein coding genes_intron
104	all protein coding genes_intron
189	all protein coding genes_intron
85	all protein coding genes_intron
62	all protein coding genes_intron
110	all protein coding genes_intron
5109	all protein coding genes_intron
3036	all protein coding genes_intron
69	all protein coding genes_intron
105	all protein coding genes_intron
65	all protein coding genes_intron
148	all protein coding genes_intron
154	all protein coding genes_intron
425	all protein coding genes_intron
66	all protein coding genes_intron
71	all protein coding genes_intron
56	all protein coding genes_intron
64	all protein coding genes_intron
54	all protein coding genes_intron
58	all protein coding genes_intron
81	all protein coding genes_intron
62	all protein coding genes_intron
71	all protein coding genes_intron
56	all protein coding genes_intron
64	all protein coding genes_intron
54	all protein coding genes_intron
58	all protein coding genes_intron
81	all protein coding genes_intron
62	all protein coding genes_intron
81	all protein coding genes_intron
67	all protein coding genes_intron
133	all protein coding genes_intron
71	all protein coding genes_intron
76	all protein coding genes_intron
64	all protein coding genes_intron
63	all protein coding genes_intron
74	all protein coding genes_intron
61	all protein coding genes_intron
60	all protein coding genes_intron
62	all protein coding genes_intron
58	all protein coding genes_intron
225	all protein coding genes_intron
269	all protein coding genes_intron
912	all protein coding genes_intron
101	all protein coding genes_intron
64	all protein coding genes_intron
180	all protein coding genes_intron
453	all protein coding genes_intron
101	all protein coding genes_intron
64	all protein coding genes_intron
180	all protein coding genes_intron
313	all protein coding genes_intron
101	all protein coding genes_intron
64	all protein coding genes_intron
180	all protein coding genes_intron
115	all protein coding genes_intron
65	all protein coding genes_intron
14720	all protein coding genes_intron
16889	all protein coding genes_intron
1677	all protein coding genes_intron
6410	all protein coding genes_intron
4096	all protein coding genes_intron
73	all protein coding genes_intron
199	all protein coding genes_intron
10994	all protein coding genes_intron
3984	all protein coding genes_intron
67	all protein coding genes_intron
1965	all protein coding genes_intron
137	all protein coding genes_intron
92	all protein coding genes_intron
82	all protein coding genes_intron
71	all protein coding genes_intron
85	all protein coding genes_intron
64	all protein coding genes_intron
82	all protein coding genes_intron
71	all protein coding genes_intron
85	all protein coding genes_intron
97	all protein coding genes_intron
71	all protein coding genes_intron
280	all protein coding genes_intron
72	all protein coding genes_intron
271	all protein coding genes_intron
3077	all protein coding genes_intron
280	all protein coding genes_intron
72	all protein coding genes_intron
271	all protein coding genes_intron
2819	all protein coding genes_intron
66	all protein coding genes_intron
53	all protein coding genes_intron
67	all protein coding genes_intron
77	all protein coding genes_intron
252	all protein coding genes_intron
54	all protein coding genes_intron
2558	all protein coding genes_intron
59	all protein coding genes_intron
63	all protein coding genes_intron
88	all protein coding genes_intron
411	all protein coding genes_intron
65	all protein coding genes_intron
75	all protein coding genes_intron
105	all protein coding genes_intron
475	all protein coding genes_intron
82	all protein coding genes_intron
122	all protein coding genes_intron
82	all protein coding genes_intron
65	all protein coding genes_intron
61	all protein coding genes_intron
67	all protein coding genes_intron
62	all protein coding genes_intron
58	all protein coding genes_intron
69	all protein coding genes_intron
160	all protein coding genes_intron
903	all protein coding genes_intron
60	all protein coding genes_intron
67	all protein coding genes_intron
199	all protein coding genes_intron
75	all protein coding genes_intron
195	all protein coding genes_intron
61	all protein coding genes_intron
244	all protein coding genes_intron
85	all protein coding genes_intron
68	all protein coding genes_intron
181	all protein coding genes_intron
1657	all protein coding genes_intron
57	all protein coding genes_intron
61	all protein coding genes_intron
63	all protein coding genes_intron
57	all protein coding genes_intron
71	all protein coding genes_intron
420	all protein coding genes_intron
15148	all protein coding genes_intron
1560	all protein coding genes_intron
[truncated: 233,686+ more rows]

## Sheet: Fig2B E cuticlegenes_percentmax
	rnal3	rna6h	rna18h	rna24h	rna36h	rna44h
FBgn0000042	0.353206	0.129262	0.358496	0.123241	0.276097	1
FBgn0000092	0.177084	0.124535	0.472181	1	0.354391	0.556304
FBgn0000308	1	0.558164	0.991707	0.801956	0.463156	0.546514
FBgn0000451	0.000263087	0.31231	0.00595177	0.0063496	0.229101	1
FBgn0000527	0.00219562	0.00694868	0.00144226	0.0133065	1	0.00635669
FBgn0000551	0.000358038	1	0.0103758	0.00117077	0.0003604	0.0144424
FBgn0001311	0.258037	1	0.527457	0.381721	0.374751	0.978334
FBgn0001321	0.156544	0.309789	0.378265	0.153036	0.0316546	1
FBgn0002577	0.00291472	0.0273301	0.00413143	0.00962801	0.857724	1
FBgn0003162	0.0551336	0.00294788	0.00535836	0.195982	1	0.082493
FBgn0003721	0.913502	0.361773	1	0.865249	0.837861	0.527862
FBgn0003884	0.93282	0.903596	0.666581	0.476665	1	0.725854
FBgn0004511	0.0017839	0.187315	0.00212115	0.00796897	1	0.407073
FBgn0004554	0.0211354	1	0.11223	0.0115776	0.0044488	0.0154426
FBgn0004577	0.00402766	0.0312844	0.0159116	0.0276757	0.04217	1
FBgn0004687	0.77712	0.911057	1	0.891467	0.685646	0.336428
FBgn0004777	0.0263827	1	0.267969	0	0	0.0333238
FBgn0004778	0	1	0.0199305	0	0	0.017652
FBgn0004779	0	1	0	0	0	0
FBgn0004780	0.00219039	1	0.0330841	0.0112953	0.00732688	0.0133535
FBgn0004782	0	1	0.0430563	0	0.0727686	0.0847655
FBgn0004783	0.00443142	1	0.0415421	0.00245479	0.00803068	0.0132651
FBgn0005626	0.0166025	1	0.00983011	0.012001	0.00448764	0.0146978
FBgn0010470	0.0646476	0.375136	0.0326143	0.0490856	0.18634	1
FBgn0015766	0.220854	0.493297	0.0913828	0.0775302	0.0890899	1
FBgn0016047	0.00619237	0.0161757	0.199972	0.733811	1	0.736205
FBgn0016926	0.307991	0.438939	1	0.419947	0.485003	0.496706
FBgn0020521	0.701495	0.279663	0.568949	1	0.667115	0.0978317
FBgn0020639	0.16729	1	0	0	0	0
FBgn0020765	0	0.0240858	0.0209998	0.166287	1	0.408241
FBgn0022702	0.790407	0.859601	0.612978	0.899812	1	0.683561
FBgn0024897	0.00413546	1	0.0141607	0.010174	0.07127	0.073613
FBgn0026077	0.0205555	0.95548	0.030626	0.00730788	0.0385815	1
FBgn0026084	0.335492	0.239712	0.54811	0.666527	1	0.293238
FBgn0026404	0.639543	0.379664	1	0.752964	0.36153	0.429108
FBgn0028544	1	0.54619	0.0201568	0.00219866	0.0669372	0.724514
FBgn0028622	0.490489	0.580763	1	0.64597	0.344288	0.178135
FBgn0028938	0.00262873	1	0.000537247	0.000228476	0.015101	0.0728641
FBgn0029170	0.000436482	1	0.000771838	0.000375529	0.00104074	0.0116316
FBgn0030001	0.000418594	0.00794837	0.0101973	0.0163654	1	0.231824
FBgn0030158	0.0163057	1	0.248642	0.259653	0.188561	0.159373
FBgn0030160	0.287311	0.451061	0.376511	0.475727	1	0.469715
FBgn0031918	0.00143866	0.378616	0.0114519	0.0235195	0.67018	1
FBgn0031940	0.0126879	0.00947697	0.00826272	0.00702848	1	0.383972
FBgn0031957	0.00218106	1	0.0113897	0.00242226	0.00454384	0.0375199
FBgn0032025	0.75209	1	0.0740649	0.993383	0.692618	0
FBgn0032125	0	0.122832	0	0	0.054266	1
FBgn0032538	1	0.810205	0.0250645	0.0293488	0.307601	0.458638
FBgn0032598	0.000805377	0.592904	0.0262536	0.019895	0.108175	1
FBgn0032856	0.00505593	0.00517167	0.407028	1	0.342023	0.177068
FBgn0033158	0.000264965	1	0.000634491	0.000299896	0.000246052	0.0184626
FBgn0033307	0	1	0.00776107	0.00215638	0.00184927	0.0249253
FBgn0033580	0	0	0.00574017	0.0146483	1	0.0634212
FBgn0033597	0	1	0	0	0.033937	0.0432048
FBgn0033600	0.00345674	1	0.00628731	0.00233802	0.000410819	0.0862245
FBgn0033602	0.296678	0.792414	0.417739	0.848198	1	0.0291381
FBgn0033603	0.0138435	0	0	0.0153373	1	0.387226
FBgn0033635	0.516809	0.366346	0.171287	0.0336637	0.511018	1
FBgn0033725	1	0.042207	0.0114102	0.00843237	0.00522629	0.0110504
FBgn0033728	0.00102578	0.00363622	0.318739	1	0.891957	0.158937
FBgn0033730	0.763343	0.203523	1	0.158102	0.0573461	0
FBgn0033731	0.00295552	0.00739124	0.0233062	0.0461979	0.0152292	1
FBgn0033736	0.00653831	0.0265107	0.388953	0.955257	0.0462124	1
FBgn0033867	0	0.0063014	0.00487521	0.00592995	0.0175973	1
FBgn0033869	0.00842472	0.00575966	0.0256033	0.195668	1	0.351976
FBgn0033942	0.00151534	1	0.00769472	0.00196782	0.0013819	0.00958298
FBgn0034157	0.00105417	0.00108101	0.0081689	0.00680575	0.151157	1
FBgn0034159	0.00103306	1	0.000621308	0.00163994	0.000531887	0.11377
FBgn0034499	0.0177596	0.00505489	0.0334804	0.0860881	1	0.0572421
FBgn0034517	0.150364	1	0.621583	0.303787	0.352029	0.250295
FBgn0034580	0.00212885	0	0.00277272	0.0313901	1	0.00537788
FBgn0034642	0.00246911	0.0200031	0.00964772	0.102906	0.983536	1
FBgn0035049	0.299613	0.248015	1	0.99256	0.121218	0.123273
FBgn0035234	0.00315045	0.00198912	0.00366216	0.0071502	0.162609	1
FBgn0035279	0.0642263	0.460076	1	0.948559	0.0596955	0.633399
FBgn0035280	0.0055122	0.0492784	1	0.505053	0.728415	0.560705
FBgn0035281	0.00326971	0.0622602	0.921925	0.500481	1	0.0919976
FBgn0035398	0.00996635	0.0965397	0.0212695	0.00985692	0.026854	1
FBgn0035429	0.000243548	0.00567963	0.00368456	0.00379895	0.0305874	1
FBgn0035490	0.0017513	1	0.0114049	0.0100011	0.00768964	0.10004
FBgn0035499	0.474434	1	0.22484	0.118609	0.0923043	0.0802563
FBgn0035510	1	0.0080984	0.00446988	0.0339614	0.00276983	0.0145917
FBgn0035511	0.00448909	1	0	0	0	0.0165187
FBgn0035512	0.00790237	0.0265451	0.0137233	0.0058367	0.203393	1
FBgn0035513	0.01274	1	0.0912402	0	0.0219011	0.0419813
FBgn0035612	0.317071	1	0.073922	0.0161139	0.00468536	0.0109202
FBgn0035737	0.0240274	1	0.00382145	0.000674664	0.000482487	0.0164205
FBgn0035875	0.000919879	0.0244872	0.0122596	0.00824569	0.0576088	1
FBgn0035985	0.488563	0.0347649	1	0.429404	0.551417	0.613544
FBgn0036590	0.00387349	0	0.292316	1	0.148324	0.0291997
FBgn0036591	0	0	0.209053	1	0.707387	0
FBgn0036597	0	0	0.186349	0.127443	1	0.413636
FBgn0036618	0.00141626	1	0.209596	0.0211539	0.00365197	0.0154017
FBgn0036680	0.000626346	0.00151189	0.00130542	0.0274615	1	0.105334
FBgn0036880	0.000228881	0.00100317	0.0051768	0.011529	0.00180745	1
FBgn0036985	0.0211531	0.0988621	0.0408038	0.0351536	0.0301216	1
FBgn0037069	0	1	0.0896359	0.00357498	0	0.0447781
FBgn0037114	0.107929	0.102018	0.639691	0.153687	1	0.0714568
FBgn0037227	0	0.397906	0.0292399	0.057884	0.467775	1
FBgn0037323	0.0590868	0.0209073	0.0130521	0.0425143	0.743458	1
FBgn0037406	6.40118e-05	0.00839692	0.00573498	0.00260808	0.00125202	1
FBgn0037411	0.000255166	0.00337351	0.00381598	0.00504715	0.239231	1
FBgn0037412	0.000112937	0.00216161	0.00836195	0.00232472	0.0142183	1
FBgn0037414	0.000238304	0.703023	0.00638826	0.00313565	0.0143399	1
FBgn0037415	0.000241077	0.00337664	0.00426716	0.00398242	0.406542	1
FBgn0037416	0.000416472	0.0248868	0.00529028	0.00651918	0.403303	1
FBgn0037419	0.000153504	0.00229531	0.00960613	0.00312864	0.00665475	1
FBgn0037796	0.314154	1	0.506209	0.224247	0.363513	0.225522
FBgn0037972	0.415108	0.116348	1	0.986725	0.289645	0.0310926
FBgn0037992	0.000621408	0.122594	0.00442635	0.00597254	0.292157	1
FBgn0038105	0	0	0.0362313	0.0324554	0.151079	1
FBgn0038133	0.000483631	0.000248754	0.000610193	0.0136943	1	0.101743
FBgn0038180	0.107314	0.830531	1	0.498477	0.284798	0.0976356
FBgn0038405	0.00307564	1	0.0758799	0.00580331	0.00295225	0.013136
FBgn0038714	0.00415493	0	0.0102775	0.173165	0.955462	1
FBgn0038819	0.00475092	0.00436962	0.00933233	0.168397	1	0.325818
FBgn0038879	0.00474376	0	0.0123571	0	0.774195	1
FBgn0039161	0.363868	0.271972	0.0360826	0.459367	0.120568	1
FBgn0039469	0.000195241	1	0.0004618	0.000266355	0.000184253	0.00483272
FBgn0039480	0.00673546	0.330048	1	0.237045	0.147587	0.184999
FBgn0039481	0.0105957	1	0.971559	0.10818	0.036159	0.493619
FBgn0039648	0.00705643	1	0	0	0.49275	0.739868
FBgn0039704	0.0609142	0.00311468	0.0944171	0.248363	1	0.0351351
FBgn0039719	0	0	0.311402	0.928135	1	0.290443
FBgn0039805	0.000357554	0.351153	0.261267	0.0147577	0.00595584	1
FBgn0039851	0.0316035	0.0290178	0.0215303	0.189169	1	0.299252
FBgn0039852	0.0585235	0.219291	0.0499942	0.143899	1	0.890225
FBgn0039896	0.00179879	0.110189	0.0203226	0.0107063	0.0506581	1
FBgn0042119	0	1	0	0	0	0
FBgn0043792	0.00937186	1	0.223383	0.17218	0.0640956	0.071369
FBgn0050045	0	0	0.0620559	0.582669	1	0.089567
FBgn0050101	0.00325083	1	0.0190652	0.00781191	0.0230664	0.173867
FBgn0051997	0.111887	0.44659	0.0920191	0.146685	0.322501	1
FBgn0052029	0.0238843	0.14898	0.0104875	0.00821468	0.0286382	1
FBgn0052354	0.00136438	0.0511915	0.0067914	0.00435096	0.0259383	1
FBgn0052499	0.110408	1	0.0625625	0.0710607	0.0235826	0.0921541
FBgn0053196	0.180303	1	0.257127	0.479529	0.476206	0.164953
FBgn0053302	0.648048	1	0.260586	0.095355	0.10195	0.0508206
FBgn0066365	0.000189763	0.28764	0.00615573	0.00399674	0.247974	1
FBgn0085234	0	0	0.0178223	0.0245495	0.131067	1
FBgn0085250	0.00443494	1	0.0677566	0.178989	0.397822	0.526367
FBgn0085446	0.100068	1	0.0575622	0.0707389	0.256948	0.196279
FBgn0086519	0	1	0.14249	0	0	0.138184
FBgn0250833	0.000448661	0.0619317	0.00491953	0.00264503	0.147992	1
FBgn0250871	0.72543	0.662195	0.688242	1	0.351704	0.220889
FBgn0259223	0	0.00638713	0.00734062	0.00698012	0.00956128	1
FBgn0259233	0.000253449	0.00723395	0.00982945	0.00256311	0.00218735	1
FBgn0259926	0.0377589	0.0774429	0	0	1	0.047693
FBgn0260653	0.0266109	1	0.00416751	0.00302095	0.00163399	0.0498316
FBgn0261260	0.31072	0.325186	0.211977	0.385144	1	0.638879
FBgn0261341	0.0424055	1	0.00661025	0.0104015	0.00428195	0.0708536
FBgn0261799	0.00429803	0.0066823	0.0411005	0.125846	1	0.550121
FBgn0263132	0.0132432	0.183282	0.0253342	0.0122399	0.0843227	1
FBgn0266599	1	0.206325	0.336624	0.231154	0.144489	0.238614

## Sheet: Fig2BEcellcyclegenespercentMax
	rnal3	rna6h	rna18h	rna24h	rna36h	rna44h
FBgn0000140	1	0.230721	0.94315	0.0724111	0	0.0115313
FBgn0000147	0.739439	0.0975846	1	0.0642867	0.0046062	0.00932474
FBgn0000308	1	0.558164	0.991707	0.801956	0.463156	0.546514
FBgn0000351	1	0.137033	0.47391	0.0282522	0.0130278	0.0597632
FBgn0000404	0.724749	0.416303	1	0.465554	0.0496339	0.0376413
FBgn0000405	0.880145	0.196939	1	0.170183	0.0211556	0.0124434
FBgn0000996	1	0.428301	0.766155	0.181195	0.0967965	0.132017
FBgn0001086	0.85148	0.200811	1	0.119371	0.00811588	0.00839972
FBgn0001233	1	0.0885267	0.566194	0.197657	0.0542144	0.0874085
FBgn0001341	1	0.18101	0.375116	0.176606	0.0496599	0.120868
FBgn0001941	1	0.282334	0.671492	0.448459	0.242148	0.227343
FBgn0002466	0.694096	0.105342	1	0.0620288	0.00227771	0.00699456
FBgn0002525	1	0.251678	0.661066	0.454652	0.202807	0.0926798
FBgn0002542	0.819229	0.490748	1	0.385193	0.0780809	0.181185
FBgn0002673	1	0.370222	0.847151	0.109177	0.0486779	0.0481043
FBgn0002707	1	0.0818126	0.591602	0.294573	0.180496	0.201726
FBgn0002736	1	0.26584	0.95934	0.620732	0.157664	0.0619702
FBgn0002872	1	0.467231	0.898664	0.225644	0.0692278	0.0952193
FBgn0002878	1	0.532631	0.363371	0.34951	0.0989302	0.0950545
FBgn0002887	1	0.472081	0.973637	0.527584	0.232063	0.169683
FBgn0002891	1	0.320316	0.462723	0.178448	0.0797255	0.233392
FBgn0002899	1	0.382735	0.862649	0.178064	0.109279	0.0763798
FBgn0002901	1	0.0880073	0.980117	0.625794	0.0995215	0.187704
FBgn0002905	1	0.267619	0.939186	0.299087	0.0506937	0.0654569
FBgn0002909	1	0.0542299	0.0146413	0.695243	0.0110244	0.047542
FBgn0002924	1	0.28555	0.584731	0.0983123	0.019017	0.0247214
FBgn0002948	1	0.441671	0.898506	0.257972	0.050675	0.0400268
FBgn0002989	1	0.345198	0.924707	0.321353	0.177269	0.193473
FBgn0003041	0.87715	0.240129	1	0.156967	0.0306819	0.0487902
FBgn0003082	1	0.391235	0.930987	0.507331	0.213534	0.231542
FBgn0003087	0.878656	0.496083	1	0.44981	0.0494631	0.0387539
FBgn0003124	0.636949	0.149657	1	0.231815	0.00660057	0.00591572
FBgn0003268	0.935698	0.217789	1	0.148013	0.0185017	0.0181448
FBgn0003480	1	0.287665	0.346525	0.196318	0.173925	0.152227
FBgn0003482	1	0.374806	0.145795	0.17612	0.0298391	0.0605892
FBgn0003510	1	0.199362	0.965708	0.4795	0.0633036	0.0635801
FBgn0003511	1	0.393425	0.66672	0.571003	0.377655	0.389548
FBgn0003512	1	0.469243	0.68935	0.458786	0.227555	0.27957
FBgn0003525	0.293777	0.0594238	0.745676	1	0.133103	0.0200867
FBgn0003545	1	0.226131	0.77897	0.0341006	0	0.00971747
FBgn0003687	1	0.407527	0.955323	0.453101	0.16075	0.293181
FBgn0003701	1	0.402772	0.997273	0.285578	0.077278	0.0130567
FBgn0004106	0.761103	0.438372	1	0.504374	0.117749	0.196273
FBgn0004107	0.815236	0.338427	1	0.301465	0.0378751	0.0325347
FBgn0004374	1	0.217142	0.448325	0.099992	0.0120487	0.0185658
FBgn0004378	0.728678	0.175133	1	0.154996	0.00136282	0.00474444
FBgn0004379	0.64417	0.116945	1	0.164985	0.00833662	0.0102059
FBgn0004584	0.851067	0.145846	1	0.193175	0.0383562	0.0208555
FBgn0004655	1	0.907206	0.617255	0.808603	0.640538	0.528667
FBgn0004832	1	0.438179	0.830417	0.517328	0.17589	0.188906
FBgn0004913	1	0.371815	0.780826	0.255464	0.123406	0.1887
FBgn0005655	0.914866	0.243298	1	0.0750864	0.00253979	0.00916464
FBgn0010173	0.894284	0.316208	1	0.410855	0.089106	0.0765786
FBgn0010314	1	0.134842	0.761032	0.0665375	0.00343836	0.0040657
FBgn0010316	0.60574	0.308331	1	0.329245	0.128521	0.224398
FBgn0010328	1	0.330136	0.444756	0.381903	0.13519	0.130619
FBgn0010382	1	0.678443	0.612341	0.29831	0.214855	0.162704
FBgn0010438	1	0.198118	0.487332	0.313047	0.0835647	0.0701451
FBgn0010750	0.922783	0.191734	1	0.441612	0.192511	0.191523
FBgn0011474	0.665628	0.39293	1	0.643787	0.367313	0.348084
FBgn0011604	0.75945	0.237008	1	0.486616	0.169066	0.222216
FBgn0011606	1	0.316677	0.916005	0.496742	0.232021	0.131381
FBgn0011638	1	0.181309	0.389773	0.163753	0.0955595	0.104052
FBgn0011659	1	0.317335	0.429042	0.174029	0.0630786	0.119805
FBgn0011660	1	0.462718	0.951342	0.365874	0.14075	0.103374
FBgn0011692	0.874968	0.26528	1	0.074796	0.00272397	0.00499004
FBgn0011703	0.969802	0.299809	1	0.0979752	0.00650732	0.0185495
FBgn0011774	1	0.325348	0.553097	0.186218	0.0740251	0.158125
FBgn0014024	1	0.281282	0.68944	0.418781	0.262824	0.17499
FBgn0014127	0.689829	0.266838	1	0.414815	0.117308	0.1417
FBgn0014189	0.816371	0.215175	1	0.380607	0.129955	0.156706
FBgn0014340	1	0.256113	0.442656	0.242785	0.177896	0.152916
FBgn0014861	1	0.389221	0.706654	0.073708	0.0126928	0.0251377
FBgn0015270	1	0.243938	0.802493	0.0228315	0.0056121	0.0149679
FBgn0015271	1	0.355501	0.709936	0.220676	0.10417	0.0849238
FBgn0015393	1	0.153075	0.252727	0.13372	0.0330932	0.0366217
FBgn0015546	1	0.294283	0.663072	0.345611	0.201631	0.171463
FBgn0015553	1	0.258786	0.68389	0.185703	0	0.0273529
FBgn0015621	1	0.157917	0.545824	0.25719	0.162054	0.162053
FBgn0015625	1	0.416828	0.562462	0.243913	0.048234	0.0264533
FBgn0015664	1	0.47286	0.985877	0.288158	0.162425	0.200286
FBgn0015799	1	0.393746	0.403117	0.278337	0.146959	0.07902
FBgn0015828	1	0.296579	0.807176	0.507124	0.301461	0.333977
FBgn0015925	1	0.152855	0.913174	0.517715	0.121945	0.122085
FBgn0015926	1	0.212441	0.776767	0.0879464	0.00484905	0.00646638
FBgn0016034	1	0.188952	0.195688	0.179528	0.025879	0.0213242
FBgn0017430	0.803387	0.646628	1	0.890134	0.418919	0.438477
FBgn0017577	1	0.285657	0.770218	0.0466932	0.0024734	0.00593782
FBgn0019686	0.869189	0.394029	1	0.453332	0.17181	0.278882
FBgn0019938	1	0.367225	0.364176	0.234417	0.0845933	0.202904
FBgn0020270	1	0.44428	0.837815	0.438464	0.176967	0.220647
FBgn0020272	1	0.648861	0.378891	0.143471	0.335124	0.643062
FBgn0020633	1	0.288583	0.882446	0.0611521	0.00422163	0.0113179
FBgn0021895	1	0.386767	0.448687	0.247008	0.278898	0.196293
FBgn0022772	1	0.407494	0.50352	0.073002	0.0587878	0.035261
FBgn0023167	1	0.157644	0.629438	0.332937	0.0960679	0.037724
FBgn0023180	1	0.414636	0.828978	0.098579	0.00998831	0.0232649
FBgn0023181	1	0.444112	0.978123	0.384047	0.255436	0.247057
FBgn0023513	1	0.344852	0.347935	0.122516	0.101791	0.0922975
FBgn0023515	1	0.227199	0.927213	0.214492	0.0229471	0.017105
FBgn0024188	1	0.392332	0.940802	0.715216	0.256764	0.286635
FBgn0024227	0.833115	0.153946	1	0.07419	0.00262465	0.00867085
FBgn0024371	0.727757	0.391763	1	0.625179	0.158904	0.187747
FBgn0024912	0.931205	0.159491	1	0.281988	0.0997018	0.226465
FBgn0024991	1	0.238306	0.375861	0.172357	0.153944	0.246629
FBgn0025457	0.904962	0.213299	1	0.537848	0.126856	0.125654
FBgn0025716	0.811395	0.155221	1	0.395064	0.117734	0.0903848
FBgn0025807	1	0.285814	0.702932	0.584332	0.134332	0.184647
FBgn0025815	1	0.291694	0.414818	0.0670825	0.0138948	0.0246079
FBgn0025832	1	0.174462	0.790869	0.177161	0.0439683	0.0424279
FBgn0026085	0.89073	0.270156	1	0.210486	0.0223709	0.0250584
FBgn0026143	1	0.383565	0.510311	0.0946603	0.100894	0.0945577
FBgn0026257	1	0.426298	0.881012	0.318107	0.113687	0.142698
FBgn0026371	0.629618	0.307459	1	0.371011	0.0802754	0.0398852
FBgn0026373	1	0.270285	0.880592	0.429445	0.174764	0.133768
FBgn0026433	1	0.474476	0.676197	0.39339	0.449595	0.561637
FBgn0026702	1	0.312281	0.0831983	0.0879028	0.00829878	0.0261682
FBgn0026737	1	0.688111	0.979328	0.718788	0.293998	0.440694
FBgn0026751	1	0.314735	0.924821	0.251133	0.149771	0.306395
FBgn0026778	1	0.336379	0.570931	0.291495	0.109357	0.0509898
FBgn0027375	1	0.363376	0.828109	0.512276	0.320362	0.222947
FBgn0027378	0.813584	0.245378	1	0.442855	0.132199	0.17643
FBgn0027500	1	0.300587	0.417617	0.0757013	0.0031013	0.0269757
FBgn0027513	1	0.294442	0.598011	0.091798	0.00716528	0.0141167
FBgn0027889	1	0.193573	0.886131	0.182823	0.0331252	0.0556723
FBgn0027903	1	0.256689	0.494476	0.120463	0.0735592	0.0955692
FBgn0028425	1	0.285213	0.590346	0.241266	0.27502	0.153055
FBgn0028426	1	0.424916	0.646069	0.403701	0.177683	0.227699
FBgn0028700	0.996751	0.334756	1	0.313517	0.0896555	0.0872003
FBgn0028744	1	0.279805	0.3782	0.169342	0.0977157	0.172272
FBgn0029133	1	0.328828	0.77147	0.535656	0.144101	0.174208
FBgn0029672	1	0.356476	0.514509	0.306423	0.0682521	0.0953394
FBgn0030054	1	0.22657	0.286162	0.0973464	0.105083	0.0676548
FBgn0030067	1	0.251673	0.370008	0.245247	0.0670411	0.0812165
FBgn0030170	0.952664	0.367567	1	0.0585482	0	0.0283523
FBgn0030241	1	0.187776	0.433603	0.0599768	0.01755	0.0295626
FBgn0030468	1	0.265778	0.471398	0.276148	0.19479	0.135314
FBgn0030500	1	0.180788	0.759343	0.0722332	0.00522384	0.0139324
FBgn0030554	1	0.378323	0.216949	0.179161	0.240396	0.17077
FBgn0030631	1	0.243732	0.433199	0.356259	0.243506	0.117319
FBgn0030660	1	0.254339	0.59135	0.345188	0.118223	0.0684702
FBgn0030833	1	0.342331	0.994288	0.913472	0.355267	0.227664
FBgn0030855	1	0.329523	0.46848	0.15718	0.087139	0.186377
FBgn0030871	1	0.224049	0.51766	0.115387	0.0198988	0.0617909
FBgn0030877	1	0.300836	0.50086	0.502523	0.396217	0.235109
FBgn0031060	1	0.151512	0.422913	0.341376	0.177322	0.179361
FBgn0031191	0.771432	0.366678	0.453205	0.185215	0.666665	1
FBgn0031252	1	0.224662	0.694782	0.067554	0.00898759	0.00677385
FBgn0031309	1	0.145822	0.770433	0.407771	0.129617	0.108434
FBgn0031321	1	0.33461	0.407877	0.302097	0.270733	0.12796
FBgn0031623	1	0.895559	0.812764	0.177309	0.0580054	0.161717
FBgn0031655	1	0.537929	0.914844	0.578527	0.201135	0.285493
FBgn0031696	0.807451	0.613699	0.984472	0.663468	0.717443	1
FBgn0031832	1	0.223305	0.708256	0.363835	0.257254	0.180006
FBgn0031875	0.958172	0.462506	1	0.220829	0.0361613	0.0980264
FBgn0031886	0.781177	0.169613	1	0.122199	0.095264	0.0163316
FBgn0032050	1	0.203094	0.501688	0.187527	0.0396449	0.0594924
FBgn0032105	1	0.488578	0.955767	0.221896	0.0161392	0.017547
FBgn0032244	0.890805	0.199287	1	0.250034	0.0609704	0.0575446
FBgn0032698	1	0.278961	0.962295	0.140373	0.0169138	0.0127786
FBgn0032705	1	0.496894	0.953095	0.33029	0.0511897	0.108734
FBgn0032819	1	0.133115	0.35062	0.163991	0.0918571	0.0836539
FBgn0032848	0.841087	0.221628	1	0.18158	0.0251491	0.0203222
FBgn0032863	1	0.165556	0.475214	0.284082	0.0686055	0.135913
FBgn0032906	1	0.24847	0.821119	0.109741	0.0185824	0.022835
FBgn0032929	1	0.405461	0.733024	0.126666	0.0107472	0.00532456
FBgn0033081	1	0.342969	0.756249	0.309957	0.074997	0.100659
FBgn0033089	1	0.156438	0.695435	0.518264	0.150206	0.129773
FBgn0033210	0.987321	0.225313	1	0.488753	0.172761	0.145593
FBgn0033354	1	0.224557	0.460571	0.0871153	0.0207732	0.0149713
FBgn0033389	1	0.282138	0.893682	0.248823	0	0.0268347
FBgn0033549	1	0.258802	0.623849	0.114629	0	0.0193926
FBgn0033554	1	0.865551	0.68429	0.305668	0.151758	0.591624
FBgn0033566	0.93878	0.421191	1	0.497755	0.262801	0.391068
FBgn0033686	1	0.526721	0.810698	0.735567	0.460299	0.263037
FBgn0033688	1	0.420613	0.756963	0.412591	0.277865	0.306819
FBgn0033740	0.689283	0.198378	1	0.314475	0.280584	0.0348768
FBgn0033741	1	0.247237	0.372756	0.200607	0.0895617	0.105169
FBgn0033845	1	0.229611	0.719321	0.101123	0.022326	0.0498865
FBgn0033846	1	0.285308	0.608205	0.173821	0.0832923	0.114524
FBgn0033890	1	0.326504	0.370924	0.0798999	0.0485896	0.0491605
FBgn0033994	1	0.217275	0.535625	0.328144	0.119019	0.0661497
FBgn0034109	0.825834	0.508014	1	0.83099	0.495173	0.520335
FBgn0034186	1	0.447831	0.622345	0.537678	0.185725	0.179867
FBgn0034495	1	0.302422	0.554996	0.159244	0.0794401	0.104149
FBgn0034496	1	0.293071	0.297566	0.209203	0.0683005	0.147406
FBgn0034537	0.78974	0.454267	1	0.507205	0.449656	0.397681
FBgn0034569	1	0.220278	0.889277	0.28617	0.0284172	0.0135611
FBgn0034614	1	0.236163	0.739605	0.0755916	0.00391902	0.00849405
FBgn0034646	1	0.195322	0.610244	0.247447	0.119126	0.15243
FBgn0034703	1	0.463066	0.618587	0.535461	0.162207	0.146215
FBgn0034728	1	0.209926	0.791894	0.248514	0.0668402	0.106876
FBgn0034853	1	0.292232	0.372715	0.341977	0.164581	0.158434
FBgn0034878	1	0.48428	0.572562	0.177941	0.117555	0.217211
FBgn0034879	1	0.288235	0.187176	0.126093	0.115036	0.107687
FBgn0035162	1	0.277795	0.545623	0.350717	0.144352	0.135104
FBgn0035194	1	0.559116	0.925759	0.575986	0.183547	0.17654
FBgn0035210	0.962035	0.356328	1	0.218979	0.0469508	0.0415245
FBgn0035462	0.636697	0.145981	1	0.586861	0.114161	0.10631
FBgn0035627	1	0.26222	0.968645	0.108407	0.00469227	0.0183273
FBgn0035640	0.822553	0.203623	1	0.189395	0.0332459	0.0230001
FBgn0035838	0.96803	0.221053	1	0.487561	0.217895	0.102592
FBgn0035918	1	0.608616	0.717158	0.0883136	0.0661428	0.115259
FBgn0035996	1	0.422909	0.872921	0.369635	0.304958	0.23988
FBgn0036000	1	0.449124	0.864861	0.649391	0.46565	0.238637
FBgn0036184	0.882582	0.328627	1	0.761724	0.209521	0.226734
FBgn0036354	1	0.148135	0.748769	0.0529371	0.00432636	0.0137436
FBgn0036486	1	0.303262	0.755677	0.205556	0.155407	0.0614942
FBgn0036487	0.904206	0.39558	1	0.602188	0.277118	0.449004
FBgn0036686	1	0.344338	0.400622	0.197691	0.114391	0.185223
FBgn0036734	1	0.483025	0.704456	0.723508	0.460634	0.298649
FBgn0036828	0.956003	0.347351	1	0.651405	0.268669	0.395971
FBgn0037025	0.656417	0.23664	1	0.276259	0.0242138	0.0304945
FBgn0037137	1	0.198909	0.218623	0.179824	0.0935412	0.0831645
FBgn0037141	1	0.386957	0.586358	0.142752	0.0681015	0.115082
FBgn0037202	0.778795	0.171149	1	0.298256	0.0752112	0.107935
FBgn0037255	1	0.197329	0.472793	0.39207	0.233815	0.131895
FBgn0037338	0.772554	0.397208	1	0.553064	0.136253	0.192828
FBgn0037481	1	0.463374	0.800964	0.296739	0.42767	0.564441
FBgn0037781	1	0.166273	0.488458	0.0759601	0	0.0158145
FBgn0037810	1	0.227582	0.978251	0.297294	0.108879	0.124101
FBgn0038016	1	0.642738	0.639427	0.547537	0.35412	0.354959
FBgn0038478	0.785998	0.64808	1	0.51543	0.211942	0.302828
FBgn0038576	1	0.311778	0.99111	0.487062	0.232284	0.305236
FBgn0038608	1	0.450487	0.945457	0.0640271	0	0.00859125
FBgn0038872	1	0.779214	0.527583	0.656055	0.42822	0.336858
FBgn0039302	1	0.209984	0.847636	0.489686	0.122963	0.12417
FBgn0039403	1	0.291088	0.668502	0.084264	0.0373882	0.00418347
FBgn0039407	1	0.138497	0.268393	0.141223	0.0249542	0.036348
FBgn0039459	1	0.361723	0.732891	0.356357	0.0883233	0.193507
FBgn0039488	1	0.146669	0.722013	0.384171	0.145576	0.133806
FBgn0039566	1	0.214607	0.819813	0.22507	0.0807792	0.168568
FBgn0039581	1	0.333288	0.493664	0.40093	0.252705	0.165733
FBgn0039638	0.76635	0.293995	1	0.240382	0.0433259	0.0596993
FBgn0039680	0.878992	0.266382	1	0.129895	0.0225907	0.0363813
FBgn0040066	1	0.220335	0.516283	0.243344	0.201229	0.160055
FBgn0040075	1	0.142367	0.707931	0.200465	0.0524551	0.0798895
FBgn0040232	0.950277	0.147117	1	0.0588552	0.00781334	0.0415823
FBgn0040233	0.502612	0.632519	0.963032	1	0.359287	0.308201
FBgn0040268	1	0.379837	0.409443	0.163505	0.086831	0.0756007
FBgn0040283	0.73715	0.418416	1	0.453652	0.186018	0.216416
FBgn0040290	1	0.254196	0.512583	0.0332264	0.0121906	0.0301984
FBgn0040347	1	0.0819767	0.753847	0.264438	0.0354468	0.0745153
FBgn0040477	1	0.273704	0.570356	0.0361964	0	0.0161942
FBgn0041164	0.914844	0.105135	1	0.393008	0.0730854	0.108967
FBgn0041186	1	0.408132	0.796087	0.18498	0.108056	0.105023
FBgn0042092	1	0.360896	0.592665	0.405815	0.141689	0.109007
FBgn0044324	0.725382	0.33671	1	0.488746	0.177484	0.226089
FBgn0045035	1	0.322213	0.762231	0.250275	0.0710034	0.194982
FBgn0050105	1	0.315936	0.843476	0.393716	0.0567893	0.0509358
FBgn0050122	1	0.383568	0.558918	0.481589	0.262706	0.21192
FBgn0051453	0.49536	0.125209	1	0.413306	0.0510962	0.0246834
FBgn0052251	1	0.420678	0.567846	0.0391566	0.00480573	0.0161456
FBgn0052438	0.941947	0.342025	1	0.454596	0.140923	0.211557
FBgn0053082	1	0.674139	0.52331	0.420947	0.29611	0.693427
FBgn0053260	0.500625	0.2832	1	0.599465	0.149082	0.304508
FBgn0061476	1	0.131573	0.852097	0.168784	0.00988181	0.0149094
FBgn0086350	0.834648	0.247689	1	0.707515	0.168691	0.0887622
FBgn0086445	0.824595	0.490761	1	0.410856	0.222935	0.557696
FBgn0086451	1	0.34669	0.536994	0.259633	0.10677	0.199706
FBgn0086613	1	0.17572	0.414215	0.343332	0.132549	0.111414
FBgn0086695	1	0.378726	0.285176	0.108928	0.0331212	0.0384494
FBgn0086895	0.908457	0.527156	1	0.435379	0.307244	0.474848
FBgn0087021	0.843972	0.319413	1	0.441721	0.0254892	0.0203223
FBgn0259676	1	0.3123	0.675778	0.109756	0.0236721	0.0614713
FBgn0259876	0.788973	0.376722	1	0.348997	0.0965167	0.132217
FBgn0259937	1	0.160404	0.119827	0.0708871	0.0441695	0.0422059
FBgn0260817	0.905972	0.626375	1	0.457561	0.404836	0.229405
FBgn0260932	1	0.195953	0.33151	0.312591	0.0366174	0
FBgn0260944	1	0.505027	0.998042	0.746003	0.297214	0.293985
FBgn0260986	1	0.252251	0.539059	0.0181176	0	0.00790393
FBgn0260991	1	0.192244	0.393941	0.0768414	0.00645861	0.097446
FBgn0261113	0.380733	0.320636	0.393549	0.34946	0.19573	1
FBgn0261266	1	0.151567	0.359293	0.0424576	0.0512756	0.0176828
FBgn0261385	1	0.583609	0.690596	0.389963	0.046856	0.0301615
FBgn0261850	1	0.101183	0.70671	0.374651	0.126818	0.0972742
FBgn0261976	1	0.251992	0.745915	0.341123	0.0400858	0.0729102
FBgn0262524	1	0.565092	0.770216	0.462209	0.159071	0.1461
FBgn0262619	1	0.205426	0.70382	0.0940792	0.0326408	0.0485431
FBgn0262647	1	0.183041	0.795155	0.261914	0.0525086	0.0709863
FBgn0263237	0.962804	0.315051	1	0.443117	0.195065	0.320026
FBgn0263396	1	0.294868	0.808262	0.478732	0.277329	0.231482
FBgn0263757	0.901351	0.577586	1	0.758721	0.39215	0.345944
FBgn0263831	0.983041	0.317686	1	0.254833	0.0357031	0.0700572
FBgn0264291	1	0.288619	0.926567	0.262064	0.0373583	0.0117317
FBgn0264326	1	0.491603	0.549278	0.0440217	0.114717	0.026076
FBgn0265003	0.693064	0.541387	1	0.779058	0.364128	0.585763
FBgn0266111	1	0.721042	0.997351	0.324982	0.109088	0.0998459
FBgn0266581	1	0.330109	0.377953	0.223092	0.124453	0.329748
FBgn0266916	0.727611	0.341316	1	0.337878	0.0977047	0.0817449
FBgn0266917	0.919349	0.287149	1	0.458874	0.214613	0.206164
