# Supplementary material for: Changes in chromatin accessibility ensure robust cell cycle exit in terminally differentiated cells
Source: PLoS Biol. 2019 Sep 3;17(9):e3000378. doi: 10.1371/journal.pbio.3000378 (PMC6743789; doi:10.1371/journal.pbio.3000378)
Supplement: S3 Data — (XLSX) [file pbio.3000378.s017.xlsx]

## Sheet: FAIRE_E2FvsCtr_24h
X	baseMean	log2FoldChange	lfcSE	stat	pvalue	padj	sig
pk1	96.1572	-0.467382	0.533369	-0.876283	0.380876	0.838972	FALSE
pk3	109.462	-0.163308	0.1799	-0.90777	0.364	0.83209	FALSE
pk5	94.3027	0.224395	0.229389	0.978229	0.327961	0.816815	FALSE
pk8	84.8179	-0.158623	0.220117	-0.720633	0.471135	NA	FALSE
pk13	109.382	-0.0239018	0.243284	-0.0982468	0.921736	0.982244	FALSE
pk14	105.133	-0.254888	0.353935	-0.720154	0.47143	0.874648	FALSE
pk15	48.1282	0.6239	0.597346	1.04445	0.296275	NA	FALSE
pk16	152.857	-0.14686	0.271051	-0.541817	0.587944	0.911924	FALSE
pk17	45.6468	0.0488078	0.368185	0.132563	0.894539	NA	FALSE
pk18	53.3441	0.29401	0.512052	0.574181	0.565845	NA	FALSE
pk19	49.9036	-0.248766	0.456866	-0.544504	0.586094	NA	FALSE
pk20	126.381	-0.1745	0.321143	-0.543371	0.586874	0.91182	FALSE
pk21	107.006	0.232627	0.381267	0.610141	0.541768	0.899976	FALSE
pk22	73.985	-0.148735	0.405547	-0.366751	0.713805	NA	FALSE
pk23	209.282	0.0454139	0.169632	0.267721	0.788914	0.953373	FALSE
pk24	50.1956	0.0108445	0.481634	0.0225161	0.982036	NA	FALSE
pk25	53.1779	-0.0713973	0.384238	-0.185815	0.85259	NA	FALSE
pk27	543.891	-0.238153	0.219108	-1.08692	0.277072	0.788981	FALSE
pk30	622.294	-0.148523	0.176018	-0.843797	0.398783	0.846279	FALSE
pk32	98.4781	-0.00368967	0.220322	-0.0167467	0.986639	0.997787	FALSE
pk33	185.711	-0.269152	0.247502	-1.08747	0.276828	0.788981	FALSE
pk34	250.047	-0.195312	0.287292	-0.679838	0.496607	0.884434	FALSE
pk35	109.145	0.175457	0.184843	0.949223	0.342507	0.823138	FALSE
pk37	91.7077	0.379645	0.203255	1.86782	0.0617868	0.590973	FALSE
pk38	226.873	-0.0578127	0.138643	-0.41699	0.676686	0.934075	FALSE
pk39	105.695	-0.166493	0.249675	-0.666838	0.504876	0.884988	FALSE
pk40	175.669	0.0497236	0.148301	0.335289	0.737407	0.945276	FALSE
pk41	43.8881	0.569206	0.341692	1.66584	0.0957444	NA	FALSE
pk42	133.476	0.317526	0.671809	0.472644	0.636468	0.92518	FALSE
pk43	164.562	-0.200093	0.271831	-0.736094	0.461674	0.871285	FALSE
pk45	637.477	-0.346412	0.140012	-2.47416	0.0133551	0.407435	FALSE
pk46	55.5427	0.00397351	0.26661	0.0149038	0.988109	NA	FALSE
pk47	32.5789	-0.20268	0.349121	-0.580543	0.561549	NA	FALSE
pk49	515.804	-0.322778	0.106731	-3.0242	0.00249288	0.229585	FALSE
pk50	96.3024	0.132568	0.280973	0.471817	0.637057	0.925632	FALSE
pk51	126.401	-0.0842987	0.183583	-0.459187	0.6461	0.928704	FALSE
pk52	515.944	-0.280862	0.119201	-2.3562	0.0184632	0.429565	FALSE
pk53	229.914	-0.328547	0.409953	-0.801427	0.422885	0.85735	FALSE
pk54	357.957	0.111868	0.137423	0.814043	0.41562	0.854346	FALSE
pk56	66.5539	-0.0149031	0.219933	-0.067762	0.945975	NA	FALSE
pk57	216.836	-0.00219206	0.142847	-0.0153456	0.987756	0.997787	FALSE
pk58	77.479	-0.29134	0.263115	-1.10727	0.268176	NA	FALSE
pk59	215.864	-0.245172	0.352777	-0.694977	0.48707	0.88278	FALSE
pk62	92.9509	-0.179649	0.188416	-0.953467	0.340353	0.822614	FALSE
pk64	179.382	0.0446465	0.160911	0.27746	0.781427	0.953269	FALSE
pk65	166.373	-0.10242	0.326734	-0.313467	0.753926	0.948439	FALSE
pk68	286.926	0.00552768	0.293705	0.0188205	0.984984	0.997467	FALSE
pk69	1166.69	-0.260324	0.163163	-1.59548	0.110605	0.667271	FALSE
pk70	873.289	-0.231764	0.164583	-1.40819	0.159076	0.721307	FALSE
pk71	60.4428	-0.623996	0.635865	-0.981334	0.326428	NA	FALSE
pk72	248.663	-0.325594	0.196657	-1.65564	0.0977939	0.653918	FALSE
pk73	132.215	-0.393695	1.24182	-0.317031	0.75122	0.947988	FALSE
pk74	120.667	0.109642	0.184432	0.594489	0.552185	0.903411	FALSE
pk75	302.951	-0.228977	0.137867	-1.66085	0.0967427	0.651654	FALSE
pk80	110.753	0.0598374	0.250035	0.239316	0.810861	0.957785	FALSE
pk82	175.272	-0.183618	0.351949	-0.521718	0.601867	0.915417	FALSE
pk83	273.484	-0.117464	0.196926	-0.596486	0.550851	0.903411	FALSE
pk87	128.275	-0.207533	0.178323	-1.16381	0.244503	0.771695	FALSE
pk88	1830.04	-0.21543	0.150233	-1.43397	0.151579	0.713604	FALSE
pk90	65.3956	0.560417	0.237551	2.35914	0.0183171	NA	FALSE
pk91	58.9864	-0.0120901	0.311908	-0.0387619	0.96908	NA	FALSE
pk92	326.674	-0.111419	0.17019	-0.654675	0.512677	0.888351	FALSE
pk94	356.958	0.329482	0.273465	1.20484	0.228264	0.766405	FALSE
pk95	148.558	0.355026	0.197047	1.80173	0.0715879	0.605208	FALSE
pk96	865.351	-0.164815	0.121808	-1.35307	0.176033	0.731057	FALSE
pk97	63.5637	-0.246089	0.373276	-0.659267	0.509724	NA	FALSE
pk98	799.628	-0.19094	0.162641	-1.174	0.240397	0.771695	FALSE
pk99	140.536	-0.0771951	0.235831	-0.327333	0.743416	0.946144	FALSE
pk101	168.107	-0.498653	0.22464	-2.21978	0.0264334	0.47455	FALSE
pk103	128.283	-0.261334	0.406075	-0.64356	0.519861	0.890593	FALSE
pk104	298.012	0.0964898	0.10692	0.902445	0.36682	0.83367	FALSE
pk105	401.971	-0.0830054	0.11564	-0.717791	0.472886	0.875271	FALSE
pk107	183.662	-0.175404	0.144494	-1.21392	0.224779	0.761224	FALSE
pk109	213.41	0.0248194	0.154187	0.16097	0.872117	0.970335	FALSE
pk110	162.262	-0.226991	0.266365	-0.85218	0.394114	0.844704	FALSE
pk112	144.252	-0.23303	0.197805	-1.17808	0.238765	0.771478	FALSE
pk113	398.68	-0.0137581	0.170817	-0.0805428	0.935806	0.985319	FALSE
pk114	414.34	-0.159422	0.12393	-1.28639	0.198307	0.746304	FALSE
pk115	296.785	-0.118901	0.22834	-0.520719	0.602562	0.915417	FALSE
pk116	232.792	-0.481532	0.1628	-2.95782	0.0030982	0.244316	FALSE
pk117	100.147	-0.152531	0.192213	-0.793555	0.427455	0.858755	FALSE
pk120	33.2793	-0.659335	0.316834	-2.08101	0.0374331	NA	FALSE
pk125	234.993	-0.141133	0.126816	-1.1129	0.265752	0.781274	FALSE
pk126	228.639	-0.161484	0.215143	-0.750588	0.4529	0.867537	FALSE
pk127	75.3915	0.140014	0.232665	0.601785	0.547317	NA	FALSE
pk128	63.3715	-0.176855	0.243213	-0.727161	0.467127	NA	FALSE
pk129	396.625	-0.223235	0.114673	-1.9467	0.0515708	0.566225	FALSE
pk130	231.916	0.00121963	0.166191	0.00733868	0.994145	0.998649	FALSE
pk133	367.067	-0.239657	0.132278	-1.81177	0.0700217	0.604941	FALSE
pk134	412.832	-0.207733	0.194936	-1.06565	0.286582	0.796681	FALSE
pk135	125.403	-0.233641	0.164734	-1.41829	0.156106	0.717286	FALSE
pk136	796.419	-0.234337	0.11133	-2.10488	0.0353019	0.520549	FALSE
pk138	47.394	-0.179019	0.303791	-0.589282	0.555672	NA	FALSE
pk139	58.2328	-0.246137	0.253779	-0.969889	0.332102	NA	FALSE
pk141	116.471	0.0157365	0.168361	0.093469	0.925531	0.982862	FALSE
pk142	627.444	-0.16683	0.110053	-1.51591	0.129542	0.691444	FALSE
pk143	59.5369	-0.123483	0.227877	-0.541886	0.587897	NA	FALSE
pk146	144.271	-0.277014	0.780762	-0.3548	0.722739	0.942801	FALSE
pk147	140.51	-0.414236	0.205147	-2.01921	0.0434649	0.547767	FALSE
pk148	423.141	0.0482967	0.0990318	0.487689	0.62577	0.923425	FALSE
pk150	371.914	0.304454	0.180404	1.68762	0.0914841	0.646327	FALSE
pk151	261.313	-0.124173	0.150377	-0.82575	0.408946	0.851479	FALSE
pk152	271.75	-0.0336862	0.127943	-0.263292	0.792326	0.953373	FALSE
pk153	111.263	-0.221879	0.197509	-1.12339	0.261272	0.778297	FALSE
pk154	1663.75	-0.289631	0.0963115	-3.00723	0.00263642	0.234843	FALSE
pk155	443.713	-0.277622	0.131857	-2.10547	0.0352504	0.520549	FALSE
pk156	282.76	-0.190156	0.147844	-1.28619	0.198377	0.746304	FALSE
pk157	702.637	-0.0124631	0.141292	-0.0882079	0.929711	0.984237	FALSE
pk158	949.733	-0.0756166	0.0902753	-0.837623	0.402243	0.848798	FALSE
pk162	367.794	-0.0228881	0.102153	-0.224058	0.822712	0.961656	FALSE
pk166	30.361	-0.00328688	0.363339	-0.00904631	0.992782	NA	FALSE
pk167	94.9647	0.267413	0.271497	0.984955	0.324646	0.815041	FALSE
pk172	1599.41	-0.212833	0.153978	-1.38223	0.166901	0.727449	FALSE
pk173	113.155	0.63165	0.179134	3.52614	0.000421667	0.10998	FALSE
pk174	100.348	-0.323555	0.210124	-1.53982	0.123603	0.681154	FALSE
pk175	139.997	-0.135562	0.197503	-0.68638	0.492473	0.883728	FALSE
pk176	201.104	-0.149212	0.187863	-0.794258	0.427045	0.858356	FALSE
pk179	123.045	-0.00751664	0.322344	-0.0233187	0.981396	0.996468	FALSE
pk181	347.225	-0.00107845	0.135488	-0.00795977	0.993649	0.998602	FALSE
pk183	248.1	-0.140126	0.189466	-0.739584	0.459553	0.870238	FALSE
pk184	82.7045	-0.318613	0.213112	-1.49505	0.134902	NA	FALSE
pk186	58.9785	-0.180867	0.276888	-0.653213	0.513619	NA	FALSE
pk187	207.02	-0.115541	0.193873	-0.595965	0.551199	0.903411	FALSE
pk188	110.549	-0.215084	0.368003	-0.584463	0.558909	0.904852	FALSE
pk190	72.9755	0.248934	0.218507	1.13925	0.2546	NA	FALSE
pk191	150.29	-0.144553	0.153968	-0.938853	0.347806	0.825388	FALSE
pk192	178.82	-0.0180973	0.141006	-0.128344	0.897877	0.978035	FALSE
pk193	44.0865	0.71071	0.473052	1.50239	0.132996	NA	FALSE
pk194	39.0852	0.875766	0.604413	1.44895	0.147351	NA	FALSE
pk196	594.293	-0.298351	0.155575	-1.91773	0.0551451	0.575493	FALSE
pk197	149.134	-0.100947	0.159009	-0.634851	0.525525	0.892331	FALSE
pk199	58.1157	-0.153865	0.243484	-0.631933	0.527431	NA	FALSE
pk200	130.03	-0.431741	0.212734	-2.02948	0.0424089	0.545914	FALSE
pk201	364.146	-0.197334	0.110994	-1.77789	0.0754221	0.61829	FALSE
pk203	187.798	0.0290443	0.148801	0.195189	0.845245	0.965547	FALSE
pk204	38.4038	-0.239125	0.350669	-0.681913	0.495294	NA	FALSE
pk208	224.489	-0.519918	0.36322	-1.43141	0.152312	0.714486	FALSE
pk209	203.931	0.421385	0.143961	2.92707	0.00342167	0.250119	FALSE
pk210	426.363	-0.117119	0.132391	-0.884644	0.376349	0.83671	FALSE
pk212	498.591	-0.0829516	0.198909	-0.417032	0.676655	0.934075	FALSE
pk213	79.4443	-0.14723	0.237451	-0.620044	0.535229	NA	FALSE
pk214	529.219	-0.123346	0.179031	-0.688964	0.490846	0.883728	FALSE
pk215	124.66	0.0453955	0.19496	0.232846	0.815881	0.959372	FALSE
pk216	282.375	-0.072707	0.125964	-0.577206	0.5638	0.905432	FALSE
pk218	90.0364	0.0621908	0.196761	0.316073	0.751947	0.947988	FALSE
pk219	192.861	0.0511523	0.150002	0.341011	0.733095	0.945145	FALSE
pk220	209.188	0.200925	0.140695	1.42808	0.153268	0.715263	FALSE
pk223	322.322	0.267304	0.149912	1.78308	0.0745739	0.615056	FALSE
pk224	80.0391	-0.2637	0.290265	-0.908481	0.363624	NA	FALSE
pk225	393.771	-0.161664	0.159384	-1.0143	0.310438	0.808744	FALSE
pk226	68.565	0.164058	1.50379	0.109096	0.913126	NA	FALSE
pk228	159.856	-0.0147698	0.165822	-0.0890705	0.929026	0.984184	FALSE
pk229	1701.69	-0.170738	0.141926	-1.20301	0.228973	0.766405	FALSE
pk230	314.56	-0.132581	0.208461	-0.635999	0.524777	0.892317	FALSE
pk231	67.9445	-0.0440824	0.322021	-0.136893	0.891115	NA	FALSE
pk232	78.2259	0.0311328	0.215274	0.14462	0.885011	NA	FALSE
pk233	36.3025	0.367629	0.322284	1.1407	0.253996	NA	FALSE
pk235	210.661	0.127344	0.149407	0.852328	0.394032	0.844704	FALSE
pk236	107.715	-0.167041	0.196591	-0.849686	0.3955	0.84473	FALSE
pk237	74.4981	0.40566	0.370632	1.09451	0.273732	NA	FALSE
pk238	166.536	-0.0415492	0.166983	-0.248823	0.803498	0.955287	FALSE
pk239	84.9016	-0.298981	0.216407	-1.38157	0.167103	NA	FALSE
pk240	64.9803	-0.305489	0.237085	-1.28852	0.197565	NA	FALSE
pk241	44.277	0.149118	0.307161	0.485474	0.62734	NA	FALSE
pk242	94.6469	0.435586	0.276604	1.57476	0.115311	0.672758	FALSE
pk243	57.9578	0.299635	0.364974	0.820976	0.41166	NA	FALSE
pk244	100.741	-0.0550047	0.211928	-0.259544	0.795216	0.954222	FALSE
pk245	150.255	-0.129693	0.163429	-0.793574	0.427444	0.858755	FALSE
pk246	224.669	-0.102782	0.19164	-0.536328	0.591732	0.91271	FALSE
pk247	72.8275	-0.204917	0.230848	-0.887672	0.374717	NA	FALSE
pk250	539.873	-0.235829	0.11269	-2.09272	0.0363745	0.521447	FALSE
pk252	107.673	0.534467	0.343533	1.55579	0.119757	0.677529	FALSE
pk253	321.603	-0.263799	0.124405	-2.12048	0.0339652	0.514083	FALSE
pk254	405.828	-0.253009	0.118201	-2.14049	0.032315	0.504792	FALSE
pk255	26.4767	-0.157933	0.374872	-0.421297	0.673538	NA	FALSE
pk260	77.182	0.232433	0.215512	1.07851	0.280805	NA	FALSE
pk261	86.2104	0.329816	0.24147	1.36587	0.171981	NA	FALSE
pk262	113.177	0.145943	0.206925	0.705294	0.480627	0.879118	FALSE
pk263	286.966	0.145154	0.200719	0.723169	0.469576	0.874553	FALSE
pk265	57.9892	0.0247233	0.350187	0.0706003	0.943716	NA	FALSE
pk266	227.58	-0.113006	0.225257	-0.501676	0.615895	0.919808	FALSE
pk267	88.558	0.00856855	0.193838	0.0442048	0.964741	0.992401	FALSE
pk268	65.6028	0.0366528	0.24438	0.149983	0.880778	NA	FALSE
pk269	303.904	-0.0496659	0.141402	-0.351238	0.72541	0.942801	FALSE
pk270	111.737	-0.0368987	0.191809	-0.192372	0.847451	0.966066	FALSE
pk271	176.57	-0.0489131	0.147421	-0.331792	0.740046	0.945276	FALSE
pk272	92.5429	0.17018	0.45191	0.376579	0.706487	0.941335	FALSE
pk275	88.5722	-0.259258	0.223359	-1.16072	0.245755	0.771695	FALSE
pk276	243.324	-0.261402	0.148029	-1.76588	0.0774166	0.626909	FALSE
pk277	201.912	-0.430246	0.225706	-1.90623	0.056621	0.579773	FALSE
pk278	90.2755	-0.0788988	0.265853	-0.296776	0.766638	0.95058	FALSE
pk280	39.5381	0.105583	0.295516	0.357284	0.720879	NA	FALSE
pk282	91.0632	0.384314	0.254437	1.51045	0.13093	0.694547	FALSE
pk283	790.39	-0.253054	0.123966	-2.04132	0.0412195	0.540839	FALSE
pk285	208.712	-0.160117	0.162753	-0.983804	0.325212	0.816083	FALSE
pk286	123.783	-0.234876	0.227145	-1.03404	0.301118	0.803051	FALSE
pk287	969.354	-0.176088	0.100179	-1.75773	0.0787939	0.626933	FALSE
pk288	323.536	-0.26082	0.146304	-1.78272	0.0746323	0.615056	FALSE
pk290	34.9001	0.38921	0.366948	1.06067	0.288841	NA	FALSE
pk291	318.202	0.00302119	0.125649	0.0240447	0.980817	0.996448	FALSE
pk292	132.327	0.132144	0.179885	0.734599	0.462584	0.871663	FALSE
pk293	105.732	0.336066	0.240471	1.39753	0.162253	0.723437	FALSE
pk294	67.7604	-0.0521808	0.256043	-0.203797	0.838512	NA	FALSE
pk295	342.574	-0.0202843	0.129096	-0.157126	0.875146	0.971225	FALSE
pk296	174.286	-0.498565	0.219113	-2.27537	0.0228836	0.455176	FALSE
pk298	161.949	-0.544192	0.17275	-3.15017	0.00163173	0.188996	FALSE
pk300	104.234	-0.0776525	0.186811	-0.415674	0.677649	0.934097	FALSE
pk303	378.068	-0.0602892	0.11097	-0.543292	0.586929	0.91182	FALSE
pk304	214.034	-0.206504	0.144822	-1.42592	0.153891	0.715545	FALSE
pk306	421.099	-0.0683939	0.135475	-0.504845	0.613667	0.918909	FALSE
pk307	121.461	0.0727411	0.245627	0.296144	0.76712	0.95058	FALSE
pk308	340.703	0.00745705	0.138003	0.0540353	0.956907	0.990069	FALSE
pk310	118.075	0.228783	0.197099	1.16075	0.245744	0.771695	FALSE
pk312	575.482	-0.293505	0.106872	-2.74632	0.00602672	0.309883	FALSE
pk313	194.078	0.00884384	0.164671	0.0537062	0.957169	0.990223	FALSE
pk315	273.316	0.0650691	0.133913	0.485905	0.627034	0.923425	FALSE
pk316	58.1724	0.00129226	0.236007	0.00547549	0.995631	NA	FALSE
pk317	48.3352	0.0157005	0.268232	0.0585331	0.953324	NA	FALSE
pk318	77.5709	0.156309	0.226423	0.690343	0.489979	NA	FALSE
pk319	180.475	-0.114469	0.149102	-0.767723	0.442652	0.863032	FALSE
pk322	136.921	0.16397	0.241497	0.678972	0.497155	0.884434	FALSE
pk323	554.399	-0.208777	0.145432	-1.43556	0.151129	0.713604	FALSE
pk325	854.365	-0.0327746	0.104861	-0.312553	0.75462	0.948856	FALSE
pk326	126.556	-0.102544	0.170867	-0.600142	0.548412	0.902432	FALSE
pk330	353.07	-0.0052242	0.117073	-0.0446234	0.964407	0.992401	FALSE
pk331	615.382	-0.379263	0.169302	-2.24015	0.0250812	0.464924	FALSE
pk332	152.549	-0.129852	0.196526	-0.660738	0.50878	0.886478	FALSE
pk333	411.768	-0.0327972	0.241004	-0.136086	0.891754	0.97664	FALSE
pk335	110.837	0.068052	0.182841	0.372192	0.70975	0.941533	FALSE
pk338	76.8584	-0.240453	0.336387	-0.714811	0.474726	NA	FALSE
pk341	102.975	-0.032053	0.265342	-0.120799	0.903851	0.979502	FALSE
pk342	165.732	-0.337162	0.243387	-1.38529	0.165964	0.727208	FALSE
pk345	52.5618	-0.480888	0.31775	-1.51341	0.130175	NA	FALSE
pk348	68.7136	-0.618623	0.23061	-2.68255	0.0073063	NA	FALSE
pk350	71.001	-0.267344	0.262454	-1.01863	0.308377	NA	FALSE
pk355	59.3101	0.101783	0.264922	0.384198	0.700832	NA	FALSE
pk359	508.198	-0.155509	0.143673	-1.08238	0.279084	0.790779	FALSE
pk360	660.864	-0.289412	0.156154	-1.85338	0.0638285	0.591462	FALSE
pk361	163.182	-0.0235837	0.174556	-0.135107	0.892527	0.976714	FALSE
pk362	230.764	0.121804	0.190867	0.638164	0.523367	0.892126	FALSE
pk363	114.078	-0.576968	0.513964	-1.12259	0.261614	0.778297	FALSE
pk364	240.496	0.0743434	0.304156	0.244425	0.806902	0.956117	FALSE
pk365	89.2501	-0.104647	0.216494	-0.48337	0.628833	0.923767	FALSE
pk366	528.391	-0.144429	0.126515	-1.1416	0.253621	0.773495	FALSE
pk371	39.3064	0.345182	0.281912	1.22443	0.220789	NA	FALSE
pk374	329.262	0.040243	0.117975	0.341114	0.733018	0.945145	FALSE
pk378	985.964	-0.143485	0.0879027	-1.63232	0.102612	0.6608	FALSE
pk382	66.3513	0.133636	0.25689	0.520207	0.602919	NA	FALSE
pk383	388.241	-0.143025	0.241717	-0.591703	0.55405	0.904241	FALSE
pk388	227.607	-0.0174886	0.155628	-0.112374	0.910526	0.980262	FALSE
pk390	118.159	-0.0723846	0.27647	-0.261817	0.793462	0.953471	FALSE
pk391	287.04	-0.10665	0.112815	-0.94536	0.344475	0.824454	FALSE
pk393	916.025	-0.0424925	0.0870753	-0.487997	0.625552	0.923425	FALSE
pk397	197.608	0.0687704	0.184463	0.372814	0.709287	0.941533	FALSE
pk400	184.816	0.229706	0.146596	1.56693	0.117131	0.675637	FALSE
pk401	289.767	0.0640848	0.118559	0.540531	0.588831	0.911924	FALSE
pk402	194.213	-0.152618	0.256045	-0.596058	0.551137	0.903411	FALSE
pk404	969.115	-0.288493	0.12985	-2.22175	0.0263005	0.473179	FALSE
pk405	103.837	-0.0571874	0.263661	-0.216897	0.828288	0.963116	FALSE
pk410	78.7538	0.376112	0.832703	0.451677	0.651502	NA	FALSE
pk411	44.7846	-0.376638	0.282337	-1.334	0.182204	NA	FALSE
pk412	67.6258	-0.136727	0.254933	-0.536326	0.591733	NA	FALSE
pk418	83.2933	-0.0903618	0.211936	-0.426363	0.669843	NA	FALSE
pk419	109.272	-0.145654	0.189325	-0.769335	0.441695	0.86249	FALSE
pk421	118.038	-0.0711925	0.208566	-0.341343	0.732846	0.945145	FALSE
pk422	49.0114	-0.00471081	0.28467	-0.0165483	0.986797	NA	FALSE
pk423	698.069	-0.147939	0.167075	-0.885466	0.375905	0.836346	FALSE
pk424	165.532	-0.249447	0.20064	-1.24325	0.213774	0.754941	FALSE
pk425	143.161	-0.194308	0.232364	-0.836225	0.403029	0.849136	FALSE
pk426	277.923	-0.10149	0.177083	-0.573124	0.566561	0.90662	FALSE
pk427	143.339	-0.100855	0.256607	-0.393032	0.694296	0.938677	FALSE
pk428	325.449	-0.0553703	0.158735	-0.348821	0.727223	0.943226	FALSE
pk429	496.113	-0.0971402	0.118703	-0.818347	0.413159	0.853125	FALSE
pk430	74.0117	-0.210999	0.253126	-0.833574	0.404521	NA	FALSE
pk431	35.8351	0.0248612	0.327294	0.0759598	0.939451	NA	FALSE
pk432	75.6649	-0.225878	0.204011	-1.10718	0.268214	NA	FALSE
pk433	173.65	0.00936298	0.156711	0.0597466	0.952357	0.988184	FALSE
pk434	85.416	-0.189965	0.200874	-0.945695	0.344304	NA	FALSE
pk435	118.011	-0.457114	0.183813	-2.48685	0.0128879	0.405581	FALSE
pk436	47.8077	-0.386112	0.314047	-1.22947	0.218895	NA	FALSE
pk437	38.2518	0.186208	0.289516	0.64317	0.520114	NA	FALSE
pk438	51.0354	-0.434611	0.254857	-1.70531	0.088136	NA	FALSE
pk439	82.4128	0.064862	0.208042	0.311773	0.755213	NA	FALSE
pk442	163.117	-0.306002	0.179026	-1.70926	0.087402	0.638039	FALSE
pk443	71.2961	0.244089	0.241268	1.01169	0.311686	NA	FALSE
pk446	58.0407	-0.095547	0.268609	-0.35571	0.722058	NA	FALSE
pk447	49.5645	0.186334	0.279114	0.667592	0.504394	NA	FALSE
pk448	102.799	-0.17187	0.182203	-0.943284	0.345536	0.824454	FALSE
pk450	166.905	-0.0414191	0.151517	-0.273362	0.784575	0.953373	FALSE
pk452	296.048	0.0170649	0.170251	0.100234	0.920159	0.982244	FALSE
pk453	85.0178	0.0157838	0.21249	0.0742802	0.940787	NA	FALSE
pk454	41.5324	-0.24306	0.27247	-0.892062	0.37236	NA	FALSE
pk457	42.0229	0.62266	0.301498	2.06522	0.0389022	NA	FALSE
pk458	147.839	0.177683	0.223504	0.794988	0.42662	0.858031	FALSE
pk459	37.2443	-0.0797098	0.285498	-0.279196	0.780094	NA	FALSE
pk460	71.5711	-0.49034	0.215037	-2.28026	0.022592	NA	FALSE
pk462	160.283	-0.413294	0.181484	-2.2773	0.022768	0.453985	FALSE
pk463	62.9836	0.172663	0.408193	0.422994	0.6723	NA	FALSE
pk464	44.622	0.219001	0.357597	0.612423	0.540258	NA	FALSE
pk465	38.5259	0.038929	0.324161	0.120092	0.904411	NA	FALSE
pk466	205.458	0.0498169	0.252231	0.197505	0.843432	0.965449	FALSE
pk467	213.54	-0.389558	0.174971	-2.22641	0.0259864	0.471501	FALSE
pk468	136.016	-0.0087704	0.273861	-0.0320251	0.974452	0.994814	FALSE
pk469	88.6835	-0.35788	1.02519	-0.349088	0.727023	0.943042	FALSE
pk471	55.339	-0.0742484	0.246218	-0.301555	0.762991	NA	FALSE
pk472	307.418	-0.23125	0.170419	-1.35695	0.174797	0.730487	FALSE
pk475	110.756	-0.277528	0.202092	-1.37328	0.169666	0.729595	FALSE
pk476	437.21	-0.0969104	0.171274	-0.565822	0.571515	0.907793	FALSE
pk477	101.144	-0.1763	0.337514	-0.522347	0.601428	0.915417	FALSE
pk478	37.7298	-0.323825	0.358404	-0.90352	0.36625	NA	FALSE
pk479	145.731	-0.462453	0.199103	-2.32268	0.0201964	0.44028	FALSE
pk482	155.838	-0.0780679	0.196496	-0.3973	0.691146	0.938399	FALSE
pk483	128.346	-0.117543	0.182527	-0.643978	0.51959	0.890593	FALSE
pk484	251.072	-0.120185	0.153377	-0.783588	0.433282	0.859893	FALSE
pk485	166.938	0.11965	0.268379	0.445825	0.655724	0.930058	FALSE
pk486	554.561	0.0444152	0.12312	0.360748	0.718288	0.941905	FALSE
pk489	329.886	-0.191769	0.174461	-1.09921	0.271678	0.784799	FALSE
pk491	86.7413	-0.0461472	0.221969	-0.207899	0.835307	NA	FALSE
pk493	297.134	-0.15182	0.134606	-1.12788	0.259369	0.777201	FALSE
pk494	361.182	-0.133255	0.11327	-1.17643	0.239422	0.771695	FALSE
pk496	263.743	0.0357736	0.176195	0.203034	0.839108	0.96508	FALSE
pk498	221.807	-0.302426	0.305658	-0.989426	0.322455	0.814622	FALSE
pk499	86.3608	-0.557481	0.395889	-1.40817	0.159079	NA	FALSE
pk500	63.0003	-0.187639	0.273217	-0.686775	0.492224	NA	FALSE
pk501	57.2018	-0.38655	0.282126	-1.37013	0.170645	NA	FALSE
pk502	121.243	-0.328378	0.269468	-1.21862	0.22299	0.759839	FALSE
pk503	207.595	-0.484363	0.202115	-2.39647	0.0165538	0.416229	FALSE
pk504	194.15	-0.252578	0.184612	-1.36815	0.171264	0.730487	FALSE
pk505	80.6907	-0.300302	0.260558	-1.15253	0.249101	NA	FALSE
pk506	103.122	-0.732591	0.292829	-2.50177	0.0123574	0.396192	FALSE
pk507	164.386	-0.171929	0.151366	-1.13585	0.25602	0.774016	FALSE
pk508	36.426	0.291137	0.295433	0.985458	0.324399	NA	FALSE
pk509	44.6816	-0.393987	0.276253	-1.42618	0.153816	NA	FALSE
pk510	226.857	-0.140871	0.158749	-0.88738	0.374874	0.836346	FALSE
pk512	42.2265	0.328248	0.373011	0.879996	0.378862	NA	FALSE
pk513	177.478	-0.077427	0.185261	-0.417935	0.675994	0.934075	FALSE
pk516	36.3433	-0.0489828	0.317496	-0.154278	0.87739	NA	FALSE
pk520	253.419	0.0210078	0.147894	0.142046	0.887044	0.974731	FALSE
pk522	241.126	0.00419807	0.14439	0.0290746	0.976805	0.995296	FALSE
pk525	118.701	0.0885858	0.239795	0.369423	0.711812	0.941686	FALSE
pk526	249.435	-0.134593	0.132661	-1.01456	0.310315	0.808744	FALSE
pk527	114.619	-0.121661	0.194996	-0.623918	0.532682	0.895726	FALSE
pk528	592.555	-0.141861	0.140286	-1.01123	0.311906	0.809985	FALSE
pk531	221.234	-0.178317	0.216635	-0.823123	0.410438	0.852299	FALSE
pk533	286.574	-0.0466639	0.195535	-0.238647	0.81138	0.957785	FALSE
pk534	160.356	-0.298446	0.179394	-1.66363	0.0961856	0.651654	FALSE
pk536	351.149	-0.347143	0.171824	-2.02035	0.0433476	0.547767	FALSE
pk537	69.4315	-0.0999308	0.281854	-0.354547	0.722929	NA	FALSE
pk538	100.941	-0.128375	0.311381	-0.412278	0.680136	0.934507	FALSE
pk541	68.4055	-0.0471065	0.217679	-0.216404	0.828673	NA	FALSE
pk542	99.7082	0.267915	0.212518	1.26067	0.207427	0.753952	FALSE
pk543	64.8914	-0.0968159	0.245781	-0.393911	0.693647	NA	FALSE
pk544	98.838	-0.234378	0.183724	-1.27571	0.202058	0.748772	FALSE
pk546	227.813	0.218994	0.13183	1.66119	0.0966762	0.651654	FALSE
pk552	512.473	-0.15463	0.134184	-1.15237	0.249169	0.771746	FALSE
pk553	210.868	-0.243837	0.221387	-1.10141	0.27072	0.784115	FALSE
pk554	542.144	-0.221854	0.1546	-1.43502	0.151281	0.713604	FALSE
pk558	127.799	-0.258358	0.177273	-1.4574	0.145005	0.705957	FALSE
pk559	131.22	-0.0269282	0.197665	-0.136231	0.891638	0.97664	FALSE
pk560	201.673	-0.332219	0.409539	-0.811201	0.417251	0.855403	FALSE
pk561	53.9191	0.818767	0.593239	1.38016	0.167536	NA	FALSE
pk562	265.535	-0.0426862	0.137501	-0.310442	0.756225	0.94918	FALSE
pk563	288.656	-0.304145	0.188283	-1.61536	0.106233	0.663236	FALSE
pk564	85.1112	0.544495	0.286057	1.90345	0.0569822	NA	FALSE
pk565	372.947	-0.306394	0.208345	-1.47061	0.141398	0.705192	FALSE
pk566	114.807	0.225201	0.386758	0.582278	0.560379	0.904985	FALSE
pk567	92.339	0.413061	0.24228	1.70489	0.0882148	0.639675	FALSE
pk568	97.7826	0.00251759	0.306679	0.00820921	0.99345	0.998519	FALSE
pk571	184.967	0.0575502	0.197355	0.291607	0.770587	0.951961	FALSE
pk572	71.2791	-0.0651718	0.316508	-0.205909	0.836862	NA	FALSE
pk575	169.182	-0.355077	0.159143	-2.23118	0.0256691	0.468569	FALSE
pk577	135.841	-0.533487	0.219828	-2.42684	0.0152311	0.414812	FALSE
pk578	247.963	-0.131148	0.186469	-0.703327	0.481852	0.880129	FALSE
pk579	277.539	0.0839985	0.13894	0.604565	0.545468	0.901582	FALSE
pk581	591.387	0.0776774	0.117581	0.660628	0.508851	0.886478	FALSE
pk583	399.185	-0.150812	0.16118	-0.935672	0.349442	0.825573	FALSE
pk587	309.475	-0.206581	0.302968	-0.681856	0.49533	0.884142	FALSE
pk588	46.0219	-0.238299	1.10169	-0.216303	0.828751	NA	FALSE
pk589	74.724	-0.245431	0.213315	-1.15056	0.249914	NA	FALSE
pk593	83.2714	0.252261	0.239576	1.05295	0.292366	NA	FALSE
pk594	329.46	-0.148075	0.114174	-1.29693	0.194655	0.743494	FALSE
pk595	208.213	-0.0820371	0.126682	-0.647585	0.517253	0.89027	FALSE
pk597	57.214	-0.14128	0.240848	-0.586593	0.557477	NA	FALSE
pk598	527.077	-0.225373	0.144472	-1.55998	0.118765	0.676685	FALSE
pk603	145.512	-0.163313	0.166924	-0.978364	0.327895	0.816815	FALSE
pk604	391.097	-0.0251917	0.130863	-0.192505	0.847347	0.966051	FALSE
pk605	228.121	0.0411724	0.211511	0.194658	0.845661	0.96556	FALSE
pk611	417.481	-0.093537	0.190366	-0.491353	0.623177	0.922794	FALSE
pk612	787.42	-0.326513	0.126296	-2.58531	0.00972908	0.366017	FALSE
pk613	299.941	-0.409827	0.178564	-2.29513	0.0217257	0.44854	FALSE
pk614	70.1657	-0.208008	0.244377	-0.851177	0.394671	NA	FALSE
pk615	793.84	-0.304404	0.191205	-1.59202	0.11138	0.667879	FALSE
pk616	147.324	-0.102893	0.213652	-0.481592	0.630096	0.923834	FALSE
pk617	153.032	-0.228039	0.25499	-0.894305	0.371159	0.835783	FALSE
pk618	90.0882	-0.191446	0.513543	-0.372794	0.709302	0.941533	FALSE
pk619	362.743	-0.259386	0.126776	-2.04602	0.040754	0.539132	FALSE
pk621	310.74	-0.201249	0.134904	-1.49179	0.135754	0.701179	FALSE
pk622	562.851	-0.202278	0.152971	-1.32233	0.186059	0.738441	FALSE
pk623	614.236	-0.10679	0.1926	-0.554464	0.579261	0.908571	FALSE
pk624	771.828	0.0613033	0.110233	0.556124	0.578126	0.908421	FALSE
pk625	267.705	0.073699	0.124903	0.590049	0.555158	0.90434	FALSE
pk626	181.191	-0.115559	0.296545	-0.389683	0.696771	0.939363	FALSE
pk627	332.27	-0.250463	0.215472	-1.16239	0.245076	0.771695	FALSE
pk628	260.062	-0.16868	0.181309	-0.930346	0.352192	0.826842	FALSE
pk629	4027.86	-0.266867	0.202515	-1.31776	0.187584	0.739292	FALSE
pk630	190.853	-0.199142	0.150867	-1.31999	0.18684	0.738559	FALSE
pk633	314.991	0.0196871	0.121687	0.161785	0.871475	0.970313	FALSE
pk636	237.762	-0.146713	0.345662	-0.424441	0.671244	0.933364	FALSE
pk638	346.981	-0.199137	0.148737	-1.33885	0.18062	0.734321	FALSE
pk642	351.531	-0.0140089	0.112247	-0.124804	0.900679	0.978807	FALSE
pk643	174.481	-0.269459	0.156943	-1.71692	0.0859945	0.63538	FALSE
pk648	172.36	-0.287491	0.38089	-0.754789	0.450375	0.866058	FALSE
pk649	754.575	-0.207656	0.284884	-0.728917	0.466053	0.873447	FALSE
pk652	117.123	-0.600495	0.743977	-0.807142	0.419585	0.855976	FALSE
pk653	277.359	-0.122222	0.255146	-0.479028	0.631919	0.924283	FALSE
pk656	403.612	0.128115	0.113808	1.12572	0.260285	0.778014	FALSE
pk659	164.562	0.190911	0.17025	1.12136	0.262134	0.778297	FALSE
pk660	209.852	-0.143671	0.227486	-0.631557	0.527676	0.892722	FALSE
pk661	142.23	0.10434	0.207907	0.501857	0.615768	0.919787	FALSE
pk665	158.447	-0.210631	0.190342	-1.1066	0.268468	0.78316	FALSE
pk666	1362	-0.249945	0.109993	-2.27238	0.0230637	0.45551	FALSE
pk667	379.362	-0.10533	0.165992	-0.634553	0.52572	0.892331	FALSE
pk668	36.8745	0.35398	0.342075	1.0348	0.300761	NA	FALSE
pk669	445.719	-0.197296	0.157327	-1.25405	0.209822	0.754006	FALSE
pk670	113.552	-0.206486	0.197955	-1.0431	0.296904	0.799856	FALSE
pk671	93.4475	0.224378	0.321879	0.697089	0.485747	0.88218	FALSE
pk672	34.4731	0.334129	0.363435	0.919366	0.357904	NA	FALSE
pk673	359.577	-0.259459	0.139081	-1.86552	0.0621086	0.591462	FALSE
pk674	174.87	0.105598	0.157879	0.668854	0.503589	0.884972	FALSE
pk676	908.727	-0.167919	0.182132	-0.921963	0.356548	0.827446	FALSE
pk677	187.154	-0.211698	0.158873	-1.3325	0.182695	0.734333	FALSE
pk678	475.563	-0.223058	0.151717	-1.47022	0.141501	0.705192	FALSE
pk679	493.842	-0.195719	0.142289	-1.3755	0.168976	0.729351	FALSE
pk680	431.38	-0.204812	0.223312	-0.91716	0.359059	0.828836	FALSE
pk683	59.5028	-0.0278696	0.258569	-0.107784	0.914167	NA	FALSE
pk684	91.1771	0.0161716	0.20031	0.0807327	0.935655	0.985319	FALSE
pk686	201.429	-0.113593	0.181259	-0.626689	0.530863	0.894521	FALSE
pk687	41.2868	-0.52089	0.296486	-1.75688	0.0789382	NA	FALSE
pk690	96.41	0.327841	0.279151	1.17442	0.240227	0.771695	FALSE
pk691	21.97	-0.00208744	0.528647	-0.00394865	0.996849	NA	FALSE
pk694	292.865	0.228896	0.245225	0.933413	0.350607	0.826141	FALSE
pk695	197.144	0.176676	0.204576	0.863619	0.387797	0.843818	FALSE
pk696	110.742	-0.335407	0.24911	-1.34642	0.178168	0.733069	FALSE
pk697	67.3052	-0.148873	0.269158	-0.553107	0.58019	NA	FALSE
pk698	274.717	-0.261056	0.182898	-1.42733	0.153485	0.715465	FALSE
pk699	251.316	-0.333594	0.203227	-1.64149	0.100697	0.658691	FALSE
pk701	108.191	-0.0163864	0.19851	-0.0825468	0.934212	0.985187	FALSE
pk702	875.908	-0.0118251	0.111561	-0.105996	0.915585	0.981357	FALSE
pk705	115.228	-0.306417	0.191419	-1.60077	0.109429	0.665102	FALSE
pk707	70.3492	-0.277164	1.01573	-0.272871	0.784952	NA	FALSE
pk708	190.743	0.0912939	0.15824	0.576932	0.563985	0.905432	FALSE
pk712	44.6904	0.261182	0.32123	0.813069	0.416179	NA	FALSE
pk716	294.137	-0.128354	0.126218	-1.01693	0.309187	0.80835	FALSE
pk719	25.6165	0.0917609	0.394961	0.232329	0.816282	NA	FALSE
pk720	58.8419	-0.495281	0.507543	-0.97584	0.329144	NA	FALSE
pk721	226.802	-0.131733	0.154667	-0.85172	0.394369	0.844704	FALSE
pk722	68.0983	-0.0487421	0.335185	-0.145418	0.884381	NA	FALSE
pk725	74.1024	0.312458	0.218164	1.43222	0.152082	NA	FALSE
pk726	407.651	-0.164544	0.205649	-0.800117	0.423643	0.85735	FALSE
pk727	105.081	-0.327602	0.747382	-0.438333	0.661145	0.931293	FALSE
pk731	330.838	0.121775	0.17461	0.697414	0.485544	0.882172	FALSE
pk732	1884.01	-0.207392	0.106346	-1.95016	0.0511567	0.564212	FALSE
pk733	513.999	-0.148893	0.125975	-1.18192	0.237237	0.771043	FALSE
pk734	57.1436	-0.13163	0.322029	-0.408752	0.682722	NA	FALSE
pk735	367.045	-0.0822445	0.125764	-0.65396	0.513138	0.888439	FALSE
pk737	246.495	0.178338	0.153787	1.15965	0.246193	0.771695	FALSE
pk738	142.969	-0.0995142	0.16355	-0.608465	0.542879	0.900343	FALSE
pk739	219.075	0.140363	0.190227	0.737871	0.460593	0.870774	FALSE
pk740	392.517	-0.0331576	0.121467	-0.272976	0.784872	0.953373	FALSE
pk743	42.8986	0.104697	0.291305	0.359406	0.719291	NA	FALSE
pk744	213.673	-0.354755	0.162229	-2.18675	0.0287606	0.486178	FALSE
pk745	330.129	-0.103483	0.188529	-0.548897	0.583076	0.909845	FALSE
pk746	151.99	-0.254783	0.177519	-1.43524	0.151218	0.713604	FALSE
pk747	233.705	-0.33714	0.204072	-1.65207	0.0985205	0.65501	FALSE
pk754	37.5649	0.33248	0.574268	0.578964	0.562614	NA	FALSE
pk755	46.2391	-0.485684	0.310633	-1.56353	0.117928	NA	FALSE
pk756	570.95	-0.126663	0.134758	-0.939925	0.347256	0.825247	FALSE
pk757	281.631	-0.31057	0.17759	-1.7488	0.0803259	0.629031	FALSE
pk758	50.2682	0.210869	0.264237	0.798031	0.424852	NA	FALSE
pk759	183.148	-0.220551	0.182916	-1.20575	0.227913	0.766147	FALSE
pk761	108.392	-0.191087	0.205601	-0.929408	0.352678	0.826842	FALSE
pk768	126.421	-0.111187	0.187465	-0.593106	0.55311	0.903411	FALSE
pk769	46.1392	-0.0189997	0.384401	-0.0494268	0.960579	NA	FALSE
pk770	451.671	-0.240801	0.107027	-2.24991	0.0244546	0.460381	FALSE
pk771	130.803	-0.0282348	0.249127	-0.113335	0.909765	0.980262	FALSE
pk772	156.969	-0.155306	0.198651	-0.781806	0.434329	0.860167	FALSE
pk773	261.965	-0.247497	0.199111	-1.24301	0.213865	0.754941	FALSE
pk774	249.941	-0.0732033	0.145829	-0.501981	0.615681	0.919787	FALSE
pk779	234.378	-0.436495	0.272288	-1.60306	0.108921	0.663749	FALSE
pk780	47.858	-0.303104	0.29166	-1.03924	0.298694	NA	FALSE
pk781	590.111	0.012993	0.0888601	0.146219	0.883749	0.973345	FALSE
pk782	415.897	-0.0854717	0.0942697	-0.906671	0.364581	0.83209	FALSE
pk785	84.9857	-0.41245	0.247179	-1.66863	0.0951906	NA	FALSE
pk786	76.7374	0.175958	0.271677	0.647675	0.517195	NA	FALSE
pk787	192.181	-0.100249	0.158963	-0.630644	0.528273	0.893007	FALSE
pk788	461.725	-0.111295	0.121755	-0.914092	0.360668	0.829583	FALSE
pk789	178.91	-0.165074	0.159441	-1.03533	0.300516	0.802927	FALSE
pk790	235.514	-0.152379	0.283492	-0.537506	0.590918	0.912618	FALSE
pk791	149.902	0.129008	0.184759	0.698248	0.485022	0.881716	FALSE
pk793	151.537	-0.105804	0.173095	-0.61125	0.541034	0.899976	FALSE
pk794	51.4987	-0.0293087	0.269276	-0.108843	0.913327	NA	FALSE
pk795	82.2754	-0.000978197	0.287537	-0.00340198	0.997286	NA	FALSE
pk797	86.5926	0.469492	0.323511	1.45124	0.146714	NA	FALSE
pk798	142.872	-0.149041	0.202474	-0.736102	0.461669	0.871285	FALSE
pk799	138.07	0.451981	0.337133	1.34066	0.180031	0.733673	FALSE
pk800	52.3169	0.22682	0.297261	0.763034	0.445443	NA	FALSE
pk801	183.17	-0.229699	0.24301	-0.945224	0.344545	0.824454	FALSE
pk802	68.8735	0.562466	0.270265	2.08117	0.0374186	NA	FALSE
pk805	43.9996	0.217001	0.282599	0.767875	0.442561	NA	FALSE
pk806	65.2764	-0.405984	0.628649	-0.645803	0.518407	NA	FALSE
pk807	189.947	-0.0652945	0.203126	-0.321448	0.747871	0.947401	FALSE
pk810	132.4	-0.360054	0.270639	-1.33038	0.183392	0.734691	FALSE
pk811	46.48	-0.187301	0.270004	-0.693697	0.487872	NA	FALSE
pk815	171.278	-0.227547	0.157434	-1.44536	0.148358	0.710574	FALSE
pk816	271.222	-0.15588	0.165877	-0.939733	0.347354	0.825247	FALSE
pk818	229.986	0.255794	0.161119	1.5876	0.112376	0.66797	FALSE
pk819	265.587	0.105913	0.14694	0.720789	0.471039	0.874648	FALSE
pk821	379.873	0.279023	0.136928	2.03774	0.0415758	0.541316	FALSE
pk822	204.136	-0.104522	0.198032	-0.527806	0.597634	0.914742	FALSE
pk826	295.51	-0.116173	0.123627	-0.939704	0.34737	0.825247	FALSE
pk827	220.03	0.0177557	0.134884	0.131637	0.895271	0.977339	FALSE
pk828	207.307	0.199002	0.157921	1.26013	0.207621	0.753952	FALSE
pk832	1048.76	-0.25063	0.079598	-3.1487	0.00163997	0.188996	FALSE
pk833	760.804	-0.235171	0.115049	-2.04409	0.0409443	0.539934	FALSE
pk835	77.6485	-0.165179	0.217547	-0.75928	0.447685	NA	FALSE
pk836	92.8086	0.00667949	0.283953	0.0235232	0.981233	0.996468	FALSE
pk837	67.651	-0.0220607	0.229227	-0.0962396	0.92333	NA	FALSE
pk838	38.6116	-0.0478245	0.343447	-0.139249	0.889254	NA	FALSE
pk840	251.201	0.120873	0.216539	0.558204	0.576705	0.908116	FALSE
pk841	44.3849	-0.273125	0.334598	-0.816279	0.41434	NA	FALSE
pk842	639.138	-0.0229687	0.120351	-0.190848	0.848645	0.966215	FALSE
pk843	400.139	0.157112	0.117377	1.33852	0.180726	0.734333	FALSE
pk845	202.21	-0.315728	0.190717	-1.65548	0.0978277	0.653918	FALSE
pk846	183.418	0.080979	0.173736	0.466105	0.64114	0.927493	FALSE
pk847	477.994	0.161104	0.0947685	1.69997	0.0891358	0.641949	FALSE
pk850	120.599	0.00878391	0.198563	0.0442374	0.964715	0.992401	FALSE
pk851	391.449	-0.175749	0.124311	-1.41378	0.157426	0.719427	FALSE
pk852	638.219	0.00654328	0.136993	0.0477638	0.961905	0.991196	FALSE
pk855	113.564	0.386749	0.243135	1.59067	0.111683	0.667879	FALSE
pk857	256.596	0.151852	0.193692	0.783985	0.433049	0.859893	FALSE
pk858	166.713	0.0849386	0.145256	0.584749	0.558716	0.904792	FALSE
pk859	126.493	0.156194	0.174831	0.893399	0.371644	0.835783	FALSE
pk860	298.744	0.467119	0.127366	3.66753	0.000244903	0.0959984	FALSE
pk861	171.72	0.109034	0.212331	0.513508	0.607596	0.916904	FALSE
pk862	451.847	0.008307	0.300022	0.027688	0.977911	0.99581	FALSE
pk863	31.4649	0.470675	0.342755	1.37321	0.169687	NA	FALSE
pk864	140.677	-0.0702103	0.184177	-0.38121	0.703047	0.941335	FALSE
pk865	88.2548	0.375745	0.218423	1.72027	0.0853843	0.634455	FALSE
pk866	43.9478	0.285665	0.73704	0.387583	0.698324	NA	FALSE
pk867	141.27	-0.0875489	0.23516	-0.372295	0.709673	0.941533	FALSE
pk869	428.23	-0.136663	0.13822	-0.988735	0.322793	0.814792	FALSE
pk872	378.389	-0.4548	0.186588	-2.43746	0.014791	0.411801	FALSE
pk873	40.3101	0.175901	0.305346	0.576073	0.564566	NA	FALSE
pk874	405.705	-0.266589	0.17226	-1.5476	0.121718	0.678764	FALSE
pk875	114.391	-0.446408	0.22274	-2.00416	0.0450528	0.554256	FALSE
pk876	145.221	0.0435168	0.164423	0.264663	0.791269	0.953373	FALSE
pk877	158.242	-0.100101	0.169453	-0.590732	0.5547	0.90434	FALSE
pk879	225.416	-0.0769407	0.177097	-0.434455	0.663958	0.931979	FALSE
pk880	104.329	0.319606	0.240088	1.3312	0.183122	0.734333	FALSE
pk881	416.992	-0.189725	0.141293	-1.34277	0.179346	0.733069	FALSE
pk882	603.444	-0.252968	0.16457	-1.53715	0.124257	0.682222	FALSE
pk883	62.8049	0.351644	0.257357	1.36637	0.171824	NA	FALSE
pk884	199.831	-0.0106991	0.572518	-0.0186877	0.98509	0.997492	FALSE
pk885	104.02	-0.00882471	0.195994	-0.0450254	0.964087	0.992274	FALSE
pk886	86.407	-0.319404	0.212362	-1.50405	0.132568	NA	FALSE
pk888	49.1768	0.199098	0.269819	0.737893	0.46058	NA	FALSE
pk891	219.447	-0.173801	0.30507	-0.569709	0.568875	0.907323	FALSE
pk895	116.556	-0.128396	0.179394	-0.715723	0.474163	0.876145	FALSE
pk896	93.2598	-0.44075	0.411592	-1.07084	0.28424	0.795722	FALSE
pk897	639.014	-0.133337	0.184045	-0.724482	0.46877	0.874183	FALSE
pk898	83.6304	0.000563018	0.266555	0.0021122	0.998315	NA	FALSE
pk900	80.0601	0.0628861	0.229381	0.274156	0.783965	NA	FALSE
pk901	55.9494	0.122593	0.260099	0.471331	0.637404	NA	FALSE
pk902	42.5661	0.600509	0.431766	1.39082	0.16428	NA	FALSE
pk904	179.985	-0.0144863	0.185926	-0.0779144	0.937896	0.985594	FALSE
pk905	410.867	-0.425349	0.159701	-2.66341	0.00773527	0.33707	FALSE
pk906	103.929	-0.0979941	0.200398	-0.488996	0.624844	0.92332	FALSE
pk907	683.158	-0.223011	0.105485	-2.11415	0.0345029	0.517058	FALSE
pk908	253.58	-0.154315	0.251074	-0.614619	0.538806	0.898707	FALSE
pk909	72.2222	0.502037	0.811417	0.618716	0.536103	NA	FALSE
pk915	174.109	-0.172249	0.410401	-0.419708	0.674698	0.933973	FALSE
pk916	246.689	0.0594236	0.175247	0.339086	0.734545	0.945276	FALSE
pk917	48.5128	-0.086491	0.256035	-0.337809	0.735507	NA	FALSE
pk923	91.4328	0.7861	0.602232	1.30531	0.191787	0.741012	FALSE
pk924	296.165	0.150875	0.177325	0.850837	0.39486	0.84473	FALSE
pk925	93.6214	0.0502121	0.268261	0.187176	0.851523	0.967072	FALSE
pk926	40.5251	0.29918	0.432843	0.691199	0.489441	NA	FALSE
pk927	164.482	0.0263013	0.163842	0.160528	0.872465	0.970355	FALSE
pk928	47.9922	-0.248354	0.378753	-0.655715	0.512007	NA	FALSE
pk929	199.646	-0.336291	0.151915	-2.21369	0.0268504	0.475344	FALSE
pk932	334.008	-0.0325029	0.110761	-0.293449	0.769179	0.95103	FALSE
pk933	113.131	-0.279967	0.212566	-1.31708	0.187812	0.73934	FALSE
pk934	73.6602	-0.119922	0.254399	-0.471394	0.637359	NA	FALSE
pk936	41.0269	0.240942	0.359755	0.669739	0.503024	NA	FALSE
pk937	102.207	-0.161105	0.301416	-0.534492	0.593001	0.913338	FALSE
pk938	53.3445	-0.521758	0.275086	-1.89671	0.0578666	NA	FALSE
pk940	181.234	-0.10949	0.145436	-0.752838	0.451547	0.867101	FALSE
pk941	296.479	0.084172	0.133307	0.631415	0.527769	0.892722	FALSE
pk943	347.94	-0.0397301	0.103712	-0.383079	0.701661	0.941094	FALSE
pk944	302.461	0.156666	0.115644	1.35472	0.175506	0.730874	FALSE
pk946	273.989	0.306421	0.12782	2.39728	0.0165173	0.416229	FALSE
pk947	116.015	-0.118903	0.193351	-0.61496	0.538581	0.898609	FALSE
pk950	89.8166	-0.232794	0.226691	-1.02692	0.304458	0.804708	FALSE
pk952	152.686	-0.255892	0.159754	-1.60178	0.109203	0.664946	FALSE
pk955	203.132	0.0795082	0.184636	0.430622	0.666743	0.932473	FALSE
pk956	180.029	-0.112316	0.183718	-0.611347	0.54097	0.899976	FALSE
pk957	184.039	-0.227947	0.157793	-1.4446	0.148571	0.710574	FALSE
pk960	131.998	-0.111619	0.255976	-0.436052	0.662799	0.931564	FALSE
pk961	140.373	-0.139953	0.169464	-0.825856	0.408886	0.851479	FALSE
pk962	33.6876	-0.322535	0.354541	-0.909725	0.362968	NA	FALSE
pk965	42.1438	-0.405889	0.379445	-1.06969	0.284758	NA	FALSE
pk966	69.1373	-0.232786	0.215725	-1.07908	0.28055	NA	FALSE
pk968	128.343	-0.251386	0.169838	-1.48016	0.138832	0.701952	FALSE
pk970	97.5636	-0.234902	0.224885	-1.04454	0.296235	0.799252	FALSE
pk971	101.228	0.0750855	0.212869	0.352732	0.72429	0.942801	FALSE
pk974	186.191	0.219694	0.15573	1.41074	0.158322	0.720091	FALSE
pk978	379.446	-0.303203	0.186398	-1.62664	0.103813	0.662597	FALSE
pk979	676.403	-0.298445	0.174312	-1.71213	0.0868721	0.637597	FALSE
pk980	118.475	0.270319	0.194364	1.39078	0.164291	0.726291	FALSE
pk981	166.531	-0.378713	0.241816	-1.56612	0.11732	0.676055	FALSE
pk982	111.204	-0.210373	0.184732	-1.1388	0.254786	0.77378	FALSE
pk984	28.531	-0.323004	0.396102	-0.815456	0.414812	NA	FALSE
pk985	91.4885	0.0219136	0.25207	0.0869346	0.930724	0.984237	FALSE
pk986	193.952	-0.473604	0.144615	-3.27493	0.00105688	0.158057	FALSE
pk987	79.8049	-0.353593	0.228785	-1.54553	0.122219	NA	FALSE
pk990	277.28	-0.359664	0.15424	-2.33185	0.0197086	0.436447	FALSE
pk991	47.4054	0.333941	0.431732	0.773493	0.439231	NA	FALSE
pk992	40.328	-0.0666208	0.313639	-0.212413	0.831785	NA	FALSE
pk993	337.556	-0.0422233	0.124351	-0.33955	0.734196	0.945236	FALSE
pk994	36.2931	-0.0804808	0.328701	-0.244845	0.806577	NA	FALSE
pk996	83.9848	-0.326327	0.196471	-1.66094	0.0967259	NA	FALSE
pk998	49.2585	-0.238743	0.287062	-0.831679	0.40559	NA	FALSE
pk1000	364.378	-0.331614	0.15809	-2.09762	0.0359387	0.521166	FALSE
pk1001	255.218	-0.351639	0.179503	-1.95896	0.050118	0.561737	FALSE
pk1002	306.735	-0.221265	0.147884	-1.49621	0.134599	0.700942	FALSE
pk1004	79.806	-0.265769	0.269639	-0.985647	0.324306	NA	FALSE
pk1005	19.3915	0.319152	0.401578	0.794744	0.426762	NA	FALSE
pk1006	40.7321	0.00401423	0.286241	0.0140239	0.988811	NA	FALSE
pk1007	133.355	-0.330177	0.16711	-1.97581	0.0481769	0.5584	FALSE
pk1010	33.2668	-0.643733	0.318839	-2.01899	0.043488	NA	FALSE
pk1011	115.625	0.0207992	0.173496	0.119883	0.904576	0.979772	FALSE
pk1012	63.3232	-0.0877945	0.233367	-0.376208	0.706762	NA	FALSE
pk1019	388.974	-0.209919	0.193925	-1.08247	0.279042	0.790779	FALSE
pk1021	87.0782	0.161243	0.207368	0.777572	0.436821	NA	FALSE
pk1023	53.8932	0.246485	0.260906	0.944728	0.344798	NA	FALSE
pk1025	584.374	-0.167292	0.141422	-1.18293	0.236838	0.771011	FALSE
pk1027	125.109	0.0849188	0.230409	0.368557	0.712458	0.941686	FALSE
pk1028	165.452	-0.136342	0.261673	-0.52104	0.602339	0.915417	FALSE
pk1029	506.249	-0.282924	0.14899	-1.89895	0.0575714	0.582011	FALSE
pk1031	39.1994	-0.160056	0.293647	-0.545064	0.58571	NA	FALSE
pk1033	254.434	-0.0872418	0.179352	-0.486427	0.626665	0.923425	FALSE
pk1036	54.0005	0.273312	0.312094	0.875736	0.381173	NA	FALSE
pk1037	379.571	-0.579345	0.183193	-3.16248	0.00156433	0.188996	FALSE
pk1038	372.381	-0.0333328	0.464927	-0.0716946	0.942845	0.986351	FALSE
pk1039	185.779	0.52511	0.902599	0.581775	0.560718	0.904985	FALSE
pk1040	43.5894	0.408229	0.355015	1.14989	0.250188	NA	FALSE
pk1041	176.59	-0.214906	0.192083	-1.11882	0.263218	0.779053	FALSE
pk1042	160.118	-0.506476	0.185657	-2.72802	0.00637166	0.313328	FALSE
pk1044	67.3666	0.432548	0.266901	1.62064	0.105096	NA	FALSE
pk1045	133.063	0.0350753	0.293508	0.119504	0.904876	0.979772	FALSE
pk1048	157.573	-0.332592	0.248763	-1.33698	0.181228	0.734333	FALSE
pk1051	136.014	0.617469	0.980027	0.630054	0.52866	0.893007	FALSE
pk1054	265.95	0.0378211	0.327247	0.115574	0.907991	0.980262	FALSE
pk1055	102.416	-0.485438	0.206237	-2.35379	0.0185832	0.430903	FALSE
pk1056	83.9381	0.0817213	0.202078	0.404404	0.685915	NA	FALSE
pk1068	236.474	-0.214326	0.146553	-1.46244	0.143619	0.705418	FALSE
pk1069	223.023	-0.127608	0.198625	-0.642458	0.520576	0.89092	FALSE
pk1070	884.798	-0.213077	0.155432	-1.37088	0.170414	0.730089	FALSE
pk1071	549.726	-0.0312751	0.120421	-0.259715	0.795084	0.954222	FALSE
pk1072	368.722	-0.162714	0.234538	-0.693763	0.487831	0.883403	FALSE
pk1073	338.82	-0.318419	0.143612	-2.21722	0.0266079	0.474946	FALSE
pk1074	493.164	0.052904	0.110754	0.477671	0.632884	0.924811	FALSE
pk1076	97.6679	-0.0692148	0.26839	-0.257889	0.796493	0.954678	FALSE
pk1077	145.899	-0.126585	0.172528	-0.733704	0.463129	0.871663	FALSE
pk1078	298.475	-0.211351	0.139678	-1.51313	0.130246	0.693381	FALSE
pk1079	94.2339	-0.297931	0.36961	-0.806069	0.420203	0.856113	FALSE
pk1080	129.287	0.276279	0.417756	0.661341	0.508394	0.886478	FALSE
pk1083	713.117	-0.210366	0.145696	-1.44387	0.148774	0.710985	FALSE
pk1084	449.941	-0.223794	0.125875	-1.77791	0.075418	0.61829	FALSE
pk1087	217.526	-0.021165	0.154417	-0.137064	0.89098	0.976526	FALSE
pk1088	48.2377	0.190335	0.26504	0.718134	0.472675	NA	FALSE
pk1090	133.806	-0.400818	0.215116	-1.86327	0.062425	0.591462	FALSE
pk1093	274.726	-0.218672	0.162487	-1.34578	0.178373	0.733069	FALSE
pk1094	152.098	-0.225851	0.195133	-1.15742	0.247099	0.771695	FALSE
pk1096	44.6019	-0.297142	0.338739	-0.877202	0.380377	NA	FALSE
pk1101	44.9873	0.306383	0.329126	0.930899	0.351906	NA	FALSE
pk1102	64.0262	0.0961347	0.252143	0.381271	0.703002	NA	FALSE
pk1103	97.6581	-0.0633048	0.190381	-0.332517	0.739499	0.945276	FALSE
pk1105	134.996	-0.0474794	0.245724	-0.193222	0.846785	0.965997	FALSE
pk1106	162.338	-0.0917817	0.197215	-0.46539	0.641652	0.927672	FALSE
pk1109	81.0965	0.246852	0.199859	1.23513	0.216782	NA	FALSE
pk1111	53.3743	0.247466	0.56425	0.438575	0.660969	NA	FALSE
pk1112	131.143	-0.333739	0.369013	-0.904408	0.365779	0.833536	FALSE
pk1113	232.658	-0.284819	0.137144	-2.07679	0.0378206	0.526568	FALSE
pk1117	62.4243	-0.0674021	0.232471	-0.289937	0.771864	NA	FALSE
pk1118	42.2855	-0.236944	0.286056	-0.828314	0.407493	NA	FALSE
pk1120	84.051	-0.198888	0.251664	-0.790291	0.429358	NA	FALSE
pk1122	102.299	0.516977	0.336194	1.53773	0.124114	0.682222	FALSE
pk1124	294.099	-0.283369	0.229385	-1.23535	0.216702	0.757063	FALSE
pk1125	666.111	-0.0804165	0.158593	-0.507064	0.61211	0.918455	FALSE
pk1126	50.262	-0.179348	0.319093	-0.562056	0.574078	NA	FALSE
pk1128	45.988	-0.24534	0.368556	-0.665679	0.505617	NA	FALSE
pk1129	184.715	-0.476359	0.168403	-2.82868	0.00467406	0.27951	FALSE
pk1133	218.507	-0.679121	0.327804	-2.07173	0.0382903	0.528958	FALSE
pk1134	131.558	-0.225139	0.178136	-1.26386	0.206281	0.753517	FALSE
pk1135	62.3116	0.283431	0.478941	0.591786	0.553994	NA	FALSE
pk1136	44.4899	-0.222519	0.711205	-0.312875	0.754375	NA	FALSE
pk1137	95.7027	0.0243263	0.406339	0.0598669	0.952262	0.988148	FALSE
pk1138	49.9322	-0.00707948	0.409797	-0.0172756	0.986217	NA	FALSE
pk1140	52.2555	0.0933699	0.723375	0.129075	0.897298	NA	FALSE
pk1141	171.62	-0.388541	0.19054	-2.03915	0.0414348	0.541237	FALSE
pk1142	64.4684	-0.0823788	0.260308	-0.316467	0.751648	NA	FALSE
pk1143	423.397	-0.249783	0.194229	-1.28603	0.198433	0.746304	FALSE
pk1149	122.006	-0.508633	0.175592	-2.89667	0.00377145	0.25616	FALSE
pk1150	657.536	-0.385628	0.145024	-2.65907	0.00783571	0.33707	FALSE
pk1151	103.121	-0.0157347	0.199289	-0.0789543	0.937069	0.985462	FALSE
pk1152	276.182	-0.106017	0.197708	-0.536229	0.5918	0.91271	FALSE
pk1155	60.3336	-0.955511	0.294516	-3.24434	0.00117723	NA	FALSE
pk1162	54.2787	-0.239899	0.253661	-0.945747	0.344278	NA	FALSE
pk1163	91.7999	-0.425467	0.245083	-1.73601	0.0825615	0.630952	FALSE
pk1164	95.5843	0.0808078	0.448633	0.18012	0.857058	0.968725	FALSE
pk1165	63.5116	-0.475328	0.957482	-0.496436	0.619587	NA	FALSE
pk1168	242.726	-0.211347	0.28643	-0.737865	0.460596	0.870774	FALSE
pk1175	92.9034	0.111742	0.20215	0.552768	0.580422	0.908794	FALSE
pk1177	83.2476	0.48153	0.541888	0.888615	0.37421	NA	FALSE
pk1178	1104.34	-0.283837	0.12388	-2.29123	0.02195	0.44854	FALSE
pk1180	241.448	-0.0338466	0.150025	-0.225607	0.821507	0.961019	FALSE
pk1181	580.789	-0.313576	0.12258	-2.55814	0.0105233	0.378433	FALSE
pk1183	205.621	-0.126934	0.147469	-0.860755	0.389373	0.844057	FALSE
pk1186	577.391	-0.113673	0.17027	-0.667606	0.504385	0.884988	FALSE
pk1187	122.824	0.329934	0.183097	1.80197	0.0715509	0.605208	FALSE
pk1189	457.334	-0.178797	0.12629	-1.41577	0.156843	0.718422	FALSE
pk1195	165.434	-0.220696	0.163404	-1.35062	0.176818	0.731203	FALSE
pk1196	727.276	-0.206842	0.132518	-1.56085	0.118558	0.676214	FALSE
pk1197	148.833	-0.431493	0.264713	-1.63004	0.103093	0.661104	FALSE
pk1198	94.9804	0.0573883	0.228043	0.251656	0.801307	0.954894	FALSE
pk1199	635.863	-0.123979	0.119293	-1.03929	0.298671	0.801132	FALSE
pk1201	112.908	0.0922056	0.296884	0.310578	0.756122	0.94918	FALSE
pk1202	247.142	-0.139051	0.216072	-0.64354	0.519874	0.890593	FALSE
pk1203	94.9173	0.0652336	0.199844	0.326422	0.744105	0.946144	FALSE
pk1205	85.3808	0.175494	0.196693	0.892225	0.372273	NA	FALSE
pk1207	254.174	-0.184514	0.152493	-1.20999	0.226284	0.763065	FALSE
pk1209	67.5334	-0.258426	0.239962	-1.07695	0.281504	NA	FALSE
pk1210	1311.15	-0.196971	0.13636	-1.44449	0.148601	0.710574	FALSE
pk1211	88.5882	0.0308228	0.193566	0.159237	0.873482	0.97071	FALSE
pk1212	69.0963	-0.171663	0.254651	-0.674113	0.50024	NA	FALSE
pk1213	168.528	0.0264154	0.227607	0.116057	0.907607	0.980262	FALSE
pk1214	206.846	-0.39175	0.181032	-2.16398	0.0304661	0.495236	FALSE
pk1215	301.052	-0.143549	0.149582	-0.959664	0.337224	0.820217	FALSE
pk1216	439.835	-0.101692	0.113623	-0.894996	0.370789	0.835783	FALSE
pk1217	293.132	-0.350384	0.142602	-2.45708	0.0140073	0.409933	FALSE
pk1218	58.8442	-0.15753	0.514545	-0.306154	0.759487	NA	FALSE
pk1225	181.369	-0.268088	0.144636	-1.85354	0.0638051	0.591462	FALSE
pk1226	315.927	0.0447781	0.136328	0.328459	0.742564	0.945963	FALSE
pk1229	49.1546	-0.281172	0.302257	-0.930241	0.352246	NA	FALSE
pk1230	117.066	-0.0594632	0.386236	-0.153956	0.877645	0.971511	FALSE
pk1233	472.946	0.0275749	0.120808	0.228254	0.819449	0.960373	FALSE
pk1235	190.364	-0.156451	0.26992	-0.579621	0.56217	0.904985	FALSE
pk1236	373.666	0.163455	0.165802	0.985845	0.324209	0.815041	FALSE
pk1237	132.613	-0.511679	0.291235	-1.75693	0.0789297	0.627057	FALSE
pk1239	98.6193	0.151314	0.198104	0.763812	0.444979	0.864042	FALSE
pk1240	249	-0.119886	0.128237	-0.934875	0.349853	0.825573	FALSE
pk1241	389.885	-0.129712	0.199948	-0.648728	0.516514	0.889854	FALSE
pk1245	144.473	0.0169843	0.193016	0.087994	0.929881	0.984237	FALSE
pk1246	160.758	-0.28561	0.243609	-1.17241	0.241032	0.771695	FALSE
pk1248	276.652	-0.174513	0.130643	-1.3358	0.181613	0.734333	FALSE
pk1249	190.298	-0.232679	0.174709	-1.3318	0.182924	0.734333	FALSE
pk1250	57.1892	-0.079152	0.236297	-0.334968	0.73765	NA	FALSE
pk1280	86.5608	-0.120321	0.255362	-0.471179	0.637513	NA	FALSE
pk1281	50.8089	-0.309675	0.242304	-1.27804	0.201234	NA	FALSE
pk1282	314.829	-0.324679	0.172424	-1.88303	0.0596967	0.5858	FALSE
pk1283	314.057	0.0305925	0.150251	0.20361	0.838659	0.964953	FALSE
pk1284	139.918	-0.514416	0.176288	-2.91804	0.00352239	0.252197	FALSE
pk1285	168.683	-0.0615625	0.300251	-0.205037	0.837543	0.964665	FALSE
pk1286	248.828	-0.074741	0.152025	-0.491635	0.622978	0.922762	FALSE
pk1287	163.03	-0.0121306	0.182934	-0.0663111	0.94713	0.986819	FALSE
pk1288	37.3159	0.295576	0.341258	0.866136	0.386415	NA	FALSE
pk1289	168.557	-0.188783	0.167819	-1.12492	0.260623	0.778297	FALSE
pk1290	509.544	-0.171681	0.127319	-1.34843	0.17752	0.73224	FALSE
pk1292	169.216	-0.0713795	0.162248	-0.439939	0.659981	0.931095	FALSE
pk1293	577.083	-0.236061	0.164137	-1.4382	0.150378	0.713004	FALSE
pk1294	446.056	-0.0638818	0.135852	-0.470229	0.638191	0.926438	FALSE
pk1295	65.4311	0.0305638	0.23861	0.128091	0.898077	NA	FALSE
pk1296	207.981	0.103106	0.223988	0.460321	0.645286	0.928616	FALSE
pk1297	124.95	0.218929	0.234368	0.934125	0.35024	0.825633	FALSE
pk1298	415.537	0.0802455	0.117184	0.684783	0.493481	0.883728	FALSE
pk1299	164.678	-0.0705632	0.240606	-0.293273	0.769313	0.951118	FALSE
pk1300	319.327	-0.249126	0.134042	-1.85857	0.0630883	0.591462	FALSE
pk1301	314.965	-0.286494	0.159053	-1.80125	0.0716631	0.605208	FALSE
pk1302	418.51	0.134881	0.16056	0.840064	0.400872	0.847753	FALSE
pk1304	138.758	0.564533	0.297538	1.89735	0.057782	0.582011	FALSE
pk1306	610.276	-0.195365	0.196743	-0.992993	0.320713	0.813616	FALSE
pk1307	82.7329	0.220492	0.224837	0.980672	0.326754	NA	FALSE
pk1308	121.13	0.182213	0.220626	0.825892	0.408866	0.851479	FALSE
pk1310	165.752	0.0966799	0.16833	0.574346	0.565734	0.906481	FALSE
pk1311	187.451	-0.132918	0.147343	-0.902097	0.367006	0.83367	FALSE
pk1312	196.4	-0.282554	0.218005	-1.29609	0.194946	0.743798	FALSE
pk1313	546.022	-0.070512	0.120975	-0.582863	0.559986	0.904985	FALSE
pk1314	86.3378	-0.0508825	0.226176	-0.224969	0.822004	NA	FALSE
pk1315	155.52	-0.181687	0.172991	-1.05027	0.293595	0.798244	FALSE
pk1316	56.8743	-0.374509	0.274741	-1.36313	0.17284	NA	FALSE
pk1317	72.05	0.396133	0.271769	1.45761	0.144947	NA	FALSE
pk1318	38.7947	0.02477	0.308083	0.0804005	0.935919	NA	FALSE
pk1319	168.234	-0.121597	0.162897	-0.746464	0.455387	0.868776	FALSE
pk1320	989.228	-0.115198	0.146325	-0.787278	0.431119	0.859128	FALSE
pk1321	661.469	-0.184675	0.14164	-1.30383	0.19229	0.741012	FALSE
pk1322	250.23	-0.390573	0.167986	-2.32503	0.0200705	0.44028	FALSE
pk1323	83.674	-0.116162	0.202691	-0.573098	0.566579	NA	FALSE
pk1327	44.9618	-0.106522	0.29382	-0.362542	0.716947	NA	FALSE
pk1328	218.409	-0.348382	0.12925	-2.69541	0.00703016	0.323725	FALSE
pk1329	146.491	-0.166314	0.210193	-0.791242	0.428803	0.858902	FALSE
pk1332	261.161	-0.164437	0.270367	-0.608197	0.543057	0.900363	FALSE
pk1334	70.726	-0.521637	0.248298	-2.10085	0.0356539	NA	FALSE
pk1336	99.6047	-0.388329	0.205403	-1.89057	0.058682	0.585419	FALSE
pk1337	57.2503	-0.0330195	0.376013	-0.0878149	0.930024	NA	FALSE
pk1339	110.09	0.275583	0.355333	0.775562	0.438007	0.862052	FALSE
pk1342	227.787	0.378988	0.149502	2.53501	0.0112445	0.385736	FALSE
pk1343	272.334	0.0353911	0.133602	0.264899	0.791087	0.953373	FALSE
pk1344	96.8543	0.293146	0.230983	1.26912	0.204397	0.751608	FALSE
pk1345	52.1517	0.0430843	0.337868	0.127518	0.89853	NA	FALSE
pk1347	262.997	0.00644999	0.136368	0.0472985	0.962275	0.991196	FALSE
pk1348	1199.23	-0.249228	0.216807	-1.14954	0.250334	0.772257	FALSE
pk1349	164.345	-0.0275314	0.17168	-0.160365	0.872593	0.970402	FALSE
pk1350	45.4416	-0.0617491	0.27746	-0.222551	0.823885	NA	FALSE
pk1352	347.314	-0.126645	0.134226	-0.943519	0.345415	0.824454	FALSE
pk1353	49.6918	-0.0393928	0.271492	-0.145098	0.884634	NA	FALSE
pk1354	46.6953	-0.0310953	0.293125	-0.106082	0.915517	NA	FALSE
pk1356	98.4855	0.195205	0.349119	0.559135	0.576069	0.908116	FALSE
pk1360	96.4562	-0.0566175	0.226446	-0.250027	0.802567	0.955287	FALSE
pk1362	266.405	0.126264	0.141846	0.890144	0.373389	0.835958	FALSE
pk1368	215.006	-0.183025	0.226624	-0.807614	0.419313	0.855976	FALSE
pk1372	48.5742	-0.102242	0.263798	-0.387577	0.698329	NA	FALSE
pk1373	73.7571	-0.142268	0.218975	-0.649699	0.515886	NA	FALSE
pk1379	145.917	-0.170683	0.380455	-0.448628	0.6537	0.929813	FALSE
pk1381	760.206	-0.0907565	0.107079	-0.847569	0.396678	0.84473	FALSE
pk1383	392.193	0.012037	0.15756	0.0763966	0.939104	0.985681	FALSE
pk1385	55.665	0.404699	0.266241	1.52005	0.128498	NA	FALSE
pk1388	279.797	-0.121619	0.155391	-0.782666	0.433823	0.859997	FALSE
pk1389	166.908	0.443601	0.245138	1.80959	0.0703587	0.604941	FALSE
pk1390	185.717	-0.183724	0.150344	-1.22202	0.2217	0.758315	FALSE
pk1391	98.8743	0.0955694	0.192061	0.497599	0.618767	0.921117	FALSE
pk1395	28.7759	0.140993	0.411307	0.342792	0.731755	NA	FALSE
pk1400	237.055	0.0333139	0.216908	0.153586	0.877936	0.971511	FALSE
pk1402	302.022	0.0112191	0.228144	0.0491757	0.960779	0.991196	FALSE
pk1403	84.7798	0.0544048	0.206908	0.262942	0.792595	NA	FALSE
pk1404	216.111	-0.0130551	0.150865	-0.0865346	0.931041	0.98435	FALSE
pk1406	186.523	0.0264624	0.239894	0.110309	0.912165	0.980262	FALSE
pk1407	81.7327	0.0908791	0.280495	0.323995	0.745942	NA	FALSE
pk1408	385.822	0.0481389	0.114949	0.418785	0.675373	0.934075	FALSE
pk1411	96.1107	0.00199086	0.197718	0.0100692	0.991966	0.998487	FALSE
pk1412	129.39	-0.160782	0.249369	-0.644755	0.519086	0.890593	FALSE
pk1413	844.18	-0.176576	0.096449	-1.83078	0.067134	0.598988	FALSE
pk1414	110.632	0.361391	0.198584	1.81984	0.0687832	0.600876	FALSE
pk1415	504.171	-0.0977549	0.125866	-0.776662	0.437358	0.862052	FALSE
pk1416	69.0288	0.0066729	0.224715	0.0296949	0.97631	NA	FALSE
pk1417	66.6716	0.269785	0.228829	1.17898	0.238404	NA	FALSE
pk1419	93.2498	-0.146871	0.306568	-0.47908	0.631882	0.924283	FALSE
pk1420	436.466	-0.00396851	0.139684	-0.0284106	0.977335	0.995472	FALSE
pk1421	152.818	0.0415074	0.351405	0.118118	0.905974	0.980062	FALSE
pk1424	53.662	0.0442225	0.28879	0.15313	0.878296	NA	FALSE
pk1425	141.683	-0.642303	0.187112	-3.43273	0.000597544	0.128165	FALSE
pk1426	113.624	-0.205906	0.193365	-1.06486	0.286941	0.796681	FALSE
pk1427	111.391	-0.0363214	0.235724	-0.154084	0.877543	0.971511	FALSE
pk1432	483.665	0.0821622	0.106091	0.774449	0.438665	0.862115	FALSE
pk1433	78.8413	-0.102417	0.255798	-0.400383	0.688875	NA	FALSE
pk1435	512.07	0.0246513	0.0976556	0.252431	0.800708	0.954873	FALSE
pk1436	428.104	0.107594	0.117669	0.914374	0.360521	0.829583	FALSE
pk1437	299.586	0.173619	0.140204	1.23833	0.215594	0.755961	FALSE
pk1439	212.293	0.0325177	0.136555	0.238129	0.811781	0.957785	FALSE
pk1440	101.235	0.0337699	0.211758	0.159474	0.873296	0.970586	FALSE
pk1441	52.5935	0.251134	1.15053	0.218277	0.827213	NA	FALSE
pk1445	120.403	-0.0913641	0.205185	-0.445277	0.65612	0.930058	FALSE
pk1446	252.929	-0.0383055	0.150329	-0.254812	0.798868	0.954873	FALSE
pk1447	388.045	-0.0154919	0.107851	-0.143641	0.885784	0.974093	FALSE
pk1448	112.135	0.288881	0.403012	0.716805	0.473494	0.875426	FALSE
pk1449	101.305	0.595282	0.341785	1.74168	0.0815638	0.629031	FALSE
pk1450	81.0691	0.142457	0.368958	0.386107	0.699418	NA	FALSE
pk1451	46.1887	0.265377	0.294436	0.901307	0.367425	NA	FALSE
pk1452	717.104	-0.275809	0.150945	-1.82722	0.0676666	0.600253	FALSE
pk1453	535.345	-0.109521	0.15209	-0.720104	0.471461	0.874648	FALSE
pk1454	278.227	0.120118	0.123608	0.97177	0.331165	0.817659	FALSE
pk1455	200.95	0.0346254	0.156948	0.220617	0.82539	0.962442	FALSE
pk1456	318.964	-0.367967	0.215157	-1.71022	0.0872245	0.637974	FALSE
pk1460	58.2769	0.0298224	0.278723	0.106996	0.914792	NA	FALSE
pk1461	296.758	-0.111851	0.191749	-0.583319	0.559679	0.904985	FALSE
pk1462	72.696	0.118438	0.272893	0.434009	0.664282	NA	FALSE
pk1464	46.0109	-0.101454	0.267113	-0.379815	0.704082	NA	FALSE
pk1465	467.455	-0.366041	0.228256	-1.60364	0.108793	0.663463	FALSE
pk1466	59.5782	0.338808	0.272873	1.24163	0.214372	NA	FALSE
pk1467	90.4899	-0.0550462	0.221428	-0.248596	0.803673	0.955287	FALSE
pk1471	110.812	-0.0811863	0.196376	-0.413423	0.679297	0.934507	FALSE
pk1476	79.5271	0.014581	0.260551	0.0559622	0.955372	NA	FALSE
pk1477	158.409	0.145277	0.219669	0.661347	0.50839	0.886478	FALSE
pk1478	58.3385	-0.0809241	0.293881	-0.275363	0.783037	NA	FALSE
pk1479	166.205	-0.119346	0.180319	-0.661858	0.508063	0.886382	FALSE
pk1481	223.549	0.164439	0.157962	1.041	0.297875	0.800603	FALSE
pk1482	214.497	-0.0657164	0.153487	-0.428155	0.668539	0.932795	FALSE
pk1484	399.898	-0.112933	0.141698	-0.796999	0.425452	0.857384	FALSE
pk1485	92.3982	-0.519133	0.194043	-2.67536	0.007465	0.332478	FALSE
pk1486	106.752	-0.0958038	0.197098	-0.486071	0.626917	0.923425	FALSE
pk1487	159.043	-0.139987	0.219826	-0.636809	0.524249	0.892317	FALSE
pk1488	130.912	-0.185261	0.176798	-1.04787	0.294699	0.798644	FALSE
pk1489	134.63	-0.0335687	0.165215	-0.203183	0.838992	0.965031	FALSE
pk1490	44.0682	-0.279063	0.291628	-0.956915	0.33861	NA	FALSE
pk1491	107.146	-0.330629	0.215164	-1.53664	0.124382	0.682587	FALSE
pk1492	50.1093	-0.017179	0.327595	-0.0524398	0.958178	NA	FALSE
pk1493	650.382	-0.131535	0.109503	-1.2012	0.229674	0.766405	FALSE
pk1494	90.0777	0.0692033	0.195335	0.35428	0.723129	0.942801	FALSE
pk1495	59.6565	-0.0495506	0.346918	-0.142831	0.886424	NA	FALSE
pk1496	85.5723	-0.197691	0.222613	-0.88805	0.374514	NA	FALSE
pk1497	283.391	0.288685	0.161313	1.78959	0.07352	0.610831	FALSE
pk1499	107.335	-0.136347	0.239504	-0.569286	0.569162	0.907323	FALSE
pk1500	517.158	-0.188054	0.156918	-1.19842	0.230754	0.767702	FALSE
pk1501	958.18	-0.137296	0.155437	-0.883287	0.377081	0.836971	FALSE
pk1502	53.9995	0.726556	0.601809	1.20729	0.227322	NA	FALSE
pk1503	181.96	0.0137603	0.180658	0.0761674	0.939286	0.985681	FALSE
pk1504	349.345	0.090401	0.120109	0.752659	0.451655	0.867101	FALSE
pk1505	1358.08	-0.116912	0.1389	-0.8417	0.399956	0.847042	FALSE
pk1506	110.391	0.108771	0.45496	0.239078	0.811045	0.957785	FALSE
pk1510	442.848	0.0482137	0.128738	0.37451	0.708025	0.941335	FALSE
pk1512	437.433	-0.206919	0.141074	-1.46674	0.142447	0.705312	FALSE
pk1513	511.613	-0.124725	0.135662	-0.919379	0.357898	0.828118	FALSE
pk1514	96.4837	0.158231	0.223899	0.706706	0.479749	0.878893	FALSE
pk1515	648.91	-0.243663	0.149385	-1.63111	0.102868	0.661069	FALSE
pk1516	30.6715	0.465738	0.422328	1.10279	0.270119	NA	FALSE
pk1517	499.086	0.00407159	0.120749	0.0337194	0.973101	0.994336	FALSE
pk1518	251.573	-0.261648	0.287788	-0.90917	0.36326	0.831322	FALSE
pk1519	500.499	0.176532	0.144127	1.22484	0.220635	0.757793	FALSE
pk1520	87.5191	0.360076	0.448447	0.802939	0.42201	NA	FALSE
pk1521	552.98	-0.168294	0.191638	-0.878184	0.379844	0.838247	FALSE
pk1522	77.4194	-0.0787501	0.283166	-0.278106	0.780931	NA	FALSE
pk1523	513.748	-0.169541	0.161254	-1.05139	0.29308	0.798244	FALSE
pk1524	174.872	-0.316726	0.161427	-1.96204	0.0497581	0.561737	FALSE
pk1528	130.435	-0.0627711	0.214819	-0.292205	0.77013	0.951629	FALSE
pk1537	623.538	-0.0689972	0.111534	-0.618621	0.536166	0.897612	FALSE
pk1542	36.6165	-0.190894	0.326513	-0.584644	0.558787	NA	FALSE
pk1543	22.5717	-0.36872	0.599833	-0.614705	0.538749	NA	FALSE
pk1544	51.2112	-0.659693	0.252601	-2.6116	0.009012	NA	FALSE
pk1550	223.664	-0.114945	0.144675	-0.794503	0.426903	0.858213	FALSE
pk1553	57.7481	-0.356566	0.246465	-1.44672	0.147975	NA	FALSE
pk1554	66.4859	-0.161827	0.222446	-0.727489	0.466926	NA	FALSE
pk1556	380.503	-0.279361	0.196718	-1.42011	0.155577	0.716529	FALSE
pk1560	140.704	-0.331399	0.237059	-1.39796	0.162124	0.723437	FALSE
pk1561	306.928	-0.451741	0.1715	-2.63406	0.00843712	0.345028	FALSE
pk1563	42.5209	-0.269967	0.300417	-0.898642	0.368843	NA	FALSE
pk1564	74.6179	-0.131138	0.212637	-0.616723	0.537417	NA	FALSE
pk1565	36.8934	-0.0658414	0.315316	-0.208811	0.834596	NA	FALSE
pk1567	321.552	-0.265907	0.216282	-1.22945	0.218904	0.757793	FALSE
pk1568	125.311	-0.0651063	0.191305	-0.340327	0.73361	0.945145	FALSE
pk1569	22.1515	0.191849	0.420676	0.45605	0.648354	NA	FALSE
pk1570	149.394	-0.196483	0.155104	-1.26678	0.205232	0.752555	FALSE
pk1571	38.9854	0.249239	0.322693	0.772373	0.439894	NA	FALSE
pk1572	56.2528	-0.203331	0.267065	-0.761351	0.446447	NA	FALSE
pk1573	94.2706	-0.221858	0.184242	-1.20417	0.228526	0.766405	FALSE
pk1575	136.132	-0.193346	0.167459	-1.15459	0.24826	0.771695	FALSE
pk1577	66.813	0.173789	0.286546	0.606497	0.544185	NA	FALSE
pk1578	41.7011	0.000502237	0.293824	0.00170931	0.998636	NA	FALSE
pk1579	329.1	-0.351032	0.171277	-2.0495	0.0404135	0.537996	FALSE
pk1581	64.2979	-0.43936	0.209636	-2.09583	0.0360974	NA	FALSE
pk1582	129.722	-0.040052	0.236218	-0.169555	0.86536	0.96931	FALSE
pk1583	110.685	-0.239577	0.168519	-1.42166	0.155126	0.716529	FALSE
pk1586	85.6749	-0.309996	0.248735	-1.24629	0.212658	NA	FALSE
pk1587	68.0182	0.203407	0.241536	0.842141	0.399709	NA	FALSE
pk1589	95.8599	-0.398974	0.248051	-1.60844	0.107739	0.663236	FALSE
pk1590	103.504	-0.111135	0.190909	-0.582136	0.560475	0.904985	FALSE
pk1591	252.534	-0.153379	0.168557	-0.909951	0.362848	0.830902	FALSE
pk1592	93.6678	0.0472267	0.216358	0.21828	0.827211	0.962653	FALSE
pk1593	64.3241	-0.28621	0.274111	-1.04414	0.296422	NA	FALSE
pk1594	162.961	0.108876	0.215793	0.504539	0.613883	0.918909	FALSE
pk1595	98.0345	-0.169014	0.242107	-0.698096	0.485117	0.88179	FALSE
pk1596	69.2731	0.0880194	0.23017	0.38241	0.702157	NA	FALSE
pk1597	49.5046	-0.00866528	0.282542	-0.0306691	0.975533	NA	FALSE
pk1598	45.9372	-0.228354	0.274095	-0.833119	0.404778	NA	FALSE
pk1600	97.1023	-0.235811	0.200045	-1.17879	0.238483	0.771043	FALSE
pk1601	242.789	0.214088	0.179616	1.19192	0.233292	0.768882	FALSE
pk1602	371.663	-0.113108	0.118381	-0.955458	0.339346	0.822124	FALSE
pk1603	121.272	0.211128	0.16869	1.25157	0.210725	0.754288	FALSE
pk1609	630.948	-0.150054	0.096373	-1.55701	0.119468	0.677529	FALSE
pk1611	372.794	-0.268246	0.285999	-0.937927	0.348282	0.825489	FALSE
pk1621	75.3855	-0.340844	0.233415	-1.46025	0.144222	NA	FALSE
pk1622	90.376	-0.364759	0.229224	-1.59128	0.111547	0.667879	FALSE
pk1623	51.2343	-0.223014	0.259692	-0.858764	0.390471	NA	FALSE
pk1627	242.558	-0.0983471	0.165257	-0.595118	0.551765	0.903411	FALSE
pk1629	133.349	0.236089	0.186708	1.26448	0.206057	0.753462	FALSE
pk1630	153.596	-0.0390341	0.164593	-0.237155	0.812537	0.95782	FALSE
pk1632	314.661	-0.28752	0.142216	-2.02171	0.0432061	0.547767	FALSE
pk1633	271.765	-0.204703	0.167782	-1.22006	0.222444	0.759758	FALSE
pk1634	145.667	0.0323069	0.169893	0.19016	0.849184	0.966321	FALSE
pk1635	40.375	0.138181	0.305645	0.452098	0.651198	NA	FALSE
pk1636	235.198	0.129459	0.201265	0.643226	0.520077	0.890757	FALSE
pk1639	23.9695	0.437579	0.401659	1.08943	0.275964	NA	FALSE
pk1640	88.1997	-0.0373125	0.21388	-0.174455	0.861508	0.968873	FALSE
pk1644	139.567	-0.139235	0.169061	-0.823577	0.41018	0.852089	FALSE
pk1645	104.941	0.181628	0.229358	0.791896	0.428421	0.858902	FALSE
pk1647	361.176	-0.16373	0.169664	-0.965026	0.334532	0.819845	FALSE
pk1651	450.646	-0.267058	0.161692	-1.65164	0.0986071	0.65501	FALSE
pk1652	529.605	-0.092297	0.164461	-0.561208	0.574656	0.908116	FALSE
pk1654	498.116	-0.224457	0.123001	-1.82484	0.0680256	0.600253	FALSE
pk1656	508.331	-0.270875	0.152535	-1.77583	0.0757617	0.619354	FALSE
pk1657	532.755	0.123278	0.149552	0.824317	0.40976	0.851622	FALSE
pk1658	224.736	-0.045236	0.154037	-0.293671	0.76901	0.950893	FALSE
pk1660	152.694	-0.16743	0.173805	-0.963323	0.335385	0.819983	FALSE
pk1664	78.2731	-0.367573	0.252545	-1.45547	0.145538	NA	FALSE
pk1669	51.9871	-0.342254	0.328288	-1.04254	0.29716	NA	FALSE
pk1670	59.2871	-0.163011	0.34665	-0.470245	0.63818	NA	FALSE
pk1672	86.0567	-0.590096	0.250972	-2.35124	0.0187109	NA	FALSE
pk1673	362.375	-0.0911822	0.198434	-0.459509	0.645869	0.928704	FALSE
pk1674	278.202	-0.288837	0.18838	-1.53327	0.12521	0.683537	FALSE
pk1675	69.145	-0.175929	0.248574	-0.707752	0.479099	NA	FALSE
pk1676	67.5147	-0.137899	0.240983	-0.572234	0.567163	NA	FALSE
pk1678	508.409	-0.0240762	0.114317	-0.21061	0.833192	0.963953	FALSE
pk1679	366.474	0.089569	0.118813	0.753867	0.450929	0.866643	FALSE
pk1680	97.6094	-0.0908809	0.195271	-0.465408	0.641639	0.927672	FALSE
pk1681	48.7806	-0.675026	0.269729	-2.50261	0.0123282	NA	FALSE
pk1682	102.405	-0.575546	0.172355	-3.33931	0.000839866	0.14317	FALSE
pk1683	146.61	0.0590997	0.2019	0.292718	0.769738	0.951289	FALSE
pk1685	145.307	-0.536424	0.201495	-2.66222	0.00776275	0.33707	FALSE
pk1686	58.1231	-0.164488	0.294329	-0.558857	0.576259	NA	FALSE
pk1687	189.753	-0.390072	0.150731	-2.58787	0.00965721	0.365854	FALSE
pk1688	155.758	-0.135113	0.181495	-0.744444	0.456608	0.86892	FALSE
pk1690	389.831	-0.299616	0.129251	-2.31809	0.0204444	0.440825	FALSE
pk1692	71.367	0.424271	0.236451	1.79433	0.0727607	NA	FALSE
pk1694	456.773	0.00102334	0.108854	0.00940106	0.992499	0.998519	FALSE
pk1698	122.448	0.033288	0.192498	0.172926	0.862709	0.969152	FALSE
pk1704	209.475	0.0414461	0.190104	0.218019	0.827415	0.962653	FALSE
pk1705	421.63	-0.321601	0.181174	-1.7751	0.0758816	0.620023	FALSE
pk1706	90.663	0.670265	0.259968	2.57826	0.00993003	0.366682	FALSE
pk1707	378.823	-0.264503	0.17278	-1.53087	0.125802	0.68471	FALSE
pk1708	1894.3	-0.189541	0.125207	-1.51382	0.130071	0.692676	FALSE
pk1711	27.5696	0.390701	0.36668	1.06551	0.286645	NA	FALSE
pk1712	286.682	-0.109635	0.117979	-0.929276	0.352746	0.826842	FALSE
pk1717	694.638	-0.176233	0.152856	-1.15293	0.248938	0.771746	FALSE
pk1718	175.782	0.093818	0.144867	0.647614	0.517235	0.89027	FALSE
pk1721	117.763	-0.394408	0.198554	-1.9864	0.0469887	0.557469	FALSE
pk1725	257.421	-0.338374	0.218224	-1.55058	0.121002	0.678764	FALSE
pk1726	38.8975	-0.236537	0.299979	-0.788513	0.430397	NA	FALSE
pk1727	75.2624	-0.175746	0.215047	-0.817241	0.413791	NA	FALSE
pk1731	91.2261	-0.265502	0.193716	-1.37057	0.170508	0.730089	FALSE
pk1733	188.775	0.0147661	0.156874	0.0941271	0.925008	0.982637	FALSE
pk1734	82.3665	0.035303	0.244494	0.144392	0.885191	NA	FALSE
pk1735	90.6971	0.199545	0.221198	0.902109	0.366999	0.83367	FALSE
pk1736	311.965	-0.0135452	0.184024	-0.0736059	0.941324	0.986237	FALSE
pk1737	562.62	0.0475369	0.141015	0.337105	0.736038	0.945276	FALSE
pk1739	89.7777	-0.361569	0.762487	-0.474196	0.63536	0.924827	FALSE
pk1740	333.773	-0.0882996	0.140235	-0.629655	0.52892	0.893066	FALSE
pk1743	287.655	0.0531837	0.146216	0.363734	0.716057	0.941781	FALSE
pk1745	353.361	-0.00472813	0.115129	-0.0410682	0.967242	0.993223	FALSE
pk1747	118.423	-0.134878	0.492706	-0.273749	0.784277	0.953373	FALSE
pk1748	229.212	-0.164365	0.154738	-1.06222	0.288137	0.796681	FALSE
pk1750	245.916	-0.378962	0.210705	-1.79854	0.0720912	0.606377	FALSE
pk1751	78.8238	0.146059	0.199052	0.733774	0.463086	NA	FALSE
pk1752	59.3299	0.29173	0.253347	1.1515	0.249525	NA	FALSE
pk1753	73.237	0.184688	0.245913	0.75103	0.452634	NA	FALSE
pk1754	44.0769	0.318582	0.441037	0.722348	0.470081	NA	FALSE
pk1755	60.2868	0.48657	0.4287	1.13499	0.25638	NA	FALSE
pk1756	346.653	-0.00452215	0.145055	-0.0311755	0.97513	0.994861	FALSE
pk1757	28.6112	0.118157	0.370032	0.319315	0.749488	NA	FALSE
pk1758	24.9132	-0.152153	0.35195	-0.432313	0.665514	NA	FALSE
pk1759	354.234	0.0388413	0.134853	0.288028	0.773326	0.952049	FALSE
pk1760	260.994	-0.020498	0.18331	-0.111822	0.910965	0.980262	FALSE
pk1766	151.858	0.194695	0.167042	1.16555	0.243797	0.771695	FALSE
pk1767	282.351	0.0286893	0.140844	0.203695	0.838592	0.964953	FALSE
pk1769	54.0008	-0.232902	0.283333	-0.822007	0.411073	NA	FALSE
pk1772	67.0034	-0.214523	0.227707	-0.942105	0.346139	NA	FALSE
pk1773	33.0673	0.0545811	0.374691	0.14567	0.884182	NA	FALSE
pk1774	793.523	-0.416378	0.174044	-2.39237	0.0167398	0.416694	FALSE
pk1775	59.334	-0.288401	0.231726	-1.24457	0.213288	NA	FALSE
pk1776	126.983	-0.263575	0.237527	-1.10966	0.267145	0.78212	FALSE
pk1777	472.742	-0.112204	0.135938	-0.825405	0.409142	0.85156	FALSE
pk1778	77.1335	-0.192961	0.207766	-0.928744	0.353022	NA	FALSE
pk1779	99.7132	0.0851963	0.217793	0.39118	0.695664	0.93909	FALSE
pk1782	130.234	-0.487474	0.187466	-2.60033	0.00931335	0.356378	FALSE
pk1783	110.292	0.079075	0.211075	0.374631	0.707935	0.941335	FALSE
pk1784	157.735	-0.302873	0.191988	-1.57756	0.114666	0.67252	FALSE
pk1787	142.903	-0.0806709	0.155315	-0.519402	0.60348	0.915417	FALSE
pk1789	438.806	-0.221518	0.112365	-1.9714	0.0486776	0.5584	FALSE
pk1797	256.047	-0.22899	0.147583	-1.5516	0.120758	0.678653	FALSE
pk1799	106.069	-0.206187	0.179596	-1.14806	0.250942	0.772349	FALSE
pk1801	102.856	-0.235191	0.209834	-1.12085	0.262354	0.778297	FALSE
pk1802	114.122	0.064539	0.181316	0.355948	0.721879	0.942801	FALSE
pk1803	124.446	-0.199797	0.164872	-1.21183	0.225577	0.76194	FALSE
pk1804	121.292	-0.107589	0.244194	-0.440586	0.659513	0.930718	FALSE
pk1810	31.9957	0.0772612	0.349722	0.220922	0.825153	NA	FALSE
pk1811	373.859	-0.072725	0.237251	-0.306532	0.7592	0.949572	FALSE
pk1813	155.404	-0.199318	0.187852	-1.06104	0.288674	0.796761	FALSE
pk1814	239.952	0.136285	0.195625	0.696664	0.486013	0.882213	FALSE
pk1818	673.89	-0.118698	0.122427	-0.969541	0.332276	0.818314	FALSE
pk1819	199.982	-0.0896978	0.172003	-0.521491	0.602025	0.915417	FALSE
pk1821	68.6587	0.65512	0.230856	2.83779	0.0045427	NA	FALSE
pk1825	63.161	-0.517113	0.274455	-1.88415	0.0595448	NA	FALSE
pk1828	197.549	-0.220278	0.174565	-1.26187	0.206997	0.753952	FALSE
pk1829	52.821	-0.165308	0.258737	-0.638902	0.522886	NA	FALSE
pk1836	74.0034	-0.314975	0.26635	-1.18256	0.236983	NA	FALSE
pk1837	226.802	-0.0994506	0.134215	-0.740981	0.458705	0.869517	FALSE
pk1839	370.457	-0.0510079	0.172777	-0.295223	0.767823	0.95058	FALSE
pk1843	452.006	-0.255643	0.117157	-2.18206	0.029105	0.489149	FALSE
pk1844	83.914	-0.133726	0.196671	-0.679946	0.496539	NA	FALSE
pk1845	87.7685	0.0444529	0.209666	0.212017	0.832093	NA	FALSE
pk1846	54.3874	-0.131722	0.353208	-0.37293	0.7092	NA	FALSE
pk1848	616.415	-0.041664	0.0921966	-0.451903	0.651339	0.929417	FALSE
pk1849	227.476	-0.110989	0.130653	-0.849497	0.395605	0.84473	FALSE
pk1850	176.764	0.380251	0.156313	2.43263	0.0149898	0.411801	FALSE
pk1851	736.249	0.060849	0.0802341	0.758394	0.448215	0.865001	FALSE
pk1853	167.588	-0.2398	0.206645	-1.16044	0.245868	0.771695	FALSE
pk1856	1115.08	-0.0874212	0.0974527	-0.897063	0.369685	0.835099	FALSE
pk1857	48.4785	0.0265867	0.272506	0.0975634	0.922279	NA	FALSE
pk1858	450.732	0.234542	0.194807	1.20397	0.228601	0.766405	FALSE
pk1859	293.891	-0.0190904	0.218004	-0.0875688	0.930219	0.984237	FALSE
pk1860	254.694	0.133053	0.156565	0.84983	0.39542	0.84473	FALSE
pk1862	335.192	0.150634	0.225638	0.667594	0.504393	0.884988	FALSE
pk1863	76.4584	-0.0822508	0.210768	-0.390244	0.696356	NA	FALSE
pk1864	98.9793	-0.0223984	0.203678	-0.10997	0.912433	0.980262	FALSE
pk1865	68.1409	1.07248	0.612987	1.7496	0.0801881	NA	FALSE
pk1866	115.202	-0.513946	0.193684	-2.65353	0.00796553	0.337416	FALSE
pk1867	76.4356	0.488689	1.12116	0.435878	0.662925	NA	FALSE
pk1869	192.311	-0.104958	0.175623	-0.597628	0.550088	0.903134	FALSE
pk1870	55.3955	0.00600761	0.25868	0.0232241	0.981472	NA	FALSE
pk1871	133.796	-0.498362	0.180421	-2.76221	0.00574108	0.306948	FALSE
pk1872	75.8773	0.41158	0.245212	1.67847	0.0932555	NA	FALSE
pk1873	168.512	-0.251605	0.169	-1.48879	0.136542	0.701277	FALSE
pk1874	110.09	-0.347019	0.165634	-2.09509	0.0361626	0.521233	FALSE
pk1875	95.1245	0.0824802	0.201069	0.410209	0.681652	0.934829	FALSE
pk1876	71.6648	-0.422797	0.310249	-1.36277	0.172956	NA	FALSE
pk1877	225.981	-0.125134	0.229771	-0.544601	0.586028	0.911625	FALSE
pk1879	66.1184	-0.0963428	0.215551	-0.446962	0.654903	NA	FALSE
pk1880	279.6	-0.0773225	0.188739	-0.40968	0.682041	0.935067	FALSE
pk1881	101.957	-0.51495	0.173065	-2.97547	0.00292541	0.237491	FALSE
pk1882	199.305	-0.124037	0.178339	-0.695515	0.486732	0.882561	FALSE
pk1884	71.3835	-0.134419	0.222884	-0.603089	0.54645	NA	FALSE
pk1885	50.1828	-0.162734	0.32645	-0.498497	0.618134	NA	FALSE
pk1886	55.277	-0.396217	0.24314	-1.62959	0.103189	NA	FALSE
pk1889	240.427	0.00662844	0.134913	0.0491311	0.960815	0.991196	FALSE
pk1891	404.926	0.0740373	0.173518	0.426685	0.669609	0.933091	FALSE
pk1892	34.4209	0.213533	0.391665	0.545193	0.585621	NA	FALSE
pk1893	51.1807	-0.352273	0.295501	-1.19212	0.233214	NA	FALSE
pk1895	278.621	-0.0253099	0.176278	-0.143579	0.885833	0.974093	FALSE
pk1896	409.748	-0.205097	0.163497	-1.25443	0.209684	0.753952	FALSE
pk1903	75.141	-0.147023	0.217646	-0.675513	0.49935	NA	FALSE
pk1904	434.918	-0.0417526	0.131456	-0.317617	0.750775	0.947977	FALSE
pk1905	169.152	0.0971833	0.167455	0.580355	0.561675	0.904985	FALSE
pk1906	277.792	-0.20663	0.150946	-1.3689	0.17103	0.730487	FALSE
pk1911	103.88	-0.103893	0.23451	-0.443022	0.65775	0.930082	FALSE
pk1913	685.53	-0.0970403	0.0973605	-0.996711	0.318905	0.812783	FALSE
pk1915	737.731	-0.0421955	0.109939	-0.383809	0.70112	0.940887	FALSE
pk1916	188.94	0.206465	0.163263	1.26461	0.206009	0.753458	FALSE
pk1917	313.682	-0.0310211	0.127464	-0.243372	0.807718	0.956389	FALSE
pk1919	43.3551	-0.180145	0.280896	-0.64132	0.521314	NA	FALSE
pk1921	63.247	-0.00932312	0.244647	-0.0381085	0.969601	NA	FALSE
pk1922	394.572	-0.424261	0.120391	-3.52402	0.000425048	0.10998	FALSE
pk1924	85.829	-0.141602	0.203159	-0.697	0.485803	NA	FALSE
pk1925	169.824	-0.0264327	0.200025	-0.132147	0.894868	0.977339	FALSE
pk1926	139.448	0.174011	0.190313	0.914342	0.360537	0.829583	FALSE
pk1927	303.666	-0.396542	0.155462	-2.55073	0.0107496	0.380333	FALSE
pk1929	211.334	0.0845044	0.180135	0.469117	0.638986	0.926642	FALSE
pk1930	262.114	-0.0738407	0.153147	-0.482157	0.629694	0.923821	FALSE
pk1931	69.4723	0.464179	0.257564	1.80219	0.071516	NA	FALSE
pk1933	208.193	-0.148925	0.295425	-0.504103	0.614189	0.919235	FALSE
pk1936	206.657	-0.108012	0.141537	-0.763137	0.445382	0.864042	FALSE
pk1937	280.513	0.155869	0.125314	1.24383	0.213564	0.754941	FALSE
pk1945	54.6571	-0.0949155	0.51344	-0.184862	0.853338	NA	FALSE
pk1946	92.9732	0.349799	0.237315	1.47398	0.140486	0.704852	FALSE
pk1951	88.1861	-0.218489	0.201783	-1.08279	0.278901	0.790673	FALSE
pk1952	57.0861	0.0910555	0.265639	0.342779	0.731765	NA	FALSE
pk1953	631.216	-0.288905	0.127796	-2.26066	0.0237801	0.45551	FALSE
pk1954	65.8493	-0.0561293	0.991631	-0.0566031	0.954861	NA	FALSE
pk1955	279.752	-0.428874	0.175443	-2.44451	0.0145047	0.411801	FALSE
pk1956	500.57	-0.134551	0.139238	-0.966336	0.333876	0.819562	FALSE
pk1958	103.262	0.0507078	0.309807	0.163675	0.869987	0.969688	FALSE
pk1960	78.4961	-0.185315	0.241396	-0.767682	0.442676	NA	FALSE
pk1961	180.578	-0.312745	0.266668	-1.17279	0.240881	0.771695	FALSE
pk1964	89.1109	-0.424307	0.203961	-2.08033	0.0374953	0.526	FALSE
pk1965	23.9565	-0.464485	0.358509	-1.2956	0.195113	NA	FALSE
pk1966	126.296	0.280808	0.51125	0.549258	0.582828	0.909845	FALSE
pk1968	245.391	0.106637	0.138604	0.769363	0.441678	0.86249	FALSE
pk1970	364.053	0.144778	0.128977	1.12251	0.261644	0.778297	FALSE
pk1972	179.478	0.296945	0.378016	0.785537	0.432139	0.859188	FALSE
pk1974	1507.42	-0.177763	0.0923778	-1.9243	0.0543169	0.573088	FALSE
pk1981	155.354	-0.263394	0.169471	-1.55421	0.120134	0.677529	FALSE
pk1982	150.852	0.27534	0.224978	1.22385	0.221007	0.757793	FALSE
pk1985	427.478	-0.144132	0.172533	-0.835387	0.4035	0.849264	FALSE
pk1986	65.7286	0.589152	0.340086	1.73236	0.0832091	NA	FALSE
pk1987	233.709	0.0548245	0.144189	0.380226	0.703778	0.941335	FALSE
pk1990	341.002	0.0859614	0.125701	0.683856	0.494066	0.883728	FALSE
pk1991	141.554	-0.00782446	0.200857	-0.0389554	0.968926	0.99342	FALSE
pk1992	162.163	-0.161718	0.228222	-0.708601	0.478572	0.87792	FALSE
pk1993	344.928	-0.236362	0.145006	-1.63002	0.103098	0.661104	FALSE
pk2001	193.419	0.204704	0.177224	1.15506	0.248065	0.771695	FALSE
pk2002	177.77	-0.0171934	0.224358	-0.0766341	0.938915	0.985655	FALSE
pk2003	235.643	0.434416	0.221497	1.96127	0.0498473	0.561737	FALSE
pk2004	181.435	-0.300257	0.200599	-1.4968	0.134446	0.700864	FALSE
pk2005	336.819	-0.179448	0.157512	-1.13926	0.254594	0.77378	FALSE
pk2007	54.1808	0.0899102	0.329285	0.273047	0.784817	NA	FALSE
pk2008	50.5257	0.30613	0.38896	0.787049	0.431253	NA	FALSE
pk2009	133.951	0.497936	0.212986	2.33788	0.0193935	0.43425	FALSE
pk2010	268.381	-0.0241256	0.161297	-0.149572	0.881102	0.972302	FALSE
pk2011	147.551	0.375115	0.277563	1.35146	0.176549	0.731203	FALSE
pk2012	192.162	-0.084881	0.25216	-0.336616	0.736407	0.945276	FALSE
pk2014	40.0682	0.699992	0.646567	1.08263	0.278973	NA	FALSE
pk2015	791.154	-0.275117	0.124049	-2.2178	0.0265684	0.474946	FALSE
pk2019	79.918	-0.0654243	0.234546	-0.27894	0.780291	NA	FALSE
pk2021	185.649	-0.0551032	0.132725	-0.415168	0.678019	0.934152	FALSE
pk2023	400.503	0.0725143	0.165167	0.439036	0.660635	0.931293	FALSE
pk2024	456.679	-0.061307	0.228939	-0.267788	0.788863	0.953373	FALSE
pk2027	340.165	-0.050954	0.144518	-0.352578	0.724405	0.942801	FALSE
pk2029	132.309	0.0701809	0.174165	0.402956	0.68698	0.937669	FALSE
pk2030	323.988	0.167782	0.15794	1.06232	0.288092	0.796681	FALSE
pk2031	117.636	-0.068541	0.240513	-0.284978	0.775661	0.952049	FALSE
pk2032	129.893	0.301335	0.214661	1.40377	0.160386	0.721827	FALSE
pk2033	174.902	-0.379693	0.163962	-2.31574	0.0205724	0.441409	FALSE
pk2034	204.993	-0.157671	0.159265	-0.989997	0.322176	0.814306	FALSE
pk2035	355.462	-0.178073	0.194883	-0.913743	0.360852	0.829655	FALSE
pk2036	189.498	-0.286824	0.151539	-1.89274	0.0583923	0.584243	FALSE
pk2037	393.621	-0.29187	0.168393	-1.73327	0.0830483	0.631497	FALSE
pk2039	717.014	-0.047668	0.104146	-0.457703	0.647166	0.929044	FALSE
pk2042	156.791	0.00285847	0.326363	0.00875856	0.993012	0.998519	FALSE
pk2043	94.9709	-0.108602	0.1831	-0.593128	0.553096	0.903411	FALSE
pk2044	202.512	-0.15994	0.20998	-0.761692	0.446244	0.864042	FALSE
pk2045	50.6916	0.154366	0.34261	0.45056	0.652307	NA	FALSE
pk2046	47.5863	-0.26919	0.29208	-0.921632	0.35672	NA	FALSE
pk2047	162.439	-0.152865	0.162171	-0.942618	0.345876	0.824454	FALSE
pk2048	48.626	-0.178312	0.289062	-0.616864	0.537324	NA	FALSE
pk2049	120.738	0.0158733	0.16317	0.0972808	0.922503	0.982244	FALSE
pk2050	88.8704	0.0250836	0.199584	0.125679	0.899986	0.978807	FALSE
pk2051	90.9603	-0.431229	0.22859	-1.88648	0.0592307	0.5858	FALSE
pk2054	28.4962	-0.343379	0.37886	-0.906349	0.364751	NA	FALSE
pk2057	203.498	-0.210321	0.15781	-1.33275	0.182614	0.734333	FALSE
pk2058	230.515	-0.0738402	0.139017	-0.53116	0.595308	0.914526	FALSE
pk2059	112.639	0.104657	0.188903	0.554027	0.57956	0.908571	FALSE
pk2060	48.6231	-0.341983	0.336921	-1.01502	0.310095	NA	FALSE
pk2061	140.835	-0.389746	0.265861	-1.46598	0.142654	0.705312	FALSE
pk2062	71.9528	-0.281493	0.243628	-1.15542	0.247919	NA	FALSE
pk2063	194.89	-0.196985	0.152009	-1.29587	0.195019	0.7438	FALSE
pk2064	57.1751	-0.132205	0.428139	-0.30879	0.757481	NA	FALSE
pk2065	185.427	-0.091865	0.244052	-0.376416	0.706608	0.941335	FALSE
pk2066	317.65	-0.222707	0.150002	-1.48469	0.137625	0.701726	FALSE
pk2067	143.951	-0.0829515	0.158936	-0.521917	0.601728	0.915417	FALSE
pk2068	33.3624	-0.196097	0.370305	-0.529556	0.59642	NA	FALSE
pk2070	81.7346	0.267235	0.215067	1.24257	0.214027	NA	FALSE
pk2075	252.407	-0.261279	0.128726	-2.02973	0.0423838	0.545914	FALSE
pk2076	145.97	-0.11086	0.164771	-0.672811	0.501068	0.884539	FALSE
pk2077	76.4195	-0.185202	0.214945	-0.861622	0.388895	NA	FALSE
pk2079	29.7967	0.192261	0.351704	0.546656	0.584615	NA	FALSE
pk2080	58.1015	0.351364	0.516037	0.680888	0.495942	NA	FALSE
pk2081	126.065	-0.236687	0.210091	-1.1266	0.259913	0.777972	FALSE
pk2082	561.684	-0.1206	0.176614	-0.682844	0.494706	0.883764	FALSE
pk2083	254.833	0.095613	0.200839	0.476067	0.634026	0.924811	FALSE
pk2086	190.708	0.0937198	0.231043	0.405639	0.685008	0.936585	FALSE
pk2088	153.647	-0.0740406	0.140112	-0.528439	0.597194	0.914742	FALSE
pk2089	196.453	-0.439746	0.612114	-0.718405	0.472508	0.875216	FALSE
pk2093	254.687	-0.221367	0.257637	-0.859218	0.39022	0.844432	FALSE
pk2094	155.924	-0.272054	0.244295	-1.11363	0.265438	0.781126	FALSE
pk2100	76.5255	-0.186444	0.260136	-0.716718	0.473548	NA	FALSE
pk2101	79.1948	-0.646644	0.259808	-2.48893	0.0128129	NA	FALSE
pk2103	127.883	0.0564779	0.170203	0.331826	0.740021	0.945276	FALSE
pk2104	145.17	-0.0770148	0.16752	-0.459734	0.645707	0.928704	FALSE
pk2105	61.6378	-0.434584	0.92292	-0.470879	0.637727	NA	FALSE
pk2106	93.3393	0.120317	0.424172	0.283651	0.776678	0.952049	FALSE
pk2107	53.1128	-0.531872	0.264886	-2.00793	0.0446509	NA	FALSE
pk2109	198.783	-0.173313	0.217813	-0.795696	0.426209	0.857787	FALSE
pk2110	131.136	-0.283449	0.199568	-1.42031	0.155517	0.716529	FALSE
pk2111	81.0403	-0.307146	0.227121	-1.35234	0.176266	NA	FALSE
pk2113	510.093	-0.229334	0.156011	-1.46999	0.141565	0.705192	FALSE
pk2114	98.4641	-0.483014	0.225888	-2.13829	0.0324933	0.505897	FALSE
pk2116	54.1201	0.136735	0.254944	0.536332	0.591729	NA	FALSE
pk2117	121.705	-0.190033	0.224136	-0.847844	0.396525	0.84473	FALSE
pk2118	32.488	-0.318251	0.322544	-0.98669	0.323794	NA	FALSE
pk2119	218.534	-0.265762	0.171001	-1.55415	0.120148	0.677529	FALSE
pk2121	166.907	-0.271058	0.164	-1.65279	0.0983734	0.65501	FALSE
pk2122	74.7797	-0.421939	0.244373	-1.72662	0.0842359	NA	FALSE
pk2124	141.266	-0.15863	0.1951	-0.813069	0.416178	0.854636	FALSE
pk2125	40.7368	-0.292457	0.291238	-1.00418	0.31529	NA	FALSE
pk2126	72.7514	-0.127576	0.262749	-0.485542	0.627292	NA	FALSE
pk2127	49.3474	-0.725901	0.361567	-2.00765	0.04468	NA	FALSE
pk2128	308.054	-0.121442	0.187387	-0.648082	0.516932	0.889999	FALSE
pk2130	499.59	-0.0535891	0.121985	-0.439307	0.660439	0.931293	FALSE
pk2132	226.357	-0.0473574	0.159673	-0.296591	0.766779	0.95058	FALSE
pk2133	1537.61	-0.19165	0.112719	-1.70025	0.0890833	0.641949	FALSE
pk2134	66.257	0.145461	0.225797	0.644213	0.519437	NA	FALSE
pk2137	133.496	-0.162602	0.220166	-0.738545	0.460183	0.870642	FALSE
pk2138	90.0927	-0.0431666	0.267509	-0.161365	0.871806	0.970313	FALSE
pk2139	41.6681	-0.181588	0.315964	-0.57471	0.565487	NA	FALSE
pk2140	220.18	0.00987651	0.146531	0.0674023	0.946261	0.98679	FALSE
pk2143	98.1378	-0.164751	0.186431	-0.883712	0.376851	0.836954	FALSE
pk2144	208.168	-0.391417	0.255612	-1.53129	0.125697	0.68471	FALSE
pk2145	78.4498	-0.0426085	0.205445	-0.207396	0.835701	NA	FALSE
pk2147	77.3628	-0.229578	0.336127	-0.68301	0.494601	NA	FALSE
pk2148	22.6461	0.482878	0.387911	1.24482	0.213199	NA	FALSE
pk2149	66.2589	-0.53029	0.255488	-2.0756	0.0379311	NA	FALSE
pk2150	418.948	0.0973498	0.104971	0.927395	0.353722	0.826991	FALSE
pk2151	83.7499	-0.05993	0.264091	-0.22693	0.820478	NA	FALSE
pk2153	93.5773	-0.12032	0.206267	-0.583321	0.559677	0.904985	FALSE
pk2154	288.189	-0.249134	0.155408	-1.6031	0.108913	0.663749	FALSE
pk2155	75.1582	-0.233061	0.227177	-1.0259	0.304939	NA	FALSE
pk2156	137.398	-0.108189	0.176543	-0.61282	0.539995	0.899192	FALSE
pk2157	347.372	-0.31481	0.202034	-1.5582	0.119185	0.677529	FALSE
pk2158	254.742	0.0506848	0.129112	0.392564	0.694641	0.938677	FALSE
pk2161	210.344	-0.0876215	0.146352	-0.598704	0.549371	0.902644	FALSE
pk2162	46.4065	0.310258	0.370434	0.837552	0.402282	NA	FALSE
pk2163	231.394	0.124572	0.152434	0.817219	0.413803	0.853198	FALSE
pk2164	23.0269	0.628151	0.565564	1.11066	0.266714	NA	FALSE
pk2166	213.098	0.241515	0.15602	1.54798	0.121628	0.678764	FALSE
pk2169	278.88	-0.192528	0.139336	-1.38176	0.167046	0.727689	FALSE
pk2170	244.106	0.0400102	0.134471	0.297537	0.766056	0.95058	FALSE
pk2171	27.9298	0.152137	0.337891	0.450255	0.652527	NA	FALSE
pk2172	273.844	-0.261691	0.165958	-1.57685	0.114829	0.67252	FALSE
pk2173	389.485	-0.0651418	0.150372	-0.433205	0.664866	0.932069	FALSE
pk2174	371.929	-0.414565	0.247517	-1.67489	0.0939549	0.647594	FALSE
pk2175	176.86	-0.254747	0.274519	-0.927977	0.35342	0.826991	FALSE
pk2176	45.8858	-0.249091	0.33639	-0.740484	0.459006	NA	FALSE
pk2177	451.828	-0.166609	0.236159	-0.705497	0.480501	0.879118	FALSE
pk2178	34.991	-0.236505	0.749143	-0.315701	0.75223	NA	FALSE
pk2181	53.3512	-0.0345514	0.317212	-0.108922	0.913264	NA	FALSE
pk2182	27.0458	-0.942722	0.442071	-2.13251	0.0329646	NA	FALSE
pk2183	35.9286	-0.0774254	0.300489	-0.257665	0.796666	NA	FALSE
pk2184	348.104	-0.0309302	0.136205	-0.227085	0.820358	0.960602	FALSE
pk2185	398.562	-0.29314	0.16973	-1.7271	0.0841499	0.632935	FALSE
pk2189	157.421	0.146569	0.281246	0.521141	0.602269	0.915417	FALSE
pk2191	67.6974	0.738877	0.668848	1.1047	0.269289	NA	FALSE
pk2192	160.433	-0.145776	0.433099	-0.336589	0.736427	0.945276	FALSE
pk2193	172.093	-0.149433	0.202059	-0.739551	0.459573	0.870238	FALSE
pk2194	68.6043	-0.540405	0.265108	-2.03844	0.0415062	NA	FALSE
pk2195	51.3546	-0.279964	0.722647	-0.387415	0.698449	NA	FALSE
pk2196	404.062	-0.0247221	0.123723	-0.199818	0.841623	0.965449	FALSE
pk2200	101.823	-0.428591	0.42431	-1.01009	0.312453	0.809985	FALSE
pk2201	106.797	0.0750036	0.278065	0.269734	0.787365	0.953373	FALSE
pk2203	102.067	0.408051	0.412171	0.990005	0.322172	0.814306	FALSE
pk2204	49.968	0.0993859	0.735127	0.135196	0.892457	NA	FALSE
pk2205	39.024	0.464104	0.747163	0.621154	0.534498	NA	FALSE
pk2206	62.2553	-0.223042	0.253811	-0.878772	0.379525	NA	FALSE
pk2207	39.235	-0.256552	0.416842	-0.615465	0.538248	NA	FALSE
pk2208	72.8491	-0.0182481	0.217632	-0.0838485	0.933177	NA	FALSE
pk2211	96.8111	0.597544	0.481427	1.24119	0.214534	0.754941	FALSE
pk2212	405.82	-0.238809	0.132236	-1.80592	0.0709305	0.604941	FALSE
pk2213	76.9868	0.470994	0.62353	0.755367	0.450029	NA	FALSE
pk2214	149.629	-0.409582	0.318415	-1.28632	0.198333	0.746304	FALSE
pk2215	150.661	-0.685641	0.313561	-2.18663	0.0287695	0.486178	FALSE
pk2216	133.847	0.367101	0.182799	2.00822	0.0446203	0.553692	FALSE
pk2217	268.129	0.0389348	0.163936	0.237499	0.81227	0.957813	FALSE
pk2218	38.7909	-0.40504	0.321097	-1.26143	0.207156	NA	FALSE
pk2219	131.103	-0.483542	0.208977	-2.31385	0.020676	0.441815	FALSE
pk2220	76.4026	-0.470321	0.405659	-1.1594	0.246293	NA	FALSE
pk2221	149.1	0.301302	0.24338	1.23799	0.215719	0.756224	FALSE
pk2222	73.9749	-0.165587	0.247752	-0.668359	0.503905	NA	FALSE
pk2223	75.2391	-0.449265	0.264015	-1.70167	0.0888177	NA	FALSE
pk2225	101.744	-0.0286336	0.259252	-0.110447	0.912055	0.980262	FALSE
pk2226	77.9052	-0.213204	0.262286	-0.812869	0.416293	NA	FALSE
pk2227	39.4129	0.310478	0.585842	0.529969	0.596134	NA	FALSE
pk2228	39.5628	0.278573	0.322077	0.864927	0.387079	NA	FALSE
pk2229	50.6292	0.160174	0.660094	0.242654	0.808274	NA	FALSE
pk2230	157.546	0.0692889	0.173744	0.398799	0.690041	0.938013	FALSE
pk2231	47.114	0.331292	0.500116	0.66243	0.507696	NA	FALSE
pk2234	117.538	-0.262635	0.207521	-1.26559	0.205661	0.753259	FALSE
pk2235	73.5796	0.559029	0.461973	1.21009	0.226244	NA	FALSE
pk2236	406.776	-0.269036	0.118384	-2.27258	0.0230518	0.45551	FALSE
pk2238	131.35	-0.0201577	0.161586	-0.124749	0.900722	0.978807	FALSE
pk2239	75.1154	-0.392325	0.222044	-1.76688	0.0772477	NA	FALSE
pk2240	39.1199	-0.193212	0.329202	-0.58691	0.557264	NA	FALSE
pk2241	100.699	-0.196828	0.200812	-0.980157	0.327009	0.816814	FALSE
pk2243	86.8383	-0.223077	0.217767	-1.02438	0.305656	NA	FALSE
pk2244	186.231	-0.119994	0.221255	-0.542334	0.587588	0.911924	FALSE
pk2245	178.212	0.250578	0.263197	0.952054	0.34107	0.822695	FALSE
pk2246	218.428	-0.229183	0.173527	-1.32074	0.18659	0.738442	FALSE
pk2248	276.06	-0.117834	0.173024	-0.681028	0.495854	0.884434	FALSE
pk2252	81.0108	0.094698	0.394074	0.240305	0.810094	NA	FALSE
pk2253	62.2206	0.337901	0.369066	0.915557	0.359899	NA	FALSE
pk2254	136.189	-0.104306	0.17921	-0.582029	0.560547	0.904985	FALSE
pk2256	444.439	-0.408027	0.170128	-2.39835	0.016469	0.416229	FALSE
pk2257	83.6412	-0.444923	0.192373	-2.31281	0.0207332	NA	FALSE
pk2258	53.5559	-0.190056	0.355344	-0.534852	0.592752	NA	FALSE
pk2259	64.9423	-0.210253	0.492287	-0.427095	0.66931	NA	FALSE
pk2262	100.525	-0.375006	0.227755	-1.64653	0.0996541	0.656752	FALSE
pk2265	72.3188	0.0914978	0.300166	0.304824	0.7605	NA	FALSE
pk2266	73.6784	-0.302808	0.498499	-0.607441	0.543559	NA	FALSE
pk2267	282.345	-0.13051	0.163903	-0.796266	0.425877	0.8577	FALSE
pk2268	228.256	-0.252323	0.169693	-1.48694	0.137031	0.701277	FALSE
pk2269	143.583	-0.381655	0.18924	-2.01678	0.0437189	0.548624	FALSE
pk2271	138.993	0.195571	0.175421	1.11487	0.264907	0.780877	FALSE
pk2272	209.379	-0.231949	0.222719	-1.04144	0.297671	0.80045	FALSE
pk2273	155.243	-0.305109	0.223519	-1.36502	0.172245	0.730487	FALSE
pk2276	58.8141	0.0101743	0.302797	0.0336011	0.973195	NA	FALSE
pk2277	119.28	-0.041431	0.210232	-0.197073	0.843771	0.965547	FALSE
pk2278	181.809	0.0345239	0.278248	0.124076	0.901255	0.978877	FALSE
pk2280	79.1281	-0.136144	0.207365	-0.656543	0.511475	NA	FALSE
pk2281	346.699	0.115351	0.197151	0.58509	0.558487	0.904792	FALSE
pk2284	320.9	-0.176719	0.190909	-0.925672	0.354617	0.826991	FALSE
pk2285	91.2992	-0.343751	0.238162	-1.44335	0.148922	0.711066	FALSE
pk2286	295.589	-0.392255	0.140364	-2.79456	0.00519706	0.295657	FALSE
pk2288	170.118	-0.107828	0.272296	-0.395997	0.692107	0.938446	FALSE
pk2290	776.44	-0.115753	0.127561	-0.90743	0.364179	0.83209	FALSE
pk2292	123.399	-0.204342	0.198	-1.03203	0.302058	0.803051	FALSE
pk2298	170.175	-0.263638	0.160253	-1.64514	0.0999418	0.656752	FALSE
pk2299	139.792	-0.192244	0.176092	-1.09172	0.274956	0.787157	FALSE
pk2300	111.573	0.180025	0.25346	0.710271	0.477536	0.877215	FALSE
pk2301	182.592	0.325327	0.152547	2.13263	0.032955	0.507119	FALSE
pk2303	79.7781	0.137458	0.226531	0.606794	0.543988	NA	FALSE
pk2305	108.112	-0.0159686	0.183449	-0.0870467	0.930634	0.984237	FALSE
pk2306	55.8902	0.0440672	0.277174	0.158987	0.873679	NA	FALSE
pk2307	260.517	-0.16517	0.229656	-0.719206	0.472014	0.87482	FALSE
pk2308	218.592	-0.0610847	0.13822	-0.441937	0.658535	0.930366	FALSE
pk2309	67.5449	-0.0175115	0.22875	-0.0765531	0.938979	NA	FALSE
pk2311	50.448	-0.0769456	0.305033	-0.252254	0.800845	NA	FALSE
pk2312	100.362	-0.222507	0.201782	-1.10271	0.270152	0.784016	FALSE
pk2313	123.757	-0.0115031	0.183004	-0.0628572	0.94988	0.987568	FALSE
pk2314	258.192	-0.000425954	0.14426	-0.00295267	0.997644	0.999422	FALSE
pk2315	146.104	-0.0864748	0.182502	-0.47383	0.635621	0.924827	FALSE
pk2316	196.487	-0.21406	0.169557	-1.26247	0.206781	0.753952	FALSE
pk2317	234.399	-0.00119439	0.298221	-0.00400505	0.996804	0.999422	FALSE
pk2321	1094.61	-0.197635	0.152495	-1.29601	0.194973	0.743798	FALSE
pk2323	104.258	0.335623	0.20495	1.63758	0.101509	0.659437	FALSE
pk2325	123.012	-0.247192	0.177074	-1.39598	0.16272	0.723558	FALSE
pk2326	77.9577	0.239192	0.209549	1.14146	0.25368	NA	FALSE
pk2327	320.879	-0.142025	0.171453	-0.828362	0.407466	0.851479	FALSE
pk2328	124.381	0.434323	0.224875	1.9314	0.0534338	0.57076	FALSE
pk2329	105.904	-0.0991637	0.207019	-0.479008	0.631933	0.924283	FALSE
pk2330	626.225	-0.383054	0.130661	-2.93166	0.0033716	0.250119	FALSE
pk2331	150.711	-0.216984	0.154344	-1.40585	0.159769	0.721512	FALSE
pk2332	378.271	-0.288086	0.146901	-1.96109	0.0498684	0.561737	FALSE
pk2333	42.0635	0.330025	0.281928	1.1706	0.24176	NA	FALSE
pk2334	291.684	-0.278426	0.144219	-1.93059	0.0535342	0.57076	FALSE
pk2338	306.122	-0.105868	0.137559	-0.769619	0.441526	0.86249	FALSE
pk2339	116.242	0.134437	0.200036	0.672062	0.501544	0.884539	FALSE
pk2340	537.499	-0.0527853	0.103918	-0.507952	0.611487	0.918455	FALSE
pk2341	91.5318	0.156884	0.445812	0.351906	0.724909	0.942801	FALSE
pk2343	140.555	-0.494043	0.167781	-2.94456	0.00323412	0.247509	FALSE
pk2344	34.5052	-0.114245	0.481834	-0.237104	0.812576	NA	FALSE
pk2345	68.1434	-0.353552	0.373664	-0.946176	0.344059	NA	FALSE
pk2346	127.922	-0.180394	0.205167	-0.879254	0.379263	0.837999	FALSE
pk2347	184.645	-0.214779	0.164235	-1.30775	0.190958	0.740966	FALSE
pk2349	59.7478	0.123186	0.248674	0.495371	0.620338	NA	FALSE
pk2350	366.184	-0.202977	0.104469	-1.94294	0.0520229	0.567621	FALSE
pk2351	201.462	-0.198569	0.135968	-1.46041	0.144178	0.705418	FALSE
pk2352	58.1487	0.00214375	0.318874	0.00672289	0.994636	NA	FALSE
pk2353	213.245	0.0246568	0.150095	0.164275	0.869515	0.969648	FALSE
pk2354	236.762	0.0663767	0.162671	0.408042	0.683243	0.935928	FALSE
pk2355	43.3325	0.648415	0.348733	1.85934	0.0629786	NA	FALSE
pk2356	144.402	0.0817629	0.216477	0.377699	0.705654	0.941335	FALSE
pk2357	166.675	-0.0787799	0.170934	-0.46088	0.644884	0.928515	FALSE
pk2358	232.442	-0.00207032	0.142571	-0.0145213	0.988414	0.997787	FALSE
pk2359	164.242	-0.308181	0.190626	-1.61668	0.105948	0.663236	FALSE
pk2363	172.139	-0.223655	0.18926	-1.18173	0.237312	0.771043	FALSE
pk2364	128.873	0.0523033	0.2914	0.17949	0.857553	0.968725	FALSE
pk2365	269.984	-0.144359	0.242143	-0.596171	0.551061	0.903411	FALSE
pk2366	524.63	-0.0945656	0.141174	-0.669851	0.502952	0.88473	FALSE
pk2367	209.463	-0.137552	0.13565	-1.01402	0.310572	0.808744	FALSE
pk2368	168.839	-0.253509	0.232173	-1.0919	0.274879	0.787157	FALSE
pk2370	455.599	-0.277068	0.16169	-1.71357	0.0866075	0.637597	FALSE
pk2371	55.2339	-0.113655	0.248381	-0.457584	0.647251	NA	FALSE
pk2373	193.504	-0.199205	0.150018	-1.32788	0.184219	0.736237	FALSE
pk2374	180.713	-0.047836	0.192164	-0.248934	0.803412	0.955287	FALSE
pk2375	150.031	-0.229808	0.26715	-0.860221	0.389667	0.844057	FALSE
pk2376	197.846	0.0196554	0.158585	0.123942	0.901361	0.978877	FALSE
pk2377	217.623	-0.0589877	0.138843	-0.424853	0.670944	0.933364	FALSE
pk2378	164.244	0.109907	0.163459	0.672382	0.50134	0.884539	FALSE
pk2379	213.454	0.0990546	0.145452	0.681011	0.495865	0.884434	FALSE
pk2382	614.567	0.190257	0.12789	1.48766	0.136841	0.701277	FALSE
pk2385	392.053	0.0203171	0.150496	0.135001	0.892611	0.976714	FALSE
pk2386	941.739	-0.157708	0.123215	-1.27994	0.200567	0.747131	FALSE
pk2387	163.25	-0.159795	0.146722	-1.0891	0.276112	0.787763	FALSE
pk2389	100.921	0.129685	0.189915	0.682858	0.494697	0.883764	FALSE
pk2391	97.006	-0.248511	0.214085	-1.16081	0.24572	0.771695	FALSE
pk2392	59.5626	0.00854736	0.279349	0.0305975	0.975591	NA	FALSE
pk2393	54.043	0.384038	0.426327	0.900807	0.367691	NA	FALSE
pk2394	47.949	-0.00210216	0.294569	-0.00713639	0.994306	NA	FALSE
pk2396	128.695	-0.238428	0.206481	-1.15472	0.248204	0.771695	FALSE
pk2397	43.4658	0.244451	0.296735	0.823803	0.410052	NA	FALSE
pk2399	297.356	-0.0584813	0.127898	-0.457251	0.647491	0.929044	FALSE
pk2400	259.301	0.00197976	0.358655	0.00551995	0.995596	0.999367	FALSE
pk2401	74.2667	-0.111715	0.225186	-0.4961	0.619824	NA	FALSE
pk2403	34.9685	0.0204797	0.322761	0.0634514	0.949407	NA	FALSE
pk2406	75.3047	0.297407	0.363724	0.817672	0.413545	NA	FALSE
pk2407	269.477	-0.342051	0.187245	-1.82676	0.067736	0.600253	FALSE
pk2409	139.038	0.108801	0.20124	0.540655	0.588746	0.911924	FALSE
pk2410	52.4222	0.0751298	0.265627	0.28284	0.777299	NA	FALSE
pk2411	156.804	0.0906889	0.145863	0.621739	0.534114	0.896469	FALSE
pk2412	158.297	0.189303	0.154111	1.22835	0.219315	0.757793	FALSE
pk2414	63.5111	0.103483	0.489735	0.211305	0.832649	NA	FALSE
pk2415	55.155	-0.176484	0.283573	-0.62236	0.533705	NA	FALSE
pk2420	56.7409	-0.100396	0.276194	-0.363497	0.716233	NA	FALSE
pk2421	265.69	-0.05583	0.245712	-0.227217	0.820255	0.960559	FALSE
pk2424	229.843	-0.327236	0.293424	-1.11524	0.26475	0.780695	FALSE
pk2425	153.5	0.0251249	0.202457	0.1241	0.901236	0.978877	FALSE
pk2426	288.003	0.0270248	0.141844	0.190524	0.848898	0.966215	FALSE
pk2427	48.5007	0.213651	0.29876	0.715128	0.47453	NA	FALSE
pk2432	181.824	-0.224317	0.156847	-1.43017	0.152669	0.714501	FALSE
pk2433	39.5408	0.256563	0.380933	0.67351	0.500623	NA	FALSE
pk2434	118.364	-0.159715	0.528747	-0.302063	0.762604	0.949708	FALSE
pk2435	156.181	-0.150165	0.234386	-0.640675	0.521734	0.891207	FALSE
pk2441	199.29	-0.034908	0.237148	-0.147199	0.882975	0.973139	FALSE
pk2442	266.038	-0.25069	0.136797	-1.83256	0.0668676	0.598828	FALSE
pk2444	290.366	0.0506187	0.140139	0.361205	0.717946	0.941897	FALSE
pk2446	286.869	-0.0775684	0.316773	-0.24487	0.806557	0.955917	FALSE
pk2447	176.622	0.219555	0.221422	0.991565	0.32141	0.813879	FALSE
pk2448	95.9528	-0.114538	0.227949	-0.502472	0.615336	0.919787	FALSE
pk2449	349.383	-0.156263	0.162014	-0.9645	0.334795	0.819845	FALSE
pk2450	41.4123	0.637369	0.326701	1.95093	0.051066	NA	FALSE
pk2451	103.994	-0.0815572	0.472292	-0.172684	0.8629	0.969152	FALSE
pk2452	155.54	-0.283601	0.317125	-0.89429	0.371167	0.835783	FALSE
pk2453	331.985	-0.0535229	0.1736	-0.308312	0.757845	0.949521	FALSE
pk2454	378.415	-0.0268266	0.118926	-0.225575	0.821532	0.961019	FALSE
pk2455	43.5001	0.0698683	0.33439	0.208943	0.834493	NA	FALSE
pk2456	159.055	-0.49012	0.170987	-2.86642	0.00415138	0.266765	FALSE
pk2457	64.2327	0.0586292	0.248881	0.235572	0.813765	NA	FALSE
pk2458	44.6631	0.262248	0.280115	0.936216	0.349162	NA	FALSE
pk2460	41.1406	-0.181703	0.292467	-0.621276	0.534418	NA	FALSE
pk2461	80.2	-0.0418641	0.206722	-0.202514	0.839515	NA	FALSE
pk2462	199.737	-0.258425	0.173767	-1.48719	0.136964	0.701277	FALSE
pk2464	216.547	-0.293513	0.18098	-1.62179	0.104847	0.663236	FALSE
pk2465	216.16	-0.146043	0.190855	-0.765205	0.444149	0.863847	FALSE
pk2466	124.48	-0.346094	0.363782	-0.951378	0.341413	0.822914	FALSE
pk2468	218.644	-0.106811	0.21993	-0.485659	0.627209	0.923425	FALSE
pk2470	73.9904	0.0758095	0.301879	0.251125	0.801717	NA	FALSE
pk2471	108.009	-0.275857	0.198697	-1.38833	0.165038	0.726767	FALSE
pk2472	100.843	-0.172497	0.182117	-0.947178	0.343548	0.82391	FALSE
pk2473	145.054	-0.080834	0.247615	-0.326451	0.744083	0.946144	FALSE
pk2475	91.0137	-0.447261	0.234202	-1.90973	0.0561686	0.57913	FALSE
pk2476	39.1204	0.208813	0.36257	0.575924	0.564667	NA	FALSE
pk2477	61.2318	-0.316189	0.341188	-0.92673	0.354067	NA	FALSE
pk2478	69.6046	-0.0298385	0.244739	-0.12192	0.902963	NA	FALSE
pk2480	80.9814	-0.320763	0.216873	-1.47904	0.13913	NA	FALSE
pk2484	53.3821	0.312335	0.406066	0.769174	0.44179	NA	FALSE
pk2485	264.381	-0.0511821	0.201697	-0.253758	0.799683	0.954873	FALSE
pk2486	193.785	-0.00966935	0.242047	-0.0399483	0.968134	0.993363	FALSE
pk2490	255.286	-0.088329	0.140124	-0.630365	0.528456	0.893007	FALSE
pk2492	228.449	-0.0277956	0.15687	-0.177189	0.85936	0.968853	FALSE
pk2497	569.221	0.0694603	0.181658	0.382369	0.702188	0.941094	FALSE
pk2502	408.799	0.0704164	0.103219	0.682201	0.495112	0.884085	FALSE
pk2505	912.093	-0.193785	0.105161	-1.84275	0.0653662	0.596065	FALSE
pk2506	52.6972	-0.341261	0.328531	-1.03875	0.298923	NA	FALSE
pk2507	417.639	-0.368355	0.137831	-2.67252	0.00752838	0.334387	FALSE
pk2508	52.503	-0.311772	0.471689	-0.660969	0.508632	NA	FALSE
pk2509	61.1208	0.0931166	0.259192	0.359257	0.719402	NA	FALSE
pk2510	76.6723	-0.128152	0.216122	-0.592961	0.553207	NA	FALSE
pk2514	49.4628	0.509898	0.264535	1.92753	0.0539137	NA	FALSE
pk2516	310.033	0.19922	0.170918	1.16559	0.24378	0.771695	FALSE
pk2517	332.049	-0.123878	0.128947	-0.96069	0.336708	0.820217	FALSE
pk2518	111.404	-0.269518	0.328096	-0.821462	0.411383	0.852355	FALSE
pk2520	52.5818	-0.0796203	0.339015	-0.234858	0.814319	NA	FALSE
pk2521	210.782	-0.18333	0.199577	-0.918594	0.358308	0.828597	FALSE
pk2522	209.136	-0.29384	0.152248	-1.93001	0.0536061	0.57076	FALSE
pk2523	313.49	0.0823782	0.126951	0.648896	0.516406	0.889854	FALSE
pk2525	397.649	-0.328979	0.117549	-2.79865	0.00513171	0.294549	FALSE
pk2526	107.172	-0.0773427	0.256808	-0.30117	0.763285	0.950111	FALSE
pk2527	209.034	-0.290402	0.241121	-1.20439	0.228441	0.766405	FALSE
pk2529	647.864	-0.167614	0.0995291	-1.68407	0.092168	0.646327	FALSE
pk2530	159.616	-0.102814	0.292136	-0.351939	0.724884	0.942801	FALSE
pk2531	81.6375	0.263973	0.261505	1.00944	0.312765	NA	FALSE
pk2532	180.627	-0.0197669	0.140631	-0.140559	0.888219	0.975138	FALSE
pk2534	68.449	-0.0534735	0.402996	-0.13269	0.894439	NA	FALSE
pk2539	221.391	-0.204944	0.14042	-1.45951	0.144425	0.705418	FALSE
pk2540	217.212	-0.0161689	0.204297	-0.0791441	0.936918	0.985462	FALSE
pk2543	151.595	0.273334	0.211259	1.29383	0.195723	0.74471	FALSE
pk2546	481.619	0.0373827	0.105538	0.35421	0.723182	0.942801	FALSE
pk2547	70.4952	-0.347377	0.333437	-1.04181	0.297501	NA	FALSE
pk2548	119.228	0.197945	0.222895	0.888066	0.374505	0.836346	FALSE
pk2549	89.5679	-0.0427178	0.776131	-0.0550394	0.956107	0.989681	FALSE
pk2550	870.851	-0.20514	0.112538	-1.82285	0.0683256	0.600456	FALSE
pk2554	175.611	-0.156172	0.198167	-0.788084	0.430647	0.859081	FALSE
pk2555	150.22	0.0379811	0.160054	0.237302	0.812423	0.95782	FALSE
pk2556	150.062	-0.334859	0.178443	-1.87656	0.0605778	0.586458	FALSE
pk2558	42.6561	0.220569	0.327518	0.673456	0.500657	NA	FALSE
pk2560	126.87	0.00242665	0.190408	0.0127445	0.989832	0.998283	FALSE
pk2561	255.815	0.26675	0.139874	1.90707	0.0565117	0.579741	FALSE
pk2564	77.7178	-0.0910796	0.306704	-0.296963	0.766495	NA	FALSE
pk2565	38.4033	-0.391368	0.304171	-1.28667	0.198209	NA	FALSE
pk2567	89.8669	0.163065	0.26382	0.618091	0.536516	0.897665	FALSE
pk2574	155.846	-0.0657918	0.18422	-0.357137	0.720989	0.942766	FALSE
pk2575	265.726	0.156514	0.122677	1.27582	0.20202	0.748772	FALSE
pk2579	372.237	0.109487	0.15925	0.687515	0.491758	0.883728	FALSE
pk2580	106.946	0.152505	0.197126	0.773643	0.439142	0.862115	FALSE
pk2581	53.6232	-0.196205	0.265854	-0.738018	0.460503	NA	FALSE
pk2582	146.18	0.0726379	0.209474	0.346763	0.728769	0.943816	FALSE
pk2584	291.419	-0.127248	0.128272	-0.992018	0.321189	0.813754	FALSE
pk2586	67.952	-0.0640961	0.26603	-0.240936	0.809605	NA	FALSE
pk2587	299.035	-0.203891	0.146059	-1.39595	0.162729	0.723558	FALSE
pk2588	77.4238	0.272124	0.266069	1.02275	0.306424	NA	FALSE
pk2591	199.404	-0.331102	0.199317	-1.66118	0.0966775	0.651654	FALSE
pk2592	236.982	0.204863	0.385669	0.531191	0.595287	0.914526	FALSE
pk2594	23.8709	0.417625	0.511225	0.816911	0.413979	NA	FALSE
pk2599	142.703	-0.567817	0.147474	-3.85028	0.000117984	0.060102	FALSE
pk2601	113.412	-0.269759	0.19265	-1.40025	0.161439	0.723037	FALSE
pk2604	486.865	-0.181842	0.230415	-0.789194	0.429999	0.859081	FALSE
pk2610	54.5715	-0.166561	0.507796	-0.328007	0.742907	NA	FALSE
pk2612	109.933	-0.0131857	0.173828	-0.0758546	0.939535	0.985798	FALSE
pk2613	50.4103	-0.280693	0.273089	-1.02784	0.304023	NA	FALSE
pk2614	114.039	-0.406282	0.180583	-2.24983	0.0244595	0.460381	FALSE
pk2615	356.033	-0.346883	0.115866	-2.99382	0.0027551	0.236058	FALSE
pk2616	137.756	-0.531439	0.175225	-3.0329	0.0024222	0.226128	FALSE
pk2618	25.6919	-0.123482	0.34603	-0.356854	0.721201	NA	FALSE
pk2619	242.83	-0.312767	0.190206	-1.64436	0.100102	0.657172	FALSE
pk2621	87.5168	-0.165719	0.257284	-0.644108	0.519505	NA	FALSE
pk2622	158.623	-0.469183	0.874711	-0.536386	0.591692	0.91271	FALSE
pk2623	607.471	0.0757466	0.126434	0.599101	0.549106	0.902644	FALSE
pk2625	116.062	0.730134	0.469677	1.55455	0.120054	0.677529	FALSE
pk2626	451.983	-0.329047	0.212424	-1.54901	0.121379	0.678764	FALSE
pk2627	322.086	-0.165053	0.181833	-0.907716	0.364028	0.83209	FALSE
pk2628	113.714	0.547326	0.402708	1.35911	0.174111	0.730487	FALSE
pk2629	79.2927	0.145041	0.343442	0.422314	0.672796	NA	FALSE
pk2630	163.983	-0.199734	0.207461	-0.962751	0.335672	0.819983	FALSE
pk2631	469.754	-0.167904	0.148073	-1.13393	0.256825	0.774016	FALSE
pk2632	120.237	0.0601888	0.171979	0.349978	0.726355	0.942989	FALSE
pk2633	205.387	-0.029963	0.137371	-0.218118	0.827337	0.962653	FALSE
pk2634	407.129	0.0435432	0.130828	0.332827	0.739265	0.945276	FALSE
pk2636	129.496	-0.141083	0.172161	-0.819479	0.412513	0.8531	FALSE
pk2637	341.232	-0.0369385	0.162496	-0.22732	0.820175	0.960534	FALSE
pk2645	73.5532	-0.192467	0.482777	-0.398667	0.690139	NA	FALSE
pk2646	61.7207	-0.225552	0.234082	-0.963559	0.335267	NA	FALSE
pk2647	42.6366	-0.185641	0.291887	-0.636003	0.524774	NA	FALSE
pk2648	86.9429	-0.442952	0.360369	-1.22916	0.219011	NA	FALSE
pk2649	183.207	-0.142464	0.157612	-0.903891	0.366053	0.833565	FALSE
pk2650	243.202	-0.318824	0.165578	-1.92552	0.054164	0.572392	FALSE
pk2656	108.905	-0.272753	0.217139	-1.25612	0.209073	0.753952	FALSE
pk2658	159.482	0.0168059	0.153985	0.10914	0.913092	0.980262	FALSE
pk2660	74.3454	-0.12416	0.243643	-0.509599	0.610333	NA	FALSE
pk2664	102.056	0.0506991	0.717808	0.0706304	0.943692	0.986351	FALSE
pk2665	237.741	-0.156027	0.180682	-0.863545	0.387838	0.843818	FALSE
pk2666	133.852	-0.144664	0.189396	-0.763818	0.444976	0.864042	FALSE
pk2667	113.866	0.00294608	0.192432	0.0153097	0.987785	0.997787	FALSE
pk2668	146.699	-0.188121	0.178277	-1.05522	0.291325	0.797745	FALSE
pk2670	366.948	-0.109932	0.134527	-0.817173	0.413829	0.853198	FALSE
pk2671	39.332	0.316444	0.561716	0.563352	0.573195	NA	FALSE
pk2672	291.494	0.00902415	0.184708	0.0488562	0.961034	0.991196	FALSE
pk2673	61.2961	0.520933	1.03195	0.504806	0.613695	NA	FALSE
pk2674	213.754	0.102762	0.267254	0.384512	0.700599	0.940575	FALSE
pk2676	66.5386	0.170382	0.255681	0.666385	0.505165	NA	FALSE
pk2677	95.1031	-0.241914	0.25724	-0.940422	0.347001	0.825189	FALSE
pk2678	130.585	-0.394566	0.218972	-1.8019	0.0715609	0.605208	FALSE
pk2680	68.4519	-0.370548	0.481098	-0.770213	0.441173	NA	FALSE
pk2681	131.248	-0.153774	0.297047	-0.517675	0.604685	0.915432	FALSE
pk2683	41.9565	0.614668	0.449255	1.36819	0.171252	NA	FALSE
pk2684	66.4454	0.356225	0.38034	0.936594	0.348967	NA	FALSE
pk2688	485.473	-0.183152	0.108292	-1.69128	0.0907842	0.644961	FALSE
pk2689	79.3708	0.125766	0.243076	0.517393	0.604882	NA	FALSE
pk2690	159.345	0.0147518	0.162873	0.0905721	0.927833	0.983858	FALSE
pk2691	92.5105	-0.12707	0.217263	-0.584866	0.558638	0.904792	FALSE
pk2692	38.7711	-0.00540412	0.592409	-0.00912227	0.992722	NA	FALSE
pk2693	91.2806	-0.460108	0.442318	-1.04022	0.298238	0.800918	FALSE
pk2694	440.986	-0.272843	0.138526	-1.96961	0.0488833	0.559191	FALSE
pk2695	95.2755	-0.155011	0.449713	-0.344689	0.730328	0.944463	FALSE
pk2696	137.522	-0.1445	0.1734	-0.833333	0.404657	0.849464	FALSE
pk2697	32.7841	-0.103606	0.472651	-0.219201	0.826493	NA	FALSE
pk2698	221.136	-0.188415	0.160701	-1.17246	0.241014	0.771695	FALSE
pk2699	167.798	-0.322558	0.259825	-1.24144	0.214443	0.754941	FALSE
pk2700	134.263	0.249097	0.320907	0.776226	0.437615	0.862052	FALSE
pk2702	99.4223	-0.0279287	0.294316	-0.0948937	0.924399	0.982502	FALSE
pk2703	54.6123	0.0622798	0.288027	0.216229	0.828809	NA	FALSE
pk2704	212.664	-0.335189	0.169219	-1.9808	0.047614	0.558294	FALSE
pk2705	360.867	-0.261977	0.135878	-1.92803	0.0538513	0.571684	FALSE
pk2706	786.602	-0.0097613	0.116418	-0.0838471	0.933178	0.985187	FALSE
pk2707	90.8625	0.203706	0.451016	0.45166	0.651514	0.929417	FALSE
pk2708	44.72	0.373691	0.328766	1.13665	0.255686	NA	FALSE
pk2709	18.3493	0.124753	0.500231	0.249391	0.803058	NA	FALSE
pk2710	165.033	-0.238206	0.24739	-0.962878	0.335609	0.819983	FALSE
pk2711	34.386	-0.366746	0.313238	-1.17082	0.241671	NA	FALSE
pk2712	51.81	0.0514296	0.513238	0.100206	0.920181	NA	FALSE
pk2713	148.527	-0.300262	0.182177	-1.64819	0.0993135	0.656226	FALSE
pk2714	76.3257	0.195314	0.226652	0.861738	0.388832	NA	FALSE
pk2715	61.4699	-0.239574	0.396378	-0.604407	0.545573	NA	FALSE
pk2717	283.433	-0.109024	0.180624	-0.603597	0.546111	0.901617	FALSE
pk2718	58.5909	0.259879	0.277183	0.937572	0.348464	NA	FALSE
pk2719	117.901	0.0443479	0.222694	0.199143	0.842151	0.965449	FALSE
pk2722	124.071	-0.66086	0.193466	-3.4159	0.000635723	0.131566	FALSE
pk2727	89.7078	0.308473	0.222238	1.38803	0.165128	0.726767	FALSE
pk2730	253.97	0.0292045	0.145461	0.200771	0.840878	0.965449	FALSE
pk2731	116.222	-0.0906086	0.192203	-0.471423	0.637339	0.925791	FALSE
pk2732	52.3695	-0.717565	1.42661	-0.502987	0.614973	NA	FALSE
pk2736	156.355	0.222555	0.360287	0.617716	0.536762	0.897665	FALSE
pk2739	156.712	-0.106955	0.249234	-0.429133	0.667827	0.9327	FALSE
pk2744	260.591	-0.223651	0.169	-1.32338	0.18571	0.738441	FALSE
pk2745	104.98	-0.0222433	0.20431	-0.10887	0.913306	0.980262	FALSE
pk2747	111.019	0.0942893	0.207676	0.454022	0.649813	0.929385	FALSE
pk2750	292.418	0.115431	0.145099	0.79553	0.426305	0.85782	FALSE
pk2751	126.389	-0.266761	0.182437	-1.46221	0.143683	0.705418	FALSE
pk2752	118.232	-0.327947	0.164473	-1.99392	0.0461603	0.556855	FALSE
pk2754	80.5291	-0.409078	0.205574	-1.98993	0.0465981	NA	FALSE
pk2755	125.354	-0.294378	0.2563	-1.14857	0.250735	0.772349	FALSE
pk2756	206.267	-0.39011	0.671922	-0.580589	0.561517	0.904985	FALSE
pk2757	363.669	-0.318195	0.164153	-1.9384	0.0525742	0.570449	FALSE
pk2758	465.438	-0.0879748	0.159388	-0.551955	0.580979	0.908794	FALSE
pk2759	70.2204	-0.0643613	0.280704	-0.229285	0.818647	NA	FALSE
pk2760	41.7056	-0.311004	0.335289	-0.92757	0.35363	NA	FALSE
pk2761	57.2423	-0.0667378	0.641691	-0.104003	0.917167	NA	FALSE
pk2762	325.255	0.0263212	0.156431	0.168261	0.866378	0.96939	FALSE
pk2765	47.0707	-0.738728	0.542924	-1.36065	0.173625	NA	FALSE
pk2769	355.022	-0.0498552	0.120178	-0.414844	0.678256	0.934152	FALSE
pk2770	139.307	-0.447277	0.277532	-1.61162	0.107044	0.663236	FALSE
pk2771	310.713	-0.050821	0.150444	-0.337808	0.735508	0.945276	FALSE
pk2772	237.045	-0.229386	0.224313	-1.02262	0.306489	0.80648	FALSE
pk2773	65.2719	0.338522	0.540737	0.626038	0.53129	NA	FALSE
pk2775	105.234	0.149512	0.313212	0.47735	0.633113	0.924811	FALSE
pk2776	221.887	0.1087	0.140168	0.7755	0.438044	0.862052	FALSE
pk2777	531.089	-0.0653719	0.12309	-0.531089	0.595357	0.914526	FALSE
pk2779	130.577	-0.0463706	0.176572	-0.262616	0.792847	0.953373	FALSE
pk2780	100.778	-0.192471	0.267059	-0.720706	0.47109	0.874648	FALSE
pk2784	265.986	-0.10139	0.150896	-0.671919	0.501636	0.884539	FALSE
pk2785	229.657	0.0983722	0.394861	0.249131	0.803259	0.955287	FALSE
pk2786	228.614	-0.0305902	0.198631	-0.154005	0.877606	0.971511	FALSE
pk2787	73.2711	-0.110612	0.328213	-0.337012	0.736108	NA	FALSE
pk2789	48.305	-0.0703725	0.248494	-0.283196	0.777027	NA	FALSE
pk2791	40.8886	0.270199	0.398428	0.678163	0.497668	NA	FALSE
pk2795	283.209	-0.251916	0.135501	-1.85914	0.0630075	0.591462	FALSE
pk2796	469.458	-0.186121	0.179026	-1.03963	0.298512	0.801127	FALSE
pk2797	390.231	0.0637874	0.108613	0.587288	0.55701	0.90475	FALSE
pk2800	88.2985	-0.67566	1.05589	-0.639895	0.522241	0.891817	FALSE
pk2803	369.87	-0.154032	0.191318	-0.805109	0.420757	0.856381	FALSE
pk2806	200.175	-0.268813	0.165317	-1.62605	0.10394	0.662597	FALSE
pk2807	77.44	0.00401122	0.245637	0.0163299	0.986971	NA	FALSE
pk2808	139.996	-0.17096	0.167194	-1.02253	0.306532	0.80648	FALSE
pk2809	193.497	-0.246219	0.136096	-1.80915	0.0704276	0.604941	FALSE
pk2810	118.181	-0.100649	0.16695	-0.602871	0.546595	0.901645	FALSE
pk2812	350.564	-0.371593	0.315814	-1.17662	0.239347	0.771695	FALSE
pk2813	371.101	0.101538	0.11214	0.905454	0.365225	0.833128	FALSE
pk2814	144.036	-0.0562325	0.17621	-0.319122	0.749634	0.947769	FALSE
pk2817	135.883	-0.277131	0.183815	-1.50766	0.131641	0.696235	FALSE
pk2818	43.6937	-0.0385152	0.344181	-0.111904	0.9109	NA	FALSE
pk2819	47.8705	-0.459256	0.27711	-1.65731	0.0974575	NA	FALSE
pk2820	101.514	-0.251594	0.214737	-1.17164	0.241343	0.771695	FALSE
pk2823	132.071	0.474887	0.229706	2.06737	0.0386997	0.5297	FALSE
pk2826	93.6377	-0.206239	0.22344	-0.923016	0.355999	0.827446	FALSE
pk2827	184.395	-0.173307	0.207555	-0.834994	0.403721	0.849264	FALSE
pk2828	56.9343	0.122969	0.315484	0.389778	0.696701	NA	FALSE
pk2829	57.4632	0.946558	0.512961	1.84528	0.0649963	NA	FALSE
pk2830	168.794	-0.43948	0.202666	-2.1685	0.0301208	0.494738	FALSE
pk2833	857.906	-0.0926606	0.0925956	-1.0007	0.316971	0.812098	FALSE
pk2834	48.9294	-0.47917	0.275439	-1.73966	0.0819185	NA	FALSE
pk2835	122.603	-0.214087	0.172458	-1.24139	0.214462	0.754941	FALSE
pk2836	206.198	-0.534686	0.341646	-1.56503	0.117577	0.676055	FALSE
pk2837	449.024	-0.187587	0.145645	-1.28797	0.197756	0.746304	FALSE
pk2838	62.5001	-0.0347368	0.253909	-0.136808	0.891183	NA	FALSE
pk2843	46.0066	-0.465171	0.343315	-1.35494	0.175436	NA	FALSE
pk2844	79.1981	-0.0245869	0.232966	-0.105539	0.915948	NA	FALSE
pk2845	163.029	-0.143485	0.210544	-0.681497	0.495557	0.884299	FALSE
pk2846	55.9944	-0.284982	0.237475	-1.20005	0.230121	NA	FALSE
pk2848	71.0983	-0.134419	0.221743	-0.606192	0.544387	NA	FALSE
pk2849	101.947	-0.356978	0.261939	-1.36283	0.172936	0.730487	FALSE
pk2852	157.849	-0.148558	0.162429	-0.914605	0.360399	0.829583	FALSE
pk2854	119.503	-0.300767	0.224009	-1.34265	0.179384	0.733069	FALSE
pk2855	47.4116	-0.436195	0.499724	-0.872872	0.382733	NA	FALSE
pk2856	467.064	-0.0922252	0.152037	-0.606598	0.544118	0.901284	FALSE
pk2858	352.961	0.292437	0.106314	2.75069	0.00594697	0.30892	FALSE
pk2862	164.54	-0.169165	0.178318	-0.948669	0.342789	0.823469	FALSE
pk2863	84.8893	0.0209366	0.218135	0.0959798	0.923537	NA	FALSE
pk2864	811.634	-0.199449	0.0953139	-2.09255	0.0363894	0.521447	FALSE
pk2865	99.3793	-0.237874	0.253521	-0.938283	0.348099	0.825489	FALSE
pk2866	74.3051	0.116493	0.24219	0.480999	0.630517	NA	FALSE
pk2868	201.888	-0.14553	0.322492	-0.451269	0.651796	0.929417	FALSE
pk2871	30.8148	0.216313	0.407326	0.531057	0.595379	NA	FALSE
pk2872	70.8996	-0.639995	0.266137	-2.40476	0.0161832	NA	FALSE
pk2873	118.375	-0.0176733	0.211003	-0.0837586	0.933248	0.985187	FALSE
pk2874	46.9426	0.350319	0.285564	1.22676	0.219911	NA	FALSE
pk2875	128.659	-0.224024	0.173556	-1.29079	0.196777	0.745772	FALSE
pk2879	202.252	-0.178549	0.151031	-1.1822	0.237125	0.771011	FALSE
pk2881	135.609	0.00233563	0.17548	0.01331	0.98938	0.998054	FALSE
pk2883	93.7929	0.0547571	0.855313	0.0640199	0.948954	0.987482	FALSE
pk2886	37.5101	-0.230998	0.28885	-0.799715	0.423876	NA	FALSE
pk2887	154.225	-0.0894883	0.184105	-0.486072	0.626916	0.923425	FALSE
pk2888	132.42	-0.431544	0.227173	-1.89962	0.0574825	0.582011	FALSE
pk2889	551.647	0.0879873	0.10403	0.845791	0.39767	0.845054	FALSE
pk2890	212.635	-0.212175	0.146769	-1.44564	0.148278	0.710574	FALSE
pk2892	326.187	-0.192997	0.128229	-1.5051	0.132299	0.697002	FALSE
pk2895	224.195	-0.149067	0.195178	-0.763747	0.445018	0.864042	FALSE
pk2899	159.13	0.0940601	0.293474	0.320505	0.748585	0.947401	FALSE
pk2900	183.386	-0.0196982	0.295741	-0.0666063	0.946895	0.986819	FALSE
pk2901	180.832	-0.113587	0.198103	-0.573375	0.566391	0.906515	FALSE
pk2902	184.49	-0.0280207	0.143662	-0.195046	0.845357	0.965547	FALSE
pk2903	250.853	-0.171286	0.247041	-0.693352	0.488089	0.883403	FALSE
pk2904	177.217	-0.0337472	0.152093	-0.221884	0.824404	0.962362	FALSE
pk2906	318.051	0.173574	0.13167	1.31825	0.187419	0.739032	FALSE
pk2907	121.318	0.251936	0.184447	1.3659	0.17197	0.730487	FALSE
pk2908	172.19	0.17331	0.157189	1.10256	0.270219	0.784016	FALSE
pk2912	242.069	0.0902248	0.140532	0.642021	0.52086	0.89092	FALSE
pk2913	259.051	-0.0994402	0.143903	-0.691024	0.48955	0.883641	FALSE
pk2914	194.187	0.159316	0.130777	1.21822	0.223139	0.760004	FALSE
pk2916	62.8807	-0.19765	0.228395	-0.865385	0.386827	NA	FALSE
pk2917	96.3933	-0.134558	0.242499	-0.554882	0.578975	0.908571	FALSE
pk2918	336.935	-0.188138	0.124909	-1.5062	0.132017	0.696739	FALSE
pk2919	168.88	-0.0722913	0.172864	-0.418199	0.675802	0.934075	FALSE
pk2920	39.1392	-0.107975	0.536226	-0.20136	0.840417	NA	FALSE
pk2921	61.7124	-0.132879	0.256338	-0.518375	0.604197	NA	FALSE
pk2923	94.1111	0.0626713	0.191335	0.327548	0.743254	0.946102	FALSE
pk2925	477.947	0.0508113	0.175641	0.28929	0.772359	0.952049	FALSE
pk2927	96.0796	0.228025	0.398855	0.571699	0.567526	0.907073	FALSE
pk2928	450.967	-0.295077	0.144605	-2.04057	0.0412932	0.540993	FALSE
pk2931	224.515	-0.100944	0.141146	-0.715174	0.474501	0.876264	FALSE
pk2932	267.675	-0.0747949	0.133061	-0.562111	0.57404	0.908116	FALSE
pk2933	273.173	0.072286	0.148702	0.486113	0.626887	0.923425	FALSE
pk2936	46.1624	-0.298153	0.29931	-0.996134	0.319185	NA	FALSE
pk2937	44.8319	0.308639	0.276694	1.11545	0.264657	NA	FALSE
pk2938	137.288	-0.300175	0.20325	-1.47687	0.139709	0.703742	FALSE
pk2940	63.2477	-0.00206458	0.353983	-0.00583242	0.995346	NA	FALSE
pk2942	528.838	0.0377478	0.0961705	0.392509	0.694682	0.938677	FALSE
pk2944	49.9807	-0.057647	0.242479	-0.23774	0.812083	NA	FALSE
pk2947	82.452	-0.751535	0.254802	-2.94949	0.00318301	NA	FALSE
pk2948	63.9537	0.0166362	0.271463	0.0612835	0.951133	NA	FALSE
pk2950	328.275	0.246686	0.137015	1.80043	0.0717928	0.605298	FALSE
pk2953	230.444	0.00442182	0.13676	0.0323327	0.974207	0.994787	FALSE
pk2958	286.213	0.0618912	0.291944	0.211996	0.83211	0.963842	FALSE
pk2961	167.941	-0.00150992	0.170313	-0.00886553	0.992926	0.998519	FALSE
pk2963	75.5192	-0.13313	0.326159	-0.408173	0.683146	NA	FALSE
pk2964	101.483	0.0941754	0.33313	0.282699	0.777408	0.952177	FALSE
pk2969	63.6992	-0.339307	0.402628	-0.842732	0.399378	NA	FALSE
pk2970	53.3948	-0.0950241	0.292668	-0.324682	0.745421	NA	FALSE
pk2971	111.927	-0.225028	0.207572	-1.0841	0.278322	0.789717	FALSE
pk2972	335.176	0.092552	0.138527	0.668115	0.50406	0.884988	FALSE
pk2973	268.293	0.0310379	0.239137	0.129792	0.896731	0.977505	FALSE
pk2975	151.127	-0.135148	0.386499	-0.349672	0.726585	0.942989	FALSE
pk2976	43.6918	0.0443825	0.416104	0.106662	0.915057	NA	FALSE
pk2981	482.557	0.055037	0.14547	0.378338	0.705179	0.941335	FALSE
pk2982	120.286	-0.132015	0.337112	-0.391606	0.695349	0.939018	FALSE
pk2988	172.759	0.0619077	0.390102	0.158696	0.873908	0.97071	FALSE
pk2992	187.994	-0.00904352	0.177745	-0.0508792	0.959422	0.990784	FALSE
pk2996	63.4843	0.345113	0.28614	1.2061	0.227779	NA	FALSE
pk2998	105.644	-0.168476	0.231297	-0.728397	0.466371	0.873447	FALSE
pk3002	84.1652	0.0524472	1.36227	0.0384998	0.969289	NA	FALSE
pk3003	98.2413	-0.0348241	0.179879	-0.193597	0.846491	0.965898	FALSE
pk3004	192.241	-0.267373	0.567133	-0.471447	0.637321	0.925791	FALSE
pk3006	120.03	0.132315	0.192679	0.686711	0.492265	0.883728	FALSE
pk3008	290.766	0.0577262	0.181036	0.318867	0.749828	0.947769	FALSE
pk3009	223.611	-0.0614623	0.174656	-0.351905	0.724909	0.942801	FALSE
pk3017	136.977	-0.333651	0.213491	-1.56283	0.118093	0.67608	FALSE
pk3020	86.6809	-0.112403	0.225446	-0.49858	0.618075	NA	FALSE
pk3022	35.6648	-0.318175	0.325477	-0.977568	0.328288	NA	FALSE
pk3023	214.438	-0.143059	0.568621	-0.251589	0.801359	0.954894	FALSE
pk3025	134.31	-0.126945	0.176055	-0.721053	0.470877	0.874648	FALSE
pk3026	83.208	-0.175121	0.281961	-0.621083	0.534545	NA	FALSE
pk3027	83.1249	-0.30005	0.23252	-1.29043	0.196903	NA	FALSE
pk3028	91.3707	-0.350056	0.520044	-0.673127	0.500867	0.884539	FALSE
pk3032	99.1193	-0.26911	0.183723	-1.46476	0.142986	0.705418	FALSE
pk3034	79.1297	0.283328	0.573914	0.493677	0.621534	NA	FALSE
pk3035	63.2938	-0.0475887	0.254901	-0.186695	0.8519	NA	FALSE
pk3036	165.122	-0.0833325	0.151275	-0.550869	0.581723	0.909279	FALSE
pk3037	286.574	-0.213414	0.151744	-1.40641	0.159603	0.721512	FALSE
pk3041	58.8055	0.274792	0.339145	0.81025	0.417796	NA	FALSE
pk3042	121.341	-0.118886	0.16591	-0.716571	0.473639	0.875571	FALSE
pk3043	554.065	-0.17781	0.117839	-1.50892	0.13132	0.695525	FALSE
pk3044	123.503	-0.0539483	0.199998	-0.269744	0.787357	0.953373	FALSE
pk3046	105.485	-0.312711	0.303871	-1.02909	0.303437	0.804092	FALSE
pk3049	76.4597	-0.201513	0.229863	-0.876663	0.38067	NA	FALSE
pk3051	293.621	-0.443131	0.190901	-2.32126	0.0202729	0.440825	FALSE
pk3054	141.278	-0.146608	0.177224	-0.827248	0.408097	0.851479	FALSE
pk3055	86.9267	-0.285514	0.31992	-0.892454	0.37215	NA	FALSE
pk3056	31.1091	0.00504652	0.36061	0.0139944	0.988834	NA	FALSE
pk3057	59.7393	0.10569	0.359053	0.294357	0.768485	NA	FALSE
pk3058	128.258	-0.303953	0.203686	-1.49226	0.135632	0.700942	FALSE
pk3059	122.765	-0.412187	0.219556	-1.87737	0.0604677	0.586458	FALSE
pk3060	315.853	-0.0612738	0.148852	-0.411643	0.680601	0.934666	FALSE
pk3061	216.034	-0.0515359	0.132628	-0.388575	0.69759	0.939363	FALSE
pk3064	123.864	-0.24476	0.197896	-1.23681	0.216157	0.756903	FALSE
pk3066	119.452	-0.0963461	0.185843	-0.518428	0.604159	0.915432	FALSE
pk3067	126.065	0.22236	0.289412	0.768315	0.4423	0.863001	FALSE
pk3068	108.678	0.214553	0.252364	0.850175	0.395228	0.84473	FALSE
pk3069	687.248	-0.200734	0.138287	-1.45157	0.14662	0.708794	FALSE
pk3070	76.5775	-0.180481	0.230552	-0.782824	0.433731	NA	FALSE
pk3071	55.4616	-0.115021	0.247753	-0.464255	0.642465	NA	FALSE
pk3074	264.971	-0.229762	0.160582	-1.43081	0.152485	0.714498	FALSE
pk3075	295.536	0.0158085	0.121374	0.130246	0.896371	0.977505	FALSE
pk3077	141.394	0.00381382	0.242583	0.0157217	0.987456	0.997787	FALSE
pk3079	138.218	-0.142368	0.163759	-0.869376	0.384641	0.841842	FALSE
pk3081	75.62	0.0348222	0.279085	0.124773	0.900703	NA	FALSE
pk3082	115.084	-0.130634	0.265942	-0.491212	0.623276	0.922794	FALSE
pk3085	61.0764	-0.00235726	0.318484	-0.00740151	0.994095	NA	FALSE
pk3090	74.942	0.090096	0.288917	0.31184	0.755162	NA	FALSE
pk3091	43.0326	-0.0455132	0.277754	-0.163861	0.86984	NA	FALSE
pk3093	211.03	0.0696399	0.166364	0.418599	0.675509	0.934075	FALSE
pk3094	309.87	-0.317696	0.15587	-2.03821	0.0415293	0.541316	FALSE
pk3100	209.395	0.268084	0.137055	1.95603	0.0504611	0.562851	FALSE
pk3101	401.142	0.0292491	0.166568	0.175599	0.860609	0.968853	FALSE
pk3106	39.915	0.077115	0.289505	0.266368	0.789956	NA	FALSE
pk3107	183.563	-0.38591	0.204286	-1.88907	0.0588827	0.5858	FALSE
pk3108	232.388	-0.214508	0.185159	-1.15851	0.246656	0.771695	FALSE
pk3109	355.064	-0.15393	0.173498	-0.887214	0.374964	0.836346	FALSE
pk3110	286.463	-0.255531	0.148939	-1.71568	0.0862215	0.636259	FALSE
pk3111	163.394	0.228392	0.168791	1.3531	0.176024	0.731057	FALSE
pk3114	289.295	0.0084345	0.127311	0.0662512	0.947178	0.986819	FALSE
pk3115	130.175	-0.265075	0.373642	-0.709436	0.478054	0.877562	FALSE
pk3116	225.257	0.147337	0.191777	0.76827	0.442327	0.863001	FALSE
pk3117	315.679	-0.221475	0.174652	-1.26809	0.204766	0.751979	FALSE
pk3119	88.3056	-0.101415	0.218475	-0.464196	0.642507	0.927822	FALSE
pk3120	130.173	-0.160831	0.157885	-1.01865	0.308367	0.80763	FALSE
pk3123	808.61	-0.275266	0.192094	-1.43297	0.151866	0.714038	FALSE
pk3124	146.077	0.371613	0.28549	1.30167	0.193031	0.741688	FALSE
pk3125	35.5854	0.121378	0.366874	0.330842	0.740763	NA	FALSE
pk3127	617.476	-0.134599	0.111123	-1.21127	0.225794	0.762137	FALSE
pk3128	52.7841	0.140855	0.330439	0.426267	0.669913	NA	FALSE
pk3129	88.4298	-0.716958	0.274349	-2.61331	0.00896703	0.352961	FALSE
pk3133	43.3866	0.242042	0.282369	0.857182	0.391344	NA	FALSE
pk3134	228.117	-0.372251	0.309497	-1.20276	0.229068	0.766405	FALSE
pk3137	71.5668	0.269066	0.342965	0.784529	0.43273	NA	FALSE
pk3138	213.472	0.0459663	0.32567	0.141144	0.887756	0.975014	FALSE
pk3141	328.944	0.0299278	0.117372	0.254983	0.798736	0.954873	FALSE
pk3148	286.095	-0.21043	0.176478	-1.19239	0.23311	0.768749	FALSE
pk3149	111.544	-0.179009	0.305633	-0.585698	0.558079	0.904792	FALSE
pk3152	384.848	-0.196971	0.134676	-1.46255	0.14359	0.705418	FALSE
pk3155	185.875	0.153964	0.146043	1.05424	0.291773	0.797745	FALSE
pk3156	218.514	0.106894	0.148313	0.720731	0.471075	0.874648	FALSE
pk3158	120.503	0.524211	0.21769	2.40806	0.0160375	0.416229	FALSE
pk3159	115.438	0.127044	0.191818	0.662315	0.50777	0.886311	FALSE
pk3160	913.458	-0.187188	0.192662	-0.971585	0.331257	0.817659	FALSE
pk3161	222.178	-0.145339	0.159261	-0.912588	0.361459	0.830427	FALSE
pk3162	124.887	-0.33246	0.188948	-1.75953	0.0784878	0.626933	FALSE
pk3163	493.196	-0.206928	0.179567	-1.15237	0.249168	0.771746	FALSE
pk3164	277.241	-0.186519	0.188542	-0.989271	0.32253	0.814622	FALSE
pk3165	907.652	-0.105336	0.146743	-0.717827	0.472864	0.875271	FALSE
pk3166	149.873	-0.233118	0.272582	-0.855221	0.392429	0.844704	FALSE
pk3167	279.691	0.0552521	0.148386	0.372355	0.709629	0.941533	FALSE
pk3168	301.792	-0.0562664	0.12194	-0.461428	0.644492	0.928194	FALSE
pk3170	145.824	0.142599	0.185472	0.768847	0.441984	0.86288	FALSE
pk3172	158.292	0.108325	0.203788	0.531558	0.595032	0.914463	FALSE
pk3173	890.971	-0.134464	0.093076	-1.44467	0.14855	0.710574	FALSE
pk3174	50.8588	0.214875	0.39728	0.540865	0.588601	NA	FALSE
pk3175	253.637	-0.379431	0.139963	-2.71093	0.00670955	0.317022	FALSE
pk3177	74.627	-0.414278	0.321623	-1.28809	0.197716	NA	FALSE
pk3178	56.769	-0.114616	0.299403	-0.382815	0.701857	NA	FALSE
pk3179	37.6668	0.33897	0.322807	1.05007	0.293686	NA	FALSE
pk3180	165.169	-0.0669691	0.401921	-0.166623	0.867667	0.969648	FALSE
pk3181	45.8594	0.416684	0.378116	1.102	0.270462	NA	FALSE
pk3182	380.279	-0.0939074	0.127809	-0.734746	0.462494	0.871663	FALSE
pk3183	45.1657	0.576359	0.414687	1.38986	0.164571	NA	FALSE
pk3184	176.8	0.442061	0.269131	1.64255	0.100476	0.658445	FALSE
pk3185	309.643	0.195572	0.151613	1.28994	0.197072	0.745772	FALSE
pk3186	75.5089	0.39207	0.250968	1.56223	0.118233	NA	FALSE
pk3187	73.8288	0.262047	0.432249	0.606242	0.544354	NA	FALSE
pk3188	234.881	0.20167	0.160441	1.25697	0.208764	0.753952	FALSE
pk3189	48.3126	0.656298	0.55752	1.17717	0.239127	NA	FALSE
pk3191	444.603	-0.0608662	0.12382	-0.491569	0.623024	0.922762	FALSE
pk3192	850.045	-0.184607	0.157829	-1.16966	0.242137	0.771695	FALSE
pk3193	797.488	-0.216487	0.128207	-1.68857	0.091302	0.646327	FALSE
pk3194	1070.38	-0.207537	0.22209	-0.934473	0.35006	0.825573	FALSE
pk3196	118.077	0.00304012	0.180137	0.0168767	0.986535	0.997787	FALSE
pk3199	254.313	0.281874	0.170902	1.64933	0.0990809	0.656226	FALSE
pk3202	535.239	-0.0567447	0.119383	-0.475317	0.634561	0.924811	FALSE
pk3203	111.17	-0.239	0.192952	-1.23866	0.215473	0.755892	FALSE
pk3204	118.98	0.0348894	0.422955	0.0824897	0.934257	0.985187	FALSE
pk3206	270.583	0.441092	0.181273	2.4333	0.0149618	0.411801	FALSE
pk3208	282.74	-0.256094	0.160714	-1.59348	0.111054	0.667879	FALSE
pk3213	211.927	-0.182357	0.136354	-1.33739	0.181097	0.734333	FALSE
pk3219	31.3892	-0.179299	0.318184	-0.563507	0.57309	NA	FALSE
pk3222	34.1115	0.159172	0.386259	0.412087	0.680276	NA	FALSE
pk3223	55.3949	-0.115582	0.253116	-0.456639	0.647931	NA	FALSE
pk3224	180.81	-0.261018	0.161724	-1.61398	0.106533	0.663236	FALSE
pk3225	63.2708	0.165651	0.258127	0.641741	0.521041	NA	FALSE
pk3226	41.4498	-0.0360996	0.321858	-0.11216	0.910697	NA	FALSE
pk3227	128.865	-0.11767	0.174431	-0.674591	0.499936	0.884539	FALSE
pk3228	240.606	0.0814281	0.204572	0.398041	0.6906	0.938013	FALSE
pk3229	101.617	0.17318	0.197884	0.875159	0.381487	0.839787	FALSE
pk3230	274.083	0.303716	0.144352	2.10399	0.0353793	0.520549	FALSE
pk3231	394.423	-0.00352936	0.166723	-0.021169	0.983111	0.997243	FALSE
pk3232	82.5808	-0.0398143	0.351172	-0.113376	0.909733	NA	FALSE
pk3234	74.4511	-0.290688	0.247268	-1.1756	0.239755	NA	FALSE
pk3235	66.7396	0.254468	0.231661	1.09845	0.272008	NA	FALSE
pk3238	190.73	0.0438613	0.153516	0.285711	0.775099	0.952049	FALSE
pk3239	68.715	-0.184607	0.249751	-0.739164	0.459807	NA	FALSE
pk3241	91.0079	0.0401002	0.303693	0.132042	0.894951	0.977339	FALSE
pk3244	70.7389	0.350097	0.538408	0.650244	0.515535	NA	FALSE
pk3245	165.679	-0.257351	0.155203	-1.65816	0.0972852	0.653566	FALSE
pk3246	92.0233	-0.312309	0.189869	-1.64487	0.0999968	0.656752	FALSE
pk3247	599.714	-0.165346	0.114416	-1.44513	0.148421	0.710574	FALSE
pk3248	837.315	-0.218614	0.0972733	-2.24742	0.0246129	0.460637	FALSE
pk3250	74.8163	0.0932561	0.412902	0.225856	0.821314	NA	FALSE
pk3251	36.2423	0.767502	0.441749	1.73742	0.0823137	NA	FALSE
pk3258	372.114	-0.239694	0.192012	-1.24833	0.211912	0.754941	FALSE
pk3260	383.529	0.134739	0.123189	1.09376	0.274062	0.786024	FALSE
pk3261	151.564	-0.241767	0.298605	-0.809654	0.418139	0.855647	FALSE
pk3262	201.972	0.258439	0.136924	1.88746	0.0590988	0.5858	FALSE
pk3266	60.8625	-0.133035	0.268831	-0.494865	0.620696	NA	FALSE
pk3269	243.387	-0.169187	0.125786	-1.34504	0.178613	0.733069	FALSE
pk3270	211.995	-0.114312	0.180963	-0.631687	0.527591	0.892722	FALSE
pk3272	84.2748	-0.0841153	0.234168	-0.359209	0.719439	NA	FALSE
pk3273	366.761	-0.234916	0.164058	-1.43191	0.15217	0.71423	FALSE
pk3274	70.3404	-0.0460424	0.22615	-0.203593	0.838672	NA	FALSE
pk3275	83.9872	-0.163417	0.199921	-0.817404	0.413697	NA	FALSE
pk3277	126.304	0.203589	0.235237	0.865464	0.386784	0.843131	FALSE
pk3278	25.5849	-0.0933549	0.405754	-0.230078	0.818031	NA	FALSE
pk3279	51.0588	0.341306	0.376426	0.906701	0.364565	NA	FALSE
pk3280	93.6435	0.079355	0.210183	0.377552	0.705763	0.941335	FALSE
pk3281	60.6068	0.337355	0.329648	1.02338	0.306128	NA	FALSE
pk3282	32.8608	0.782458	0.501102	1.56148	0.118412	NA	FALSE
pk3284	42.1139	-0.375007	0.35972	-1.0425	0.297181	NA	FALSE
pk3285	73.3377	-0.148548	0.348005	-0.426855	0.669485	NA	FALSE
pk3289	461.959	-0.216825	0.155217	-1.39691	0.16244	0.723558	FALSE
pk3290	72.6388	-0.113681	0.2515	-0.452013	0.65126	NA	FALSE
pk3294	362.685	-0.389039	0.112568	-3.45602	0.000548208	0.122416	FALSE
pk3295	215.11	-0.0246209	0.192528	-0.127882	0.898242	0.978237	FALSE
pk3296	541.77	-0.261517	0.18071	-1.44716	0.147851	0.71053	FALSE
pk3297	121.081	-0.136719	0.18518	-0.738306	0.460328	0.870731	FALSE
pk3298	144.9	0.0414981	0.167932	0.247113	0.804821	0.955462	FALSE
pk3299	174.038	0.0029427	0.161858	0.0181808	0.985495	0.997509	FALSE
pk3300	213.69	0.0469238	0.157306	0.298297	0.765477	0.95058	FALSE
pk3301	247.175	0.204249	0.13105	1.55856	0.1191	0.677529	FALSE
pk3302	85.1868	-0.167991	0.206495	-0.813537	0.41591	NA	FALSE
pk3304	116.32	0.308203	0.298072	1.03399	0.301141	0.803051	FALSE
pk3305	45.0043	0.463441	0.374816	1.23645	0.216291	NA	FALSE
pk3307	782.318	-0.504718	0.155774	-3.24007	0.00119499	0.168744	FALSE
pk3308	176.048	-0.218347	0.239884	-0.910219	0.362707	0.830902	FALSE
pk3309	202.846	-0.338435	0.153733	-2.20144	0.0277046	0.478911	FALSE
pk3310	170.968	-0.0175922	0.197711	-0.0889793	0.929098	0.984184	FALSE
pk3311	103.338	0.0758107	0.188547	0.402079	0.687626	0.937865	FALSE
pk3312	445.587	-0.138234	0.110436	-1.25171	0.210674	0.754288	FALSE
pk3313	31.382	-0.138482	0.346036	-0.400195	0.689013	NA	FALSE
pk3314	44.9519	0.0009237	0.395996	0.0023326	0.998139	NA	FALSE
[truncated: 18,330 more rows]

## Sheet: FAIRE_E2FvsCtr_44h
X	baseMean	log2FoldChange	lfcSE	stat	pvalue	padj	sig
pk1	96.1572	-0.535783	0.531781	-1.00753	0.313682	0.637556	FALSE
pk3	109.462	0.521239	0.18308	2.84706	0.0044125	0.0349781	FALSE
pk5	94.3027	-0.18596	0.216593	-0.858568	0.390579	0.70761	FALSE
pk8	84.8179	-0.0826463	0.25122	-0.32898	0.742171	0.910683	FALSE
pk13	109.382	0.014373	0.252561	0.056909	0.954618	0.985401	FALSE
pk14	105.133	-0.342413	0.344551	-0.993796	0.320322	0.644285	FALSE
pk15	48.1282	-1.05176	0.561049	-1.87463	0.0608443	0.241489	FALSE
pk16	152.857	0.0847723	0.266792	0.317747	0.750677	0.914078	FALSE
pk17	45.6468	0.319177	0.393763	0.81058	0.417607	0.728787	FALSE
pk18	53.3441	-0.885437	0.481123	-1.84036	0.0657161	0.255089	FALSE
pk19	49.9036	0.318869	0.468285	0.680929	0.495916	0.784551	FALSE
pk20	126.381	-1.18403	0.314646	-3.76305	0.000167854	0.00249811	TRUE
pk21	107.006	-0.80597	0.371009	-2.17237	0.0298276	0.14653	FALSE
pk22	73.985	-0.407099	0.39015	-1.04344	0.296744	0.620361	FALSE
pk23	209.282	-0.517729	0.152227	-3.40103	0.00067132	0.00782043	FALSE
pk24	50.1956	0.925629	0.509442	1.81695	0.0692255	0.263758	FALSE
pk25	53.1779	1.01142	0.417548	2.42229	0.015423	0.0909334	FALSE
pk27	543.891	-0.296902	0.217892	-1.36261	0.173005	0.467089	FALSE
pk30	622.294	-0.261573	0.174317	-1.50056	0.133468	0.402303	FALSE
pk32	98.4781	0.496306	0.255516	1.94237	0.0520926	0.217819	FALSE
pk33	185.711	0.482601	0.267725	1.8026	0.0714509	0.26917	FALSE
pk34	250.047	0.768543	0.300611	2.55661	0.0105699	0.068312	FALSE
pk35	109.145	-0.0935152	0.194157	-0.481647	0.630057	0.860582	FALSE
pk37	91.7077	0.272934	0.199923	1.36519	0.172192	0.466076	FALSE
pk38	226.873	-0.116933	0.134735	-0.867878	0.385461	0.702877	FALSE
pk39	105.695	0.768115	0.268879	2.85673	0.00428036	0.0341366	FALSE
pk40	175.669	0.357605	0.161345	2.21639	0.0266645	0.13473	FALSE
pk41	43.8881	-0.241445	0.338172	-0.71397	0.475245	0.770037	FALSE
pk42	133.476	-0.0742495	0.668067	-0.111141	0.911505	0.971262	FALSE
pk43	164.562	-0.105391	0.269145	-0.391578	0.69537	0.890161	FALSE
pk45	637.477	0.331586	0.146483	2.26366	0.0235951	0.123586	FALSE
pk46	55.5427	0.0546083	0.2732	0.199884	0.841571	0.948121	FALSE
pk47	32.5789	-0.430479	0.34875	-1.23435	0.217074	NA	FALSE
pk49	515.804	-0.128413	0.105769	-1.2141	0.22471	0.537853	FALSE
pk50	96.3024	-0.293196	0.26732	-1.0968	0.27273	0.593602	FALSE
pk51	126.401	-0.223663	0.186971	-1.19624	0.231602	0.547342	FALSE
pk52	515.944	0.622486	0.129238	4.8166	1.46026e-06	4.4589e-05	FALSE
pk53	229.914	-0.406814	0.402365	-1.01106	0.311989	0.636126	FALSE
pk54	357.957	-0.428575	0.125136	-3.42487	0.000615085	0.00726786	FALSE
pk56	66.5539	0.187958	0.22976	0.818063	0.413321	0.725199	FALSE
pk57	216.836	0.0648226	0.150978	0.429352	0.667667	0.878661	FALSE
pk58	77.479	-0.118583	0.278946	-0.42511	0.670757	0.879645	FALSE
pk59	215.864	0.341256	0.353166	0.966277	0.333906	0.658291	FALSE
pk62	92.9509	0.246577	0.22689	1.08677	0.277139	0.599004	FALSE
pk64	179.382	-0.499111	0.146165	-3.41471	0.000638492	0.0075031	FALSE
pk65	166.373	-0.164663	0.3264	-0.504483	0.613922	0.853486	FALSE
pk68	286.926	-0.160024	0.290678	-0.55052	0.581963	0.836413	FALSE
pk69	1166.69	0.0818703	0.163819	0.499761	0.617243	0.855252	FALSE
pk70	873.289	-0.030686	0.164258	-0.186815	0.851805	0.952037	FALSE
pk71	60.4428	0.846311	0.649651	1.30272	0.192672	0.494723	FALSE
pk72	248.663	0.65513	0.201542	3.25059	0.00115166	0.0120294	FALSE
pk73	132.215	-0.0888635	1.24258	-0.0715152	0.942988	0.981973	FALSE
pk74	120.667	0.0304621	0.187608	0.162372	0.871013	0.959595	FALSE
pk75	302.951	-0.322673	0.134769	-2.39426	0.0166538	0.0964569	FALSE
pk80	110.753	-1.50922	0.230864	-6.53728	6.26473e-11	6.88453e-09	TRUE
pk82	175.272	-0.155181	0.351245	-0.441802	0.658632	0.873819	FALSE
pk83	273.484	-0.078389	0.195682	-0.400594	0.688719	0.8875	FALSE
pk87	128.275	0.500784	0.202162	2.47714	0.0132441	0.0811664	FALSE
pk88	1830.04	0.251462	0.151137	1.6638	0.0961526	0.326788	FALSE
pk90	65.3956	0.450496	0.246989	1.82395	0.0681594	0.261231	FALSE
pk91	58.9864	-0.0830489	0.314573	-0.264005	0.791776	0.931149	FALSE
pk92	326.674	-0.641751	0.164881	-3.89221	9.93333e-05	0.00161625	FALSE
pk94	356.958	-0.806659	0.264	-3.05552	0.00224667	0.0204902	FALSE
pk95	148.558	0.536615	0.188881	2.84102	0.00449688	0.0354718	FALSE
pk96	865.351	-0.252537	0.120762	-2.0912	0.0365101	0.168942	FALSE
pk97	63.5637	-0.390499	0.36263	-1.07685	0.281546	0.604999	FALSE
pk98	799.628	-0.124482	0.161074	-0.772823	0.439627	0.744576	FALSE
pk99	140.536	-0.047987	0.23199	-0.206849	0.836128	0.945947	FALSE
pk101	168.107	-1.00698	0.214857	-4.68674	2.77593e-06	7.89029e-05	TRUE
pk103	128.283	-0.279472	0.403875	-0.691976	0.488953	0.779958	FALSE
pk104	298.012	-0.0884233	0.106044	-0.833836	0.404373	0.718701	FALSE
pk105	401.971	-0.130998	0.113927	-1.14984	0.250209	0.568519	FALSE
pk107	183.662	-0.28204	0.148428	-1.90017	0.0574105	0.232132	FALSE
pk109	213.41	-0.170005	0.151737	-1.1204	0.262545	0.581685	FALSE
pk110	162.262	0.36962	0.277859	1.33024	0.183438	0.48215	FALSE
pk112	144.252	-0.17348	0.192255	-0.902345	0.366873	0.687867	FALSE
pk113	398.68	0.0517027	0.169681	0.304705	0.760591	0.918314	FALSE
pk114	414.34	-0.166712	0.12389	-1.34565	0.178415	0.47482	FALSE
pk115	296.785	-0.134292	0.227666	-0.589863	0.555282	0.82262	FALSE
pk116	232.792	-0.0275083	0.161223	-0.170623	0.864521	0.957188	FALSE
pk117	100.147	0.0898445	0.194922	0.460925	0.644853	0.866983	FALSE
pk120	33.2793	-0.725544	0.299831	-2.41984	0.0155273	NA	FALSE
pk125	234.993	-0.0390737	0.131071	-0.298112	0.765618	0.920373	FALSE
pk126	228.639	-0.040239	0.213015	-0.188902	0.850169	0.951408	FALSE
pk127	75.3915	0.151864	0.234936	0.646407	0.518016	0.800968	FALSE
pk128	63.3715	-0.461012	0.238747	-1.93097	0.0534872	0.221569	FALSE
pk129	396.625	-0.0568885	0.119997	-0.474082	0.635442	0.862434	FALSE
pk130	231.916	0.246668	0.189861	1.29921	0.193873	0.49622	FALSE
pk133	367.067	-0.0444873	0.14814	-0.300306	0.763944	0.919459	FALSE
pk134	412.832	-0.187959	0.194662	-0.965563	0.334263	0.658731	FALSE
pk135	125.403	0.233622	0.186297	1.25403	0.209833	0.517905	FALSE
pk136	796.419	0.0625265	0.114535	0.545916	0.585124	0.838323	FALSE
pk138	47.394	-0.586728	0.300192	-1.95451	0.0506407	0.213107	FALSE
pk139	58.2328	-0.100864	0.234677	-0.429799	0.667342	0.878422	FALSE
pk141	116.471	0.103938	0.180343	0.576336	0.564388	0.827177	FALSE
pk142	627.444	-0.224925	0.106826	-2.10553	0.0352449	0.16491	FALSE
pk143	59.5369	0.550796	0.245506	2.24352	0.0248636	0.12824	FALSE
pk146	144.271	-0.182564	0.779353	-0.23425	0.814791	0.939241	FALSE
pk147	140.51	-0.458434	0.191122	-2.39865	0.0164557	0.095541	FALSE
pk148	423.141	-0.0293016	0.0970774	-0.301838	0.762776	0.919108	FALSE
pk150	371.914	0.145138	0.179626	0.807999	0.419091	0.729836	FALSE
pk151	261.313	-0.114181	0.148363	-0.769603	0.441535	0.745977	FALSE
pk152	271.75	0.133528	0.1377	0.969702	0.332195	0.65698	FALSE
pk153	111.263	-0.0533433	0.194487	-0.274277	0.783872	0.92773	FALSE
pk154	1663.75	-0.0653842	0.097496	-0.670635	0.502453	0.789706	FALSE
pk155	443.713	-0.34926	0.124415	-2.80722	0.00499714	0.0385218	FALSE
pk156	282.76	0.357166	0.147764	2.41713	0.0156433	0.0920073	FALSE
pk157	702.637	0.418833	0.146619	2.85661	0.00428186	0.0341391	FALSE
pk158	949.733	-0.0831272	0.0925311	-0.898371	0.368988	0.688571	FALSE
pk162	367.794	0.0171953	0.101961	0.168645	0.866076	0.95755	FALSE
pk166	30.361	-0.0196773	0.351281	-0.0560159	0.955329	NA	FALSE
pk167	94.9647	-0.379614	0.238214	-1.59359	0.111029	0.35815	FALSE
pk172	1599.41	-0.0849218	0.15393	-0.551693	0.581159	0.836195	FALSE
pk173	113.155	0.25924	0.179907	1.44096	0.149595	0.42931	FALSE
pk174	100.348	0.29256	0.235153	1.24413	0.213453	0.522816	FALSE
pk175	139.997	0.587733	0.21085	2.78745	0.00531251	0.0404698	FALSE
pk176	201.104	0.260415	0.203521	1.27955	0.200704	0.506218	FALSE
pk179	123.045	0.496944	0.327047	1.51949	0.12864	0.393309	FALSE
pk181	347.225	-0.00273418	0.13363	-0.0204609	0.983676	0.994757	FALSE
pk183	248.1	-0.0316145	0.201542	-0.156863	0.875353	0.960891	FALSE
pk184	82.7045	0.0418213	0.22329	0.187295	0.851429	0.951843	FALSE
pk186	58.9785	-0.855752	0.258364	-3.3122	0.000925656	0.010107	FALSE
pk187	207.02	-0.15427	0.195146	-0.790535	0.429215	0.737121	FALSE
pk188	110.549	-0.253882	0.370282	-0.685647	0.492936	0.782492	FALSE
pk190	72.9755	0.310477	0.239904	1.29417	0.195606	0.499241	FALSE
pk191	150.29	0.193421	0.167189	1.1569	0.247312	0.565716	FALSE
pk192	178.82	0.0869786	0.146351	0.594315	0.552301	0.821084	FALSE
pk193	44.0865	0.166891	0.466121	0.358043	0.720311	0.901036	FALSE
pk194	39.0852	0.589349	0.612939	0.961513	0.336294	0.660833	FALSE
pk196	594.293	-0.183729	0.154608	-1.18835	0.234694	0.551249	FALSE
pk197	149.134	-0.360877	0.163021	-2.21368	0.0268508	0.135428	FALSE
pk199	58.1157	-0.135022	0.251729	-0.536377	0.591698	0.842612	FALSE
pk200	130.03	-0.297311	0.208533	-1.42573	0.153946	0.43621	FALSE
pk201	364.146	-0.190649	0.116691	-1.63379	0.102302	0.340168	FALSE
pk203	187.798	-0.0595884	0.1559	-0.382221	0.702297	0.893868	FALSE
pk204	38.4038	-0.0293972	0.347811	-0.0845206	0.932643	0.978667	FALSE
pk208	224.489	-0.259064	0.362008	-0.71563	0.47422	0.769235	FALSE
pk209	203.931	0.37509	0.14311	2.62099	0.00876743	0.0590548	FALSE
pk210	426.363	0.0434162	0.131135	0.331081	0.740583	0.910067	FALSE
pk212	498.591	-0.0248769	0.198844	-0.125107	0.900439	0.968653	FALSE
pk213	79.4443	-0.28666	0.224544	-1.27664	0.201731	0.507744	FALSE
pk214	529.219	-0.221338	0.177834	-1.24463	0.213267	0.522676	FALSE
pk215	124.66	0.39681	0.189905	2.08952	0.0366607	0.169417	FALSE
pk216	282.375	-0.200456	0.124238	-1.61348	0.10664	0.348993	FALSE
pk218	90.0364	-0.0511745	0.197022	-0.259741	0.795064	0.932587	FALSE
pk219	192.861	0.148461	0.152467	0.973725	0.330193	0.654902	FALSE
pk220	209.188	0.302899	0.139362	2.17346	0.0297455	0.146283	FALSE
pk223	322.322	-0.00273906	0.148998	-0.0183832	0.985333	0.995019	FALSE
pk224	80.0391	-0.143881	0.287784	-0.499963	0.617101	0.8552	FALSE
pk225	393.771	-0.1544	0.159341	-0.968995	0.332548	0.657363	FALSE
pk226	68.565	-0.583178	1.50346	-0.38789	0.698097	0.891788	FALSE
pk228	159.856	-0.148152	0.1689	-0.877158	0.380401	0.698719	FALSE
pk229	1701.69	0.214993	0.144257	1.49034	0.136135	0.407197	FALSE
pk230	314.56	-0.18037	0.215193	-0.838177	0.401931	0.717193	FALSE
pk231	67.9445	0.502646	0.346868	1.4491	0.147309	0.425754	FALSE
pk232	78.2259	0.0057859	0.203736	0.028399	0.977344	0.992798	FALSE
pk233	36.3025	0.508586	0.31858	1.59642	0.110396	0.356862	FALSE
pk235	210.661	0.140484	0.151157	0.929392	0.352686	0.675393	FALSE
pk236	107.715	0.738137	0.196557	3.75533	0.000173111	0.00256035	FALSE
pk237	74.4981	0.44512	0.376086	1.18356	0.236587	0.553224	FALSE
pk238	166.536	0.064694	0.19608	0.329937	0.741448	0.910525	FALSE
pk239	84.9016	0.38387	0.2328	1.64893	0.099163	0.333489	FALSE
pk240	64.9803	0.292881	0.238521	1.2279	0.219483	0.530881	FALSE
pk241	44.277	0.940278	0.321229	2.92713	0.00342111	0.0287656	FALSE
pk242	94.6469	0.0731981	0.279366	0.262015	0.79331	0.931626	FALSE
pk243	57.9578	0.446976	0.369249	1.2105	0.226087	0.539941	FALSE
pk244	100.741	0.098642	0.216036	0.456601	0.647958	0.86821	FALSE
pk245	150.255	0.174925	0.173372	1.00895	0.312997	0.636991	FALSE
pk246	224.669	0.114167	0.198875	0.574063	0.565925	0.828082	FALSE
pk247	72.8275	0.282422	0.255195	1.10669	0.268427	0.588268	FALSE
pk250	539.873	-0.0385068	0.121796	-0.316158	0.751882	0.914408	FALSE
pk252	107.673	0.297096	0.345877	0.858964	0.39036	0.707347	FALSE
pk253	321.603	0.182944	0.136202	1.34318	0.179214	0.476037	FALSE
pk254	405.828	0.219809	0.124396	1.76701	0.0772273	0.283648	FALSE
pk255	26.4767	-0.175358	0.375004	-0.467618	0.640058	NA	FALSE
pk260	77.182	0.426668	0.217124	1.96509	0.049404	0.20909	FALSE
pk261	86.2104	-0.585942	0.225925	-2.59352	0.00949987	0.0629304	FALSE
pk262	113.177	0.00841617	0.174211	0.0483104	0.961469	0.988241	FALSE
pk263	286.966	-1.16102	0.187002	-6.20863	5.34481e-10	4.68109e-08	TRUE
pk265	57.9892	-1.25185	0.331903	-3.77174	0.000162112	0.00242344	TRUE
pk266	227.58	0.0983567	0.2305	0.426711	0.66959	0.879279	FALSE
pk267	88.558	0.418952	0.208681	2.00762	0.0446841	0.194673	FALSE
pk268	65.6028	0.349743	0.249495	1.4018	0.160974	0.448257	FALSE
pk269	303.904	-0.0127892	0.128239	-0.0997291	0.920559	0.974211	FALSE
pk270	111.737	0.227386	0.201448	1.12876	0.258999	0.577725	FALSE
pk271	176.57	-0.873856	0.153764	-5.68311	1.32264e-08	7.52499e-07	FALSE
pk272	92.5429	-1.69049	0.435736	-3.87961	0.000104623	0.00168363	TRUE
pk275	88.5722	0.140313	0.23919	0.586616	0.557461	0.823499	FALSE
pk276	243.324	0.438435	0.15373	2.85199	0.00434469	0.0345447	FALSE
pk277	201.912	0.515566	0.250598	2.05734	0.0396538	0.178878	FALSE
pk278	90.2755	-0.0602039	0.270586	-0.222495	0.823929	0.94262	FALSE
pk280	39.5381	0.0787027	0.307821	0.255677	0.7982	0.933864	FALSE
pk282	91.0632	0.317024	0.260207	1.21835	0.223089	0.535748	FALSE
pk283	790.39	-0.168529	0.124169	-1.35726	0.1747	0.469335	FALSE
pk285	208.712	0.531076	0.152084	3.492	0.000479422	0.0059367	FALSE
pk286	123.783	0.884063	0.252054	3.50744	0.000452446	0.005683	FALSE
pk287	969.354	-0.196213	0.098361	-1.99483	0.0460616	0.199054	FALSE
pk288	323.536	0.674421	0.155684	4.33198	1.47776e-05	0.000328035	FALSE
pk290	34.9001	0.0626573	0.390373	0.160506	0.872482	0.960099	FALSE
pk291	318.202	-0.877314	0.114533	-7.65994	1.86022e-14	5.32318e-12	FALSE
pk292	132.327	-0.304628	0.172644	-1.76449	0.0776491	0.284943	FALSE
pk293	105.732	-1.88649	0.214304	-8.80284	1.33393e-18	8.56736e-16	TRUE
pk294	67.7604	-0.283319	0.251046	-1.12856	0.259085	0.577809	FALSE
pk295	342.574	0.789573	0.13646	5.78613	7.20271e-09	4.4198e-07	FALSE
pk296	174.286	-0.265977	0.216393	-1.22914	0.21902	0.530117	FALSE
pk298	161.949	-0.605034	0.165304	-3.66013	0.000252087	0.00350617	FALSE
pk300	104.234	-0.0166227	0.18348	-0.0905969	0.927813	0.976677	FALSE
pk303	378.068	-0.0344484	0.108441	-0.317671	0.750735	0.914078	FALSE
pk304	214.034	-0.209124	0.142118	-1.47149	0.14116	0.415192	FALSE
pk306	421.099	-0.192962	0.134805	-1.43141	0.152313	0.433197	FALSE
pk307	121.461	-0.544912	0.230551	-2.36352	0.018102	0.102244	FALSE
pk308	340.703	-0.0492859	0.114814	-0.429266	0.66773	0.878661	FALSE
pk310	118.075	-0.0124123	0.187859	-0.0660724	0.94732	0.983122	FALSE
pk312	575.482	0.430398	0.108937	3.95088	7.7864e-05	0.00131758	FALSE
pk313	194.078	-0.35708	0.135068	-2.6437	0.00820053	0.0562172	FALSE
pk315	273.316	-0.390784	0.12005	-3.25516	0.00113327	0.0118845	FALSE
pk316	58.1724	0.396282	0.2444	1.62145	0.104921	0.345598	FALSE
pk317	48.3352	0.838993	0.281245	2.98314	0.00285307	0.0249198	FALSE
pk318	77.5709	-0.257368	0.216357	-1.18955	0.234223	0.550699	FALSE
pk319	180.475	0.436389	0.153907	2.83541	0.00457672	0.0359057	FALSE
pk322	136.921	-0.428065	0.220026	-1.94552	0.0517119	0.21671	FALSE
pk323	554.399	-0.0861706	0.146706	-0.587369	0.556956	0.82324	FALSE
pk325	854.365	-0.138177	0.102565	-1.34721	0.177913	0.474182	FALSE
pk326	126.556	-0.290973	0.165104	-1.76237	0.0780075	0.28576	FALSE
pk330	353.07	-0.291703	0.114552	-2.54646	0.0108821	0.0698453	FALSE
pk331	615.382	-0.152643	0.167817	-0.909584	0.363042	0.684541	FALSE
pk332	152.549	0.0729261	0.193764	0.376366	0.706645	0.895608	FALSE
pk333	411.768	-0.119515	0.239626	-0.498756	0.617952	0.855325	FALSE
pk335	110.837	-0.292917	0.182638	-1.60382	0.108755	0.353212	FALSE
pk338	76.8584	-0.441512	0.328033	-1.34594	0.178323	0.474795	FALSE
pk341	102.975	-0.226476	0.263331	-0.860046	0.389764	0.706611	FALSE
pk342	165.732	0.0092361	0.249662	0.0369944	0.970489	0.991021	FALSE
pk345	52.5618	0.36515	0.348762	1.04699	0.295105	0.618802	FALSE
pk348	68.7136	-0.117498	0.223575	-0.52554	0.599208	0.846849	FALSE
pk350	71.001	-0.599182	0.260189	-2.30287	0.021286	0.114564	FALSE
pk355	59.3101	-0.555238	0.244706	-2.269	0.0232683	0.122496	FALSE
pk359	508.198	-0.0795337	0.156405	-0.50851	0.611096	0.852336	FALSE
pk360	660.864	0.239149	0.166478	1.43652	0.150856	0.430876	FALSE
pk361	163.182	0.266487	0.184942	1.44092	0.149607	0.42931	FALSE
pk362	230.764	-1.19545	0.187544	-6.37422	1.83895e-10	1.82644e-08	TRUE
pk363	114.078	0.836749	0.520591	1.60731	0.107987	0.351707	FALSE
pk364	240.496	-0.510306	0.295553	-1.72661	0.0842369	0.300941	FALSE
pk365	89.2501	0.524799	0.233758	2.24505	0.0247647	0.127927	FALSE
pk366	528.391	-0.042078	0.123737	-0.34006	0.733812	0.906967	FALSE
pk371	39.3064	-0.30479	0.294146	-1.03619	0.300115	0.623997	FALSE
pk374	329.262	-0.00550742	0.115973	-0.047489	0.962124	0.988266	FALSE
pk378	985.964	-0.46054	0.0850101	-5.41747	6.04484e-08	2.80101e-06	FALSE
pk382	66.3513	-0.0434248	0.255275	-0.17011	0.864924	0.957229	FALSE
pk383	388.241	-0.195684	0.241797	-0.809288	0.41835	0.729141	FALSE
pk388	227.607	-0.103725	0.157393	-0.65902	0.509883	0.795163	FALSE
pk390	118.159	-0.0238501	0.271229	-0.0879333	0.92993	0.977629	FALSE
pk391	287.04	-0.130327	0.109578	-1.18936	0.234298	0.550699	FALSE
pk393	916.025	-0.111531	0.08065	-1.3829	0.166695	0.457488	FALSE
pk397	197.608	-0.216692	0.18111	-1.19646	0.231516	0.547298	FALSE
pk400	184.816	0.135072	0.146474	0.92216	0.356445	0.678431	FALSE
pk401	289.767	0.0695054	0.1169	0.594572	0.552129	0.821084	FALSE
pk402	194.213	0.249843	0.255332	0.978503	0.327826	0.652446	FALSE
pk404	969.115	-0.149701	0.129234	-1.15837	0.246714	0.565107	FALSE
pk405	103.837	-1.37159	0.244611	-5.60722	2.05604e-08	1.11489e-06	TRUE
pk410	78.7538	-1.18315	0.81996	-1.44294	0.149038	0.428605	FALSE
pk411	44.7846	-0.117851	0.293979	-0.400882	0.688507	0.88747	FALSE
pk412	67.6258	-0.446317	0.257842	-1.73097	0.0834566	0.299226	FALSE
pk418	83.2933	-0.779733	0.188848	-4.12889	3.64512e-05	0.000698617	FALSE
pk419	109.272	0.490944	0.192138	2.55516	0.0106139	0.0685199	FALSE
pk421	118.038	-0.0600867	0.220114	-0.27298	0.784869	0.928048	FALSE
pk422	49.0114	0.258425	0.321775	0.803123	0.421904	0.732188	FALSE
pk423	698.069	0.257603	0.178745	1.44118	0.149534	0.429306	FALSE
pk424	165.532	0.318275	0.233373	1.36381	0.172628	0.466551	FALSE
pk425	143.161	0.0640455	0.248721	0.257499	0.796794	0.933441	FALSE
pk426	277.923	-0.242624	0.194172	-1.24953	0.21147	0.520207	FALSE
pk427	143.339	-0.323038	0.245908	-1.31365	0.188963	0.490032	FALSE
pk428	325.449	-0.0989525	0.156377	-0.63278	0.526877	0.806552	FALSE
pk429	496.113	-0.247977	0.118683	-2.08941	0.0366712	0.169417	FALSE
pk430	74.0117	-0.113312	0.290028	-0.390694	0.696024	0.890464	FALSE
pk431	35.8351	0.139644	0.337802	0.413391	0.67932	0.882652	FALSE
pk432	75.6649	-0.238027	0.244663	-0.972879	0.330613	0.655484	FALSE
pk433	173.65	0.561475	0.173907	3.2286	0.00124398	0.0127812	FALSE
pk434	85.416	0.0364088	0.217606	0.167315	0.867122	0.95806	FALSE
pk435	118.011	-0.430444	0.178865	-2.40653	0.0161047	0.0940512	FALSE
pk436	47.8077	0.104373	0.313494	0.332934	0.739184	0.909353	FALSE
pk437	38.2518	0.174907	0.288748	0.605741	0.544687	0.816191	FALSE
pk438	51.0354	0.504841	0.29152	1.73175	0.0833179	0.298989	FALSE
pk439	82.4128	-0.203416	0.214855	-0.946757	0.343763	0.66739	FALSE
pk442	163.117	-0.197973	0.192008	-1.03106	0.302511	0.62675	FALSE
pk443	71.2961	-0.85604	0.225197	-3.80128	0.000143948	0.00219894	FALSE
pk446	58.0407	0.0934667	0.284929	0.328034	0.742886	0.91098	FALSE
pk447	49.5645	-0.0999818	0.28657	-0.348891	0.727171	0.904036	FALSE
pk448	102.799	-0.0777397	0.192999	-0.402798	0.687097	0.886703	FALSE
pk450	166.905	-0.677454	0.146106	-4.63673	3.53965e-06	9.77107e-05	FALSE
pk452	296.048	-0.335536	0.17055	-1.96738	0.0491398	0.208307	FALSE
pk453	85.0178	0.293519	0.231302	1.26899	0.204446	0.511107	FALSE
pk454	41.5324	-0.0882722	0.285649	-0.309023	0.757304	0.917333	FALSE
pk457	42.0229	0.287593	0.325718	0.882953	0.377262	0.696025	FALSE
pk458	147.839	-0.739389	0.227229	-3.25394	0.00113817	0.0119152	FALSE
pk459	37.2443	-0.411215	0.311994	-1.31802	0.187497	0.487842	FALSE
pk460	71.5711	-0.66375	0.240498	-2.7599	0.00578197	0.0432481	FALSE
pk462	160.283	-0.236151	0.194257	-1.21566	0.224114	0.537102	FALSE
pk463	62.9836	-1.0139	0.405717	-2.49904	0.0124531	0.0776025	FALSE
pk464	44.622	0.560737	0.377748	1.48442	0.137697	0.409801	FALSE
pk465	38.5259	-0.384867	0.34284	-1.12259	0.261614	0.580328	FALSE
pk466	205.458	-0.138452	0.254603	-0.543796	0.586582	0.83936	FALSE
pk467	213.54	-0.482296	0.179195	-2.69146	0.00711392	0.050717	FALSE
pk468	136.016	-0.110058	0.272247	-0.404259	0.686022	0.885944	FALSE
pk469	88.6835	-0.701463	1.02449	-0.684698	0.493535	0.782927	FALSE
pk471	55.339	-0.529337	0.245206	-2.15875	0.0308698	0.150202	FALSE
pk472	307.418	0.79588	0.17586	4.52565	6.02089e-06	0.000152914	FALSE
pk475	110.756	-0.236963	0.194777	-1.21659	0.223762	0.536739	FALSE
pk476	437.21	0.514496	0.169862	3.0289	0.00245444	0.0220991	FALSE
pk477	101.144	0.61416	0.340563	1.80336	0.071331	0.268754	FALSE
pk478	37.7298	1.0829	0.366905	2.95146	0.00316277	0.0270285	TRUE
pk479	145.731	0.780018	0.227023	3.43585	0.000590695	0.00703141	FALSE
pk482	155.838	-0.140462	0.179404	-0.782934	0.433666	0.74055	FALSE
pk483	128.346	0.375926	0.18423	2.04053	0.0412976	0.184397	FALSE
pk484	251.072	-0.553441	0.137348	-4.02949	5.58974e-05	0.00100173	FALSE
pk485	166.938	-0.0557653	0.249758	-0.223278	0.82332	0.94262	FALSE
pk486	554.561	0.695775	0.115486	6.02478	1.69335e-09	1.27451e-07	FALSE
pk489	329.886	0.591623	0.174288	3.39451	0.000687518	0.00798018	FALSE
pk491	86.7413	0.553731	0.226819	2.44129	0.0146349	0.087591	FALSE
pk493	297.134	-0.184967	0.130547	-1.41687	0.156522	0.441031	FALSE
pk494	361.182	-0.249893	0.108182	-2.30993	0.0208923	0.112992	FALSE
pk496	263.743	0.0634434	0.172645	0.367479	0.713262	0.89852	FALSE
pk498	221.807	-0.14024	0.302626	-0.463411	0.64307	0.866074	FALSE
pk499	86.3608	0.0932103	0.411481	0.226524	0.820794	0.942246	FALSE
pk500	63.0003	0.854344	0.295877	2.88749	0.00388324	0.0317234	FALSE
pk501	57.2018	-0.671212	0.276611	-2.42655	0.015243	0.090068	FALSE
pk502	121.243	-0.372209	0.267155	-1.39323	0.163549	0.452205	FALSE
pk503	207.595	0.170919	0.215048	0.794795	0.426733	0.735227	FALSE
pk504	194.15	-0.307204	0.181933	-1.68856	0.0913045	0.316612	FALSE
pk505	80.6907	-0.692223	0.239808	-2.88657	0.00389461	0.0317848	FALSE
pk506	103.122	-0.79064	0.287127	-2.75363	0.0058939	0.043847	FALSE
pk507	164.386	-0.339332	0.148923	-2.27857	0.0226928	0.120255	FALSE
pk508	36.426	0.241615	0.312085	0.774195	0.438815	0.744276	FALSE
pk509	44.6816	0.240414	0.333003	0.721957	0.470321	0.766911	FALSE
pk510	226.857	-0.451277	0.150043	-3.00765	0.0026328	0.0233482	FALSE
pk512	42.2265	0.244875	0.380383	0.643761	0.519731	0.802102	FALSE
pk513	177.478	0.460115	0.195072	2.35869	0.0183394	0.103222	FALSE
pk516	36.3433	-0.498734	0.34119	-1.46175	0.14381	0.420221	FALSE
pk520	253.419	0.0679216	0.145003	0.468416	0.639487	0.864452	FALSE
pk522	241.126	-0.0319577	0.143649	-0.222471	0.823947	0.94262	FALSE
pk525	118.701	-0.701587	0.22024	-3.18556	0.00144475	0.0143987	FALSE
pk526	249.435	-0.127038	0.12865	-0.987476	0.323409	0.64758	FALSE
pk527	114.619	-0.887045	0.184096	-4.81839	1.4472e-06	4.43084e-05	FALSE
pk528	592.555	0.154997	0.142477	1.08788	0.276649	0.598616	FALSE
pk531	221.234	-0.132583	0.214119	-0.619203	0.535783	0.811296	FALSE
pk533	286.574	0.0938345	0.196306	0.478001	0.63265	0.861558	FALSE
pk534	160.356	-0.341701	0.176532	-1.93564	0.0529122	0.22013	FALSE
pk536	351.149	-0.430618	0.160041	-2.69068	0.00713068	0.0507988	FALSE
pk537	69.4315	0.658137	0.278575	2.36252	0.0181514	0.102383	FALSE
pk538	100.941	-0.022491	0.304083	-0.0739633	0.94104	0.981207	FALSE
pk541	68.4055	-0.435542	0.228517	-1.90595	0.0566564	0.230145	FALSE
pk542	99.7082	-0.405022	0.189047	-2.14245	0.0321576	0.154307	FALSE
pk543	64.8914	0.124523	0.252367	0.493422	0.621714	0.857202	FALSE
pk544	98.838	0.606534	0.192952	3.14344	0.00166973	0.0161724	FALSE
pk546	227.813	0.157257	0.132185	1.18967	0.234176	0.550699	FALSE
pk552	512.473	-0.0692873	0.133009	-0.520923	0.60242	0.848497	FALSE
pk553	210.868	0.761999	0.248915	3.06128	0.00220394	0.020164	FALSE
pk554	542.144	-0.343032	0.163191	-2.10202	0.0355514	0.165753	FALSE
pk558	127.799	0.602405	0.190154	3.16799	0.00153495	0.0151359	FALSE
pk559	131.22	-0.316378	0.17135	-1.84638	0.0648366	0.252767	FALSE
pk560	201.673	0.158981	0.402372	0.395109	0.692762	0.88952	FALSE
pk561	53.9191	0.0981556	0.570257	0.172125	0.863339	0.956941	FALSE
pk562	265.535	-0.0503942	0.131125	-0.384322	0.70074	0.893046	FALSE
pk563	288.656	-0.347425	0.177116	-1.96157	0.0498127	0.210494	FALSE
pk564	85.1112	-0.382237	0.258278	-1.47995	0.138888	0.411748	FALSE
pk565	372.947	1.26734	0.206711	6.13096	8.73481e-10	7.11136e-08	TRUE
pk566	114.807	-0.0991591	0.372269	-0.266364	0.789959	0.930827	FALSE
pk567	92.339	0.949318	0.209367	4.53423	5.78135e-06	0.000147869	FALSE
pk568	97.7826	-0.317331	0.290274	-1.09321	0.274301	0.595496	FALSE
pk571	184.967	-0.57491	0.171458	-3.35307	0.000799193	0.00903406	FALSE
pk572	71.2791	-0.681872	0.285113	-2.39159	0.0167758	0.0968931	FALSE
pk575	169.182	-0.539829	0.154711	-3.48927	0.00048434	0.00598221	FALSE
pk577	135.841	-0.159471	0.22748	-0.701033	0.483282	0.775818	FALSE
pk578	247.963	-0.32681	0.18467	-1.76969	0.076778	0.282564	FALSE
pk579	277.539	0.110915	0.136528	0.812396	0.416564	0.727956	FALSE
pk581	591.387	-0.0121466	0.116551	-0.104218	0.916997	0.973017	FALSE
pk583	399.185	-0.458398	0.158981	-2.88334	0.00393478	0.0320799	FALSE
pk587	309.475	-0.055396	0.303328	-0.182627	0.85509	0.953149	FALSE
pk588	46.0219	0.495472	1.10477	0.448485	0.653804	0.871309	FALSE
pk589	74.724	-0.137232	0.211447	-0.649015	0.516329	0.799986	FALSE
pk593	83.2714	-0.360324	0.236966	-1.52057	0.128367	0.392798	FALSE
pk594	329.46	-0.013997	0.115908	-0.12076	0.903881	0.96912	FALSE
pk595	208.213	0.277132	0.132218	2.09602	0.0360808	0.167573	FALSE
pk597	57.214	-0.532628	0.252329	-2.11085	0.0347851	0.16334	FALSE
pk598	527.077	-0.159897	0.144017	-1.11026	0.266886	0.5867	FALSE
pk603	145.512	-0.157193	0.159989	-0.982526	0.325841	0.650745	FALSE
pk604	391.097	-0.1318	0.126494	-1.04195	0.297433	0.621038	FALSE
pk605	228.121	0.0174368	0.209319	0.0833025	0.933611	0.978823	FALSE
pk611	417.481	0.247168	0.193159	1.27961	0.200681	0.506204	FALSE
pk612	787.42	0.38229	0.129896	2.94304	0.00325007	0.0276763	FALSE
pk613	299.941	0.685934	0.208105	3.2961	0.000980378	0.0105964	FALSE
pk614	70.1657	0.183975	0.263503	0.698189	0.485059	0.776944	FALSE
pk615	793.84	0.880673	0.200261	4.39762	1.09445e-05	0.000257169	FALSE
pk616	147.324	0.436466	0.225155	1.93852	0.0525602	0.219164	FALSE
pk617	153.032	0.194593	0.251022	0.775203	0.43822	0.744237	FALSE
pk618	90.0882	-0.443396	0.491458	-0.902205	0.366948	0.687867	FALSE
pk619	362.743	0.472638	0.132641	3.5633	0.000366227	0.00476358	FALSE
pk621	310.74	0.648102	0.14167	4.57472	4.76854e-06	0.000126325	FALSE
pk622	562.851	0.843804	0.158625	5.31948	1.04063e-07	4.51594e-06	FALSE
pk623	614.236	1.12835	0.202828	5.56311	2.65012e-08	1.38256e-06	TRUE
pk624	771.828	1.48848	0.111887	13.3034	2.21039e-40	6.38847e-36	TRUE
pk625	267.705	0.781745	0.133574	5.8525	4.84228e-09	3.1222e-07	FALSE
pk626	181.191	-0.125181	0.293132	-0.427046	0.669345	0.879138	FALSE
pk627	332.27	-0.372624	0.213442	-1.74579	0.080848	0.29322	FALSE
pk628	260.062	0.632547	0.20096	3.14763	0.00164601	0.0160084	FALSE
pk629	4027.86	-0.277605	0.20276	-1.36913	0.17096	0.464475	FALSE
pk630	190.853	0.173382	0.167284	1.03645	0.299991	0.6239	FALSE
pk633	314.991	-0.0452447	0.118291	-0.382487	0.7021	0.893768	FALSE
pk636	237.762	0.306722	0.347305	0.88315	0.377155	0.696025	FALSE
pk638	346.981	-0.141742	0.146206	-0.969469	0.332311	0.657074	FALSE
pk642	351.531	-0.145765	0.110636	-1.31752	0.187665	0.488034	FALSE
pk643	174.481	-0.213664	0.151898	-1.40663	0.159538	0.446088	FALSE
pk648	172.36	-0.163901	0.379868	-0.431469	0.666127	0.877663	FALSE
pk649	754.575	-0.176246	0.283984	-0.62062	0.53485	0.810647	FALSE
pk652	117.123	-0.24434	0.742271	-0.329178	0.742021	0.910683	FALSE
pk653	277.359	-0.185506	0.252843	-0.733681	0.463143	0.762027	FALSE
pk656	403.612	0.276186	0.110406	2.50156	0.0123648	0.0771521	FALSE
pk659	164.562	-0.336436	0.165014	-2.03884	0.0414663	0.184833	FALSE
pk660	209.852	-0.384277	0.21945	-1.75109	0.07993	0.290986	FALSE
pk661	142.23	-0.992523	0.192896	-5.14537	2.66993e-07	1.01937e-05	FALSE
pk665	158.447	-0.214238	0.195556	-1.09553	0.273283	0.59422	FALSE
pk666	1362	0.0319888	0.110014	0.290769	0.771228	0.922285	FALSE
pk667	379.362	-0.380047	0.156291	-2.43166	0.0150299	0.0892899	FALSE
pk668	36.8745	-0.119619	0.303691	-0.393883	0.693667	0.889568	FALSE
pk669	445.719	-0.395887	0.154392	-2.56417	0.0103422	0.0671711	FALSE
pk670	113.552	-0.630694	0.191373	-3.29562	0.000982053	0.0106066	FALSE
pk671	93.4475	0.0948354	0.321518	0.294961	0.768023	0.92135	FALSE
pk672	34.4731	-0.457435	0.332134	-1.37726	0.168432	NA	FALSE
pk673	359.577	0.343828	0.142054	2.4204	0.0155033	0.0912951	FALSE
pk674	174.87	0.0747701	0.167973	0.445131	0.656225	0.872652	FALSE
pk676	908.727	0.17831	0.18375	0.970394	0.33185	0.656682	FALSE
pk677	187.154	0.677221	0.163569	4.14026	3.46906e-05	0.000667968	FALSE
pk678	475.563	0.573515	0.160353	3.57657	0.000348134	0.00456523	FALSE
pk679	493.842	0.0677105	0.143983	0.470268	0.638164	0.863754	FALSE
pk680	431.38	-0.326687	0.226787	-1.4405	0.149726	0.429431	FALSE
pk683	59.5028	-0.216641	0.270873	-0.799786	0.423835	0.733226	FALSE
pk684	91.1771	-0.332329	0.193914	-1.71379	0.0865671	0.306463	FALSE
pk686	201.429	0.285729	0.198249	1.44126	0.14951	0.429306	FALSE
pk687	41.2868	-0.423894	0.292633	-1.44855	0.147463	0.426001	FALSE
pk690	96.41	0.0976851	0.281651	0.34683	0.728719	0.904354	FALSE
pk691	21.97	0.600155	0.550534	1.09013	0.275655	NA	FALSE
pk694	292.865	-1.01197	0.238893	-4.23608	2.27458e-05	0.000470917	TRUE
pk695	197.144	-0.0624389	0.210745	-0.296277	0.767018	0.921134	FALSE
pk696	110.742	-0.0755351	0.280006	-0.269762	0.787343	0.929628	FALSE
pk697	67.3052	-0.0466791	0.307895	-0.151607	0.879497	0.962382	FALSE
pk698	274.717	0.075763	0.203524	0.372255	0.709703	0.896873	FALSE
pk699	251.316	-0.343383	0.220648	-1.55625	0.119649	0.376	FALSE
pk701	108.191	0.169533	0.212604	0.797414	0.425211	0.734224	FALSE
pk702	875.908	-0.017505	0.114565	-0.152796	0.878559	0.962166	FALSE
pk705	115.228	-0.40309	0.197542	-2.04052	0.0412982	0.184397	FALSE
pk707	70.3492	-0.394945	1.01338	-0.389729	0.696737	0.891219	FALSE
pk708	190.743	-0.0144806	0.159758	-0.0906408	0.927778	0.976676	FALSE
pk712	44.6904	-0.607183	0.304529	-1.99384	0.046169	0.199399	FALSE
pk716	294.137	-0.339943	0.123037	-2.76294	0.00572827	0.0429131	FALSE
pk719	25.6165	-0.223719	0.381785	-0.585981	0.557888	NA	FALSE
pk720	58.8419	0.211519	0.544877	0.388197	0.69787	0.891788	FALSE
pk721	226.802	0.163443	0.155979	1.04785	0.294706	0.618399	FALSE
pk722	68.0983	0.251507	0.351522	0.71548	0.474312	0.76928	FALSE
pk725	74.1024	0.515844	0.23741	2.1728	0.0297957	0.146478	FALSE
pk726	407.651	0.0978655	0.220426	0.443983	0.657055	0.872934	FALSE
pk727	105.081	-0.31615	0.745323	-0.424179	0.671435	0.879883	FALSE
pk731	330.838	0.112856	0.172646	0.653685	0.513314	0.79771	FALSE
pk732	1884.01	0.198786	0.106865	1.86016	0.0628627	0.247225	FALSE
pk733	513.999	-0.0947276	0.126093	-0.75125	0.452502	0.755181	FALSE
pk734	57.1436	0.31991	0.317823	1.00657	0.314143	0.637955	FALSE
pk735	367.045	0.0589203	0.12426	0.474171	0.635378	0.862429	FALSE
pk737	246.495	0.0399423	0.151348	0.263911	0.791849	0.931149	FALSE
pk738	142.969	0.0728805	0.160883	0.453003	0.650546	0.869736	FALSE
pk739	219.075	0.123565	0.187938	0.657479	0.510873	0.796014	FALSE
pk740	392.517	0.0156548	0.119297	0.131226	0.895597	0.96767	FALSE
pk743	42.8986	-0.60827	0.284176	-2.14047	0.0323169	0.154896	FALSE
pk744	213.673	-1.32908	0.150546	-8.82841	1.06177e-18	6.97437e-16	TRUE
pk745	330.129	-0.236773	0.1879	-1.2601	0.207632	0.514974	FALSE
pk746	151.99	0.190816	0.190622	1.00102	0.316817	0.640415	FALSE
pk747	233.705	0.233841	0.205212	1.13951	0.254491	0.573021	FALSE
pk754	37.5649	-0.00288588	0.530737	-0.0054375	0.995662	0.998633	FALSE
pk755	46.2391	0.272283	0.329772	0.82567	0.408991	0.722213	FALSE
pk756	570.95	-0.0994326	0.133949	-0.742316	0.457896	0.758932	FALSE
pk757	281.631	0.575876	0.182236	3.16005	0.00157744	0.0154494	FALSE
pk758	50.2682	0.268548	0.266099	1.00921	0.312876	0.636991	FALSE
pk759	183.148	0.513112	0.191896	2.67391	0.00749724	0.0526062	FALSE
pk761	108.392	-0.134951	0.206964	-0.652053	0.514367	0.798315	FALSE
pk768	126.421	1.32114	0.193971	6.81103	9.69004e-12	1.33608e-09	TRUE
pk769	46.1392	0.395993	0.355778	1.11303	0.265695	0.585477	FALSE
pk770	451.671	-0.200573	0.103966	-1.92921	0.0537045	0.222183	FALSE
pk771	130.803	-0.211677	0.245164	-0.863408	0.387913	0.705035	FALSE
pk772	156.969	-0.291567	0.181032	-1.61058	0.10727	0.350439	FALSE
pk773	261.965	-0.224724	0.203237	-1.10572	0.268847	0.588484	FALSE
pk774	249.941	0.074059	0.146528	0.505426	0.61326	0.85308	FALSE
pk779	234.378	-0.224933	0.257777	-0.872586	0.382889	0.700484	FALSE
pk780	47.858	-0.454629	0.255262	-1.78103	0.0749081	0.278087	FALSE
pk781	590.111	-0.0172367	0.0855211	-0.201549	0.840269	0.9475	FALSE
pk782	415.897	0.0404588	0.09238	0.43796	0.661415	0.875285	FALSE
pk785	84.9857	-0.120116	0.233101	-0.515297	0.606346	0.850376	FALSE
pk786	76.7374	0.39193	0.25901	1.51319	0.130232	0.39651	FALSE
pk787	192.181	0.100351	0.157298	0.637968	0.523494	0.80419	FALSE
pk788	461.725	-0.393275	0.116285	-3.38201	0.000719583	0.00825621	FALSE
pk789	178.91	-0.263681	0.148741	-1.77275	0.0762695	0.281342	FALSE
pk790	235.514	-0.216647	0.274787	-0.788417	0.430453	0.737986	FALSE
pk791	149.902	-0.104933	0.167727	-0.625617	0.531566	0.809065	FALSE
pk793	151.537	-0.546557	0.156964	-3.48205	0.000497585	0.00610388	FALSE
pk794	51.4987	0.423173	0.252863	1.67353	0.0942228	0.32281	FALSE
pk795	82.2754	0.874191	0.283518	3.08337	0.00204671	0.0190267	FALSE
pk797	86.5926	0.51282	0.315114	1.62741	0.10365	0.343109	FALSE
pk798	142.872	-0.167725	0.203063	-0.825977	0.408817	0.722139	FALSE
pk799	138.07	-0.779445	0.316758	-2.4607	0.0138667	0.0839846	FALSE
pk800	52.3169	-0.838813	0.267484	-3.13594	0.00171304	0.0165144	FALSE
pk801	183.17	-0.797544	0.234188	-3.40557	0.000660269	0.00771241	FALSE
pk802	68.8735	-0.216162	0.239829	-0.901317	0.36742	0.688091	FALSE
pk805	43.9996	-0.328643	0.303317	-1.0835	0.278587	0.601275	FALSE
pk806	65.2764	-0.0439246	0.623513	-0.0704469	0.943838	0.982226	FALSE
pk807	189.947	-0.355667	0.208036	-1.70964	0.0873321	0.307964	FALSE
pk810	132.4	0.0684775	0.287013	0.238587	0.811426	0.93782	FALSE
pk811	46.48	-0.159532	0.286018	-0.557767	0.577003	0.834444	FALSE
pk815	171.278	-0.194472	0.162665	-1.19554	0.231877	0.547705	FALSE
pk816	271.222	-0.351477	0.165159	-2.12811	0.0333283	0.158378	FALSE
pk818	229.986	0.17176	0.158574	1.08315	0.27874	0.601385	FALSE
pk819	265.587	-0.0168302	0.146786	-0.114658	0.908716	0.970322	FALSE
pk821	379.873	0.250928	0.135324	1.85428	0.0636994	0.249667	FALSE
pk822	204.136	0.0138226	0.197123	0.0701214	0.944097	0.982252	FALSE
pk826	295.51	-0.000453257	0.121213	-0.00373934	0.997016	0.998954	FALSE
pk827	220.03	0.063255	0.130367	0.485208	0.627529	0.859808	FALSE
pk828	207.307	0.187058	0.154794	1.20844	0.226879	0.540891	FALSE
pk832	1048.76	0.00610337	0.0778521	0.0783971	0.937512	0.980183	FALSE
pk833	760.804	0.885972	0.111789	7.92541	2.27391e-15	7.46825e-13	FALSE
pk835	77.6485	0.298314	0.192018	1.55357	0.120287	0.377196	FALSE
pk836	92.8086	-0.293617	0.268626	-1.09303	0.274379	0.595542	FALSE
pk837	67.651	0.125748	0.216502	0.580817	0.561364	0.825634	FALSE
pk838	38.6116	0.41807	0.365575	1.14359	0.252792	0.571052	FALSE
pk840	251.201	0.00986115	0.211401	0.0466466	0.962795	0.988471	FALSE
pk841	44.3849	0.456429	0.31427	1.45235	0.146405	0.424796	FALSE
pk842	639.138	-0.1024	0.111953	-0.91467	0.360365	0.68261	FALSE
pk843	400.139	0.0819499	0.114818	0.713734	0.475392	0.770037	FALSE
pk845	202.21	-0.12106	0.186063	-0.650639	0.515279	0.799056	FALSE
pk846	183.418	-0.108179	0.173027	-0.625211	0.531833	0.809198	FALSE
pk847	477.994	0.132626	0.0931607	1.42362	0.154556	0.437421	FALSE
pk850	120.599	0.226819	0.213471	1.06253	0.287994	0.612166	FALSE
pk851	391.449	-0.224261	0.121792	-1.84135	0.06557	0.254821	FALSE
pk852	638.219	0.102795	0.133889	0.767759	0.44263	0.746551	FALSE
pk855	113.564	-1.41171	0.218328	-6.46602	1.0062e-10	1.06135e-08	TRUE
pk857	256.596	-1.42408	0.170108	-8.37163	5.68288e-17	2.56635e-14	TRUE
pk858	166.713	-0.569919	0.133795	-4.25963	2.04762e-05	0.000431028	FALSE
pk859	126.493	0.0845314	0.165641	0.510328	0.609821	0.851822	FALSE
pk860	298.744	-0.254807	0.119733	-2.12813	0.0333263	0.158378	FALSE
pk861	171.72	-0.429642	0.198241	-2.16727	0.0302143	0.148077	FALSE
pk862	451.847	0.0507992	0.300166	0.169237	0.86561	0.95743	FALSE
pk863	31.4649	0.179596	0.345344	0.52005	0.603029	NA	FALSE
pk864	140.677	-0.410519	0.192779	-2.12948	0.0332144	0.157967	FALSE
pk865	88.2548	-0.551565	0.192335	-2.86773	0.00413435	0.0332566	FALSE
pk866	43.9478	-1.37843	0.721193	-1.91131	0.0559642	0.228328	FALSE
pk867	141.27	1.17264	0.234349	5.00383	5.62023e-07	1.96416e-05	TRUE
pk869	428.23	0.0185198	0.137118	0.135065	0.892561	0.967227	FALSE
pk872	378.389	0.661569	0.190913	3.46529	0.000529663	0.00643477	FALSE
pk873	40.3101	0.130747	0.292572	0.446889	0.654955	0.871926	FALSE
pk874	405.705	-0.191574	0.169883	-1.12768	0.259454	0.57813	FALSE
pk875	114.391	-0.436532	0.215118	-2.02926	0.0424313	0.18794	FALSE
pk876	145.221	-0.322283	0.159354	-2.02244	0.0431314	0.190057	FALSE
pk877	158.242	-0.0283156	0.168444	-0.168101	0.866504	0.957767	FALSE
pk879	225.416	0.26262	0.177529	1.47931	0.139058	0.41188	FALSE
pk880	104.329	-1.04768	0.214722	-4.87922	1.06509e-06	3.40898e-05	TRUE
pk881	416.992	0.274714	0.149501	1.83755	0.0661291	0.256236	FALSE
pk882	603.444	0.330072	0.172658	1.9117	0.0559142	0.228253	FALSE
pk883	62.8049	0.784611	0.259709	3.02112	0.00251844	0.0225489	FALSE
pk884	199.831	0.0279199	0.573359	0.0486954	0.961162	0.988067	FALSE
pk885	104.02	-0.206232	0.192159	-1.07324	0.283165	0.60645	FALSE
pk886	86.407	0.916805	0.249842	3.66954	0.000242987	0.00340087	FALSE
pk888	49.1768	-0.166242	0.266262	-0.624355	0.532395	0.809217	FALSE
pk891	219.447	-0.284846	0.303551	-0.93838	0.348049	0.671092	FALSE
pk895	116.556	-0.412354	0.172434	-2.39137	0.0167856	0.0969307	FALSE
pk896	93.2598	-0.123543	0.401498	-0.307705	0.758306	0.917571	FALSE
pk897	639.014	0.159954	0.185743	0.861158	0.389151	0.706089	FALSE
pk898	83.6304	-0.206244	0.243753	-0.846118	0.397487	0.7139	FALSE
pk900	80.0601	0.398884	0.219321	1.81872	0.0689539	0.262986	FALSE
pk901	55.9494	0.13085	0.253869	0.515422	0.606258	0.850376	FALSE
pk902	42.5661	0.316364	0.407467	0.776418	0.437502	0.743718	FALSE
pk904	179.985	0.946101	0.163265	5.79488	6.83685e-09	4.20423e-07	FALSE
pk905	410.867	0.726124	0.171958	4.22269	2.41405e-05	0.000494478	FALSE
pk906	103.929	0.446911	0.200904	2.2245	0.0261149	0.132812	FALSE
pk907	683.158	0.339359	0.106644	3.18216	0.00146183	0.0145418	FALSE
pk908	253.58	-0.287881	0.249866	-1.15214	0.249264	0.567665	FALSE
pk909	72.2222	-0.791066	0.796996	-0.992559	0.320925	0.644884	FALSE
pk915	174.109	-0.311579	0.409414	-0.761036	0.446635	0.750087	FALSE
pk916	246.689	-0.0161588	0.174567	-0.0925649	0.926249	0.976187	FALSE
pk917	48.5128	-0.616697	0.262804	-2.3466	0.0189455	0.105687	FALSE
pk923	91.4328	-0.830143	0.581272	-1.42815	0.153249	0.434918	FALSE
pk924	296.165	-0.75322	0.174082	-4.3268	1.5129e-05	0.00033455	FALSE
pk925	93.6214	-1.10246	0.242996	-4.53694	5.70769e-06	0.000146504	TRUE
pk926	40.5251	-0.398495	0.418181	-0.952924	0.340629	0.664519	FALSE
pk927	164.482	-0.326804	0.158794	-2.05803	0.0395868	0.17866	FALSE
pk928	47.9922	-0.330291	0.355827	-0.928236	0.353285	0.675833	FALSE
pk929	199.646	-1.32561	0.127876	-10.3663	3.52749e-25	6.37198e-22	TRUE
pk932	334.008	-0.562106	0.104906	-5.35817	8.40705e-08	3.79065e-06	FALSE
pk933	113.131	-0.952898	0.208936	-4.56071	5.09816e-06	0.000133346	FALSE
pk934	73.6602	-0.351851	0.242897	-1.44856	0.147461	0.426001	FALSE
pk936	41.0269	0.162713	0.357874	0.454666	0.64935	0.869228	FALSE
pk937	102.207	-0.659545	0.289438	-2.27871	0.0226843	0.120232	FALSE
pk938	53.3445	0.268897	0.254717	1.05567	0.29112	0.615101	FALSE
pk940	181.234	-0.427089	0.145282	-2.93972	0.00328513	0.0279009	FALSE
pk941	296.479	-0.0231745	0.130436	-0.177669	0.858983	0.954911	FALSE
pk943	347.94	0.0958477	0.101924	0.940384	0.34702	0.670423	FALSE
pk944	302.461	0.026125	0.113323	0.230535	0.817676	0.940858	FALSE
pk946	273.989	0.264875	0.126744	2.08984	0.0366323	0.169345	FALSE
pk947	116.015	-0.0125307	0.188549	-0.0664587	0.947013	0.983085	FALSE
pk950	89.8166	0.197837	0.245782	0.804929	0.420861	0.731432	FALSE
pk952	152.686	0.032368	0.166528	0.194369	0.845887	0.949998	FALSE
pk955	203.132	-1.16159	0.167021	-6.95478	3.53102e-12	5.45741e-10	TRUE
pk956	180.029	-0.879292	0.168733	-5.21116	1.87665e-07	7.5123e-06	FALSE
pk957	184.039	-0.00495715	0.149717	-0.0331102	0.973587	0.992033	FALSE
pk960	131.998	0.0709327	0.259053	0.273815	0.784227	0.927789	FALSE
pk961	140.373	0.708115	0.177733	3.98415	6.77234e-05	0.00117276	FALSE
pk962	33.6876	-0.108251	0.358048	-0.302335	0.762397	NA	FALSE
pk965	42.1438	-0.293299	0.388512	-0.75493	0.450291	0.753086	FALSE
pk966	69.1373	0.0224217	0.232884	0.0962782	0.9233	0.974909	FALSE
pk968	128.343	-0.167883	0.174593	-0.96157	0.336266	0.660825	FALSE
pk970	97.5636	-0.470426	0.216341	-2.17447	0.0296702	0.145987	FALSE
pk971	101.228	-0.614924	0.178965	-3.43601	0.00059035	0.0070302	FALSE
pk974	186.191	0.329997	0.153351	2.15191	0.0314043	0.151857	FALSE
pk978	379.446	-0.323925	0.185092	-1.75008	0.0801049	0.291402	FALSE
pk979	676.403	-0.280599	0.174193	-1.61085	0.107213	0.350439	FALSE
pk980	118.475	0.0863705	0.200435	0.430916	0.66653	0.877906	FALSE
pk981	166.531	-0.235472	0.239494	-0.983205	0.325507	0.650373	FALSE
pk982	111.204	-0.59362	0.199554	-2.97473	0.0029325	0.0254749	FALSE
pk984	28.531	-0.27499	0.392231	-0.701092	0.483246	NA	FALSE
pk985	91.4885	-0.262095	0.267681	-0.97913	0.327516	0.652323	FALSE
pk986	193.952	0.00523186	0.164762	0.031754	0.974668	0.992082	FALSE
pk987	79.8049	-0.107419	0.263998	-0.406893	0.684087	0.885105	FALSE
pk990	277.28	-0.311808	0.169444	-1.84019	0.0657408	0.255089	FALSE
pk991	47.4054	0.242604	0.441874	0.549034	0.582982	0.836806	FALSE
pk992	40.328	-0.239762	0.300691	-0.797369	0.425237	0.734225	FALSE
pk993	337.556	-0.451295	0.125416	-3.59838	0.000320202	0.00425885	FALSE
pk994	36.2931	0.484645	0.346107	1.40027	0.161431	0.449229	FALSE
pk996	83.9848	-0.214479	0.203089	-1.05608	0.29093	0.615101	FALSE
pk998	49.2585	-0.00199911	0.303898	-0.00657825	0.994751	0.998384	FALSE
pk1000	364.378	0.230808	0.167275	1.37981	0.167645	0.459096	FALSE
pk1001	255.218	-0.386035	0.184745	-2.08956	0.0366575	0.169417	FALSE
pk1002	306.735	-0.162265	0.14787	-1.09735	0.272488	0.593305	FALSE
pk1004	79.806	0.247517	0.292587	0.84596	0.397575	0.713931	FALSE
pk1005	19.3915	-0.185444	0.433707	-0.427578	0.668958	NA	FALSE
pk1006	40.7321	0.219134	0.305929	0.71629	0.473812	0.769001	FALSE
pk1007	133.355	0.0483871	0.180022	0.268785	0.788095	0.929885	FALSE
pk1010	33.2668	-0.454317	0.341245	-1.33135	0.183074	NA	FALSE
pk1011	115.625	0.425366	0.189292	2.24714	0.0246308	0.127531	FALSE
pk1012	63.3232	-0.0703404	0.244915	-0.287203	0.773957	0.923256	FALSE
pk1019	388.974	-0.272787	0.194088	-1.40548	0.159878	0.446392	FALSE
pk1021	87.0782	-0.730202	0.189316	-3.85706	0.000114759	0.00182323	FALSE
pk1023	53.8932	-0.0819816	0.264368	-0.310104	0.756482	0.916954	FALSE
pk1025	584.374	-0.228373	0.128738	-1.77394	0.0760728	0.280835	FALSE
pk1027	125.109	-0.538244	0.210465	-2.5574	0.0105457	0.0681709	FALSE
pk1028	165.452	0.106428	0.262478	0.405472	0.685131	0.885501	FALSE
pk1029	506.249	-0.058011	0.148448	-0.390785	0.695956	0.89043	FALSE
pk1031	39.1994	-0.331994	0.28398	-1.16907	0.242374	0.559332	FALSE
pk1033	254.434	0.425996	0.184316	2.31122	0.0208204	0.112709	FALSE
pk1036	54.0005	-0.186106	0.296223	-0.628264	0.529831	0.808169	FALSE
pk1037	379.571	1.0238	0.19236	5.32231	1.02455e-07	4.45958e-06	TRUE
pk1038	372.381	0.216885	0.464197	0.467225	0.640339	0.864695	FALSE
pk1039	185.779	-0.360799	0.901406	-0.400262	0.688964	0.88757	FALSE
pk1040	43.5894	-0.389387	0.325543	-1.19612	0.231652	0.547351	FALSE
pk1041	176.59	-0.288243	0.185012	-1.55797	0.119241	0.375251	FALSE
pk1042	160.118	-0.535488	0.181053	-2.95762	0.00310021	0.0266198	FALSE
pk1044	67.3666	-0.0335567	0.268657	-0.124905	0.900599	0.968653	FALSE
pk1045	133.063	0.342494	0.29815	1.14873	0.250668	0.568889	FALSE
pk1048	157.573	0.351212	0.256632	1.36855	0.171141	0.464618	FALSE
pk1051	136.014	0.370153	0.978795	0.378172	0.705303	0.895203	FALSE
pk1054	265.95	-1.04567	0.316802	-3.3007	0.000964438	0.0104594	TRUE
pk1055	102.416	-0.320581	0.195112	-1.64306	0.10037	0.335828	FALSE
pk1056	83.9381	0.382568	0.205846	1.85851	0.0630965	0.247976	FALSE
pk1068	236.474	0.583965	0.151701	3.84945	0.000118385	0.00186767	FALSE
pk1069	223.023	0.226612	0.204693	1.10708	0.268259	0.58822	FALSE
pk1070	884.798	-0.241	0.15481	-1.55675	0.11953	0.375793	FALSE
pk1071	549.726	0.0359403	0.119276	0.301321	0.76317	0.919315	FALSE
pk1072	368.722	0.146027	0.238186	0.61308	0.539823	0.813403	FALSE
pk1073	338.82	-0.191758	0.143553	-1.3358	0.181614	0.479712	FALSE
pk1074	493.164	0.593898	0.120078	4.94596	7.57705e-07	2.55533e-05	FALSE
pk1076	97.6679	-0.37611	0.264585	-1.42151	0.155169	0.438644	FALSE
pk1077	145.899	-0.152443	0.16918	-0.901067	0.367553	0.688091	FALSE
pk1078	298.475	-0.216057	0.139466	-1.54918	0.121339	0.37913	FALSE
pk1079	94.2339	0.211628	0.381797	0.554294	0.579378	0.835421	FALSE
pk1080	129.287	-0.125153	0.405518	-0.308626	0.757606	0.917493	FALSE
pk1083	713.117	-0.170362	0.144663	-1.17764	0.238939	0.555918	FALSE
pk1084	449.941	-0.267795	0.124226	-2.15571	0.0311061	0.150818	FALSE
pk1087	217.526	-0.0429697	0.152033	-0.282634	0.777457	0.924747	FALSE
pk1088	48.2377	0.148277	0.29226	0.507348	0.61191	0.852336	FALSE
pk1090	133.806	-0.843382	0.218489	-3.86006	0.000113358	0.00180511	FALSE
pk1093	274.726	-0.366129	0.161528	-2.26666	0.0234108	0.122888	FALSE
pk1094	152.098	-0.27554	0.190394	-1.44722	0.147837	0.42668	FALSE
pk1096	44.6019	0.215358	0.366882	0.586996	0.557207	0.823375	FALSE
pk1101	44.9873	0.0164567	0.329505	0.0499437	0.960167	0.987606	FALSE
pk1102	64.0262	-0.0415182	0.269783	-0.153895	0.877693	0.961858	FALSE
pk1103	97.6581	-0.145557	0.18698	-0.778462	0.436297	0.742795	FALSE
pk1105	134.996	-0.208014	0.244286	-0.851516	0.394483	0.711304	FALSE
pk1106	162.338	-0.196066	0.195453	-1.00313	0.315796	0.639357	FALSE
pk1109	81.0965	0.0802904	0.200887	0.39968	0.689392	0.887911	FALSE
pk1111	53.3743	0.159682	0.551385	0.289603	0.77212	0.922695	FALSE
pk1112	131.143	-0.277951	0.367341	-0.756655	0.449256	0.752283	FALSE
pk1113	232.658	-0.279415	0.132128	-2.11473	0.0344533	0.162143	FALSE
pk1117	62.4243	0.0784092	0.252188	0.310916	0.755865	0.916513	FALSE
pk1118	42.2855	0.325451	0.310476	1.04823	0.294531	0.618154	FALSE
pk1120	84.051	0.107134	0.253736	0.422226	0.67286	0.880354	FALSE
pk1122	102.299	-0.539649	0.294803	-1.83054	0.0671688	0.258876	FALSE
pk1124	294.099	0.372369	0.238775	1.5595	0.118878	0.374516	FALSE
pk1125	666.111	-0.304211	0.157507	-1.93141	0.0534322	0.221436	FALSE
pk1126	50.262	-0.641668	0.303827	-2.11195	0.0346904	0.163055	FALSE
pk1128	45.988	0.412708	0.36061	1.14447	0.252428	0.570671	FALSE
pk1129	184.715	-0.109026	0.138408	-0.787718	0.430862	0.737986	FALSE
pk1133	218.507	1.14641	0.328834	3.4863	0.00048975	0.00603871	TRUE
pk1134	131.558	-0.413355	0.163639	-2.52602	0.0115363	0.0730866	FALSE
pk1135	62.3116	-0.766267	0.451227	-1.69819	0.0894727	0.312689	FALSE
pk1136	44.4899	-0.880852	0.697273	-1.26328	0.206488	0.513608	FALSE
pk1137	95.7027	0.0601671	0.3978	0.15125	0.879779	0.962459	FALSE
pk1138	49.9322	-0.849331	0.396979	-2.13949	0.0323963	0.155071	FALSE
pk1140	52.2555	-0.435336	0.714316	-0.609444	0.54223	0.814571	FALSE
pk1141	171.62	0.792094	0.202325	3.91497	9.04166e-05	0.00149327	FALSE
pk1142	64.4684	0.0622702	0.253041	0.246087	0.805615	0.936499	FALSE
pk1143	423.397	0.37215	0.195337	1.90517	0.0567579	0.230266	FALSE
pk1149	122.006	0.464639	0.195754	2.37359	0.0176163	0.100324	FALSE
pk1150	657.536	1.15274	0.155281	7.42357	1.14004e-13	2.65721e-11	TRUE
pk1151	103.121	-0.360489	0.182712	-1.97299	0.0484966	0.206291	FALSE
pk1152	276.182	0.18881	0.213741	0.88336	0.377042	0.695953	FALSE
pk1155	60.3336	-0.928539	0.284837	-3.2599	0.00111451	0.0117576	FALSE
pk1162	54.2787	-0.438744	0.239616	-1.83103	0.0670958	0.258728	FALSE
pk1163	91.7999	-0.987685	0.23199	-4.25745	2.06771e-05	0.000434447	FALSE
pk1164	95.5843	-0.955856	0.438208	-2.18129	0.0291622	0.144175	FALSE
pk1165	63.5116	-0.865109	0.955859	-0.905059	0.365434	0.686343	FALSE
pk1168	242.726	-0.327906	0.283389	-1.15709	0.247237	0.565654	FALSE
pk1175	92.9034	0.167642	0.235903	0.710639	0.477308	0.771455	FALSE
pk1177	83.2476	-0.27277	0.536146	-0.508761	0.610919	0.852336	FALSE
pk1178	1104.34	-0.0145489	0.12614	-0.11534	0.908176	0.970156	FALSE
pk1180	241.448	0.193555	0.151088	1.28107	0.200168	0.505616	FALSE
pk1181	580.789	0.310617	0.128597	2.41543	0.0157168	0.0922889	FALSE
pk1183	205.621	0.0143265	0.165566	0.0865304	0.931045	0.977942	FALSE
pk1186	577.391	0.0146192	0.17393	0.0840522	0.933015	0.978727	FALSE
pk1187	122.824	-0.567041	0.166082	-3.41423	0.000639634	0.00751186	FALSE
pk1189	457.334	0.975841	0.138802	7.03043	2.05901e-12	3.40054e-10	FALSE
pk1195	165.434	0.886388	0.166446	5.32538	1.00741e-07	4.41155e-06	FALSE
pk1196	727.276	0.544445	0.134614	4.04449	5.24372e-05	0.000950778	FALSE
pk1197	148.833	0.553691	0.298871	1.85261	0.0639388	0.250164	FALSE
pk1198	94.9804	0.138544	0.234196	0.591572	0.554137	0.822033	FALSE
pk1199	635.863	0.222473	0.121325	1.83369	0.0666996	0.25779	FALSE
pk1201	112.908	-0.0606129	0.296446	-0.204466	0.83799	0.946759	FALSE
pk1202	247.142	-0.532409	0.200296	-2.65811	0.00785808	0.0544909	FALSE
pk1203	94.9173	-0.343778	0.196607	-1.74855	0.0803681	0.292102	FALSE
pk1205	85.3808	-0.0676842	0.213741	-0.316665	0.751498	0.914287	FALSE
pk1207	254.174	-0.0330231	0.161723	-0.204196	0.8382	0.946759	FALSE
pk1209	67.5334	0.21247	0.283287	0.750017	0.453244	0.755808	FALSE
pk1210	1311.15	-0.232275	0.137763	-1.68605	0.0917866	0.317623	FALSE
pk1211	88.5882	-0.19744	0.201141	-0.981596	0.326299	0.650977	FALSE
pk1212	69.0963	-0.705918	0.238374	-2.96139	0.00306251	0.0263509	FALSE
pk1213	168.528	-0.0465072	0.214922	-0.216391	0.828683	0.944142	FALSE
pk1214	206.846	0.404303	0.179065	2.25786	0.0239543	0.124789	FALSE
pk1215	301.052	-0.283345	0.149292	-1.89793	0.0577059	0.23287	FALSE
pk1216	439.835	-0.236282	0.110048	-2.14708	0.0317866	0.153167	FALSE
pk1217	293.132	-0.200303	0.132656	-1.50994	0.131058	0.397984	FALSE
pk1218	58.8442	-0.970736	0.504575	-1.92387	0.0543713	0.224122	FALSE
pk1225	181.369	-0.171834	0.140918	-1.2194	0.222694	0.535287	FALSE
pk1226	315.927	0.100562	0.136582	0.736279	0.461561	0.761236	FALSE
pk1229	49.1546	-0.909355	0.273999	-3.31882	0.000903987	0.00992291	FALSE
pk1230	117.066	-0.0350814	0.382311	-0.0917615	0.926888	0.976486	FALSE
pk1233	472.946	-0.0266985	0.11932	-0.223755	0.822948	0.942615	FALSE
pk1235	190.364	0.0730465	0.268258	0.2723	0.785392	0.928362	FALSE
pk1236	373.666	0.116812	0.164554	0.709868	0.477786	0.771795	FALSE
pk1237	132.613	-0.223621	0.287348	-0.778223	0.436437	0.742825	FALSE
pk1239	98.6193	0.734523	0.214291	3.42769	0.000608737	0.00720759	FALSE
pk1240	249	-0.0762892	0.126508	-0.603038	0.546483	0.816758	FALSE
pk1241	389.885	-0.0533845	0.198405	-0.269068	0.787878	0.929846	FALSE
pk1245	144.473	0.0673294	0.188145	0.35786	0.720448	0.901084	FALSE
pk1246	160.758	-0.176505	0.237589	-0.742897	0.457544	0.758867	FALSE
pk1248	276.652	-0.52578	0.114464	-4.59342	4.36047e-06	0.000117016	FALSE
pk1249	190.298	-0.422357	0.164128	-2.57334	0.0100722	0.0658313	FALSE
pk1250	57.1892	0.1581	0.242672	0.651499	0.514725	0.798571	FALSE
pk1280	86.5608	-0.0556785	0.267283	-0.208313	0.834984	0.945862	FALSE
pk1281	50.8089	0.578455	0.284968	2.0299	0.0423672	0.187777	FALSE
pk1282	314.829	0.232249	0.187876	1.23619	0.21639	0.526483	FALSE
pk1283	314.057	-0.386474	0.13294	-2.90712	0.00364769	0.0301992	FALSE
pk1284	139.918	0.46061	0.198409	2.32152	0.0202586	0.110683	FALSE
pk1285	168.683	0.00904006	0.286024	0.0316059	0.974786	0.992082	FALSE
pk1286	248.828	0.809015	0.152145	5.31741	1.05257e-07	4.54049e-06	FALSE
pk1287	163.03	0.55998	0.204366	2.74008	0.00614241	0.0452416	FALSE
pk1288	37.3159	0.703109	0.335668	2.09465	0.0362018	0.167919	FALSE
pk1289	168.557	-0.213041	0.173371	-1.22882	0.219141	0.530275	FALSE
pk1290	509.544	0.283948	0.127296	2.2306	0.0257074	0.131434	FALSE
pk1292	169.216	0.243994	0.18187	1.34158	0.179732	0.476746	FALSE
pk1293	577.083	-0.114605	0.163553	-0.700719	0.483478	0.775955	FALSE
pk1294	446.056	-0.235829	0.142821	-1.65123	0.098692	0.332525	FALSE
pk1295	65.4311	-0.476855	0.229486	-2.07793	0.0377159	0.172725	FALSE
pk1296	207.981	0.180378	0.217526	0.829226	0.406977	0.720291	FALSE
pk1297	124.95	-0.485849	0.201526	-2.41085	0.0159154	0.0932139	FALSE
pk1298	415.537	-0.295391	0.110274	-2.6787	0.00739082	0.0521071	FALSE
pk1299	164.678	-0.96802	0.231515	-4.18125	2.89911e-05	0.00057667	FALSE
pk1300	319.327	-0.34888	0.130708	-2.66916	0.00760418	0.0531343	FALSE
pk1301	314.965	0.751241	0.171779	4.3733	1.22384e-05	0.000281171	FALSE
pk1302	418.51	-0.453088	0.155233	-2.91875	0.00351433	0.029305	FALSE
pk1304	138.758	-1.26645	0.273667	-4.62771	3.69726e-06	0.00010148	TRUE
pk1306	610.276	-0.283348	0.196056	-1.44524	0.148392	0.427471	FALSE
pk1307	82.7329	0.238281	0.239664	0.994231	0.32011	0.644093	FALSE
pk1308	121.13	0.668788	0.205254	3.25835	0.00112063	0.0117991	FALSE
pk1310	165.752	0.43488	0.181487	2.39621	0.0165656	0.0961015	FALSE
pk1311	187.451	0.445846	0.155006	2.87631	0.0040236	0.0326383	FALSE
pk1312	196.4	0.874461	0.221125	3.95459	7.66645e-05	0.00130339	FALSE
pk1313	546.022	-0.113742	0.127267	-0.893728	0.371467	0.690645	FALSE
pk1314	86.3378	0.501866	0.251293	1.99714	0.0458105	0.198117	FALSE
pk1315	155.52	0.412948	0.177615	2.32496	0.0200743	0.109865	FALSE
pk1316	56.8743	0.428403	0.301033	1.42311	0.154704	0.437628	FALSE
pk1317	72.05	0.106134	0.270797	0.391932	0.695109	0.890104	FALSE
pk1318	38.7947	0.152334	0.33202	0.458809	0.646371	0.867651	FALSE
pk1319	168.234	0.0806105	0.170473	0.472865	0.63631	0.862802	FALSE
pk1320	989.228	0.0164797	0.14932	0.110365	0.91212	0.971262	FALSE
pk1321	661.469	0.239103	0.154522	1.54737	0.121773	0.379869	FALSE
pk1322	250.23	0.181056	0.181842	0.995677	0.319407	0.643176	FALSE
pk1323	83.674	0.180726	0.215451	0.838828	0.401566	0.716919	FALSE
pk1327	44.9618	-0.38744	0.302472	-1.28091	0.200224	0.505669	FALSE
pk1328	218.409	0.246704	0.151603	1.6273	0.103673	0.343132	FALSE
pk1329	146.491	0.0827991	0.236162	0.350604	0.725886	0.903268	FALSE
pk1332	261.161	-0.0164162	0.27522	-0.0596474	0.952436	0.98484	FALSE
pk1334	70.726	0.403328	0.255484	1.57868	0.114409	0.365536	FALSE
pk1336	99.6047	0.494931	0.211865	2.33607	0.0194878	0.10757	FALSE
pk1337	57.2503	0.820645	0.371227	2.21062	0.0270618	0.136262	FALSE
pk1339	110.09	-0.652311	0.342238	-1.90602	0.0566481	0.230144	FALSE
pk1342	227.787	-0.286141	0.145566	-1.96571	0.0493321	0.208908	FALSE
pk1343	272.334	0.154263	0.12987	1.18782	0.234903	0.551554	FALSE
pk1344	96.8543	-0.692177	0.214965	-3.21995	0.00128212	0.0131171	FALSE
pk1345	52.1517	0.413069	0.34774	1.18786	0.234887	0.551554	FALSE
pk1347	262.997	0.994199	0.144641	6.87358	6.2612e-12	9.04806e-10	FALSE
pk1348	1199.23	-0.0601316	0.217263	-0.276769	0.781958	0.926714	FALSE
pk1349	164.345	0.755634	0.160742	4.70093	2.58985e-06	7.45538e-05	FALSE
pk1350	45.4416	-0.218438	0.274001	-0.797216	0.425326	0.734291	FALSE
pk1352	347.314	-0.133715	0.147381	-0.907277	0.36426	0.685433	FALSE
pk1353	49.6918	-0.365328	0.283238	-1.28983	0.19711	0.501128	FALSE
pk1354	46.6953	0.0805137	0.317247	0.253788	0.799659	0.934237	FALSE
pk1356	98.4855	0.223799	0.350937	0.63772	0.523656	0.804268	FALSE
pk1360	96.4562	-0.0152538	0.226498	-0.0673461	0.946306	0.983003	FALSE
pk1362	266.405	-0.00550087	0.139032	-0.0395653	0.96844	0.990335	FALSE
pk1368	215.006	-0.249956	0.225461	-1.10865	0.267583	0.587531	FALSE
pk1372	48.5742	0.323847	0.279473	1.15878	0.246547	0.564816	FALSE
pk1373	73.7571	-0.894729	0.210755	-4.24535	2.18254e-05	0.000455122	FALSE
pk1379	145.917	-0.266739	0.380541	-0.700949	0.483335	0.775859	FALSE
pk1381	760.206	-0.588112	0.105505	-5.57424	2.48613e-08	1.30644e-06	FALSE
pk1383	392.193	0.306596	0.1603	1.91264	0.0557945	0.228055	FALSE
pk1385	55.665	-0.525508	0.230495	-2.27991	0.0226131	0.119966	FALSE
pk1388	279.797	-0.929457	0.151864	-6.12031	9.33953e-10	7.53997e-08	FALSE
pk1389	166.908	-0.798377	0.2408	-3.31552	0.000914727	0.0100178	FALSE
pk1390	185.717	0.191677	0.161948	1.18357	0.236582	0.553224	FALSE
pk1391	98.8743	-0.0914455	0.203881	-0.448524	0.653775	0.871309	FALSE
pk1395	28.7759	-1.21372	0.376335	-3.22511	0.00125924	NA	FALSE
pk1400	237.055	-0.0900043	0.215246	-0.418146	0.675841	0.881422	FALSE
pk1402	302.022	-0.00931044	0.226276	-0.0411463	0.967179	0.990141	FALSE
pk1403	84.7798	0.0891844	0.194496	0.458541	0.646564	0.86775	FALSE
pk1404	216.111	0.103618	0.146501	0.707285	0.47939	0.77284	FALSE
pk1406	186.523	-0.00421501	0.237637	-0.0177372	0.985849	0.995019	FALSE
pk1407	81.7327	-0.329503	0.273686	-1.20394	0.228611	0.543046	FALSE
pk1408	385.822	-0.0552063	0.11322	-0.487601	0.625832	0.858952	FALSE
pk1411	96.1107	-0.948415	0.185779	-5.10506	3.30682e-07	1.22846e-05	FALSE
pk1412	129.39	-0.343986	0.236671	-1.45343	0.146103	0.424219	FALSE
pk1413	844.18	-0.273445	0.0943312	-2.89878	0.0037462	0.0307942	FALSE
pk1414	110.632	-0.133776	0.191096	-0.700047	0.483898	0.776289	FALSE
pk1415	504.171	0.126829	0.133343	0.951148	0.341529	0.665467	FALSE
pk1416	69.0288	-0.0290432	0.211285	-0.13746	0.890667	0.96662	FALSE
pk1417	66.6716	-0.851074	0.229189	-3.71342	0.000204474	0.00293715	FALSE
pk1419	93.2498	0.358112	0.315015	1.13681	0.255618	0.574503	FALSE
pk1420	436.466	-0.142075	0.140041	-1.01452	0.310335	0.634142	FALSE
pk1421	152.818	-0.214442	0.350458	-0.611891	0.54061	0.813872	FALSE
pk1424	53.662	0.0131716	0.305774	0.0430763	0.965641	0.989504	FALSE
pk1425	141.683	-0.773748	0.179568	-4.30893	1.64046e-05	0.000358101	FALSE
pk1426	113.624	-0.0964251	0.196149	-0.491591	0.623008	0.857437	FALSE
pk1427	111.391	-0.0158591	0.237466	-0.0667846	0.946753	0.983045	FALSE
pk1432	483.665	-0.485929	0.100804	-4.82052	1.43187e-06	4.3932e-05	FALSE
pk1433	78.8413	-0.378174	0.238308	-1.58691	0.112532	0.361338	FALSE
pk1435	512.07	0.40909	0.0992674	4.12109	3.77089e-05	0.000718432	FALSE
pk1436	428.104	-0.0770582	0.115414	-0.667666	0.504347	0.791176	FALSE
pk1437	299.586	-0.0857637	0.137651	-0.623054	0.533249	0.809856	FALSE
pk1439	212.293	-0.0693136	0.132484	-0.523186	0.600845	0.847676	FALSE
pk1440	101.235	-1.03847	0.187213	-5.54701	2.90603e-08	1.49449e-06	TRUE
pk1441	52.5935	-2.09968	1.14092	-1.84033	0.0657193	0.255089	FALSE
pk1445	120.403	-0.0646118	0.201916	-0.319994	0.748973	0.913439	FALSE
pk1446	252.929	0.148262	0.154366	0.960462	0.336823	0.661071	FALSE
pk1447	388.045	-0.169644	0.102423	-1.65631	0.0976583	0.330264	FALSE
pk1448	112.135	-0.666775	0.38422	-1.7354	0.0826703	0.297218	FALSE
pk1449	101.305	-0.758937	0.32059	-2.36731	0.0179179	0.101542	FALSE
pk1450	81.0691	0.379899	0.36084	1.05282	0.292425	0.616415	FALSE
pk1451	46.1887	0.270171	0.266748	1.01284	0.311139	0.635246	FALSE
pk1452	717.104	-0.126614	0.143871	-0.880055	0.378829	0.697473	FALSE
pk1453	535.345	-0.141195	0.15047	-0.938359	0.34806	0.671092	FALSE
pk1454	278.227	0.0124745	0.120729	0.103327	0.917703	0.973309	FALSE
pk1455	200.95	-0.10846	0.154066	-0.703979	0.481446	0.774117	FALSE
pk1456	318.964	-0.277565	0.21302	-1.303	0.192575	0.494562	FALSE
pk1460	58.2769	-0.375353	0.258739	-1.4507	0.146863	0.425185	FALSE
pk1461	296.758	0.310785	0.184215	1.68708	0.0915883	0.317244	FALSE
pk1462	72.696	0.78103	0.248725	3.14014	0.00168867	0.016334	FALSE
pk1464	46.0109	0.133468	0.286247	0.466268	0.641024	0.865054	FALSE
pk1465	467.455	-0.477445	0.229123	-2.08379	0.0371791	0.171052	FALSE
pk1466	59.5782	0.301292	0.292145	1.03131	0.302395	0.626599	FALSE
pk1467	90.4899	-0.657601	0.211588	-3.10793	0.00188403	0.0178007	FALSE
pk1471	110.812	-0.54994	0.178016	-3.08928	0.00200644	0.0187247	FALSE
pk1476	79.5271	-0.0992789	0.263147	-0.377276	0.705969	0.895509	FALSE
pk1477	158.409	-0.599774	0.221459	-2.70828	0.00676334	0.0487832	FALSE
pk1478	58.3385	-0.220616	0.299067	-0.737681	0.460709	0.760576	FALSE
pk1479	166.205	-0.0927713	0.182731	-0.507693	0.611669	0.852336	FALSE
pk1481	223.549	-0.860726	0.150499	-5.71913	1.07069e-08	6.26421e-07	FALSE
pk1482	214.497	0.0177627	0.161275	0.110139	0.912299	0.971349	FALSE
pk1484	399.898	-0.0904821	0.138631	-0.652682	0.513961	0.798029	FALSE
pk1485	92.3982	0.127201	0.206416	0.616237	0.537738	0.812195	FALSE
pk1486	106.752	-0.233329	0.183729	-1.26996	0.204099	0.511018	FALSE
pk1487	159.043	-0.330869	0.205674	-1.60871	0.10768	0.351084	FALSE
pk1488	130.912	-0.191138	0.170114	-1.12359	0.261188	0.579854	FALSE
pk1489	134.63	0.365735	0.174242	2.09901	0.0358164	0.166747	FALSE
pk1490	44.0682	0.437368	0.287903	1.51915	0.128725	0.393528	FALSE
pk1491	107.146	-0.526735	0.202696	-2.59865	0.00935922	0.0622412	FALSE
pk1492	50.1093	0.691795	0.308128	2.24515	0.0247583	0.127916	FALSE
pk1493	650.382	-0.0529501	0.109668	-0.482822	0.629222	0.860458	FALSE
pk1494	90.0777	0.36294	0.216298	1.67796	0.093354	0.320937	FALSE
pk1495	59.6565	0.111725	0.34712	0.321863	0.747556	0.912834	FALSE
pk1496	85.5723	-0.0807477	0.220834	-0.365649	0.714627	0.899035	FALSE
pk1497	283.391	1.37752	0.17318	7.95423	1.80253e-15	5.98813e-13	TRUE
pk1499	107.335	0.953977	0.250884	3.80247	0.000143263	0.00219195	FALSE
pk1500	517.158	-0.176294	0.159275	-1.10685	0.268357	0.588248	FALSE
pk1501	958.18	0.295113	0.159396	1.85144	0.0641064	0.250717	FALSE
pk1502	53.9995	0.568465	0.601112	0.94569	0.344307	0.667905	FALSE
pk1503	181.96	0.613409	0.196117	3.12777	0.00176138	0.0168903	FALSE
pk1504	349.345	0.504384	0.127858	3.94489	7.98353e-05	0.00134542	FALSE
pk1505	1358.08	-0.0911641	0.138294	-0.659207	0.509763	0.795163	FALSE
pk1506	110.391	-0.0719398	0.454597	-0.15825	0.87426	0.960528	FALSE
pk1510	442.848	0.0781235	0.126026	0.6199	0.535323	0.810972	FALSE
pk1512	437.433	0.072138	0.117498	0.613949	0.539249	0.812934	FALSE
pk1513	511.613	0.15801	0.128572	1.22896	0.219087	0.530224	FALSE
pk1514	96.4837	0.495294	0.222641	2.22463	0.0261058	0.132798	FALSE
pk1515	648.91	0.478299	0.153696	3.11199	0.0018583	0.0176267	FALSE
pk1516	30.6715	0.430475	0.430161	1.00073	0.316958	NA	FALSE
pk1517	499.086	0.686326	0.138405	4.95881	7.09274e-07	2.40778e-05	FALSE
pk1518	251.573	0.554337	0.30468	1.81941	0.0688491	0.262759	FALSE
pk1519	500.499	0.82793	0.143776	5.75848	8.48744e-09	5.09987e-07	FALSE
pk1520	87.5191	0.977669	0.436227	2.24119	0.0250136	0.128775	FALSE
pk1521	552.98	-0.05177	0.187997	-0.275376	0.783027	0.927175	FALSE
pk1522	77.4194	0.162746	0.281629	0.577873	0.56335	0.826469	FALSE
pk1523	513.748	0.205385	0.163245	1.25814	0.208341	0.516022	FALSE
pk1524	174.872	-0.0160093	0.15982	-0.100171	0.920209	0.974069	FALSE
pk1528	130.435	0.200821	0.211577	0.949163	0.342538	0.666133	FALSE
pk1537	623.538	-0.119245	0.109961	-1.08443	0.278175	0.600689	FALSE
pk1542	36.6165	-0.515357	0.323001	-1.59553	0.110594	0.357098	FALSE
pk1543	22.5717	0.0632272	0.597467	0.105825	0.915721	NA	FALSE
pk1544	51.2112	-0.839542	0.247503	-3.39205	0.000693728	0.0080329	FALSE
pk1550	223.664	-0.939149	0.134977	-6.95786	3.45484e-12	5.39739e-10	FALSE
pk1553	57.7481	0.460573	0.274913	1.67534	0.0938676	0.322013	FALSE
pk1554	66.4859	0.0574332	0.269634	0.213004	0.831323	0.94516	FALSE
pk1556	380.503	-0.287484	0.194862	-1.47532	0.140126	0.413763	FALSE
pk1560	140.704	-0.284607	0.24266	-1.17286	0.24085	0.55781	FALSE
pk1561	306.928	-0.196594	0.173166	-1.13529	0.256254	0.574938	FALSE
pk1563	42.5209	-0.174909	0.328737	-0.532063	0.594683	0.844429	FALSE
pk1564	74.6179	-0.215937	0.223222	-0.967364	0.333362	0.658117	FALSE
pk1565	36.8934	-0.236704	0.317372	-0.745825	0.455773	0.757665	FALSE
pk1567	321.552	-0.389503	0.215559	-1.80694	0.0707712	0.267291	FALSE
pk1568	125.311	0.191877	0.208714	0.91933	0.357923	0.680035	FALSE
pk1569	22.1515	-0.113472	0.43375	-0.261606	0.793625	NA	FALSE
pk1570	149.394	-0.610268	0.158942	-3.83956	0.000123257	0.00193258	FALSE
pk1571	38.9854	-0.338281	0.320573	-1.05524	0.291316	0.615334	FALSE
pk1572	56.2528	0.168632	0.278646	0.605184	0.545057	0.816391	FALSE
pk1573	94.2706	0.2902	0.219218	1.3238	0.185571	0.485153	FALSE
pk1575	136.132	0.0341744	0.169523	0.201592	0.840236	0.9475	FALSE
pk1577	66.813	0.349925	0.307729	1.13712	0.255487	0.574368	FALSE
pk1578	41.7011	-0.555888	0.288081	-1.92962	0.0536535	0.222003	FALSE
pk1579	329.1	-0.387462	0.17272	-2.24329	0.0248781	0.12826	FALSE
pk1581	64.2979	-0.00382961	0.264662	-0.0144698	0.988455	0.996	FALSE
pk1582	129.722	-0.538393	0.228639	-2.35477	0.0185341	0.103954	FALSE
pk1583	110.685	0.2128	0.187278	1.13628	0.255841	0.574577	FALSE
pk1586	85.6749	-0.397962	0.247384	-1.60868	0.107685	0.351084	FALSE
pk1587	68.0182	-0.494018	0.236821	-2.08604	0.036975	0.170384	FALSE
pk1589	95.8599	0.0307862	0.266906	0.115344	0.908172	0.970156	FALSE
pk1590	103.504	0.541719	0.213647	2.53558	0.0112263	0.0715778	FALSE
pk1591	252.534	0.602015	0.193394	3.11289	0.00185266	0.0175847	FALSE
pk1592	93.6678	-0.116245	0.230267	-0.504828	0.61368	0.853376	FALSE
pk1593	64.3241	-1.07378	0.280354	-3.83007	0.000128107	0.00199599	TRUE
pk1594	162.961	-1.17339	0.212037	-5.53389	3.13197e-08	1.59648e-06	TRUE
pk1595	98.0345	0.165057	0.258327	0.638947	0.522857	0.803691	FALSE
pk1596	69.2731	0.0175956	0.237358	0.0741313	0.940906	0.981207	FALSE
pk1597	49.5046	-0.34118	0.282162	-1.20916	0.226601	0.540623	FALSE
pk1598	45.9372	-0.0176093	0.291586	-0.0603914	0.951844	0.984617	FALSE
pk1600	97.1023	0.382342	0.232726	1.64289	0.100406	0.335888	FALSE
pk1601	242.789	0.0630751	0.175072	0.360281	0.718637	0.900806	FALSE
pk1602	371.663	-0.0553314	0.116416	-0.47529	0.63458	0.862107	FALSE
pk1603	121.272	-0.063443	0.16726	-0.379307	0.70446	0.894824	FALSE
pk1609	630.948	0.0697018	0.0961947	0.724591	0.468703	0.765899	FALSE
pk1611	372.794	-0.147929	0.286262	-0.51676	0.605324	0.849831	FALSE
pk1621	75.3855	-0.401001	0.219299	-1.82856	0.0674659	0.25971	FALSE
pk1622	90.376	-0.715503	0.213377	-3.35323	0.000798746	0.00903406	FALSE
pk1623	51.2343	-0.378843	0.255708	-1.48155	0.138461	0.410941	FALSE
pk1627	242.558	-0.155031	0.164311	-0.943525	0.345413	0.668838	FALSE
pk1629	133.349	-0.380757	0.187243	-2.03349	0.0420032	0.18668	FALSE
pk1630	153.596	-0.304081	0.174429	-1.74329	0.0812824	0.294057	FALSE
pk1632	314.661	-0.189785	0.140016	-1.35545	0.175274	0.470359	FALSE
pk1633	271.765	-0.226466	0.16347	-1.38536	0.165942	0.456418	FALSE
pk1634	145.667	-0.465368	0.150056	-3.10129	0.00192682	0.0180867	FALSE
pk1635	40.375	0.349466	0.326701	1.06968	0.284763	0.608186	FALSE
pk1636	235.198	0.100758	0.204651	0.492339	0.622479	0.857434	FALSE
pk1639	23.9695	-0.492411	0.385098	-1.27866	0.201016	NA	FALSE
pk1640	88.1997	-0.66555	0.209299	-3.17991	0.00147321	0.0146284	FALSE
pk1644	139.567	-0.658583	0.158027	-4.16754	3.07899e-05	0.000607019	FALSE
pk1645	104.941	-0.969905	0.199785	-4.85473	1.20548e-06	3.79943e-05	FALSE
pk1647	361.176	0.294684	0.170307	1.73031	0.0835746	0.299575	FALSE
pk1651	450.646	0.0269613	0.162466	0.165951	0.868196	0.958454	FALSE
pk1652	529.605	0.650028	0.172017	3.77885	0.000157552	0.00236918	FALSE
pk1654	498.116	-0.358548	0.11307	-3.17102	0.00151907	0.0149997	FALSE
pk1656	508.331	-0.225218	0.149259	-1.5089	0.131324	0.39848	FALSE
pk1657	532.755	0.0496411	0.148859	0.333477	0.738774	0.909174	FALSE
pk1658	224.736	0.854968	0.174429	4.90154	9.50888e-07	3.10187e-05	FALSE
pk1660	152.694	-0.503172	0.187801	-2.67928	0.00737801	0.0520603	FALSE
pk1664	78.2731	-0.244686	0.245475	-0.996785	0.318869	0.642334	FALSE
pk1669	51.9871	0.148745	0.370111	0.401892	0.687764	0.887013	FALSE
pk1670	59.2871	-0.631646	0.330332	-1.91216	0.0558561	0.228129	FALSE
pk1672	86.0567	-0.614018	0.268925	-2.28324	0.0224165	0.119226	FALSE
pk1673	362.375	0.393121	0.211164	1.86169	0.0626475	0.246585	FALSE
pk1674	278.202	-0.73654	0.189292	-3.89102	9.98228e-05	0.00162083	FALSE
pk1675	69.145	0.0414986	0.26428	0.157025	0.875225	0.960891	FALSE
pk1676	67.5147	-0.0173447	0.250531	-0.0692317	0.944805	0.982343	FALSE
pk1678	508.409	0.0585698	0.118138	0.495775	0.620053	0.856577	FALSE
pk1679	366.474	0.236598	0.112946	2.09479	0.03619	0.167892	FALSE
pk1680	97.6094	0.696241	0.208623	3.33731	0.000845939	0.00945625	FALSE
pk1681	48.7806	-0.0556803	0.284465	-0.195737	0.844816	0.949486	FALSE
pk1682	102.405	0.199097	0.21822	0.912367	0.361575	0.683559	FALSE
pk1683	146.61	0.0938717	0.1752	0.535798	0.592098	0.842668	FALSE
pk1685	145.307	-0.821093	0.193195	-4.25007	2.13704e-05	0.000446278	FALSE
pk1686	58.1231	0.163417	0.28605	0.571287	0.567805	0.829458	FALSE
pk1687	189.753	0.210534	0.166225	1.26656	0.205312	0.512163	FALSE
pk1688	155.758	0.485255	0.170648	2.84361	0.00446063	0.0352629	FALSE
pk1690	389.831	-0.297346	0.126422	-2.35201	0.0186724	0.104503	FALSE
pk1692	71.367	-0.999434	0.211451	-4.72654	2.28375e-06	6.66716e-05	FALSE
pk1694	456.773	0.104403	0.111527	0.936124	0.34921	0.67239	FALSE
pk1698	122.448	0.0195668	0.199	0.0983256	0.921674	0.974423	FALSE
pk1704	209.475	-0.45285	0.178356	-2.53903	0.0111161	0.0710008	FALSE
pk1705	421.63	-0.561675	0.178788	-3.14156	0.0016805	0.0162658	FALSE
pk1706	90.663	-1.34243	0.226839	-5.91798	3.25922e-09	2.21122e-07	TRUE
pk1707	378.823	-0.53288	0.169895	-3.13653	0.00170959	0.0164879	FALSE
pk1708	1894.3	-0.129561	0.125087	-1.03576	0.300313	0.624046	FALSE
pk1711	27.5696	0.31618	0.373511	0.846508	0.39727	NA	FALSE
pk1712	286.682	-0.0239985	0.119969	-0.20004	0.84145	0.948121	FALSE
pk1717	694.638	-0.0482814	0.15262	-0.316352	0.751736	0.914408	FALSE
pk1718	175.782	-0.00426604	0.142971	-0.0298386	0.976196	0.992473	FALSE
pk1721	117.763	-0.895771	0.179678	-4.98542	6.18285e-07	2.13242e-05	FALSE
pk1725	257.421	-0.233145	0.217336	-1.07274	0.283389	0.606658	FALSE
pk1726	38.8975	-0.24481	0.304228	-0.804692	0.420998	0.731435	FALSE
pk1727	75.2624	0.143	0.21394	0.66841	0.503872	0.790904	FALSE
pk1731	91.2261	-0.365832	0.197655	-1.85086	0.0641899	0.250908	FALSE
pk1733	188.775	0.0672464	0.153299	0.438661	0.660908	0.874813	FALSE
pk1734	82.3665	0.0583284	0.237763	0.245321	0.806208	0.936499	FALSE
pk1735	90.6971	-0.0256454	0.214967	-0.119299	0.905038	0.969478	FALSE
pk1736	311.965	-0.191621	0.181824	-1.05388	0.291937	0.616106	FALSE
pk1737	562.62	0.0186465	0.140214	0.132985	0.894205	0.967227	FALSE
pk1739	89.7777	-0.471518	0.761012	-0.619593	0.535526	0.811119	FALSE
pk1740	333.773	0.0614534	0.142221	0.432097	0.665671	0.877647	FALSE
pk1743	287.655	-0.15287	0.142769	-1.07075	0.284283	0.607838	FALSE
pk1745	353.361	0.0480426	0.111518	0.430807	0.666609	0.877906	FALSE
pk1747	118.423	-0.13788	0.491874	-0.280315	0.779236	0.925591	FALSE
pk1748	229.212	-0.192924	0.149621	-1.28941	0.197255	0.501323	FALSE
pk1750	245.916	0.0801411	0.222196	0.360677	0.718341	0.900806	FALSE
pk1751	78.8238	0.147046	0.215631	0.681932	0.495282	0.784097	FALSE
pk1752	59.3299	0.379233	0.247345	1.53321	0.125224	0.387015	FALSE
pk1753	73.237	-0.0203266	0.231902	-0.0876517	0.930153	0.977717	FALSE
pk1754	44.0769	-0.00479535	0.441117	-0.0108709	0.991326	0.997018	FALSE
pk1755	60.2868	-0.259578	0.426282	-0.608935	0.542568	0.814905	FALSE
pk1756	346.653	-0.529406	0.145818	-3.63059	0.00028277	0.00383691	FALSE
pk1757	28.6112	0.168509	0.358182	0.470456	0.63803	NA	FALSE
pk1758	24.9132	-0.396987	0.379698	-1.04553	0.295777	NA	FALSE
pk1759	354.234	0.010435	0.132099	0.078994	0.937037	0.979963	FALSE
pk1760	260.994	-0.186337	0.18293	-1.01863	0.308381	0.633013	FALSE
pk1766	151.858	0.208914	0.163982	1.27401	0.202661	0.509138	FALSE
pk1767	282.351	0.0344418	0.139442	0.246996	0.804911	0.936422	FALSE
pk1769	54.0008	-1.13261	0.269465	-4.20317	2.632e-05	0.000531215	TRUE
pk1772	67.0034	-0.130261	0.28658	-0.454535	0.649444	0.869285	FALSE
pk1773	33.0673	0.388997	0.385461	1.00917	0.312892	NA	FALSE
pk1774	793.523	0.250653	0.176778	1.41789	0.156222	0.4405	FALSE
pk1775	59.334	0.766848	0.282912	2.71056	0.00671705	0.0485583	FALSE
pk1776	126.983	-0.223483	0.246852	-0.905334	0.365289	0.686263	FALSE
pk1777	472.742	-0.167105	0.136082	-1.22798	0.219456	0.53086	FALSE
pk1778	77.1335	-0.287923	0.224238	-1.284	0.199141	0.503973	FALSE
pk1779	99.7132	0.0222114	0.224744	0.0988299	0.921273	0.974358	FALSE
pk1782	130.234	0.357345	0.206763	1.72828	0.0839376	0.300429	FALSE
pk1783	110.292	-0.162641	0.19714	-0.824999	0.409372	0.722384	FALSE
pk1784	157.735	-0.445937	0.207965	-2.14429	0.0320099	0.153902	FALSE
pk1787	142.903	-0.0048389	0.176779	-0.0273726	0.978163	0.993214	FALSE
pk1789	438.806	-0.22511	0.117245	-1.92	0.0548578	0.225566	FALSE
pk1797	256.047	-0.391313	0.153842	-2.5436	0.0109716	0.0703356	FALSE
pk1799	106.069	0.244323	0.216018	1.13103	0.258042	0.57715	FALSE
pk1801	102.856	-0.688492	0.187871	-3.66471	0.000247622	0.00345405	FALSE
pk1802	114.122	-0.966523	0.172252	-5.61111	2.01034e-08	1.09216e-06	FALSE
pk1803	124.446	0.0325559	0.173178	0.187992	0.850883	0.951708	FALSE
pk1804	121.292	0.308057	0.22528	1.36744	0.171486	0.465118	FALSE
pk1810	31.9957	0.181325	0.381611	0.475157	0.634675	NA	FALSE
pk1811	373.859	-0.131545	0.235475	-0.558637	0.57641	0.834108	FALSE
pk1813	155.404	-0.6354	0.174996	-3.63093	0.000282398	0.00383366	FALSE
pk1814	239.952	-0.448286	0.17541	-2.55564	0.0105992	0.0684552	FALSE
pk1818	673.89	-0.283399	0.120931	-2.34347	0.0191055	0.106271	FALSE
pk1819	199.982	-0.629147	0.164836	-3.8168	0.000135193	0.00208503	FALSE
pk1821	68.6587	1.13538	0.246485	4.60627	4.09949e-06	0.000110939	TRUE
pk1825	63.161	-0.915764	0.259566	-3.52805	0.000418627	0.00531857	FALSE
pk1828	197.549	-0.202653	0.180763	-1.1211	0.262246	0.581156	FALSE
pk1829	52.821	-1.4829	0.247865	-5.98271	2.19451e-09	1.55456e-07	TRUE
pk1836	74.0034	-0.602929	0.263702	-2.2864	0.0222308	0.118477	FALSE
pk1837	226.802	-0.0930584	0.132432	-0.702689	0.48225	0.77472	FALSE
pk1839	370.457	0.197606	0.174555	1.13205	0.257612	0.576545	FALSE
pk1843	452.006	-0.0148418	0.11499	-0.12907	0.897302	0.9681	FALSE
pk1844	83.914	-0.0502171	0.206283	-0.243438	0.807666	0.936946	FALSE
pk1845	87.7685	0.247397	0.211996	1.16699	0.243215	0.560246	FALSE
pk1846	54.3874	0.556874	0.373665	1.4903	0.136145	0.407197	FALSE
pk1848	616.415	-0.500525	0.0841488	-5.9481	2.71272e-09	1.88017e-07	FALSE
pk1849	227.476	-0.0150593	0.124527	-0.120933	0.903744	0.96912	FALSE
pk1850	176.764	0.210126	0.155641	1.35007	0.176993	0.472559	FALSE
pk1851	736.249	-0.201031	0.0766917	-2.62129	0.00875975	0.0590468	FALSE
pk1853	167.588	-0.211474	0.200827	-1.05302	0.292333	0.61632	FALSE
pk1856	1115.08	-0.0876374	0.0960649	-0.912272	0.361626	0.683607	FALSE
pk1857	48.4785	0.198939	0.266682	0.745979	0.45568	0.757655	FALSE
pk1858	450.732	0.0136474	0.192411	0.0709285	0.943455	0.982019	FALSE
pk1859	293.891	0.0769291	0.215149	0.357561	0.720672	0.901084	FALSE
pk1860	254.694	0.225015	0.156787	1.43517	0.15124	0.431314	FALSE
pk1862	335.192	0.286559	0.224266	1.27777	0.201332	0.507303	FALSE
pk1863	76.4584	0.918483	0.206365	4.45077	8.55617e-06	0.000207633	FALSE
pk1864	98.9793	0.346254	0.195305	1.77289	0.0762469	0.281334	FALSE
pk1865	68.1409	-0.437926	0.568326	-0.770554	0.440971	0.74558	FALSE
pk1866	115.202	0.655746	0.188033	3.48739	0.000487752	0.00601665	FALSE
pk1867	76.4356	0.362245	1.10219	0.32866	0.742413	0.910698	FALSE
pk1869	192.311	0.681627	0.166267	4.09958	4.139e-05	0.00077578	FALSE
pk1870	55.3955	0.201704	0.245626	0.821185	0.411541	0.724059	FALSE
pk1871	133.796	0.502457	0.191161	2.62845	0.00857747	0.0581393	FALSE
pk1872	75.8773	0.538259	0.242913	2.21585	0.0267015	0.13487	FALSE
pk1873	168.512	0.746403	0.194032	3.8468	0.00011967	0.00188486	FALSE
pk1874	110.09	0.133194	0.17224	0.773302	0.439344	0.74444	FALSE
pk1875	95.1245	0.458499	0.186502	2.45841	0.0139553	0.0843797	FALSE
pk1876	71.6648	0.341422	0.300095	1.13771	0.25524	0.573971	FALSE
pk1877	225.981	0.33965	0.238199	1.42591	0.153895	0.436157	FALSE
pk1879	66.1184	0.000495349	0.229723	0.00215629	0.99828	0.999426	FALSE
pk1880	279.6	-0.357599	0.186209	-1.92042	0.0548053	0.225446	FALSE
pk1881	101.957	0.148834	0.178557	0.833536	0.404542	0.718761	FALSE
pk1882	199.305	-0.231981	0.176577	-1.31377	0.188924	0.490032	FALSE
pk1884	71.3835	-0.230294	0.2448	-0.940742	0.346837	0.670251	FALSE
pk1885	50.1828	-0.214104	0.338285	-0.632911	0.526792	0.806552	FALSE
pk1886	55.277	0.0559395	0.285835	0.195706	0.844841	0.949486	FALSE
pk1889	240.427	0.0109595	0.131074	0.0836136	0.933364	0.978813	FALSE
pk1891	404.926	0.217136	0.174262	1.24603	0.212754	0.522025	FALSE
pk1892	34.4209	-0.880573	0.358297	-2.45766	0.0139845	NA	FALSE
pk1893	51.1807	-0.838204	0.282566	-2.9664	0.00301312	0.0260266	FALSE
pk1895	278.621	-0.15395	0.174495	-0.882261	0.377635	0.69625	FALSE
pk1896	409.748	-0.115761	0.164386	-0.704201	0.481307	0.774023	FALSE
pk1903	75.141	-0.0354883	0.227041	-0.156308	0.87579	0.961009	FALSE
pk1904	434.918	-0.365984	0.12726	-2.87587	0.00402921	0.0326746	FALSE
pk1905	169.152	0.1808	0.168024	1.07603	0.281912	0.605389	FALSE
pk1906	277.792	-0.115302	0.147127	-0.783695	0.433219	0.740268	FALSE
pk1911	103.88	0.041286	0.243296	0.169695	0.86525	0.957333	FALSE
pk1913	685.53	0.254353	0.0996646	2.55209	0.010708	0.0689577	FALSE
pk1915	737.731	0.0987057	0.109213	0.903793	0.366105	0.687038	FALSE
pk1916	188.94	-0.0466811	0.16128	-0.289442	0.772243	0.922695	FALSE
pk1917	313.682	-0.192083	0.124792	-1.53923	0.123749	0.383837	FALSE
pk1919	43.3551	-0.157134	0.293275	-0.53579	0.592104	0.842668	FALSE
pk1921	63.247	-0.420479	0.247743	-1.69724	0.0896508	0.313047	FALSE
pk1922	394.572	-0.977797	0.114025	-8.57532	9.88139e-18	5.38853e-15	FALSE
pk1924	85.829	-0.282502	0.192801	-1.46525	0.142853	0.418328	FALSE
pk1925	169.824	0.105379	0.209915	0.502007	0.615663	0.854325	FALSE
pk1926	139.448	-0.0752993	0.191641	-0.392919	0.694379	0.889819	FALSE
pk1927	303.666	0.547955	0.159406	3.43749	0.000587132	0.0070092	FALSE
pk1929	211.334	-0.382326	0.166089	-2.30193	0.0213392	0.114743	FALSE
pk1930	262.114	0.53773	0.163879	3.28126	0.00103343	0.0110484	FALSE
pk1931	69.4723	0.424423	0.257156	1.65045	0.098851	0.332902	FALSE
pk1933	208.193	-0.187897	0.294848	-0.637267	0.523951	0.804463	FALSE
pk1936	206.657	0.0563082	0.140566	0.400582	0.688728	0.8875	FALSE
pk1937	280.513	-0.158469	0.122474	-1.2939	0.1957	0.499394	FALSE
pk1945	54.6571	-0.971575	0.502284	-1.93431	0.0530746	0.220591	FALSE
pk1946	92.9732	-0.329031	0.235989	-1.39427	0.163237	0.451688	FALSE
pk1951	88.1861	-0.091634	0.201664	-0.45439	0.649548	0.869292	FALSE
pk1952	57.0861	0.781876	0.300132	2.6051	0.00918463	0.0612492	FALSE
pk1953	631.216	0.477241	0.130513	3.65665	0.000255538	0.00354053	FALSE
pk1954	65.8493	-0.132247	0.989394	-0.133665	0.893668	0.967227	FALSE
pk1955	279.752	0.341468	0.18031	1.89378	0.0582542	0.234363	FALSE
pk1956	500.57	-0.0960411	0.139017	-0.69086	0.489653	0.780577	FALSE
pk1958	103.262	-0.342224	0.306869	-1.11521	0.26476	0.584339	FALSE
pk1960	78.4961	-0.473089	0.225841	-2.09479	0.0361897	0.167892	FALSE
pk1961	180.578	-0.922518	0.261194	-3.53192	0.000412553	0.00525732	FALSE
pk1964	89.1109	-0.708972	0.201086	-3.52572	0.000422338	0.0053631	FALSE
pk1965	23.9565	-0.328495	0.364143	-0.902104	0.367002	NA	FALSE
pk1966	126.296	-0.242957	0.510706	-0.475728	0.634268	0.862107	FALSE
pk1968	245.391	0.0474628	0.136601	0.347455	0.72825	0.904194	FALSE
pk1970	364.053	0.0404153	0.126937	0.318389	0.75019	0.913849	FALSE
pk1972	179.478	-0.0805727	0.376845	-0.213808	0.830697	0.945005	FALSE
pk1974	1507.42	-0.239821	0.0909373	-2.63722	0.00835898	0.0570194	FALSE
pk1981	155.354	-0.795126	0.150432	-5.28561	1.25288e-07	5.27852e-06	FALSE
pk1982	150.852	-0.0490608	0.207924	-0.235955	0.813468	0.938614	FALSE
pk1985	427.478	0.0697697	0.173404	0.402355	0.687423	0.886744	FALSE
pk1986	65.7286	0.170757	0.344584	0.495546	0.620215	0.856693	FALSE
pk1987	233.709	0.0155319	0.143685	0.108097	0.913919	0.971736	FALSE
pk1990	341.002	-0.00759102	0.126036	-0.0602288	0.951973	0.984643	FALSE
pk1991	141.554	0.839993	0.227272	3.69599	0.000219032	0.00310927	FALSE
pk1992	162.163	-0.139693	0.225942	-0.618268	0.536399	0.811831	FALSE
pk1993	344.928	-0.138426	0.142574	-0.970904	0.331596	0.656514	FALSE
pk2001	193.419	-0.288786	0.15471	-1.86663	0.0619534	0.244509	FALSE
pk2002	177.77	0.494896	0.203674	2.42984	0.0151054	0.0896092	FALSE
pk2003	235.643	-0.188156	0.187975	-1.00096	0.316845	0.640415	FALSE
pk2004	181.435	0.483233	0.210064	2.30041	0.0214247	0.115083	FALSE
pk2005	336.819	0.160515	0.149235	1.07558	0.282114	0.605496	FALSE
pk2007	54.1808	-0.216773	0.291549	-0.743521	0.457167	0.758715	FALSE
pk2008	50.5257	-0.401212	0.342097	-1.1728	0.240876	0.55781	FALSE
pk2009	133.951	-0.278486	0.167328	-1.66431	0.0960505	0.326594	FALSE
pk2010	268.381	-0.284142	0.153218	-1.8545	0.0636683	0.249605	FALSE
pk2011	147.551	-0.22284	0.254951	-0.87405	0.382091	0.700122	FALSE
pk2012	192.162	0.453741	0.239436	1.89504	0.0580871	0.234049	FALSE
pk2014	40.0682	0.199251	0.644409	0.3092	0.757169	0.917333	FALSE
pk2015	791.154	-0.186202	0.124064	-1.50085	0.133393	0.402262	FALSE
pk2019	79.918	-1.25562	0.203993	-6.15519	7.49876e-10	6.282e-08	TRUE
pk2021	185.649	0.128435	0.139432	0.921127	0.356984	0.678876	FALSE
pk2023	400.503	0.139426	0.164161	0.849321	0.395703	0.712223	FALSE
pk2024	456.679	-0.156757	0.227198	-0.689956	0.490222	0.780706	FALSE
pk2027	340.165	-0.20978	0.140954	-1.48829	0.136676	0.40829	FALSE
pk2029	132.309	-0.31302	0.153486	-2.0394	0.0414098	0.184638	FALSE
pk2030	323.988	0.0429151	0.154806	0.277219	0.781612	0.926578	FALSE
pk2031	117.636	0.45355	0.242473	1.87052	0.0614114	0.243164	FALSE
pk2032	129.893	-0.460262	0.202207	-2.27619	0.0228345	0.120828	FALSE
pk2033	174.902	-0.158088	0.150521	-1.05027	0.293592	0.61745	FALSE
pk2034	204.993	0.141583	0.177132	0.799306	0.424113	0.733268	FALSE
pk2035	355.462	-0.159377	0.193893	-0.821986	0.411085	0.723925	FALSE
pk2036	189.498	-0.262192	0.157028	-1.66971	0.0949764	0.324416	FALSE
pk2037	393.621	-0.774621	0.168313	-4.60226	4.17931e-06	0.000112888	FALSE
pk2039	717.014	-0.116704	0.105518	-1.106	0.268724	0.588429	FALSE
pk2042	156.791	0.211741	0.323991	0.653539	0.513409	0.797771	FALSE
pk2043	94.9709	0.311037	0.200212	1.55354	0.120294	0.377196	FALSE
pk2044	202.512	0.290445	0.22273	1.30402	0.192226	0.494146	FALSE
pk2045	50.6916	-0.0351056	0.297479	-0.11801	0.906059	0.969649	FALSE
pk2046	47.5863	1.25258	0.348047	3.59888	0.000319592	0.00425466	TRUE
pk2047	162.439	0.85154	0.167204	5.09281	3.52788e-07	1.30055e-05	FALSE
pk2048	48.626	-0.319961	0.2639	-1.21243	0.225347	0.538798	FALSE
pk2049	120.738	0.476203	0.178414	2.6691	0.00760558	0.0531343	FALSE
pk2050	88.8704	0.0829941	0.217557	0.381482	0.702845	0.894204	FALSE
pk2051	90.9603	-0.32763	0.222864	-1.47009	0.141537	0.41575	FALSE
pk2054	28.4962	-0.223559	0.437744	-0.510707	0.609556	NA	FALSE
pk2057	203.498	0.497815	0.163414	3.04634	0.00231649	0.0210273	FALSE
pk2058	230.515	0.0643515	0.135369	0.475377	0.634518	0.862107	FALSE
pk2059	112.639	-0.0756278	0.200476	-0.377242	0.705994	0.895509	FALSE
pk2060	48.6231	-0.358647	0.343842	-1.04306	0.296922	0.620645	FALSE
pk2061	140.835	-0.480429	0.271459	-1.7698	0.0767606	0.282564	FALSE
pk2062	71.9528	-0.565573	0.206838	-2.73437	0.00624994	0.045835	FALSE
pk2063	194.89	-0.114104	0.144684	-0.788639	0.430323	0.737894	FALSE
pk2064	57.1751	-1.02338	0.40322	-2.53802	0.0111482	0.0711755	FALSE
pk2065	185.427	0.20291	0.252126	0.804793	0.420939	0.731435	FALSE
pk2066	317.65	-0.245064	0.147471	-1.66178	0.0965569	0.327815	FALSE
pk2067	143.951	0.341144	0.168222	2.02794	0.0425665	0.188372	FALSE
pk2068	33.3624	-0.596121	0.353808	-1.68487	0.0920128	NA	FALSE
pk2070	81.7346	-0.338801	0.218872	-1.54794	0.121636	0.379616	FALSE
pk2075	252.407	-0.0681071	0.137733	-0.494487	0.620962	0.856901	FALSE
pk2076	145.97	-0.0748888	0.161157	-0.464693	0.642151	0.865607	FALSE
pk2077	76.4195	0.572075	0.214128	2.67165	0.00754795	0.0528467	FALSE
pk2079	29.7967	0.306772	0.33511	0.915437	0.359962	NA	FALSE
pk2080	58.1015	0.714044	0.523323	1.36444	0.172429	0.466361	FALSE
pk2081	126.065	0.710834	0.237186	2.99695	0.002727	0.0240291	FALSE
pk2082	561.684	-0.356393	0.175626	-2.02927	0.0424304	0.18794	FALSE
pk2083	254.833	0.207585	0.205737	1.00898	0.312984	0.636991	FALSE
pk2086	190.708	-0.186316	0.230247	-0.809204	0.418398	0.729169	FALSE
pk2088	153.647	0.869934	0.168337	5.1678	2.36868e-07	9.17688e-06	FALSE
pk2089	196.453	-0.033608	0.612408	-0.0548784	0.956235	0.986159	FALSE
pk2093	254.687	-0.0755907	0.256516	-0.294682	0.768236	0.921386	FALSE
pk2094	155.924	-0.0848418	0.240896	-0.352193	0.724694	0.902845	FALSE
pk2100	76.5255	0.201685	0.276055	0.730598	0.465025	0.763818	FALSE
pk2101	79.1948	-0.765415	0.24924	-3.071	0.00213344	0.019656	FALSE
pk2103	127.883	-0.318447	0.161303	-1.97422	0.0483571	0.205986	FALSE
pk2104	145.17	0.456647	0.182158	2.50687	0.0121804	0.0762505	FALSE
pk2105	61.6378	-0.366836	0.920973	-0.398313	0.6904	0.888521	FALSE
pk2106	93.3393	-0.335678	0.415876	-0.807159	0.419575	0.73012	FALSE
pk2107	53.1128	0.395855	0.293185	1.35019	0.176956	0.472503	FALSE
pk2109	198.783	-0.216084	0.219542	-0.984251	0.324992	0.649619	FALSE
pk2110	131.136	0.256909	0.216847	1.18475	0.236116	0.552709	FALSE
pk2111	81.0403	-1.01753	0.208815	-4.87288	1.09981e-06	3.50846e-05	TRUE
pk2113	510.093	0.0735302	0.156279	0.470506	0.637994	0.863627	FALSE
pk2114	98.4641	0.209809	0.253122	0.828883	0.407171	0.720462	FALSE
pk2116	54.1201	-0.123356	0.247174	-0.499064	0.617734	0.855252	FALSE
pk2117	121.705	-0.0443119	0.240085	-0.184568	0.853568	0.952557	FALSE
pk2118	32.488	-0.465413	0.325139	-1.43143	0.152307	NA	FALSE
pk2119	218.534	0.346066	0.189943	1.82195	0.0684631	0.262013	FALSE
pk2121	166.907	-0.100389	0.179736	-0.558535	0.576479	0.834108	FALSE
pk2122	74.7797	-0.0518956	0.25584	-0.202844	0.839257	0.947199	FALSE
pk2124	141.266	-1.31058	0.173374	-7.55925	4.05387e-14	1.05554e-11	TRUE
pk2125	40.7368	0.277771	0.315748	0.879725	0.379008	0.697666	FALSE
pk2126	72.7514	0.0304751	0.261369	0.116598	0.907178	0.970052	FALSE
pk2127	49.3474	0.856015	0.392397	2.1815	0.0291461	0.144172	FALSE
pk2128	308.054	-0.257625	0.188723	-1.36509	0.172224	0.466076	FALSE
pk2130	499.59	-0.247782	0.121957	-2.03171	0.042183	0.187191	FALSE
pk2132	226.357	-0.522691	0.160132	-3.26412	0.00109805	0.0116163	FALSE
pk2133	1537.61	-0.347688	0.115007	-3.0232	0.00250121	0.0224364	FALSE
pk2134	66.257	-0.0370878	0.238617	-0.155428	0.876484	0.961225	FALSE
pk2137	133.496	-0.834343	0.220845	-3.77795	0.000158122	0.00237529	FALSE
pk2138	90.0927	-0.169084	0.27623	-0.612114	0.540463	0.813777	FALSE
pk2139	41.6681	-0.311157	0.32406	-0.960184	0.336963	0.661212	FALSE
pk2140	220.18	-0.0982658	0.152522	-0.644273	0.519399	0.801796	FALSE
pk2143	98.1378	-0.481757	0.181105	-2.6601	0.00781171	0.0542726	FALSE
pk2144	208.168	-0.547841	0.259095	-2.11444	0.0344775	0.162186	FALSE
pk2145	78.4498	0.102392	0.224679	0.455727	0.648586	0.868568	FALSE
pk2147	77.3628	0.165914	0.360018	0.46085	0.644906	0.866983	FALSE
pk2148	22.6461	0.0431914	0.416396	0.103727	0.917386	NA	FALSE
pk2149	66.2589	-0.731661	0.246203	-2.97178	0.00296083	0.0256671	FALSE
pk2150	418.948	-0.299241	0.105783	-2.82881	0.00467213	0.0365351	FALSE
pk2151	83.7499	0.281719	0.288162	0.977639	0.328253	0.652802	FALSE
pk2153	93.5773	0.158042	0.214321	0.737407	0.460875	0.760763	FALSE
pk2154	288.189	-0.0126346	0.16362	-0.0772193	0.938449	0.980568	FALSE
pk2155	75.1582	-0.791021	0.213605	-3.70319	0.000212908	0.00304476	FALSE
pk2156	137.398	-0.644021	0.156862	-4.10565	4.0318e-05	0.000759134	FALSE
pk2157	347.372	-0.622584	0.205697	-3.02671	0.00247233	0.0222325	FALSE
pk2158	254.742	-0.243562	0.127768	-1.90628	0.0566142	0.230038	FALSE
pk2161	210.344	-0.0592851	0.143583	-0.412897	0.679682	0.882769	FALSE
pk2162	46.4065	-0.311552	0.359165	-0.867435	0.385704	0.703145	FALSE
pk2163	231.394	0.07993	0.155824	0.51295	0.607986	0.851215	FALSE
pk2164	23.0269	-1.1361	0.556513	-2.04146	0.0412055	NA	FALSE
pk2166	213.098	0.155015	0.153244	1.01156	0.311748	0.63586	FALSE
pk2169	278.88	-0.316495	0.141081	-2.24335	0.0248742	0.12826	FALSE
pk2170	244.106	0.00150758	0.145634	0.0103519	0.991741	0.997149	FALSE
pk2171	27.9298	0.0903907	0.334254	0.270426	0.786833	NA	FALSE
pk2172	273.844	-0.214685	0.166261	-1.29125	0.196615	0.500756	FALSE
pk2173	389.485	-0.243775	0.147872	-1.64855	0.0992399	0.33367	FALSE
pk2174	371.929	-0.0518522	0.25064	-0.206879	0.836104	0.945947	FALSE
pk2175	176.86	-0.424584	0.275119	-1.54328	0.122763	0.381927	FALSE
pk2176	45.8858	-0.247372	0.320206	-0.77254	0.439795	0.744636	FALSE
pk2177	451.828	-0.289172	0.231696	-1.24807	0.212007	0.521138	FALSE
pk2178	34.991	0.828278	0.757608	1.09328	0.274271	0.595496	FALSE
pk2181	53.3512	-0.349793	0.312475	-1.11943	0.262957	0.582195	FALSE
pk2182	27.0458	-0.370719	0.430999	-0.860139	0.389712	NA	FALSE
pk2183	35.9286	0.0550768	0.309432	0.177993	0.858728	0.954803	FALSE
pk2184	348.104	-0.164517	0.132664	-1.2401	0.214937	0.524626	FALSE
pk2185	398.562	0.585837	0.167286	3.50201	0.000461763	0.00576994	FALSE
pk2189	157.421	-0.339134	0.267493	-1.26782	0.204861	0.511613	FALSE
pk2191	67.6974	-1.11797	0.654343	-1.70853	0.0875379	0.308289	FALSE
pk2192	160.433	1.23488	0.427666	2.88748	0.00388338	0.0317234	TRUE
pk2193	172.093	0.360245	0.193969	1.85723	0.0632778	0.248553	FALSE
pk2194	68.6043	0.043365	0.259205	0.1673	0.867134	0.95806	FALSE
pk2195	51.3546	1.19796	0.759757	1.57676	0.11485	0.366373	FALSE
pk2196	404.062	-0.205723	0.124554	-1.65168	0.0985995	0.33237	FALSE
pk2200	101.823	1.14974	0.445066	2.58331	0.00978567	0.0643516	FALSE
pk2201	106.797	-0.889647	0.268051	-3.31895	0.000903562	0.00992202	FALSE
pk2203	102.067	-1.08253	0.39521	-2.73912	0.00616034	0.0453389	TRUE
pk2204	49.968	1.17146	0.716786	1.63432	0.102191	0.339916	FALSE
pk2205	39.024	-0.643869	0.722685	-0.890939	0.372962	0.692061	FALSE
pk2206	62.2553	0.269709	0.251188	1.07373	0.282942	0.606316	FALSE
pk2207	39.235	0.355612	0.391114	0.909229	0.363229	0.684786	FALSE
pk2208	72.8491	0.197744	0.209887	0.942142	0.34612	0.669615	FALSE
pk2211	96.8111	-0.300216	0.460573	-0.651832	0.514509	0.79846	FALSE
pk2212	405.82	0.499271	0.125983	3.96299	7.40165e-05	0.00126432	FALSE
pk2213	76.9868	-0.76355	0.615099	-1.24134	0.214479	0.523923	FALSE
pk2214	149.629	0.550062	0.333241	1.65064	0.098812	0.332851	FALSE
pk2215	150.661	1.07718	0.317708	3.39046	0.000697755	0.00806338	TRUE
pk2216	133.847	0.272158	0.178695	1.52304	0.12775	0.391664	FALSE
pk2217	268.129	-0.263622	0.160808	-1.63936	0.101138	0.337345	FALSE
pk2218	38.7909	0.144807	0.309891	0.467283	0.640297	0.864679	FALSE
pk2219	131.103	-0.614474	0.212508	-2.89153	0.0038337	0.0313974	FALSE
pk2220	76.4026	-0.171461	0.404897	-0.423467	0.671955	0.880019	FALSE
pk2221	149.1	0.0411444	0.239609	0.171715	0.863662	0.957078	FALSE
pk2222	73.9749	0.0496967	0.256375	0.193843	0.846299	0.950071	FALSE
pk2223	75.2391	0.691877	0.291641	2.37236	0.0176748	0.100499	FALSE
pk2225	101.744	0.167997	0.267891	0.627108	0.530588	0.808485	FALSE
pk2226	77.9052	-0.612047	0.24593	-2.4887	0.0128211	0.0791788	FALSE
pk2227	39.4129	-1.621	0.555601	-2.91756	0.0035278	0.0293909	TRUE
pk2228	39.5628	-0.366795	0.320803	-1.14337	0.252886	0.571076	FALSE
pk2229	50.6292	-1.40791	0.637032	-2.21011	0.0270972	0.136368	FALSE
pk2230	157.546	-0.00920146	0.153096	-0.0601027	0.952074	0.984643	FALSE
pk2231	47.114	0.0989092	0.473217	0.209014	0.834437	0.945813	FALSE
pk2234	117.538	0.15176	0.229296	0.661853	0.508066	0.7943	FALSE
pk2235	73.5796	-1.15018	0.435394	-2.64169	0.00824927	0.0564681	FALSE
pk2236	406.776	-0.161921	0.117786	-1.37471	0.169223	0.46197	FALSE
pk2238	131.35	0.105971	0.16566	0.639692	0.522373	0.803364	FALSE
pk2239	75.1154	-0.392896	0.216069	-1.81838	0.0690065	0.263111	FALSE
pk2240	39.1199	0.148151	0.300703	0.492681	0.622238	0.857434	FALSE
pk2241	100.699	-0.299227	0.187776	-1.59354	0.11104	0.35815	FALSE
pk2243	86.8383	0.277952	0.220519	1.26045	0.207508	0.514843	FALSE
pk2244	186.231	0.17437	0.225658	0.77272	0.439688	0.744576	FALSE
pk2245	178.212	-0.573892	0.254016	-2.25927	0.0238665	0.124533	FALSE
pk2246	218.428	-0.219598	0.170854	-1.2853	0.198689	0.503243	FALSE
pk2248	276.06	0.0899562	0.178886	0.502868	0.615057	0.854088	FALSE
pk2252	81.0108	-0.0249675	0.399585	-0.0624835	0.950178	0.983915	FALSE
pk2253	62.2206	-0.892965	0.353189	-2.52829	0.0114619	0.0727268	FALSE
pk2254	136.189	-0.0895713	0.177504	-0.504617	0.613828	0.853459	FALSE
pk2256	444.439	-0.118146	0.171083	-0.690578	0.489831	0.780577	FALSE
pk2257	83.6412	-0.126031	0.213254	-0.59099	0.554527	0.822463	FALSE
pk2258	53.5559	0.122315	0.364057	0.335979	0.736887	0.90848	FALSE
pk2259	64.9423	0.651381	0.511278	1.27403	0.202654	0.509138	FALSE
pk2262	100.525	-1.07544	0.201844	-5.32806	9.92686e-08	4.36691e-06	TRUE
pk2265	72.3188	0.328905	0.317553	1.03575	0.30032	0.624046	FALSE
pk2266	73.6784	0.503858	0.507007	0.993789	0.320325	0.644285	FALSE
pk2267	282.345	-0.420049	0.153786	-2.73139	0.00630674	0.0461579	FALSE
pk2268	228.256	0.0595536	0.165425	0.360004	0.718845	0.900806	FALSE
pk2269	143.583	-0.580841	0.1776	-3.27051	0.00107355	0.0113864	FALSE
pk2271	138.993	-0.106525	0.174766	-0.609525	0.542176	0.814533	FALSE
pk2272	209.379	0.483195	0.227195	2.12679	0.0334377	0.158722	FALSE
pk2273	155.243	-0.658167	0.213888	-3.07715	0.00208988	0.0193286	FALSE
pk2276	58.8141	-0.197122	0.291528	-0.676168	0.498934	0.786914	FALSE
pk2277	119.28	-0.0759052	0.210428	-0.360718	0.71831	0.900806	FALSE
pk2278	181.809	0.00251049	0.275295	0.00911926	0.992724	0.997556	FALSE
pk2280	79.1281	0.212592	0.205443	1.0348	0.300763	0.624606	FALSE
pk2281	346.699	0.274353	0.196376	1.39708	0.16239	0.450552	FALSE
pk2284	320.9	-0.356641	0.188601	-1.89098	0.0586268	0.23537	FALSE
pk2285	91.2992	-0.500711	0.231346	-2.16434	0.0304382	0.148778	FALSE
pk2286	295.589	-0.104247	0.138904	-0.750495	0.452957	0.755638	FALSE
pk2288	170.118	-0.271364	0.268453	-1.01084	0.312092	0.636252	FALSE
pk2290	776.44	-0.094488	0.127578	-0.740632	0.458917	0.759554	FALSE
pk2292	123.399	0.168485	0.20384	0.826555	0.408489	0.721913	FALSE
pk2298	170.175	-0.518879	0.149863	-3.46234	0.000535492	0.00648378	FALSE
pk2299	139.792	-0.636259	0.168355	-3.77926	0.000157296	0.00236657	FALSE
pk2300	111.573	-0.238962	0.249742	-0.956836	0.33865	0.662762	FALSE
pk2301	182.592	-0.419675	0.143757	-2.91935	0.00350766	0.0292663	FALSE
pk2303	79.7781	-0.136393	0.214874	-0.634757	0.525587	0.805674	FALSE
pk2305	108.112	0.0291203	0.190207	0.153098	0.878321	0.962072	FALSE
pk2306	55.8902	-0.136052	0.272967	-0.498418	0.618189	0.85549	FALSE
pk2307	260.517	-0.430525	0.233021	-1.84758	0.0646627	0.252313	FALSE
pk2308	218.592	-0.529461	0.145675	-3.63453	0.000278485	0.00379123	FALSE
pk2309	67.5449	-0.121471	0.232162	-0.523216	0.600824	0.847676	FALSE
pk2311	50.448	-0.34163	0.315041	-1.0844	0.278189	0.600689	FALSE
pk2312	100.362	0.188178	0.213129	0.882933	0.377272	0.696025	FALSE
pk2313	123.757	0.213465	0.188286	1.13373	0.256908	0.575805	FALSE
pk2314	258.192	0.20439	0.149559	1.36662	0.171745	0.465556	FALSE
pk2315	146.104	0.0927089	0.201368	0.460394	0.645233	0.867087	FALSE
pk2316	196.487	0.0173286	0.169371	0.102312	0.918509	0.973507	FALSE
pk2317	234.399	0.45413	0.301899	1.50424	0.132519	0.400549	FALSE
pk2321	1094.61	-0.318877	0.153267	-2.08053	0.0374768	0.171957	FALSE
pk2323	104.258	0.112583	0.207473	0.542641	0.587377	0.839737	FALSE
pk2325	123.012	-0.0986757	0.178137	-0.553931	0.579626	0.835512	FALSE
pk2326	77.9577	-0.367182	0.200814	-1.82846	0.0674798	0.259729	FALSE
pk2327	320.879	0.887794	0.185643	4.78225	1.7334e-06	5.19698e-05	FALSE
pk2328	124.381	0.16765	0.253063	0.662482	0.507662	0.794272	FALSE
pk2329	105.904	0.419638	0.231814	1.81024	0.0702588	0.266269	FALSE
pk2330	626.225	0.300471	0.135652	2.21502	0.0267589	0.135066	FALSE
pk2331	150.711	0.423361	0.169343	2.50002	0.0124185	0.0774032	FALSE
pk2332	378.271	0.0266709	0.139894	0.190651	0.848799	0.950876	FALSE
pk2333	42.0635	0.186462	0.299886	0.621777	0.534088	0.810201	FALSE
pk2334	291.684	0.592737	0.147837	4.00939	6.08764e-05	0.0010748	FALSE
pk2338	306.122	-0.441731	0.130512	-3.38459	0.000712842	0.00820166	FALSE
pk2339	116.242	-0.761261	0.201426	-3.77936	0.00015723	0.00236657	FALSE
pk2340	537.499	-0.571225	0.10107	-5.65179	1.58784e-08	8.94031e-07	FALSE
pk2341	91.5318	0.0589999	0.459854	0.128301	0.897911	0.968264	FALSE
pk2343	140.555	-0.199602	0.17219	-1.15919	0.246377	0.564649	FALSE
pk2344	34.5052	0.131354	0.479243	0.274086	0.784019	NA	FALSE
pk2345	68.1434	0.669444	0.386394	1.73254	0.0831767	0.298556	FALSE
pk2346	127.922	-0.995345	0.188892	-5.26939	1.3688e-07	5.70042e-06	FALSE
pk2347	184.645	-0.679735	0.140641	-4.83312	1.34413e-06	4.15932e-05	FALSE
pk2349	59.7478	0.135225	0.280328	0.482381	0.629535	0.860582	FALSE
pk2350	366.184	-0.289357	0.104703	-2.76359	0.00571694	0.0428658	FALSE
pk2351	201.462	-0.188923	0.14179	-1.33241	0.182725	0.481094	FALSE
pk2352	58.1487	-0.731036	0.310778	-2.35228	0.0186588	0.104452	FALSE
pk2353	213.245	0.844966	0.173013	4.88383	1.04045e-06	3.35614e-05	FALSE
pk2354	236.762	0.114241	0.172081	0.663878	0.506768	0.793683	FALSE
pk2355	43.3325	0.960262	0.339773	2.82619	0.00471059	0.0367465	FALSE
pk2356	144.402	0.228149	0.220674	1.03387	0.301195	0.62519	FALSE
pk2357	166.675	-0.132991	0.16519	-0.805083	0.420772	0.731352	FALSE
pk2358	232.442	-0.26314	0.139278	-1.88932	0.0588484	0.236031	FALSE
pk2359	164.242	0.29986	0.191746	1.56383	0.117857	0.372395	FALSE
pk2363	172.139	0.618726	0.198331	3.11967	0.00181053	0.0172699	FALSE
pk2364	128.873	-0.432758	0.285339	-1.51664	0.129357	0.394791	FALSE
pk2365	269.984	-0.37301	0.241329	-1.54565	0.12219	0.3808	FALSE
pk2366	524.63	0.33666	0.143044	2.35354	0.0185956	0.104218	FALSE
pk2367	209.463	-0.279864	0.126016	-2.22087	0.0263598	0.133541	FALSE
pk2368	168.839	-0.246944	0.227816	-1.08397	0.27838	0.600967	FALSE
pk2370	455.599	0.100884	0.163724	0.616181	0.537775	0.812195	FALSE
pk2371	55.2339	0.368467	0.28054	1.31342	0.189042	0.490032	FALSE
pk2373	193.504	1.09025	0.169858	6.4186	1.37536e-10	1.37546e-08	TRUE
pk2374	180.713	0.162106	0.211566	0.76622	0.443545	0.747092	FALSE
pk2375	150.031	-0.20904	0.264016	-0.791773	0.428493	0.736811	FALSE
pk2376	197.846	-0.0670609	0.15209	-0.440929	0.659264	0.874079	FALSE
pk2377	217.623	0.395548	0.145546	2.71769	0.00657391	0.0477265	FALSE
pk2378	164.244	-0.0575007	0.143079	-0.401881	0.687771	0.887013	FALSE
pk2379	213.454	0.25683	0.134691	1.90681	0.0565454	0.229888	FALSE
pk2382	614.567	0.20573	0.126806	1.6224	0.104717	0.345336	FALSE
pk2385	392.053	-0.0409239	0.149204	-0.274282	0.783868	0.92773	FALSE
pk2386	941.739	-0.102745	0.12445	-0.825595	0.409034	0.722213	FALSE
pk2387	163.25	0.377751	0.154373	2.44699	0.0144053	0.0864856	FALSE
pk2389	100.921	0.593876	0.190417	3.11882	0.00181574	0.0173025	FALSE
pk2391	97.006	0.835188	0.224396	3.72193	0.000197705	0.00285276	FALSE
pk2392	59.5626	-1.07615	0.242295	-4.44149	8.93385e-06	0.000215716	TRUE
pk2393	54.043	-0.548484	0.420143	-1.30547	0.191733	0.493716	FALSE
pk2394	47.949	-0.91716	0.273836	-3.3493	0.000810148	0.0091215	FALSE
pk2396	128.695	-0.341184	0.170729	-1.9984	0.0456736	0.197727	FALSE
pk2397	43.4658	0.0803871	0.307722	0.261233	0.793913	0.931982	FALSE
pk2399	297.356	0.0012885	0.126288	0.0102029	0.991859	0.997175	FALSE
pk2400	259.301	-0.102832	0.358086	-0.287171	0.773981	0.923256	FALSE
pk2401	74.2667	-0.559247	0.199151	-2.80816	0.00498253	0.0384433	FALSE
pk2403	34.9685	-0.385989	0.298698	-1.29224	0.196274	0.500196	FALSE
pk2406	75.3047	0.239295	0.361537	0.661883	0.508046	0.7943	FALSE
pk2407	269.477	-0.459263	0.184361	-2.49111	0.0127344	0.0787945	FALSE
pk2409	139.038	-0.467537	0.189739	-2.46411	0.0137354	0.083463	FALSE
pk2410	52.4222	-0.0389479	0.257649	-0.151166	0.879844	0.962459	FALSE
pk2411	156.804	-0.0749599	0.142901	-0.524557	0.599891	0.847206	FALSE
pk2412	158.297	-0.068923	0.152032	-0.453344	0.650301	0.869639	FALSE
pk2414	63.5111	-0.73878	0.488106	-1.51357	0.130136	0.396374	FALSE
pk2415	55.155	0.479018	0.303807	1.57672	0.114861	0.366373	FALSE
pk2420	56.7409	-0.62766	0.249651	-2.51415	0.0119319	0.0751438	FALSE
pk2421	265.69	-0.122706	0.243743	-0.503425	0.614665	0.853894	FALSE
pk2424	229.843	-0.260732	0.291441	-0.89463	0.370985	0.690463	FALSE
pk2425	153.5	0.168646	0.201991	0.83492	0.403763	0.718391	FALSE
pk2426	288.003	0.0642737	0.139425	0.460992	0.644804	0.866958	FALSE
pk2427	48.5007	-0.0860754	0.290669	-0.296129	0.767132	0.921134	FALSE
pk2432	181.824	0.156145	0.196799	0.793426	0.42753	0.735766	FALSE
pk2433	39.5408	0.345235	0.378028	0.913252	0.36111	0.68335	FALSE
pk2434	118.364	0.136074	0.527811	0.257808	0.796555	0.933303	FALSE
pk2435	156.181	-0.236557	0.231224	-1.02306	0.306278	0.630952	FALSE
pk2441	199.29	0.311464	0.229935	1.35457	0.175554	0.470542	FALSE
pk2442	266.038	-0.0608336	0.133353	-0.456184	0.648257	0.868355	FALSE
pk2444	290.366	-0.0802756	0.118649	-0.676579	0.498673	0.786632	FALSE
pk2446	286.869	-0.191036	0.31237	-0.611569	0.540823	0.814002	FALSE
pk2447	176.622	-0.179632	0.216074	-0.831344	0.405779	0.719674	FALSE
pk2448	95.9528	-0.400317	0.223185	-1.79365	0.072869	0.272947	FALSE
pk2449	349.383	0.674668	0.176079	3.83162	0.000127302	0.00198451	FALSE
pk2450	41.4123	0.488357	0.327481	1.49126	0.135894	0.406839	FALSE
pk2451	103.994	-0.986776	0.461195	-2.13961	0.0323864	0.155049	FALSE
pk2452	155.54	-0.182548	0.309082	-0.590613	0.55478	0.822526	FALSE
pk2453	331.985	0.00910307	0.17125	0.0531566	0.957607	0.986518	FALSE
pk2454	378.415	0.246135	0.123046	2.00035	0.0454621	0.19723	FALSE
pk2455	43.5001	0.489565	0.325676	1.50323	0.13278	0.401005	FALSE
pk2456	159.055	0.991906	0.20202	4.90995	9.10993e-07	2.99199e-05	FALSE
pk2457	64.2327	0.176746	0.256493	0.689085	0.490769	0.780892	FALSE
pk2458	44.6631	-0.0365985	0.296416	-0.12347	0.901735	0.968678	FALSE
pk2460	41.1406	0.658498	0.356091	1.84924	0.0644232	0.25165	FALSE
pk2461	80.2	0.458131	0.203073	2.25599	0.024071	0.125261	FALSE
pk2462	199.737	0.0955552	0.167327	0.571068	0.567954	0.829525	FALSE
pk2464	216.547	-0.0817201	0.199387	-0.409857	0.681911	0.883939	FALSE
pk2465	216.16	-0.385596	0.188912	-2.04115	0.0412362	0.184234	FALSE
pk2466	124.48	-0.292701	0.360762	-0.81134	0.41717	0.728435	FALSE
pk2468	218.644	0.00918641	0.217064	0.0423213	0.966243	0.98984	FALSE
pk2470	73.9904	-0.0140371	0.293112	-0.0478898	0.961804	0.988241	FALSE
pk2471	108.009	-0.153014	0.202903	-0.754127	0.450773	0.753644	FALSE
pk2472	100.843	0.63076	0.193704	3.25631	0.00112871	0.0118582	FALSE
pk2473	145.054	-0.015885	0.246203	-0.0645198	0.948556	0.983363	FALSE
pk2475	91.0137	-1.27772	0.214613	-5.95359	2.62323e-09	1.83132e-07	TRUE
pk2476	39.1204	-0.434397	0.354631	-1.22493	0.220602	0.532741	FALSE
pk2477	61.2318	0.0720743	0.356125	0.202385	0.839616	0.947423	FALSE
pk2478	69.6046	-0.533039	0.243311	-2.19077	0.0284683	0.141541	FALSE
pk2480	80.9814	0.0564153	0.21242	0.265583	0.79056	0.930893	FALSE
pk2484	53.3821	0.0720031	0.411754	0.174869	0.861182	0.955932	FALSE
pk2485	264.381	-0.199726	0.199022	-1.00354	0.315601	0.639142	FALSE
pk2486	193.785	0.0978406	0.242159	0.404035	0.686187	0.885994	FALSE
pk2490	255.286	-0.0334044	0.136334	-0.245018	0.806443	0.936506	FALSE
pk2492	228.449	-0.0712557	0.15388	-0.463061	0.643321	0.866074	FALSE
pk2497	569.221	0.1532	0.18094	0.846688	0.397169	0.713565	FALSE
pk2502	408.799	-0.065546	0.101128	-0.648152	0.516886	0.800309	FALSE
pk2505	912.093	0.195072	0.10719	1.81986	0.0687802	0.262566	FALSE
pk2506	52.6972	0.219809	0.34002	0.646459	0.517982	0.800959	FALSE
pk2507	417.639	0.701713	0.143581	4.88723	1.02265e-06	3.31725e-05	FALSE
pk2508	52.503	0.849731	0.477117	1.78097	0.0749175	0.278087	FALSE
pk2509	61.1208	0.342994	0.269586	1.2723	0.203268	0.509703	FALSE
pk2510	76.6723	0.229671	0.228102	1.00688	0.313993	0.637918	FALSE
pk2514	49.4628	0.667264	0.282982	2.35797	0.018375	0.103362	FALSE
pk2516	310.033	0.112411	0.170867	0.657883	0.510613	0.795866	FALSE
pk2517	332.049	-0.185107	0.121725	-1.5207	0.128335	0.392791	FALSE
pk2518	111.404	-0.0508864	0.324379	-0.156873	0.875345	0.960891	FALSE
pk2520	52.5818	-1.11572	0.313351	-3.5606	0.000370007	0.00479979	TRUE
pk2521	210.782	-0.205532	0.195681	-1.05034	0.29356	0.61745	FALSE
pk2522	209.136	0.170924	0.157174	1.08749	0.276822	0.598636	FALSE
pk2523	313.49	0.847413	0.136356	6.21469	5.14251e-10	4.51759e-08	FALSE
pk2525	397.649	0.125082	0.12751	0.980954	0.326615	0.651337	FALSE
pk2526	107.172	0.203104	0.256759	0.791033	0.428925	0.736981	FALSE
pk2527	209.034	0.261349	0.240454	1.0869	0.277082	0.599004	FALSE
pk2529	647.864	-0.0755206	0.0980399	-0.770305	0.441119	0.745705	FALSE
pk2530	159.616	0.81558	0.302572	2.69549	0.0070286	0.0503197	FALSE
pk2531	81.6375	0.744455	0.287815	2.58658	0.00969341	0.0638903	FALSE
pk2532	180.627	0.265475	0.144999	1.83087	0.0671195	0.258755	FALSE
pk2534	68.449	0.265426	0.411069	0.645698	0.518475	0.801249	FALSE
pk2539	221.391	-0.205169	0.136956	-1.49806	0.134118	0.403428	FALSE
pk2540	217.212	-0.128021	0.202179	-0.633206	0.526599	0.806388	FALSE
pk2543	151.595	-0.639639	0.184439	-3.46803	0.000524294	0.0063749	FALSE
pk2546	481.619	-0.0575652	0.102675	-0.560653	0.575034	0.832939	FALSE
pk2547	70.4952	0.118971	0.336611	0.353438	0.72376	0.902529	FALSE
pk2548	119.228	-0.505537	0.20247	-2.49685	0.0125302	0.077913	FALSE
pk2549	89.5679	-1.02629	0.7656	-1.3405	0.180083	0.477283	FALSE
pk2550	870.851	-0.120924	0.110018	-1.09913	0.271711	0.592456	FALSE
pk2554	175.611	-0.110036	0.196081	-0.561175	0.574678	0.832633	FALSE
pk2555	150.22	-0.254261	0.159139	-1.59773	0.110104	0.356473	FALSE
pk2556	150.062	0.0237038	0.180538	0.131295	0.895542	0.96767	FALSE
pk2558	42.6561	-0.51117	0.323933	-1.57801	0.114562	0.365921	FALSE
pk2560	126.87	0.0898501	0.201946	0.444922	0.656376	0.872735	FALSE
pk2561	255.815	0.447209	0.147178	3.03856	0.00237711	0.0215054	FALSE
pk2564	77.7178	-0.347129	0.308072	-1.12678	0.259836	0.578476	FALSE
pk2565	38.4033	0.43974	0.31587	1.39216	0.163875	0.452889	FALSE
pk2567	89.8669	-0.292826	0.254327	-1.15138	0.249577	0.567798	FALSE
pk2574	155.846	-0.0496315	0.182931	-0.271312	0.786151	0.92888	FALSE
pk2575	265.726	0.256515	0.118651	2.16193	0.0306233	0.149481	FALSE
pk2579	372.237	-0.144887	0.152138	-0.952339	0.340925	0.664783	FALSE
pk2580	106.946	-0.259044	0.179778	-1.44091	0.149609	0.42931	FALSE
pk2581	53.6232	-0.294002	0.240816	-1.22086	0.22214	0.534533	FALSE
pk2582	146.18	0.158837	0.206198	0.770315	0.441113	0.745705	FALSE
pk2584	291.419	-0.0740538	0.125523	-0.589962	0.555216	0.82262	FALSE
pk2586	67.952	0.592793	0.268841	2.20499	0.0274545	0.137673	FALSE
pk2587	299.035	-0.176641	0.145959	-1.21021	0.226198	0.54015	FALSE
pk2588	77.4238	0.515009	0.260268	1.97876	0.0478425	0.204246	FALSE
pk2591	199.404	-0.137211	0.197162	-0.695928	0.486474	0.777693	FALSE
pk2592	236.982	-0.0937819	0.384832	-0.243696	0.807466	0.936888	FALSE
pk2594	23.8709	-0.304724	0.485155	-0.628097	0.52994	NA	FALSE
pk2599	142.703	-0.178091	0.170815	-1.04259	0.297137	0.620752	FALSE
pk2601	113.412	-0.623925	0.184427	-3.38305	0.000716857	0.00823146	FALSE
pk2604	486.865	-0.0506907	0.230765	-0.219664	0.826133	0.943115	FALSE
pk2610	54.5715	-1.12353	0.493856	-2.27502	0.0229048	0.121055	FALSE
pk2612	109.933	0.117314	0.206589	0.56786	0.57013	0.830367	FALSE
pk2613	50.4103	0.118422	0.302658	0.391271	0.695597	0.890197	FALSE
pk2614	114.039	-0.605299	0.193919	-3.12139	0.00179997	0.0171863	FALSE
pk2615	356.033	-0.256856	0.125679	-2.04375	0.040978	0.183416	FALSE
pk2616	137.756	0.160362	0.197878	0.810408	0.417706	0.728885	FALSE
pk2618	25.6919	-0.325575	0.371849	-0.875557	0.381271	NA	FALSE
pk2619	242.83	-0.321799	0.188216	-1.70973	0.0873157	0.307944	FALSE
pk2621	87.5168	0.0432881	0.253253	0.170928	0.86428	0.957188	FALSE
pk2622	158.623	-0.109309	0.873358	-0.12516	0.900397	0.968653	FALSE
pk2623	607.471	-0.0399371	0.124757	-0.320118	0.748879	0.913439	FALSE
pk2625	116.062	-1.07576	0.457424	-2.35178	0.0186838	0.104509	FALSE
pk2626	451.983	0.557318	0.225207	2.47469	0.0133353	0.081587	FALSE
pk2627	322.086	0.00927236	0.182851	0.05071	0.959557	0.987286	FALSE
pk2628	113.714	-0.0510681	0.379931	-0.134414	0.893075	0.967227	FALSE
pk2629	79.2927	-0.0143077	0.33892	-0.0422158	0.966327	0.989891	FALSE
pk2630	163.983	-0.15897	0.176863	-0.898834	0.368741	0.688571	FALSE
pk2631	469.754	0.691594	0.155119	4.45846	8.25512e-06	0.000201455	FALSE
pk2632	120.237	0.6344	0.199963	3.17259	0.00151087	0.0149391	FALSE
pk2633	205.387	0.926392	0.139564	6.63775	3.18514e-11	3.85175e-09	FALSE
pk2634	407.129	0.279906	0.132362	2.11469	0.0344563	0.162143	FALSE
pk2636	129.496	0.0896829	0.171632	0.522531	0.601301	0.847705	FALSE
pk2637	341.232	0.147934	0.160055	0.924269	0.355346	0.677813	FALSE
pk2645	73.5532	0.0914919	0.486933	0.187894	0.850959	0.951708	FALSE
pk2646	61.7207	0.701254	0.281909	2.48752	0.0128637	0.0793581	FALSE
pk2647	42.6366	-0.0388343	0.329068	-0.118013	0.906057	0.969649	FALSE
pk2648	86.9429	-1.13406	0.349224	-3.24736	0.0011648	0.0121206	TRUE
pk2649	183.207	0.10829	0.155219	0.697662	0.485389	0.777145	FALSE
pk2650	243.202	-0.341097	0.169174	-2.01625	0.0437741	0.191778	FALSE
pk2656	108.905	-0.694264	0.219395	-3.16444	0.0015538	0.0152696	FALSE
pk2658	159.482	-0.101063	0.165575	-0.610377	0.541612	0.81433	FALSE
pk2660	74.3454	-0.643994	0.238577	-2.69931	0.00694828	0.0498311	FALSE
pk2664	102.056	0.522976	0.723826	0.722516	0.469977	0.766736	FALSE
pk2665	237.741	-0.278252	0.175	-1.59001	0.111833	0.359814	FALSE
pk2666	133.852	-0.162502	0.205663	-0.790137	0.429448	0.73718	FALSE
pk2667	113.866	-0.62638	0.16678	-3.75573	0.000172835	0.00255905	FALSE
pk2668	146.699	-0.0230135	0.174569	-0.13183	0.895118	0.967517	FALSE
pk2670	366.948	-0.0644824	0.130546	-0.493945	0.621345	0.85716	FALSE
pk2671	39.332	0.253184	0.563559	0.449259	0.653245	0.871214	FALSE
pk2672	291.494	0.621776	0.17753	3.50236	0.000461149	0.00576863	FALSE
pk2673	61.2961	-0.714745	1.01087	-0.70706	0.479529	0.77284	FALSE
pk2674	213.754	-0.232343	0.243286	-0.955017	0.339569	0.663526	FALSE
pk2676	66.5386	-0.319506	0.234827	-1.3606	0.173639	0.467902	FALSE
pk2677	95.1031	-0.555414	0.22584	-2.45932	0.0139201	0.0842375	FALSE
pk2678	130.585	-0.336398	0.224242	-1.50016	0.133574	0.402392	FALSE
pk2680	68.4519	-0.812934	0.471062	-1.72575	0.0843929	0.301349	FALSE
pk2681	131.248	0.746596	0.312149	2.39179	0.0167663	0.0968772	FALSE
pk2683	41.9565	-0.677457	0.410517	-1.65025	0.0988913	0.332925	FALSE
pk2684	66.4454	-0.259025	0.364186	-0.711244	0.476933	0.771146	FALSE
pk2688	485.473	-0.128476	0.103197	-1.24496	0.213148	0.522643	FALSE
pk2689	79.3708	0.261121	0.234132	1.11527	0.264734	0.584339	FALSE
pk2690	159.345	0.494807	0.155295	3.18624	0.00144133	0.0143794	FALSE
pk2691	92.5105	0.172847	0.244242	0.707689	0.479138	0.772771	FALSE
pk2692	38.7711	-0.800977	0.550795	-1.45422	0.145885	0.423781	FALSE
pk2693	91.2806	-0.332406	0.43078	-0.771637	0.440329	0.745099	FALSE
pk2694	440.986	-0.210356	0.137328	-1.53177	0.125579	0.387518	FALSE
pk2695	95.2755	0.407865	0.459303	0.888008	0.374536	0.693234	FALSE
pk2696	137.522	0.818566	0.202525	4.04181	5.30406e-05	0.000959912	FALSE
pk2697	32.7841	0.326567	0.450766	0.72447	0.468777	NA	FALSE
pk2698	221.136	1.11419	0.186176	5.98462	2.16897e-09	1.54784e-07	TRUE
pk2699	167.798	0.606706	0.26583	2.28231	0.0224711	0.119452	FALSE
pk2700	134.263	-1.10009	0.281719	-3.90493	9.42527e-05	0.00154427	TRUE
pk2702	99.4223	0.248772	0.294536	0.844621	0.398322	0.714626	FALSE
pk2703	54.6123	0.217348	0.268527	0.809409	0.41828	0.729096	FALSE
pk2704	212.664	0.808606	0.198342	4.07683	4.5654e-05	0.000845827	FALSE
pk2705	360.867	-0.129514	0.132373	-0.9784	0.327877	0.652461	FALSE
pk2706	786.602	-0.261328	0.109547	-2.38554	0.0170542	0.0979227	FALSE
pk2707	90.8625	1.09493	0.440293	2.48682	0.012889	0.0794619	FALSE
pk2708	44.72	-0.0743794	0.310539	-0.239517	0.810705	0.937464	FALSE
pk2709	18.3493	-0.712021	0.474383	-1.50094	0.133371	NA	FALSE
pk2710	165.033	0.653407	0.260405	2.50919	0.0121007	0.075963	FALSE
pk2711	34.386	0.725576	0.350506	2.07008	0.0384445	NA	FALSE
pk2712	51.81	0.34618	0.509739	0.679132	0.497054	0.785379	FALSE
pk2713	148.527	-0.207503	0.19054	-1.08903	0.276143	0.597833	FALSE
pk2714	76.3257	0.0217718	0.230204	0.094576	0.924652	0.975303	FALSE
pk2715	61.4699	0.387456	0.385583	1.00486	0.314965	0.638696	FALSE
pk2717	283.433	0.0439319	0.165185	0.265956	0.790273	0.930841	FALSE
pk2718	58.5909	0.588934	0.28002	2.10319	0.0354495	0.165513	FALSE
pk2719	117.901	-0.221925	0.213335	-1.04027	0.298215	0.621703	FALSE
pk2722	124.071	-0.487039	0.184314	-2.64244	0.00823104	0.0563729	FALSE
pk2727	89.7078	-0.906496	0.189324	-4.78806	1.684e-06	5.0699e-05	FALSE
pk2730	253.97	0.0360598	0.145663	0.247556	0.804478	0.936144	FALSE
pk2731	116.222	-0.588813	0.185741	-3.17007	0.00152402	0.0150337	FALSE
pk2732	52.3695	-1.18439	1.42744	-0.829731	0.406691	0.720055	FALSE
pk2736	156.355	-0.306376	0.360984	-0.848723	0.396035	0.712538	FALSE
pk2739	156.712	0.230394	0.259391	0.88821	0.374428	0.693166	FALSE
pk2744	260.591	-0.012975	0.174123	-0.0745162	0.9406	0.980996	FALSE
pk2745	104.98	-0.278656	0.208165	-1.33863	0.180692	0.478289	FALSE
pk2747	111.019	-0.320926	0.201694	-1.59115	0.111575	0.359414	FALSE
pk2750	292.418	-0.00974286	0.145253	-0.0670749	0.946522	0.983036	FALSE
pk2751	126.389	-1.01326	0.170344	-5.94832	2.70907e-09	1.88017e-07	TRUE
pk2752	118.232	0.291002	0.179768	1.61876	0.105498	0.346647	FALSE
pk2754	80.5291	-0.218126	0.218653	-0.997591	0.318478	0.641877	FALSE
pk2755	125.354	-0.628226	0.257482	-2.43988	0.0146921	0.0878243	FALSE
pk2756	206.267	0.0702492	0.672035	0.104532	0.916747	0.972895	FALSE
pk2757	363.669	-0.221462	0.162832	-1.36007	0.173809	0.468167	FALSE
pk2758	465.438	0.152427	0.165465	0.921199	0.356947	0.678849	FALSE
pk2759	70.2204	0.826033	0.268842	3.07256	0.00212231	0.0195846	FALSE
pk2760	41.7056	0.0956022	0.34082	0.280506	0.779089	0.925554	FALSE
pk2761	57.2423	0.531894	0.644692	0.825036	0.409351	0.722384	FALSE
pk2762	325.255	-0.184149	0.154784	-1.18972	0.234157	0.550699	FALSE
pk2765	47.0707	-0.255983	0.539929	-0.474105	0.635425	0.862434	FALSE
pk2769	355.022	-0.0688833	0.117685	-0.585317	0.558335	0.823779	FALSE
pk2770	139.307	-0.383414	0.273233	-1.40325	0.160543	0.44749	FALSE
pk2771	310.713	0.551052	0.153101	3.59927	0.000319109	0.00425018	FALSE
pk2772	237.045	-0.247562	0.208949	-1.1848	0.236098	0.552709	FALSE
pk2773	65.2719	-1.19706	0.525494	-2.27797	0.0227284	0.120336	FALSE
pk2775	105.234	0.314117	0.275958	1.13828	0.255003	0.573638	FALSE
pk2776	221.887	-0.486779	0.116028	-4.19538	2.72419e-05	0.000546767	FALSE
pk2777	531.089	0.034875	0.122898	0.283773	0.776585	0.9244	FALSE
pk2779	130.577	-0.0856081	0.176715	-0.484443	0.628072	0.860002	FALSE
pk2780	100.778	0.810922	0.28147	2.88103	0.00396378	0.0322254	FALSE
pk2784	265.986	0.090129	0.150954	0.597061	0.550467	0.819799	FALSE
pk2785	229.657	-0.255756	0.392983	-0.650806	0.515172	0.799007	FALSE
pk2786	228.614	0.102747	0.189036	0.54353	0.586765	0.839399	FALSE
pk2787	73.2711	0.336226	0.32584	1.03187	0.302131	0.626276	FALSE
pk2789	48.305	0.00194456	0.262173	0.00741706	0.994082	0.998244	FALSE
pk2791	40.8886	-0.15118	0.36087	-0.418933	0.675265	0.8814	FALSE
pk2795	283.209	-0.113323	0.136279	-0.831553	0.405661	0.719638	FALSE
pk2796	469.458	0.0586313	0.18194	0.322256	0.747259	0.912776	FALSE
pk2797	390.231	-0.322497	0.105561	-3.05509	0.00224992	0.0205022	FALSE
pk2800	88.2985	-0.629184	1.05382	-0.597048	0.550475	0.819799	FALSE
pk2803	369.87	-0.0359946	0.196621	-0.183066	0.854746	0.953149	FALSE
pk2806	200.175	-0.186711	0.18395	-1.01501	0.3101	0.634021	FALSE
pk2807	77.44	0.21702	0.275326	0.788228	0.430563	0.737986	FALSE
pk2808	139.996	0.196225	0.180269	1.08852	0.276368	0.598142	FALSE
pk2809	193.497	-0.34516	0.139087	-2.48161	0.0130791	0.0804792	FALSE
pk2810	118.181	0.371988	0.174882	2.12708	0.0334133	0.158667	FALSE
pk2812	350.564	-0.101787	0.315077	-0.323055	0.746654	0.912663	FALSE
pk2813	371.101	-0.437508	0.105366	-4.15226	3.29208e-05	0.000641158	FALSE
pk2814	144.036	-0.357591	0.161227	-2.21793	0.0265595	0.134388	FALSE
pk2817	135.883	-0.132982	0.182318	-0.729395	0.46576	0.764331	FALSE
pk2818	43.6937	-0.475128	0.326558	-1.45496	0.145681	0.423643	FALSE
pk2819	47.8705	-0.351415	0.254224	-1.3823	0.166878	0.457774	FALSE
pk2820	101.514	-0.883117	0.208822	-4.22904	2.34687e-05	0.000483458	FALSE
pk2823	132.071	-0.445373	0.187847	-2.37093	0.0177434	0.100829	FALSE
pk2826	93.6377	-0.0516816	0.242441	-0.213172	0.831193	0.94516	FALSE
pk2827	184.395	-0.414421	0.192765	-2.14988	0.0315647	0.152428	FALSE
pk2828	56.9343	-0.344292	0.30005	-1.14745	0.251196	0.569429	FALSE
pk2829	57.4632	-1.3071	0.492656	-2.65317	0.00797387	0.0550288	FALSE
pk2830	168.794	0.877774	0.210955	4.16095	3.1693e-05	0.000621089	FALSE
pk2833	857.906	0.0444397	0.0932837	0.476393	0.633794	0.86206	FALSE
pk2834	48.9294	0.882203	0.324257	2.72069	0.00651452	0.0473786	FALSE
pk2835	122.603	0.268218	0.177876	1.50789	0.131581	0.398968	FALSE
pk2836	206.198	0.0404124	0.345303	0.117035	0.906833	0.970025	FALSE
pk2837	449.024	-0.0565639	0.140774	-0.401805	0.687828	0.887046	FALSE
pk2838	62.5001	0.700435	0.265421	2.63895	0.00831623	0.056768	FALSE
pk2843	46.0066	0.0452531	0.376932	0.120056	0.904439	0.9693	FALSE
pk2844	79.1981	-0.0898298	0.235849	-0.380879	0.703293	0.894223	FALSE
pk2845	163.029	0.813663	0.234716	3.46659	0.000527107	0.00640641	FALSE
pk2846	55.9944	0.112191	0.277767	0.403904	0.686284	0.885994	FALSE
pk2848	71.0983	-0.100342	0.226621	-0.442773	0.65793	0.873518	FALSE
pk2849	101.947	0.325032	0.274029	1.18612	0.235574	0.552238	FALSE
pk2852	157.849	-1.3698	0.144016	-9.51149	1.87951e-21	1.81072e-18	TRUE
pk2854	119.503	0.65624	0.239379	2.74142	0.0061174	0.0451264	FALSE
pk2855	47.4116	0.247459	0.532904	0.46436	0.64239	0.865607	FALSE
pk2856	467.064	-0.0302467	0.153555	-0.196977	0.843846	0.948945	FALSE
pk2858	352.961	0.084735	0.106419	0.796241	0.425892	0.73462	FALSE
pk2862	164.54	0.310381	0.177301	1.75059	0.0800161	0.291153	FALSE
pk2863	84.8893	0.127394	0.218594	0.58279	0.560035	0.825065	FALSE
pk2864	811.634	0.037812	0.0921226	0.410453	0.681474	0.88378	FALSE
pk2865	99.3793	-0.454181	0.235972	-1.92472	0.0542641	0.223793	FALSE
pk2866	74.3051	0.139349	0.251123	0.554904	0.578961	0.835278	FALSE
pk2868	201.888	0.0680372	0.323043	0.210613	0.833189	0.945717	FALSE
pk2871	30.8148	0.130267	0.411591	0.316496	0.751626	NA	FALSE
pk2872	70.8996	-0.517953	0.25867	-2.00237	0.0452454	0.196614	FALSE
pk2873	118.375	0.0330371	0.227592	0.145159	0.884585	0.964602	FALSE
pk2874	46.9426	-0.374759	0.296839	-1.2625	0.20677	0.513803	FALSE
pk2875	128.659	0.0156168	0.198436	0.0786994	0.937272	0.980031	FALSE
pk2879	202.252	-0.007701	0.148539	-0.051845	0.958652	0.986987	FALSE
pk2881	135.609	-0.0254317	0.174502	-0.145739	0.884128	0.964485	FALSE
pk2883	93.7929	-0.443308	0.855627	-0.51811	0.604382	0.849315	FALSE
pk2886	37.5101	0.265634	0.297733	0.89219	0.372291	0.691425	FALSE
pk2887	154.225	-0.566787	0.176447	-3.21222	0.00131715	0.0133999	FALSE
pk2888	132.42	-0.585708	0.216185	-2.70929	0.00674278	0.0486873	FALSE
pk2889	551.647	-0.0358467	0.10205	-0.351267	0.725388	0.903144	FALSE
pk2890	212.635	-0.0441534	0.142837	-0.309117	0.757233	0.917333	FALSE
pk2892	326.187	-0.00786872	0.12663	-0.0621396	0.950452	0.983945	FALSE
pk2895	224.195	-0.248697	0.1915	-1.29868	0.194055	0.496482	FALSE
pk2899	159.13	0.0646032	0.291303	0.221773	0.82449	0.942717	FALSE
pk2900	183.386	-0.253589	0.293836	-0.863029	0.388122	0.705281	FALSE
pk2901	180.832	-0.602646	0.189989	-3.17201	0.00151389	0.0149639	FALSE
pk2902	184.49	0.0328059	0.147444	0.222497	0.823927	0.94262	FALSE
pk2903	250.853	0.799809	0.256152	3.1224	0.00179385	0.0171498	FALSE
pk2904	177.217	0.455338	0.160479	2.83737	0.00454874	0.0357638	FALSE
pk2906	318.051	0.0222381	0.130447	0.170476	0.864636	0.957222	FALSE
pk2907	121.318	0.242571	0.180087	1.34697	0.177989	0.474276	FALSE
pk2908	172.19	0.261404	0.152557	1.71348	0.0866246	0.306586	FALSE
pk2912	242.069	0.117688	0.136346	0.86316	0.38805	0.705195	FALSE
pk2913	259.051	-0.0827944	0.140768	-0.588163	0.556423	0.823083	FALSE
pk2914	194.187	0.0837337	0.126766	0.660536	0.50891	0.794778	FALSE
pk2916	62.8807	-0.172846	0.243762	-0.709074	0.478278	0.771985	FALSE
pk2917	96.3933	0.217577	0.251494	0.865136	0.386964	0.704062	FALSE
pk2918	336.935	-0.216815	0.127915	-1.695	0.0900761	0.313963	FALSE
pk2919	168.88	0.0564163	0.187191	0.301384	0.763122	0.919315	FALSE
pk2920	39.1392	0.528728	0.551552	0.958619	0.337751	0.661674	FALSE
pk2921	61.7124	0.143168	0.277639	0.515663	0.60609	0.850268	FALSE
pk2923	94.1111	-0.339234	0.191712	-1.7695	0.0768112	0.282622	FALSE
pk2925	477.947	-0.12266	0.175927	-0.697221	0.485665	0.777336	FALSE
pk2927	96.0796	-0.326209	0.399165	-0.817228	0.413798	0.725701	FALSE
pk2928	450.967	-0.219099	0.142607	-1.53638	0.124446	0.385451	FALSE
pk2931	224.515	-0.321161	0.139513	-2.30201	0.0213347	0.11474	FALSE
pk2932	267.675	-0.424369	0.119485	-3.55166	0.000382805	0.0049403	FALSE
pk2933	273.173	-0.386874	0.132588	-2.91785	0.0035245	0.0293729	FALSE
pk2936	46.1624	-0.552838	0.278258	-1.98678	0.0469466	0.201915	FALSE
pk2937	44.8319	-1.16415	0.258973	-4.49524	6.94904e-06	0.000173288	TRUE
pk2938	137.288	-0.705786	0.192922	-3.6584	0.000253799	0.00352151	FALSE
pk2940	63.2477	-0.159194	0.357431	-0.445383	0.656043	0.87253	FALSE
pk2942	528.838	0.236543	0.0987955	2.39427	0.0166533	0.0964569	FALSE
pk2944	49.9807	0.387866	0.28009	1.38479	0.166117	0.45664	FALSE
pk2947	82.452	-0.493649	0.243741	-2.0253	0.0428365	0.189161	FALSE
pk2948	63.9537	0.619518	0.278894	2.22134	0.0263281	0.133451	FALSE
pk2950	328.275	0.0509542	0.135859	0.375052	0.707622	0.896363	FALSE
pk2953	230.444	0.0686011	0.133495	0.513884	0.607333	0.850856	FALSE
pk2958	286.213	-0.175128	0.289927	-0.60404	0.545817	0.816405	FALSE
pk2961	167.941	-0.21807	0.167241	-1.30393	0.192259	0.494146	FALSE
pk2963	75.5192	-0.0392882	0.336091	-0.116897	0.906941	0.970025	FALSE
pk2964	101.483	-0.206857	0.330626	-0.625651	0.531544	0.809065	FALSE
pk2969	63.6992	0.655119	0.410404	1.59628	0.110426	0.356916	FALSE
pk2970	53.3948	-0.591367	0.271721	-2.17637	0.0295273	0.145532	FALSE
pk2971	111.927	-0.267618	0.187626	-1.42634	0.153772	0.435932	FALSE
pk2972	335.176	0.110332	0.137295	0.803611	0.421622	0.731838	FALSE
pk2973	268.293	-0.0059848	0.237911	-0.0251556	0.979931	0.99406	FALSE
pk2975	151.127	-0.279075	0.385831	-0.72331	0.469489	0.766366	FALSE
pk2976	43.6918	-0.824245	0.393823	-2.09293	0.0363551	0.168468	FALSE
pk2981	482.557	-0.0188327	0.144593	-0.130247	0.896371	0.967891	FALSE
pk2982	120.286	-0.298208	0.33686	-0.885258	0.376017	0.694976	FALSE
pk2988	172.759	-0.198544	0.386927	-0.51313	0.607861	0.851182	FALSE
pk2992	187.994	0.0685292	0.174127	0.393558	0.693908	0.889568	FALSE
pk2996	63.4843	0.204955	0.283674	0.722504	0.469985	0.766736	FALSE
pk2998	105.644	-0.283034	0.22737	-1.24482	0.213199	0.522676	FALSE
pk3002	84.1652	-0.338554	1.36166	-0.248633	0.803645	0.93586	FALSE
pk3003	98.2413	0.00730087	0.181567	0.0402103	0.967925	0.990312	FALSE
pk3004	192.241	-0.319434	0.565695	-0.564676	0.572294	0.831579	FALSE
pk3006	120.03	0.172664	0.191402	0.902101	0.367003	0.687876	FALSE
pk3008	290.766	-0.0157268	0.179007	-0.0878554	0.929992	0.977653	FALSE
pk3009	223.611	-0.0327974	0.170581	-0.192269	0.847532	0.950479	FALSE
pk3017	136.977	1.35168	0.234285	5.7694	7.95561e-09	4.84069e-07	TRUE
pk3020	86.6809	-0.521701	0.20707	-2.51945	0.0117539	0.0742212	FALSE
pk3022	35.6648	0.0771402	0.291741	0.264413	0.791462	0.931149	FALSE
pk3023	214.438	-0.157037	0.566701	-0.277107	0.781698	0.926598	FALSE
pk3025	134.31	-0.113294	0.171561	-0.660367	0.509018	0.794778	FALSE
pk3026	83.208	-0.157039	0.270354	-0.580864	0.561332	0.825629	FALSE
pk3027	83.1249	-0.243979	0.225258	-1.08311	0.278761	0.601385	FALSE
pk3028	91.3707	-0.322221	0.516728	-0.623581	0.532903	0.809522	FALSE
pk3032	99.1193	0.106896	0.213288	0.501182	0.616243	0.854679	FALSE
pk3034	79.1297	-0.7349	0.561734	-1.30827	0.190781	0.492626	FALSE
pk3035	63.2938	0.0844414	0.262624	0.32153	0.747809	0.912916	FALSE
pk3036	165.122	0.483816	0.161876	2.9888	0.00280073	0.0245497	FALSE
pk3037	286.574	-0.183967	0.149204	-1.23298	0.217582	0.52805	FALSE
pk3041	58.8055	-0.907656	0.310776	-2.92061	0.00349345	0.0291814	FALSE
pk3042	121.341	0.746843	0.183845	4.06236	4.85789e-05	0.000892469	FALSE
pk3043	554.065	0.0789419	0.11483	0.68747	0.491787	0.781796	FALSE
pk3044	123.503	-0.494396	0.187731	-2.63354	0.00845003	0.0574371	FALSE
pk3046	105.485	-0.0351044	0.299354	-0.117267	0.906648	0.970025	FALSE
pk3049	76.4597	0.244804	0.239411	1.02253	0.306532	0.631145	FALSE
pk3051	293.621	-0.0522662	0.202184	-0.258508	0.796015	0.933134	FALSE
pk3054	141.278	0.0245565	0.196775	0.124794	0.900686	0.968653	FALSE
pk3055	86.9267	1.22622	0.337593	3.63225	0.000280964	0.00381599	TRUE
pk3056	31.1091	-0.541334	0.364864	-1.48366	0.137899	NA	FALSE
pk3057	59.7393	-1.25266	0.353456	-3.54403	0.000394057	0.00506629	TRUE
pk3058	128.258	-0.735484	0.202848	-3.62579	0.000288075	0.00389791	FALSE
pk3059	122.765	0.25863	0.237153	1.09056	0.275465	0.596871	FALSE
pk3060	315.853	0.472513	0.156057	3.02782	0.00246326	0.0221647	FALSE
pk3061	216.034	0.133924	0.143538	0.933023	0.350808	0.673647	FALSE
pk3064	123.864	-0.236516	0.207557	-1.13952	0.254486	0.573021	FALSE
pk3066	119.452	-0.516102	0.185266	-2.78573	0.00534076	0.0406207	FALSE
pk3067	126.065	-0.751355	0.269341	-2.78961	0.00527719	0.040275	FALSE
pk3068	108.678	-0.88471	0.230638	-3.83593	0.000125089	0.00195423	FALSE
pk3069	687.248	-0.481642	0.137377	-3.50598	0.000454924	0.00571165	FALSE
pk3070	76.5775	0.0757068	0.233879	0.3237	0.746165	0.912458	FALSE
pk3071	55.4616	0.105228	0.247644	0.424915	0.670899	0.879645	FALSE
pk3074	264.971	-0.059669	0.171488	-0.347948	0.727879	0.904083	FALSE
pk3075	295.536	-0.384474	0.114045	-3.37125	0.000748286	0.00853135	FALSE
pk3077	141.394	-0.593961	0.230013	-2.5823	0.00981443	0.0645114	FALSE
pk3079	138.218	-0.175898	0.172174	-1.02163	0.306957	0.6313	FALSE
pk3081	75.62	-0.900634	0.264151	-3.40955	0.000650713	0.00761413	FALSE
pk3082	115.084	-0.34638	0.25981	-1.3332	0.182465	0.480665	FALSE
pk3085	61.0764	0.317183	0.323136	0.981577	0.326308	0.650977	FALSE
pk3090	74.942	-0.589788	0.289062	-2.04035	0.0413156	0.184446	FALSE
pk3091	43.0326	0.348909	0.287142	1.21511	0.224324	0.537374	FALSE
pk3093	211.03	-0.026628	0.158789	-0.167695	0.866824	0.957859	FALSE
pk3094	309.87	-0.323433	0.152553	-2.12013	0.0339947	0.160673	FALSE
pk3100	209.395	0.228871	0.132671	1.72511	0.0845083	0.301576	FALSE
pk3101	401.142	0.0828037	0.165168	0.501332	0.616138	0.854664	FALSE
pk3106	39.915	0.320896	0.316594	1.01359	0.31078	0.634693	FALSE
pk3107	183.563	0.87096	0.204082	4.26769	1.97507e-05	0.000418195	FALSE
pk3108	232.388	0.565354	0.187543	3.01453	0.00257378	0.0229662	FALSE
pk3109	355.064	0.136426	0.16952	0.804777	0.420948	0.731435	FALSE
pk3110	286.463	0.113354	0.148302	0.76435	0.444659	0.748183	FALSE
pk3111	163.394	0.287415	0.169897	1.6917	0.0907038	0.315343	FALSE
pk3114	289.295	-0.0624782	0.125169	-0.499151	0.617673	0.855252	FALSE
pk3115	130.175	-0.182121	0.37041	-0.491674	0.62295	0.857437	FALSE
pk3116	225.257	-1.15978	0.176824	-6.55897	5.41807e-11	6.1409e-09	TRUE
pk3117	315.679	-0.4474	0.168476	-2.65558	0.00791724	0.0547033	FALSE
pk3119	88.3056	-0.0240924	0.206236	-0.11682	0.907003	0.970034	FALSE
pk3120	130.173	-0.3384	0.161488	-2.09552	0.0361247	0.16774	FALSE
pk3123	808.61	0.250845	0.197872	1.26771	0.2049	0.511666	FALSE
pk3124	146.077	-0.255487	0.281398	-0.907922	0.363919	0.685296	FALSE
pk3125	35.5854	-0.536093	0.346685	-1.54634	0.122022	0.380398	FALSE
pk3127	617.476	-0.498479	0.107666	-4.62985	3.65927e-06	0.000100724	FALSE
pk3128	52.7841	0.0363512	0.353036	0.102968	0.917989	0.973325	FALSE
pk3129	88.4298	-0.282884	0.271019	-1.04378	0.296587	0.620175	FALSE
pk3133	43.3866	0.252858	0.295728	0.855034	0.392532	0.709762	FALSE
pk3134	228.117	-0.255637	0.308927	-0.827498	0.407955	0.721232	FALSE
pk3137	71.5668	0.57488	0.344846	1.66706	0.0955018	0.325648	FALSE
pk3138	213.472	-0.376508	0.323591	-1.16353	0.244614	0.562106	FALSE
pk3141	328.944	0.1382	0.116751	1.18371	0.236529	0.553176	FALSE
pk3148	286.095	-0.209943	0.1694	-1.23934	0.215221	0.525055	FALSE
pk3149	111.544	0.12698	0.302504	0.419763	0.674659	0.881014	FALSE
pk3152	384.848	-0.215475	0.131522	-1.63832	0.101354	0.337949	FALSE
pk3155	185.875	-0.0484573	0.147879	-0.327683	0.743152	0.911107	FALSE
pk3156	218.514	-0.11142	0.146965	-0.758141	0.448367	0.751752	FALSE
pk3158	120.503	0.5507	0.222862	2.47104	0.0134721	0.0821184	FALSE
pk3159	115.438	0.0258882	0.19202	0.13482	0.892754	0.967227	FALSE
pk3160	913.458	-0.0947926	0.192617	-0.492131	0.622627	0.857434	FALSE
pk3161	222.178	-0.0536234	0.172535	-0.310797	0.755955	0.916546	FALSE
pk3162	124.887	-0.274847	0.205471	-1.33764	0.181013	0.478826	FALSE
pk3163	493.196	-0.573809	0.17933	-3.19974	0.00137552	0.0138616	FALSE
pk3164	277.241	-0.331969	0.186195	-1.78292	0.0745999	0.277489	FALSE
pk3165	907.652	-0.401659	0.146009	-2.75093	0.0059427	0.0441286	FALSE
pk3166	149.873	-0.522603	0.268999	-1.94277	0.0520439	0.217707	FALSE
pk3167	279.691	-0.525384	0.143455	-3.66235	0.000249911	0.0034826	FALSE
pk3168	301.792	-0.822802	0.109706	-7.50007	6.37839e-14	1.58921e-11	FALSE
pk3170	145.824	-0.1615	0.182163	-0.886571	0.37531	0.694088	FALSE
pk3172	158.292	0.17338	0.214588	0.807968	0.419109	0.729836	FALSE
pk3173	890.971	-0.0869719	0.0891984	-0.975038	0.329541	0.654284	FALSE
pk3174	50.8588	-0.062137	0.384873	-0.161448	0.871741	0.959801	FALSE
pk3175	253.637	-0.756548	0.128134	-5.90433	3.54079e-09	2.37991e-07	FALSE
pk3177	74.627	0.189407	0.34248	0.553046	0.580232	0.835735	FALSE
pk3178	56.769	0.223345	0.323726	0.689921	0.490244	0.780706	FALSE
pk3179	37.6668	0.00488465	0.330311	0.014788	0.988201	0.996	FALSE
pk3180	165.169	-1.06585	0.398179	-2.6768	0.00743293	0.0523201	FALSE
pk3181	45.8594	0.22978	0.386383	0.594696	0.552047	0.821084	FALSE
pk3182	380.279	-0.0711827	0.137541	-0.517537	0.604782	0.849429	FALSE
pk3183	45.1657	0.0507954	0.403985	0.125736	0.899941	0.968653	FALSE
pk3184	176.8	0.162499	0.250812	0.647891	0.517055	0.800339	FALSE
pk3185	309.643	0.212486	0.147454	1.44103	0.149577	0.42931	FALSE
pk3186	75.5089	0.0930385	0.25516	0.364627	0.71539	0.899437	FALSE
pk3187	73.8288	0.194618	0.432538	0.449943	0.652752	0.871044	FALSE
pk3188	234.881	-0.273299	0.15817	-1.72789	0.0840084	0.300534	FALSE
pk3189	48.3126	0.375077	0.550346	0.68153	0.495536	0.784315	FALSE
pk3191	444.603	0.0370463	0.119221	0.310736	0.756001	0.916563	FALSE
pk3192	850.045	0.773588	0.163835	4.72174	2.33833e-06	6.80947e-05	FALSE
pk3193	797.488	-0.255744	0.131315	-1.94757	0.0514668	0.21586	FALSE
pk3194	1070.38	-0.146651	0.224182	-0.654162	0.513008	0.79754	FALSE
pk3196	118.077	-0.597231	0.167692	-3.56148	0.000368767	0.00478586	FALSE
pk3199	254.313	0.114167	0.171276	0.666567	0.505049	0.791876	FALSE
pk3202	535.239	0.0188468	0.118391	0.159192	0.873518	0.96037	FALSE
pk3203	111.17	-0.235974	0.18975	-1.2436	0.213645	0.522887	FALSE
pk3204	118.98	-0.26063	0.422556	-0.616794	0.53737	0.812195	FALSE
pk3206	270.583	0.142355	0.179874	0.791412	0.428703	0.736909	FALSE
pk3208	282.74	-0.297548	0.157331	-1.89122	0.0585949	0.235308	FALSE
pk3213	211.927	-0.186053	0.138248	-1.3458	0.178368	0.47482	FALSE
pk3219	31.3892	0.141696	0.345866	0.409684	0.682038	NA	FALSE
pk3222	34.1115	0.0756647	0.404133	0.187227	0.851483	NA	FALSE
pk3223	55.3949	-0.147138	0.251324	-0.585451	0.558245	0.823779	FALSE
pk3224	180.81	-0.0875474	0.183447	-0.477235	0.633195	0.861795	FALSE
pk3225	63.2708	-0.426592	0.257989	-1.65353	0.0982233	0.331629	FALSE
pk3226	41.4498	0.234573	0.335041	0.700131	0.483845	0.776289	FALSE
pk3227	128.865	0.000864993	0.185605	0.00466039	0.996282	0.998906	FALSE
pk3228	240.606	-0.0858116	0.201636	-0.425577	0.670416	0.879624	FALSE
pk3229	101.617	-0.13266	0.200572	-0.661408	0.508351	0.794396	FALSE
pk3230	274.083	0.193906	0.146351	1.32494	0.185191	0.48456	FALSE
pk3231	394.423	0.963654	0.179304	5.37442	7.68308e-08	3.50247e-06	FALSE
pk3232	82.5808	-0.138763	0.350475	-0.395929	0.692157	0.889178	FALSE
pk3234	74.4511	0.44349	0.248719	1.7831	0.0745705	0.277461	FALSE
pk3235	66.7396	-0.779529	0.210731	-3.69917	0.000216307	0.00307966	FALSE
pk3238	190.73	0.378871	0.155641	2.43426	0.0149224	0.0888333	FALSE
pk3239	68.715	0.136645	0.246483	0.554379	0.579319	0.835389	FALSE
pk3241	91.0079	0.325421	0.274556	1.18526	0.235914	0.552558	FALSE
pk3244	70.7389	-0.675239	0.524147	-1.28826	0.197654	0.501854	FALSE
pk3245	165.679	0.116413	0.143623	0.81055	0.417624	0.728787	FALSE
pk3246	92.0233	0.845295	0.206914	4.08524	4.40314e-05	0.000818915	FALSE
pk3247	599.714	-0.0888006	0.11271	-0.787869	0.430774	0.737986	FALSE
pk3248	837.315	-0.103087	0.0984395	-1.04721	0.295002	0.618707	FALSE
pk3250	74.8163	-0.961484	0.393017	-2.44642	0.0144284	0.0866064	FALSE
pk3251	36.2423	-1.35068	0.396561	-3.40599	0.000659243	0.00770459	TRUE
pk3258	372.114	0.0463314	0.194078	0.238726	0.811318	0.937805	FALSE
pk3260	383.529	0.0774776	0.120976	0.640435	0.52189	0.802877	FALSE
pk3261	151.564	-0.309132	0.29716	-1.04029	0.298206	0.621703	FALSE
pk3262	201.972	0.167602	0.134421	1.24685	0.212454	0.521725	FALSE
pk3266	60.8625	-0.534838	0.270719	-1.97562	0.048198	0.205475	FALSE
pk3269	243.387	0.206008	0.138019	1.49261	0.13554	0.406072	FALSE
pk3270	211.995	0.583247	0.193709	3.01094	0.00260444	0.0232039	FALSE
pk3272	84.2748	0.343006	0.232813	1.47332	0.140666	0.414681	FALSE
pk3273	366.761	-0.523326	0.157336	-3.32616	0.000880511	0.00972803	FALSE
pk3274	70.3404	0.0686473	0.221522	0.309889	0.756645	0.917013	FALSE
pk3275	83.9872	-0.414051	0.204306	-2.02662	0.0427009	0.188731	FALSE
pk3277	126.304	-0.705889	0.226583	-3.11537	0.00183712	0.0174717	FALSE
pk3278	25.5849	-0.332772	0.404434	-0.82281	0.410616	NA	FALSE
pk3279	51.0588	0.113365	0.372998	0.30393	0.761181	0.918586	FALSE
pk3280	93.6435	0.124064	0.212872	0.582812	0.56002	0.825065	FALSE
pk3281	60.6068	-1.24746	0.315606	-3.9526	7.73053e-05	0.00131197	TRUE
pk3282	32.8608	-0.595074	0.483174	-1.23159	0.218101	NA	FALSE
pk3284	42.1139	-0.084358	0.388223	-0.217293	0.82798	0.943846	FALSE
pk3285	73.3377	-0.194304	0.345722	-0.562023	0.5741	0.832258	FALSE
pk3289	461.959	-0.336551	0.155557	-2.16353	0.0305007	0.149008	FALSE
pk3290	72.6388	-0.118737	0.260421	-0.455943	0.648431	0.868481	FALSE
pk3294	362.685	-0.43631	0.110551	-3.94667	7.92459e-05	0.00133705	FALSE
pk3295	215.11	0.210035	0.198968	1.05562	0.291142	0.615101	FALSE
pk3296	541.77	-0.266935	0.18214	-1.46554	0.142773	0.418204	FALSE
pk3297	121.081	0.0474528	0.182404	0.260152	0.794746	0.932366	FALSE
pk3298	144.9	0.138129	0.180285	0.766168	0.443576	0.7471	FALSE
pk3299	174.038	0.00528378	0.166607	0.0317141	0.9747	0.992082	FALSE
pk3300	213.69	-0.889294	0.148023	-6.00782	1.88034e-09	1.39348e-07	FALSE
pk3301	247.175	0.383112	0.132884	2.88306	0.00393834	0.0320908	FALSE
pk3302	85.1868	0.104654	0.203319	0.514728	0.606743	0.850523	FALSE
pk3304	116.32	0.155438	0.299679	0.518681	0.603983	0.84906	FALSE
pk3305	45.0043	-0.0119701	0.387207	-0.0309141	0.975338	0.992355	FALSE
pk3307	782.318	-0.719514	0.157982	-4.5544	5.25344e-06	0.000136542	FALSE
pk3308	176.048	-0.391245	0.242506	-1.61334	0.106671	0.348993	FALSE
pk3309	202.846	-0.0901944	0.156595	-0.575974	0.564633	0.827411	FALSE
pk3310	170.968	-0.387332	0.202879	-1.90918	0.0562392	0.229224	FALSE
pk3311	103.338	-0.261962	0.172531	-1.51835	0.128926	0.393893	FALSE
pk3312	445.587	0.353624	0.112511	3.14302	0.00167213	0.0161902	FALSE
pk3313	31.382	0.03712	0.337436	0.110006	0.912405	NA	FALSE
pk3314	44.9519	-0.472199	0.364319	-1.29612	0.194936	0.498063	FALSE
[truncated: 18,330 more rows]

## Sheet: FAIRE_BypassvsCtr_24h
X	baseMean	log2FoldChange	lfcSE	stat	pvalue	padj	sig
pk1	96.1572	-2.29646	0.546508	-4.20206	2.64501e-05	0.00382698	TRUE
pk3	109.462	-0.299364	0.175574	-1.70506	0.0881827	0.409543	FALSE
pk5	94.3027	-0.13667	0.228074	-0.599234	0.549017	0.827329	FALSE
pk8	84.8179	-0.447984	0.218242	-2.0527	0.0401021	0.290112	FALSE
pk13	109.382	0.206432	0.237068	0.87077	0.38388	0.735401	FALSE
pk14	105.133	-0.379634	0.350609	-1.08278	0.278904	0.657261	FALSE
pk15	48.1282	-0.384745	0.608727	-0.632048	0.527356	NA	FALSE
pk16	152.857	-0.149265	0.267412	-0.558183	0.576719	0.838663	FALSE
pk17	45.6468	-0.177088	0.365076	-0.485071	0.627626	NA	FALSE
pk18	53.3441	-0.154542	0.511953	-0.301867	0.762753	NA	FALSE
pk19	49.9036	-0.0994222	0.450235	-0.220823	0.82523	NA	FALSE
pk20	126.381	-0.498879	0.319967	-1.55916	0.118958	0.465403	FALSE
pk21	107.006	-0.0385182	0.379575	-0.101477	0.919172	0.972263	FALSE
pk22	73.985	-0.549071	0.404783	-1.35646	0.174954	0.549566	FALSE
pk23	209.282	0.353784	0.161685	2.18811	0.0286615	0.250629	FALSE
pk24	50.1956	-0.364902	0.480783	-0.758973	0.447868	NA	FALSE
pk25	53.1779	-0.327906	0.38187	-0.858684	0.390515	NA	FALSE
pk27	543.891	0.00446192	0.217183	0.0205446	0.983609	0.994258	FALSE
pk30	622.294	-0.112767	0.174585	-0.645913	0.518336	0.811074	FALSE
pk32	98.4781	0.0398846	0.215756	0.18486	0.853339	0.948768	FALSE
pk33	185.711	0.152822	0.243559	0.627453	0.530362	0.817541	FALSE
pk34	250.047	-0.197603	0.285943	-0.691057	0.489529	0.797796	FALSE
pk35	109.145	0.218962	0.179026	1.22307	0.221302	0.601455	FALSE
pk37	91.7077	0.418154	0.196403	2.12906	0.0332492	0.267809	FALSE
pk38	226.873	0.145283	0.132667	1.0951	0.273473	0.651181	FALSE
pk39	105.695	-0.0636466	0.244681	-0.260121	0.794771	0.926393	FALSE
pk40	175.669	-0.0612947	0.145275	-0.421922	0.673082	0.876473	FALSE
pk41	43.8881	0.362392	0.337481	1.07381	0.282906	NA	FALSE
pk42	133.476	-0.259072	0.672282	-0.385363	0.699969	0.887434	FALSE
pk43	164.562	-0.190689	0.268477	-0.710263	0.477541	0.791268	FALSE
pk45	637.477	-0.0605657	0.138033	-0.438778	0.660822	0.873231	FALSE
pk46	55.5427	-0.000609666	0.258591	-0.00235764	0.998119	NA	FALSE
pk47	32.5789	-0.285782	0.340194	-0.840056	0.400877	NA	FALSE
pk49	515.804	-0.0536419	0.102713	-0.522251	0.601495	0.84937	FALSE
pk50	96.3024	0.0828384	0.275818	0.300337	0.76392	0.913466	FALSE
pk51	126.401	0.0825021	0.176543	0.46732	0.640271	0.866394	FALSE
pk52	515.944	0.126248	0.115929	1.08901	0.27615	0.65427	FALSE
pk53	229.914	-0.793725	0.409976	-1.93603	0.0528642	0.329521	FALSE
pk54	357.957	0.202527	0.133309	1.51924	0.128703	0.482156	FALSE
pk56	66.5539	0.177369	0.209089	0.848294	0.396274	NA	FALSE
pk57	216.836	0.326079	0.136653	2.38617	0.0170247	0.194691	FALSE
pk58	77.479	-0.0821775	0.255098	-0.322141	0.747346	0.907211	FALSE
pk59	215.864	-0.097481	0.350322	-0.278261	0.780812	0.92031	FALSE
pk62	92.9509	-0.212695	0.183482	-1.15921	0.246369	0.625124	FALSE
pk64	179.382	0.151408	0.154401	0.980613	0.326784	0.699318	FALSE
pk65	166.373	0.156717	0.32291	0.485326	0.627445	0.862787	FALSE
pk68	286.926	0.129104	0.291406	0.443038	0.657738	0.872429	FALSE
pk69	1166.69	0.285684	0.161658	1.76721	0.0771928	0.385639	FALSE
pk70	873.289	0.215887	0.162661	1.32722	0.184435	0.562425	FALSE
pk71	60.4428	-0.517431	0.63183	-0.81894	0.412821	NA	FALSE
pk72	248.663	-0.14095	0.192767	-0.731196	0.464659	0.784811	FALSE
pk73	132.215	-0.618308	1.2414	-0.498075	0.618431	0.857612	FALSE
pk74	120.667	0.18568	0.178325	1.04125	0.297761	0.674356	FALSE
pk75	302.951	-0.1052	0.133552	-0.787714	0.430864	0.762583	FALSE
pk80	110.753	0.225045	0.241715	0.931038	0.351834	0.714525	FALSE
pk82	175.272	-0.262657	0.349972	-0.750508	0.452949	0.777292	FALSE
pk83	273.484	-0.0396445	0.193916	-0.204441	0.838009	0.942952	FALSE
pk87	128.275	0.0752403	0.170895	0.440272	0.65974	0.872825	FALSE
pk88	1830.04	0.293682	0.149301	1.96704	0.0491782	0.318323	FALSE
pk90	65.3956	-0.0879241	0.240985	-0.364854	0.715221	NA	FALSE
pk91	58.9864	-0.393431	0.310833	-1.26573	0.205609	NA	FALSE
pk92	326.674	0.134405	0.166131	0.809029	0.418499	0.754628	FALSE
pk94	356.958	-0.0968425	0.273291	-0.354357	0.723072	0.896909	FALSE
pk95	148.558	0.21912	0.193621	1.13169	0.257763	0.638351	FALSE
pk96	865.351	0.164543	0.119498	1.37695	0.168527	0.539571	FALSE
pk97	63.5637	-0.50237	0.370344	-1.35649	0.174942	NA	FALSE
pk98	799.628	-0.0117009	0.160972	-0.0726891	0.942053	0.979822	FALSE
pk99	140.536	0.10716	0.230048	0.465816	0.641347	0.86687	FALSE
pk101	168.107	-0.792919	0.222956	-3.5564	0.000375973	0.0203605	FALSE
pk103	128.283	-0.0999636	0.40228	-0.248492	0.803753	0.929675	FALSE
pk104	298.012	-0.0170836	0.104075	-0.164147	0.869616	0.955642	FALSE
pk105	401.971	0.0983368	0.111613	0.881054	0.378289	0.731783	FALSE
pk107	183.662	-0.0549256	0.138584	-0.396334	0.691858	0.884791	FALSE
pk109	213.41	0.210687	0.148744	1.41644	0.156646	0.522055	FALSE
pk110	162.262	-0.182905	0.263599	-0.693876	0.48776	0.797506	FALSE
pk112	144.252	-0.163168	0.192078	-0.84949	0.395609	0.741863	FALSE
pk113	398.68	0.127049	0.168165	0.755501	0.449948	0.775644	FALSE
pk114	414.34	0.106096	0.119877	0.885042	0.376134	0.730802	FALSE
pk115	296.785	-0.0713725	0.226079	-0.315697	0.752233	0.909186	FALSE
pk116	232.792	-0.579707	0.159678	-3.63046	0.000282914	0.0169214	FALSE
pk117	100.147	-0.696009	0.194004	-3.58761	0.000333726	0.0188819	FALSE
pk120	33.2793	-0.673557	0.303553	-2.21891	0.0264927	NA	FALSE
pk125	234.993	-0.191922	0.123347	-1.55596	0.119718	0.466517	FALSE
pk126	228.639	0.0519191	0.211025	0.246033	0.805657	0.930073	FALSE
pk127	75.3915	-0.0351873	0.228533	-0.15397	0.877633	0.958605	FALSE
pk128	63.3715	0.0870942	0.229851	0.378915	0.704751	NA	FALSE
pk129	396.625	0.137768	0.110194	1.25023	0.211216	0.591779	FALSE
pk130	231.916	0.455667	0.161675	2.81842	0.00482606	0.0992363	FALSE
pk133	367.067	0.103346	0.1288	0.802379	0.422334	0.756966	FALSE
pk134	412.832	0.255332	0.19153	1.33312	0.182493	0.560249	FALSE
pk135	125.403	-0.000401331	0.156915	-0.00255763	0.997959	0.999053	FALSE
pk136	796.419	0.0576721	0.109158	0.528335	0.597267	0.847938	FALSE
pk138	47.394	-0.183107	0.294803	-0.621117	0.534522	NA	FALSE
pk139	58.2328	-0.0409674	0.239502	-0.171053	0.864182	NA	FALSE
pk141	116.471	0.0821216	0.161972	0.507011	0.612147	0.854014	FALSE
pk142	627.444	-0.189713	0.107883	-1.75851	0.0786609	0.388449	FALSE
pk143	59.5369	-0.138749	0.219814	-0.631212	0.527902	NA	FALSE
pk146	144.271	-0.257511	0.779289	-0.330443	0.741065	0.904373	FALSE
pk147	140.51	-0.762927	0.203831	-3.74294	0.00018188	0.01296	FALSE
pk148	423.141	0.223164	0.0947362	2.35563	0.0184911	0.202123	FALSE
pk150	371.914	0.284301	0.17853	1.59246	0.111281	0.453402	FALSE
pk151	261.313	-0.0182868	0.146093	-0.125172	0.900388	0.966389	FALSE
pk152	271.75	-0.080823	0.125241	-0.645341	0.518706	0.811452	FALSE
pk153	111.263	0.104902	0.186787	0.56161	0.574382	0.837721	FALSE
pk154	1663.75	0.122176	0.09487	1.28783	0.197806	0.576812	FALSE
pk155	443.713	-0.270414	0.128753	-2.10025	0.0357066	0.276238	FALSE
pk156	282.76	-0.025286	0.143502	-0.176207	0.860131	0.951885	FALSE
pk157	702.637	0.341576	0.139451	2.44944	0.0143079	0.177702	FALSE
pk158	949.733	0.288054	0.0879608	3.2748	0.00105738	0.0400032	FALSE
pk162	367.794	0.0555045	0.0981888	0.565283	0.571881	0.837216	FALSE
pk166	30.361	-0.0959152	0.353727	-0.271156	0.786271	NA	FALSE
pk167	94.9647	-0.098894	0.270094	-0.366146	0.714256	0.893775	FALSE
pk172	1599.41	0.1053	0.153043	0.688037	0.49143	0.798642	FALSE
pk173	113.155	0.136556	0.179829	0.759369	0.447632	0.773846	FALSE
pk174	100.348	-0.210852	0.203993	-1.03362	0.301312	0.676827	FALSE
pk175	139.997	-0.218606	0.194161	-1.1259	0.260208	0.640184	FALSE
pk176	201.104	-0.33434	0.186269	-1.79493	0.0726646	0.376382	FALSE
pk179	123.045	-0.265418	0.320987	-0.826881	0.408305	0.748659	FALSE
pk181	347.225	0.100093	0.131897	0.758876	0.447927	0.774212	FALSE
pk183	248.1	0.283408	0.185327	1.52923	0.126208	0.477706	FALSE
pk184	82.7045	-0.0979376	0.203159	-0.482074	0.629754	0.86361	FALSE
pk186	58.9785	-0.160255	0.267491	-0.599103	0.549104	NA	FALSE
pk187	207.02	-0.0102528	0.190168	-0.0539145	0.957003	0.985764	FALSE
pk188	110.549	-1.20057	0.372142	-3.2261	0.00125489	0.0457408	TRUE
pk190	72.9755	-0.0285894	0.216143	-0.132271	0.89477	0.964116	FALSE
pk191	150.29	-0.199087	0.14991	-1.32804	0.184165	0.562119	FALSE
pk192	178.82	-0.00976778	0.136399	-0.071612	0.942911	0.97984	FALSE
pk193	44.0865	0.396956	0.47124	0.842365	0.399584	NA	FALSE
pk194	39.0852	0.24907	0.606158	0.410899	0.681146	NA	FALSE
pk196	594.293	-0.263281	0.153888	-1.71086	0.087107	0.406657	FALSE
pk197	149.134	-0.0742307	0.153905	-0.482314	0.629583	0.863528	FALSE
pk199	58.1157	-0.0387982	0.233307	-0.166296	0.867924	NA	FALSE
pk200	130.03	-0.472368	0.208078	-2.27015	0.0231984	0.226771	FALSE
pk201	364.146	-0.00804819	0.107095	-0.0751499	0.940095	0.979307	FALSE
pk203	187.798	0.118575	0.144151	0.822574	0.410751	0.749746	FALSE
pk204	38.4038	-0.0742689	0.337317	-0.220176	0.825734	NA	FALSE
pk208	224.489	-0.204954	0.360098	-0.569162	0.569246	0.836026	FALSE
pk209	203.931	0.270819	0.141306	1.91655	0.0552953	0.335596	FALSE
pk210	426.363	0.170733	0.128496	1.3287	0.183948	0.561752	FALSE
pk212	498.591	0.304234	0.196454	1.54863	0.121471	0.469392	FALSE
pk213	79.4443	0.0894166	0.225711	0.396155	0.691991	0.884818	FALSE
pk214	529.219	0.0255339	0.177032	0.144233	0.885316	0.960765	FALSE
pk215	124.66	0.112454	0.188486	0.596619	0.550762	0.828228	FALSE
pk216	282.375	0.0853359	0.121138	0.704453	0.481151	0.793434	FALSE
pk218	90.0364	0.0425891	0.190412	0.223668	0.823016	0.937237	FALSE
pk219	192.861	0.208641	0.144545	1.44343	0.1489	0.510874	FALSE
pk220	209.188	0.177981	0.136718	1.30181	0.192982	0.57198	FALSE
pk223	322.322	0.32703	0.147014	2.22449	0.0261155	0.24146	FALSE
pk224	80.0391	-0.451616	0.28682	-1.57456	0.115357	0.459511	FALSE
pk225	393.771	-0.0619143	0.156854	-0.394724	0.693046	0.88502	FALSE
pk226	68.565	-0.713409	1.50512	-0.473989	0.635508	NA	FALSE
pk228	159.856	-0.0152592	0.161417	-0.0945325	0.924686	0.973447	FALSE
pk229	1701.69	0.158656	0.141176	1.12382	0.261089	0.640938	FALSE
pk230	314.56	0.385271	0.205133	1.87816	0.0603598	0.347316	FALSE
pk231	67.9445	-0.209036	0.319014	-0.655254	0.512304	NA	FALSE
pk232	78.2259	0.0691664	0.206792	0.334474	0.738022	0.902657	FALSE
pk233	36.3025	0.195917	0.316212	0.619574	0.535538	NA	FALSE
pk235	210.661	0.0864552	0.146001	0.592153	0.553748	0.830682	FALSE
pk236	107.715	-0.166176	0.190156	-0.873891	0.382177	0.734632	FALSE
pk237	74.4981	-0.245992	0.372659	-0.6601	0.50919	0.806439	FALSE
pk238	166.536	0.409375	0.160565	2.5496	0.0107847	0.151803	FALSE
pk239	84.9016	-0.462352	0.212537	-2.17539	0.0296009	0.253279	FALSE
pk240	64.9803	-0.30045	0.228683	-1.31382	0.188905	NA	FALSE
pk241	44.277	-0.228419	0.305866	-0.746794	0.455188	NA	FALSE
pk242	94.6469	-0.108139	0.27755	-0.38962	0.696817	0.886606	FALSE
pk243	57.9578	-0.167213	0.365152	-0.457927	0.647005	NA	FALSE
pk244	100.741	-0.153194	0.207463	-0.738416	0.460261	0.781944	FALSE
pk245	150.255	-0.147806	0.159029	-0.929429	0.352667	0.715143	FALSE
pk246	224.669	-0.198656	0.189554	-1.04802	0.294632	0.672015	FALSE
pk247	72.8275	-0.279199	0.225456	-1.23838	0.215576	0.59598	FALSE
pk250	539.873	0.0658874	0.109973	0.599122	0.549092	0.827329	FALSE
pk252	107.673	0.154468	0.342978	0.450374	0.652441	0.87173	FALSE
pk253	321.603	-0.116901	0.120899	-0.966927	0.333581	0.702734	FALSE
pk254	405.828	-0.244356	0.1158	-2.11016	0.0348447	0.273025	FALSE
pk255	26.4767	-0.0706477	0.36019	-0.19614	0.844501	NA	FALSE
pk260	77.182	0.0643547	0.211073	0.304893	0.760448	0.912479	FALSE
pk261	86.2104	-0.104032	0.24135	-0.43104	0.666439	0.874547	FALSE
pk262	113.177	0.162497	0.198868	0.81711	0.413866	0.752273	FALSE
pk263	286.966	-0.044253	0.198626	-0.222796	0.823694	0.937451	FALSE
pk265	57.9892	-0.141326	0.345243	-0.409354	0.68228	NA	FALSE
pk266	227.58	-0.213463	0.223469	-0.955225	0.339464	0.706201	FALSE
pk267	88.558	0.22048	0.184725	1.19356	0.232651	0.612142	FALSE
pk268	65.6028	0.0869793	0.236156	0.368313	0.71264	NA	FALSE
pk269	303.904	-0.338406	0.139896	-2.41898	0.015564	0.184722	FALSE
pk270	111.737	-0.132463	0.187789	-0.70538	0.480574	0.793035	FALSE
pk271	176.57	-0.61834	0.148677	-4.15894	3.19731e-05	0.00426774	FALSE
pk272	92.5429	-0.356556	0.452721	-0.787585	0.430939	0.762583	FALSE
pk275	88.5722	-0.187716	0.216694	-0.866269	0.386343	0.736323	FALSE
pk276	243.324	-0.272253	0.144604	-1.88275	0.0597345	0.346066	FALSE
pk277	201.912	0.0695322	0.221413	0.314038	0.753492	0.909604	FALSE
pk278	90.2755	-0.0731969	0.260825	-0.280636	0.77899	0.919418	FALSE
pk280	39.5381	0.248935	0.28313	0.879223	0.37928	NA	FALSE
pk282	91.0632	0.162719	0.251887	0.645999	0.51828	0.811072	FALSE
pk283	790.39	0.162775	0.121417	1.34062	0.180042	0.556238	FALSE
pk285	208.712	-0.129198	0.157351	-0.821084	0.411598	0.750501	FALSE
pk286	123.783	-0.342466	0.22433	-1.52662	0.126856	0.478814	FALSE
pk287	969.354	0.108414	0.0977586	1.109	0.267431	0.647138	FALSE
pk288	323.536	-0.226893	0.143721	-1.57871	0.114404	0.458533	FALSE
pk290	34.9001	-0.0392582	0.36659	-0.10709	0.914717	NA	FALSE
pk291	318.202	0.0339259	0.121543	0.279126	0.780148	0.919871	FALSE
pk292	132.327	0.00621962	0.175911	0.0353565	0.971795	0.991784	FALSE
pk293	105.732	0.19085	0.235758	0.809515	0.418219	0.754628	FALSE
pk294	67.7604	-0.161062	0.250317	-0.643431	0.519944	NA	FALSE
pk295	342.574	-0.261303	0.127862	-2.04363	0.0409903	0.292399	FALSE
pk296	174.286	-0.222556	0.213108	-1.04433	0.296332	0.673657	FALSE
pk298	161.949	-0.661766	0.168716	-3.92237	8.76837e-05	0.00839872	FALSE
pk300	104.234	-0.37437	0.184667	-2.02726	0.0426354	0.29646	FALSE
pk303	378.068	-0.0492829	0.107655	-0.457787	0.647106	0.869446	FALSE
pk304	214.034	-0.121902	0.139568	-0.873422	0.382433	0.734784	FALSE
pk306	421.099	0.179421	0.131901	1.36027	0.173746	0.548132	FALSE
pk307	121.461	-0.27555	0.244355	-1.12767	0.259461	0.639789	FALSE
pk308	340.703	0.015312	0.132935	0.115184	0.908299	0.969255	FALSE
pk310	118.075	-0.0341633	0.19472	-0.175449	0.860727	0.952425	FALSE
pk312	575.482	-0.173735	0.10423	-1.66683	0.0955475	0.423669	FALSE
pk313	194.078	0.051127	0.157555	0.324502	0.745558	0.906535	FALSE
pk315	273.316	-0.205949	0.132118	-1.55883	0.119037	0.465403	FALSE
pk316	58.1724	-0.201829	0.231342	-0.87243	0.382974	NA	FALSE
pk317	48.3352	-0.519325	0.27047	-1.92008	0.0548477	NA	FALSE
pk318	77.5709	-0.234082	0.225599	-1.0376	0.299455	0.675779	FALSE
pk319	180.475	-0.406773	0.147553	-2.7568	0.00583705	0.108587	FALSE
pk322	136.921	-0.282995	0.241515	-1.17175	0.241297	0.619553	FALSE
pk323	554.399	0.0538504	0.143024	0.376513	0.706536	0.890543	FALSE
pk325	854.365	0.0471171	0.102925	0.457781	0.64711	0.869446	FALSE
pk326	126.556	-0.33286	0.167887	-1.98264	0.0474072	0.312758	FALSE
pk330	353.07	-0.137242	0.114816	-1.19532	0.231963	0.611237	FALSE
pk331	615.382	-0.0890499	0.166881	-0.533615	0.593608	0.846884	FALSE
pk332	152.549	0.147153	0.189237	0.777612	0.436798	0.765871	FALSE
pk333	411.768	-0.12584	0.239787	-0.524801	0.599722	0.848667	FALSE
pk335	110.837	-0.173286	0.180173	-0.961773	0.336164	0.70475	FALSE
pk338	76.8584	-0.0103842	0.327958	-0.0316631	0.974741	0.992132	FALSE
pk341	102.975	-0.16398	0.261866	-0.626197	0.531186	0.817998	FALSE
pk342	165.732	0.0407951	0.238167	0.171288	0.863997	0.954213	FALSE
pk345	52.5618	-0.492978	0.311472	-1.58273	0.113482	NA	FALSE
pk348	68.7136	-0.256544	0.214548	-1.19574	0.231797	NA	FALSE
pk350	71.001	-0.48746	0.258912	-1.88272	0.0597377	NA	FALSE
pk355	59.3101	0.11367	0.255874	0.44424	0.656869	NA	FALSE
pk359	508.198	0.137592	0.141643	0.971394	0.331352	0.702197	FALSE
pk360	660.864	0.0460606	0.154599	0.297935	0.765753	0.914491	FALSE
pk361	163.182	-0.0449474	0.170809	-0.263145	0.792439	0.92498	FALSE
pk362	230.764	0.0225611	0.188491	0.119693	0.904726	0.968235	FALSE
pk363	114.078	-0.492865	0.511411	-0.963736	0.335178	0.703783	FALSE
pk364	240.496	-0.311561	0.303712	-1.02584	0.304965	0.679029	FALSE
pk365	89.2501	-0.467025	0.215392	-2.16825	0.0301394	0.254947	FALSE
pk366	528.391	0.100747	0.123152	0.818071	0.413317	0.751897	FALSE
pk371	39.3064	0.204135	0.275686	0.740464	0.459019	NA	FALSE
pk374	329.262	0.180179	0.113658	1.58528	0.112903	0.456232	FALSE
pk378	985.964	-0.0432346	0.0857673	-0.504092	0.614196	0.855203	FALSE
pk382	66.3513	0.0345275	0.251042	0.137537	0.890606	NA	FALSE
pk383	388.241	-0.0403462	0.239932	-0.168157	0.86646	0.954985	FALSE
pk388	227.607	0.0217807	0.151999	0.143295	0.886057	0.960825	FALSE
pk390	118.159	-0.112551	0.27234	-0.413274	0.679406	0.880373	FALSE
pk391	287.04	0.121066	0.106696	1.13469	0.256506	0.637114	FALSE
pk393	916.025	-0.0924924	0.0850565	-1.08742	0.27685	0.654782	FALSE
pk397	197.608	0.0812354	0.180643	0.449701	0.652926	0.871834	FALSE
pk400	184.816	0.0833856	0.143584	0.580743	0.561414	0.833589	FALSE
pk401	289.767	0.0614202	0.114857	0.534754	0.59282	0.846745	FALSE
pk402	194.213	-0.321857	0.254238	-1.26597	0.205525	0.58597	FALSE
pk404	969.115	-0.278768	0.128674	-2.16646	0.0302761	0.25545	FALSE
pk405	103.837	-0.00339527	0.256688	-0.0132272	0.989447	0.996116	FALSE
pk410	78.7538	-0.874033	0.840013	-1.0405	0.298108	0.674543	FALSE
pk411	44.7846	-0.587418	0.277376	-2.11776	0.034195	NA	FALSE
pk412	67.6258	-0.498362	0.253626	-1.96495	0.0494204	NA	FALSE
pk418	83.2933	-0.516343	0.211874	-2.43702	0.0148088	0.179927	FALSE
pk419	109.272	-0.214854	0.183954	-1.16798	0.242815	0.62118	FALSE
pk421	118.038	0.286883	0.200995	1.42731	0.15349	0.517936	FALSE
pk422	49.0114	-0.0249115	0.277921	-0.0896354	0.928577	NA	FALSE
pk423	698.069	0.348772	0.165467	2.10781	0.0350476	0.273693	FALSE
pk424	165.532	-0.467817	0.199176	-2.34876	0.0188358	0.203311	FALSE
pk425	143.161	-0.190522	0.229221	-0.831173	0.405876	0.748153	FALSE
pk426	277.923	0.162746	0.174163	0.934448	0.350073	0.713519	FALSE
pk427	143.339	-0.137946	0.252409	-0.54652	0.584708	0.842222	FALSE
pk428	325.449	-0.06147	0.155989	-0.394066	0.693532	0.885305	FALSE
pk429	496.113	0.115413	0.115452	0.999662	0.317474	0.69053	FALSE
pk430	74.0117	-0.336585	0.249333	-1.34994	0.177035	0.552622	FALSE
pk431	35.8351	-0.254996	0.32352	-0.788191	0.430585	NA	FALSE
pk432	75.6649	-0.438681	0.200675	-2.18603	0.0288137	0.250651	FALSE
pk433	173.65	-0.247572	0.155066	-1.59656	0.110364	0.451118	FALSE
pk434	85.416	-0.130144	0.193754	-0.671698	0.501776	0.803401	FALSE
pk435	118.011	-0.574466	0.17908	-3.20786	0.00133726	0.0472001	FALSE
pk436	47.8077	-0.0113518	0.298135	-0.0380761	0.969627	NA	FALSE
pk437	38.2518	0.0648531	0.281989	0.229985	0.818104	NA	FALSE
pk438	51.0354	-0.549447	0.248602	-2.21014	0.0270951	NA	FALSE
pk439	82.4128	0.0206715	0.202304	0.102181	0.918613	0.971944	FALSE
pk442	163.117	-0.191285	0.174421	-1.09668	0.27278	0.650267	FALSE
pk443	71.2961	0.0877224	0.236352	0.371151	0.710525	0.892164	FALSE
pk446	58.0407	-0.439009	0.266915	-1.64475	0.100021	NA	FALSE
pk447	49.5645	0.143427	0.271701	0.527886	0.597578	NA	FALSE
pk448	102.799	-0.0672524	0.174974	-0.384358	0.700713	0.887789	FALSE
pk450	166.905	0.0945067	0.145014	0.651709	0.514589	0.809012	FALSE
pk452	296.048	0.191859	0.166902	1.14953	0.250336	0.630546	FALSE
pk453	85.0178	-0.121764	0.208418	-0.584228	0.559067	0.832187	FALSE
pk454	41.5324	-0.299722	0.26346	-1.13764	0.255272	NA	FALSE
pk457	42.0229	0.351137	0.298517	1.17627	0.239488	NA	FALSE
pk458	147.839	0.0586778	0.220942	0.26558	0.790563	0.92446	FALSE
pk459	37.2443	0.0191416	0.273377	0.0700191	0.944178	NA	FALSE
pk460	71.5711	-0.410431	0.206847	-1.98423	0.0472307	0.312386	FALSE
pk462	160.283	-0.395614	0.177559	-2.22807	0.0258759	0.239998	FALSE
pk463	62.9836	-0.339251	0.408841	-0.829786	0.40666	NA	FALSE
pk464	44.622	0.139178	0.352284	0.395073	0.692789	NA	FALSE
pk465	38.5259	-0.249915	0.321117	-0.778268	0.436411	NA	FALSE
pk466	205.458	-0.0253003	0.250236	-0.101106	0.919466	0.972502	FALSE
pk467	213.54	-0.306021	0.17112	-1.78834	0.0737208	0.378242	FALSE
pk468	136.016	0.00719324	0.270078	0.0266339	0.978752	0.992814	FALSE
pk469	88.6835	-0.58929	1.02432	-0.575301	0.565088	0.835017	FALSE
pk471	55.339	-0.69472	0.250262	-2.77597	0.0055037	NA	FALSE
pk472	307.418	-0.720249	0.170629	-4.22114	2.43067e-05	0.00365582	FALSE
pk475	110.756	0.0458515	0.190669	0.240478	0.80996	0.931552	FALSE
pk476	437.21	-0.106402	0.169092	-0.629258	0.52918	0.817236	FALSE
pk477	101.144	-0.486961	0.336177	-1.44852	0.14747	0.509228	FALSE
pk478	37.7298	-0.213828	0.344105	-0.621404	0.534334	NA	FALSE
pk479	145.731	-0.437733	0.195201	-2.24247	0.0249308	0.234627	FALSE
pk482	155.838	-0.141874	0.191582	-0.74054	0.458972	0.781155	FALSE
pk483	128.346	-0.148297	0.177448	-0.835722	0.403311	0.746665	FALSE
pk484	251.072	-0.0705018	0.148086	-0.476086	0.634013	0.864942	FALSE
pk485	166.938	-0.0675748	0.265428	-0.254588	0.799041	0.928051	FALSE
pk486	554.561	-0.107716	0.121146	-0.889141	0.373927	0.73006	FALSE
pk489	329.886	-0.489217	0.173457	-2.8204	0.00479636	0.0992363	FALSE
pk491	86.7413	0.125033	0.213304	0.586173	0.55776	0.832135	FALSE
pk493	297.134	-0.245037	0.131651	-1.86127	0.0627062	0.353033	FALSE
pk494	361.182	-0.171837	0.109824	-1.56466	0.117662	0.462984	FALSE
pk496	263.743	0.27066	0.171504	1.57815	0.11453	0.458682	FALSE
pk498	221.807	0.00797421	0.30168	0.0264327	0.978912	0.992871	FALSE
pk499	86.3608	-0.709352	0.393662	-1.80193	0.0715562	0.373816	FALSE
pk500	63.0003	-0.806217	0.275917	-2.92196	0.00347835	NA	FALSE
pk501	57.2018	-0.559938	0.276856	-2.02248	0.0431264	NA	FALSE
pk502	121.243	-0.702317	0.268659	-2.61416	0.00894467	0.137159	FALSE
pk503	207.595	-0.121003	0.197598	-0.61237	0.540293	0.822976	FALSE
pk504	194.15	-0.0685177	0.179093	-0.382582	0.70203	0.888447	FALSE
pk505	80.6907	-0.219228	0.251355	-0.872186	0.383107	0.734965	FALSE
pk506	103.122	-0.748541	0.287622	-2.60252	0.00925416	0.13957	FALSE
pk507	164.386	-0.231614	0.146979	-1.57583	0.115064	0.45918	FALSE
pk508	36.426	0.0761395	0.290361	0.262224	0.793149	NA	FALSE
pk509	44.6816	-0.63216	0.272557	-2.31937	0.0203749	NA	FALSE
pk510	226.857	-0.325383	0.156065	-2.08492	0.0370768	0.280351	FALSE
pk512	42.2265	-0.0593754	0.371984	-0.159618	0.873182	NA	FALSE
pk513	177.478	-0.127271	0.182152	-0.698706	0.484736	0.796057	FALSE
pk516	36.3433	-0.292644	0.313105	-0.934652	0.349968	NA	FALSE
pk520	253.419	-0.0788084	0.145017	-0.543444	0.586824	0.843506	FALSE
pk522	241.126	0.149108	0.139529	1.06865	0.285227	0.663513	FALSE
pk525	118.701	-0.0644587	0.23588	-0.273269	0.784646	0.922426	FALSE
pk526	249.435	0.0666673	0.126678	0.526274	0.598698	0.84845	FALSE
pk527	114.619	0.104579	0.185772	0.562939	0.573476	0.837536	FALSE
pk528	592.555	0.0960301	0.138026	0.695737	0.486594	0.796889	FALSE
pk531	221.234	-0.164582	0.213528	-0.770776	0.44084	0.768621	FALSE
pk533	286.574	-0.0485332	0.193231	-0.251167	0.801685	0.928855	FALSE
pk534	160.356	-0.0538121	0.17189	-0.313061	0.754234	0.909946	FALSE
pk536	351.149	-0.621756	0.170327	-3.65037	0.000261859	0.0162198	FALSE
pk537	69.4315	-0.533944	0.281672	-1.89563	0.0580095	NA	FALSE
pk538	100.941	-0.573168	0.311279	-1.84133	0.0655733	0.359221	FALSE
pk541	68.4055	-0.063097	0.210609	-0.299593	0.764487	NA	FALSE
pk542	99.7082	-0.263341	0.214332	-1.22866	0.2192	0.59944	FALSE
pk543	64.8914	-0.193279	0.239795	-0.806015	0.420234	NA	FALSE
pk544	98.838	-0.430953	0.179915	-2.39532	0.016606	0.192156	FALSE
pk546	227.813	0.128979	0.128608	1.00288	0.315916	0.68907	FALSE
pk552	512.473	0.120839	0.130966	0.922673	0.356178	0.717809	FALSE
pk553	210.868	-0.147168	0.219035	-0.671893	0.501652	0.803355	FALSE
pk554	542.144	0.0603155	0.152767	0.394819	0.692977	0.88502	FALSE
pk558	127.799	-0.367535	0.173414	-2.11941	0.0340559	0.270607	FALSE
pk559	131.22	-0.427659	0.197089	-2.16988	0.0300162	0.254896	FALSE
pk560	201.673	-0.67712	0.408836	-1.65621	0.0976784	0.428647	FALSE
pk561	53.9191	0.160404	0.595895	0.269181	0.787791	NA	FALSE
pk562	265.535	-0.0969822	0.133951	-0.724014	0.469057	0.787677	FALSE
pk563	288.656	-0.864629	0.18934	-4.56654	4.95842e-06	0.00132369	FALSE
pk564	85.1112	-0.073442	0.288987	-0.254136	0.799391	0.928051	FALSE
pk565	372.947	-0.957956	0.209676	-4.56875	4.90637e-06	0.00132369	FALSE
pk566	114.807	-0.239912	0.386837	-0.620189	0.535133	0.820027	FALSE
pk567	92.339	0.303985	0.235973	1.28822	0.19767	0.576812	FALSE
pk568	97.7826	-0.324149	0.304969	-1.06289	0.287832	0.665506	FALSE
pk571	184.967	-0.330804	0.196616	-1.68249	0.0924746	0.417836	FALSE
pk572	71.2791	-0.462702	0.315565	-1.46627	0.142575	0.500993	FALSE
pk575	169.182	-0.233256	0.152876	-1.52578	0.127064	0.47899	FALSE
pk577	135.841	-0.511717	0.215669	-2.3727	0.0176587	0.197932	FALSE
pk578	247.963	-0.119979	0.183482	-0.653902	0.513175	0.808646	FALSE
pk579	277.539	0.119416	0.135198	0.883266	0.377093	0.731578	FALSE
pk581	591.387	0.0855663	0.115606	0.740156	0.459205	0.781179	FALSE
pk583	399.185	0.0210825	0.158195	0.133269	0.893981	0.963687	FALSE
pk587	309.475	-0.24777	0.30162	-0.821463	0.411383	0.750467	FALSE
pk588	46.0219	-1.04669	1.10406	-0.948034	0.343112	NA	FALSE
pk589	74.724	-0.288867	0.20627	-1.40044	0.161383	0.529494	FALSE
pk593	83.2714	-0.0224605	0.237212	-0.0946851	0.924565	0.973447	FALSE
pk594	329.46	0.0613451	0.109394	0.56077	0.574954	0.837832	FALSE
pk595	208.213	0.0467438	0.121105	0.385978	0.699513	0.887203	FALSE
pk597	57.214	0.257867	0.226088	1.14056	0.254052	NA	FALSE
pk598	527.077	-0.0488068	0.141944	-0.343845	0.730963	0.900707	FALSE
pk603	145.512	0.0360991	0.158721	0.227437	0.820084	0.936152	FALSE
pk604	391.097	-0.0180979	0.127965	-0.141428	0.887532	0.961538	FALSE
pk605	228.121	0.203221	0.207751	0.978195	0.327978	0.699478	FALSE
pk611	417.481	0.147713	0.188076	0.785393	0.432223	0.7635	FALSE
pk612	787.42	0.148287	0.123934	1.1965	0.231501	0.61053	FALSE
pk613	299.941	0.077202	0.17518	0.440702	0.659429	0.872709	FALSE
pk614	70.1657	-0.296419	0.239071	-1.23988	0.215019	NA	FALSE
pk615	793.84	0.0391742	0.190114	0.206057	0.836746	0.942333	FALSE
pk616	147.324	-0.185801	0.210676	-0.88193	0.377815	0.731783	FALSE
pk617	153.032	-0.239746	0.251138	-0.954638	0.339761	0.706451	FALSE
pk618	90.0882	-0.515323	0.511753	-1.00698	0.313946	0.68786	FALSE
pk619	362.743	-0.0689267	0.123044	-0.560178	0.575358	0.837969	FALSE
pk621	310.74	0.198612	0.129451	1.53427	0.124964	0.475425	FALSE
pk622	562.851	0.0451085	0.150855	0.299019	0.764926	0.913906	FALSE
pk623	614.236	0.279285	0.191016	1.46211	0.143712	0.502476	FALSE
pk624	771.828	0.0363652	0.108412	0.335436	0.737296	0.902503	FALSE
pk625	267.705	0.193128	0.120667	1.6005	0.109487	0.449571	FALSE
pk626	181.191	0.0330731	0.292854	0.112934	0.910083	0.970055	FALSE
pk627	332.27	0.342984	0.21096	1.62582	0.103988	0.440148	FALSE
pk628	260.062	0.0894609	0.178369	0.501548	0.615985	0.855778	FALSE
pk629	4027.86	0.371342	0.202167	1.83681	0.0662385	0.360875	FALSE
pk630	190.853	-0.0788879	0.146418	-0.538787	0.590033	0.845186	FALSE
pk633	314.991	0.196595	0.116817	1.68293	0.0923896	0.417836	FALSE
pk636	237.762	-0.390643	0.344874	-1.13271	0.257336	0.638156	FALSE
pk638	346.981	-0.163303	0.145736	-1.12054	0.262482	0.642094	FALSE
pk642	351.531	0.072469	0.108294	0.669185	0.503378	0.803761	FALSE
pk643	174.481	-0.10769	0.149845	-0.718677	0.47234	0.788978	FALSE
pk648	172.36	-0.332161	0.378824	-0.876821	0.380584	0.733429	FALSE
pk649	754.575	-0.157631	0.28406	-0.554921	0.578949	0.839528	FALSE
pk652	117.123	-0.463253	0.741571	-0.624691	0.532174	0.818575	FALSE
pk653	277.359	0.0866743	0.252135	0.343761	0.731026	0.900726	FALSE
pk656	403.612	0.2057	0.110344	1.86417	0.062298	0.352371	FALSE
pk659	164.562	0.118867	0.166493	0.713942	0.475263	0.790839	FALSE
pk660	209.852	-0.373169	0.225712	-1.6533	0.0982706	0.428836	FALSE
pk661	142.23	-0.201308	0.206174	-0.976399	0.328867	0.699904	FALSE
pk665	158.447	-0.295992	0.187085	-1.58212	0.113621	0.457121	FALSE
pk666	1362	0.141553	0.108332	1.30666	0.191329	0.570592	FALSE
pk667	379.362	-0.0144032	0.162352	-0.0887161	0.929308	0.974403	FALSE
pk668	36.8745	0.40009	0.32975	1.21332	0.225009	NA	FALSE
pk669	445.719	0.126433	0.153753	0.822309	0.410901	0.749877	FALSE
pk670	113.552	-0.134735	0.19091	-0.705751	0.480343	0.792999	FALSE
pk671	93.4475	0.243335	0.317626	0.766107	0.443613	0.770982	FALSE
pk672	34.4731	0.0743624	0.358678	0.207323	0.835757	NA	FALSE
pk673	359.577	-0.195083	0.136216	-1.43216	0.152097	0.515515	FALSE
pk674	174.87	0.0173901	0.154825	0.112321	0.910569	0.970057	FALSE
pk676	908.727	0.250839	0.180756	1.38772	0.165221	0.535682	FALSE
pk677	187.154	-0.0593815	0.153012	-0.388085	0.697953	0.887046	FALSE
pk678	475.563	-0.041317	0.149718	-0.275966	0.782574	0.921212	FALSE
pk679	493.842	0.236552	0.138841	1.70376	0.0884253	0.409944	FALSE
pk680	431.38	0.165453	0.221289	0.74768	0.454653	0.778596	FALSE
pk683	59.5028	0.167199	0.248288	0.673407	0.500688	NA	FALSE
pk684	91.1771	0.151175	0.19145	0.789632	0.429743	0.761999	FALSE
pk686	201.429	-0.161877	0.178831	-0.905194	0.365363	0.723306	FALSE
pk687	41.2868	-0.416233	0.282877	-1.47143	0.141176	NA	FALSE
pk690	96.41	0.0570113	0.277386	0.205531	0.837158	0.942529	FALSE
pk691	21.97	0.000602493	0.518086	0.00116292	0.999072	NA	FALSE
pk694	292.865	-0.363057	0.245958	-1.47609	0.13992	0.497568	FALSE
pk695	197.144	0.0637643	0.202545	0.314815	0.752902	0.909456	FALSE
pk696	110.742	-0.119958	0.244111	-0.491406	0.623139	0.860894	FALSE
pk697	67.3052	0.199901	0.260235	0.768156	0.442394	NA	FALSE
pk698	274.717	0.00165563	0.180103	0.00919269	0.992665	0.997015	FALSE
pk699	251.316	-0.150805	0.200674	-0.751492	0.452357	0.777097	FALSE
pk701	108.191	-0.0827525	0.194233	-0.426047	0.670073	0.875807	FALSE
pk702	875.908	0.140002	0.110033	1.27236	0.203244	0.583131	FALSE
pk705	115.228	-0.767281	0.191658	-4.00338	6.2443e-05	0.00661198	FALSE
pk707	70.3492	-0.645704	1.01527	-0.635993	0.524781	NA	FALSE
pk708	190.743	0.116693	0.154272	0.756411	0.449403	0.77541	FALSE
pk712	44.6904	-0.128913	0.320132	-0.402689	0.687177	NA	FALSE
pk716	294.137	-0.0462434	0.121903	-0.379345	0.704432	0.889952	FALSE
pk719	25.6165	0.581118	0.369667	1.57201	0.115949	NA	FALSE
pk720	58.8419	-0.535676	0.50464	-1.0615	0.288462	NA	FALSE
pk721	226.802	-0.165358	0.151379	-1.09234	0.274682	0.652913	FALSE
pk722	68.0983	-0.150688	0.331529	-0.454526	0.64945	NA	FALSE
pk725	74.1024	0.170759	0.213959	0.798091	0.424818	0.757932	FALSE
pk726	407.651	0.302381	0.203565	1.48543	0.13743	0.49424	FALSE
pk727	105.081	-0.358746	0.745497	-0.481218	0.630361	0.863905	FALSE
pk731	330.838	0.389916	0.170843	2.28231	0.0224711	0.223344	FALSE
pk732	1884.01	0.221717	0.105083	2.10993	0.0348646	0.273068	FALSE
pk733	513.999	0.339501	0.121831	2.78665	0.00532557	0.103286	FALSE
pk734	57.1436	-0.0341856	0.312668	-0.109335	0.912937	NA	FALSE
pk735	367.045	0.119518	0.121608	0.982814	0.325699	0.697917	FALSE
pk737	246.495	0.123066	0.15075	0.816353	0.414298	0.752273	FALSE
pk738	142.969	0.221423	0.154088	1.43698	0.150722	0.513855	FALSE
pk739	219.075	0.0865542	0.187321	0.462065	0.644035	0.868519	FALSE
pk740	392.517	0.0515489	0.118084	0.436547	0.66244	0.873658	FALSE
pk743	42.8986	0.191832	0.280091	0.684891	0.493413	NA	FALSE
pk744	213.673	-0.316295	0.157124	-2.01303	0.0441116	0.301077	FALSE
pk745	330.129	0.108528	0.185441	0.585245	0.558383	0.832135	FALSE
pk746	151.99	-0.0638546	0.17193	-0.3714	0.71034	0.892164	FALSE
pk747	233.705	-0.510778	0.202296	-2.5249	0.011573	0.156881	FALSE
pk754	37.5649	-0.220113	0.576692	-0.381682	0.702697	NA	FALSE
pk755	46.2391	-0.307112	0.299213	-1.0264	0.304703	NA	FALSE
pk756	570.95	0.0924471	0.132104	0.699805	0.484049	0.795866	FALSE
pk757	281.631	-0.13456	0.174024	-0.77323	0.439386	0.767781	FALSE
pk758	50.2682	0.0874431	0.257993	0.338936	0.734658	NA	FALSE
pk759	183.148	-0.310464	0.180027	-1.72455	0.0846093	0.400367	FALSE
pk761	108.392	-0.231442	0.200536	-1.15411	0.248453	0.627975	FALSE
pk768	126.421	-0.414523	0.185441	-2.23534	0.0253951	0.237245	FALSE
pk769	46.1392	-0.651712	0.389302	-1.67405	0.09412	NA	FALSE
pk770	451.671	-0.0262987	0.102735	-0.255986	0.797962	0.927921	FALSE
pk771	130.803	-0.0884362	0.245304	-0.360517	0.718461	0.894666	FALSE
pk772	156.969	-0.120947	0.192563	-0.62809	0.529945	0.817315	FALSE
pk773	261.965	0.0961469	0.195205	0.492543	0.622335	0.860438	FALSE
pk774	249.941	0.15426	0.14058	1.09731	0.272506	0.64994	FALSE
pk779	234.378	-0.740795	0.270846	-2.73511	0.00623591	0.112674	FALSE
pk780	47.858	-0.254576	0.278372	-0.91452	0.360444	NA	FALSE
pk781	590.111	0.0496039	0.086063	0.576367	0.564367	0.834679	FALSE
pk782	415.897	0.0838297	0.0896568	0.935006	0.349785	0.713449	FALSE
pk785	84.9857	-0.545589	0.241701	-2.25729	0.0239897	0.229312	FALSE
pk786	76.7374	-0.413973	0.274167	-1.50993	0.131062	0.48479	FALSE
pk787	192.181	0.233401	0.151465	1.54095	0.123329	0.473035	FALSE
pk788	461.725	0.0692761	0.117912	0.587522	0.556853	0.832135	FALSE
pk789	178.91	-0.241105	0.154866	-1.55686	0.119503	0.46631	FALSE
pk790	235.514	-0.579961	0.283276	-2.04733	0.0406254	0.291451	FALSE
pk791	149.902	-0.655754	0.18999	-3.45153	0.000557424	0.0262169	FALSE
pk793	151.537	-0.333007	0.170157	-1.95706	0.0503408	0.32246	FALSE
pk794	51.4987	-0.150607	0.261857	-0.575149	0.565191	NA	FALSE
pk795	82.2754	-0.538713	0.288831	-1.86515	0.0621601	0.351801	FALSE
pk797	86.5926	-0.138096	0.32541	-0.424375	0.671293	0.875928	FALSE
pk798	142.872	-0.310441	0.199686	-1.55465	0.120031	0.466877	FALSE
pk799	138.07	-0.447055	0.342585	-1.30495	0.191911	0.571211	FALSE
pk800	52.3169	-0.127168	0.295341	-0.430582	0.666773	NA	FALSE
pk801	183.17	-0.365166	0.240318	-1.51951	0.128634	0.482156	FALSE
pk802	68.8735	0.163371	0.269511	0.606175	0.544399	NA	FALSE
pk805	43.9996	0.0805703	0.276844	0.291031	0.771027	NA	FALSE
pk806	65.2764	-0.692175	0.627163	-1.10366	0.269741	NA	FALSE
pk807	189.947	-0.484341	0.202888	-2.38723	0.0169756	0.194415	FALSE
pk810	132.4	-0.245403	0.267076	-0.918851	0.358173	0.718939	FALSE
pk811	46.48	-0.156922	0.260654	-0.602032	0.547153	NA	FALSE
pk815	171.278	-0.208727	0.152995	-1.36427	0.172482	0.545597	FALSE
pk816	271.222	0.00342636	0.161978	0.0211532	0.983123	0.99422	FALSE
pk818	229.986	0.0883044	0.158876	0.555807	0.578343	0.839221	FALSE
pk819	265.587	0.0982253	0.143687	0.683608	0.494223	0.79948	FALSE
pk821	379.873	0.116754	0.135283	0.863035	0.388118	0.737273	FALSE
pk822	204.136	-0.0772595	0.194383	-0.397461	0.691028	0.884636	FALSE
pk826	295.51	0.0532871	0.118544	0.449513	0.653062	0.871883	FALSE
pk827	220.03	0.223283	0.128364	1.73944	0.0819568	0.39537	FALSE
pk828	207.307	0.295578	0.153199	1.92937	0.0536845	0.331985	FALSE
pk832	1048.76	-0.305847	0.0779973	-3.92126	8.80883e-05	0.00839872	FALSE
pk833	760.804	-0.395737	0.113558	-3.48488	0.000492353	0.0244295	FALSE
pk835	77.6485	-0.152808	0.20766	-0.735859	0.461817	0.78329	FALSE
pk836	92.8086	-0.368371	0.282892	-1.30216	0.192861	0.57198	FALSE
pk837	67.651	-0.293344	0.225891	-1.29861	0.194077	NA	FALSE
pk838	38.6116	-0.428245	0.342159	-1.2516	0.210717	NA	FALSE
pk840	251.201	0.233624	0.213183	1.09588	0.27313	0.650704	FALSE
pk841	44.3849	-0.244064	0.322976	-0.755673	0.449845	NA	FALSE
pk842	639.138	-0.0710172	0.118082	-0.601421	0.547559	0.826759	FALSE
pk843	400.139	0.23823	0.114064	2.08856	0.0367473	0.279953	FALSE
pk845	202.21	-0.0655945	0.184681	-0.355178	0.722457	0.896824	FALSE
pk846	183.418	-0.0607019	0.170926	-0.355135	0.722489	0.896824	FALSE
pk847	477.994	0.147317	0.0920613	1.6002	0.109554	0.449651	FALSE
pk850	120.599	-0.0730052	0.194865	-0.374646	0.707924	0.890718	FALSE
pk851	391.449	-0.310059	0.122288	-2.5355	0.0112288	0.155012	FALSE
pk852	638.219	-0.0344037	0.135359	-0.254166	0.799367	0.928051	FALSE
pk855	113.564	0.0304922	0.241822	0.126093	0.899658	0.965982	FALSE
pk857	256.596	-0.0676451	0.191082	-0.354011	0.723331	0.897076	FALSE
pk858	166.713	-0.504226	0.147565	-3.41699	0.000633179	0.0283049	FALSE
pk859	126.493	0.0649365	0.170129	0.381691	0.702691	0.889046	FALSE
pk860	298.744	0.226889	0.125751	1.80427	0.0711895	0.372845	FALSE
pk861	171.72	-0.27803	0.211668	-1.31352	0.189008	0.568283	FALSE
pk862	451.847	-0.0206057	0.299122	-0.0688873	0.945079	0.980837	FALSE
pk863	31.4649	0.245695	0.337729	0.72749	0.466926	NA	FALSE
pk864	140.677	-0.414335	0.183175	-2.26196	0.0236996	0.22925	FALSE
pk865	88.2548	0.133847	0.214952	0.622682	0.533494	0.819038	FALSE
pk866	43.9478	-0.462207	0.740925	-0.623824	0.532743	NA	FALSE
pk867	141.27	-0.174577	0.231278	-0.754836	0.450347	0.775644	FALSE
pk869	428.23	0.177787	0.134326	1.32355	0.185651	0.564277	FALSE
pk872	378.389	-0.516197	0.184856	-2.79243	0.00523146	0.102329	FALSE
pk873	40.3101	-0.599244	0.315069	-1.90195	0.0571781	NA	FALSE
pk874	405.705	-0.222673	0.169867	-1.31087	0.189902	0.568899	FALSE
pk875	114.391	-0.405012	0.216246	-1.87292	0.0610791	0.348808	FALSE
pk876	145.221	0.274515	0.156155	1.75796	0.0787537	0.388449	FALSE
pk877	158.242	0.036859	0.163141	0.225933	0.821253	0.936697	FALSE
pk879	225.416	0.0274174	0.173101	0.158389	0.87415	0.956732	FALSE
pk880	104.329	-0.0964898	0.239685	-0.402568	0.687266	0.883568	FALSE
pk881	416.992	0.00191684	0.138777	0.0138124	0.98898	0.995988	FALSE
pk882	603.444	0.198873	0.16259	1.22315	0.221272	0.601455	FALSE
pk883	62.8049	-0.0448427	0.256587	-0.174766	0.861264	NA	FALSE
pk884	199.831	-0.358179	0.572213	-0.625954	0.531345	0.818053	FALSE
pk885	104.02	0.224031	0.186535	1.20102	0.229745	0.60864	FALSE
pk886	86.407	-0.600756	0.210288	-2.85683	0.00427901	0.0934142	FALSE
pk888	49.1768	-0.170641	0.26839	-0.635796	0.52491	NA	FALSE
pk891	219.447	-0.251902	0.30321	-0.830785	0.406095	0.748153	FALSE
pk895	116.556	-0.598967	0.179898	-3.32948	0.000870091	0.0353899	FALSE
pk896	93.2598	-1.25487	0.415817	-3.01784	0.0025458	0.0697337	FALSE
pk897	639.014	-0.180163	0.183109	-0.98391	0.32516	0.697654	FALSE
pk898	83.6304	-0.482118	0.267274	-1.80384	0.0712569	0.372992	FALSE
pk900	80.0601	-0.431738	0.2304	-1.87386	0.0609496	0.348489	FALSE
pk901	55.9494	0.0616509	0.252643	0.244024	0.807212	NA	FALSE
pk902	42.5661	-0.299323	0.441247	-0.678357	0.497545	NA	FALSE
pk904	179.985	-0.100921	0.180783	-0.558246	0.576676	0.838663	FALSE
pk905	410.867	0.0673751	0.156342	0.430945	0.666508	0.874547	FALSE
pk906	103.929	-0.143825	0.19482	-0.73825	0.460363	0.781944	FALSE
pk907	683.158	-0.121247	0.103201	-1.17487	0.240049	0.618611	FALSE
pk908	253.58	-0.0273474	0.248237	-0.110166	0.912277	0.970223	FALSE
pk909	72.2222	-0.93012	0.821771	-1.13185	0.257698	0.638351	FALSE
pk915	174.109	-0.251536	0.408723	-0.615419	0.538278	0.821789	FALSE
pk916	246.689	-0.126838	0.173411	-0.73143	0.464517	0.78471	FALSE
pk917	48.5128	-0.0933994	0.246885	-0.378312	0.705199	NA	FALSE
pk923	91.4328	-0.272389	0.608802	-0.447418	0.654573	0.872092	FALSE
pk924	296.165	-0.0332983	0.175799	-0.189412	0.84977	0.947956	FALSE
pk925	93.6214	-0.667775	0.273464	-2.44191	0.0146099	0.178885	FALSE
pk926	40.5251	-0.44249	0.438475	-1.00916	0.3129	NA	FALSE
pk927	164.482	-0.194203	0.161391	-1.2033	0.228859	0.608123	FALSE
pk928	47.9922	-0.572599	0.376079	-1.52255	0.127871	NA	FALSE
pk929	199.646	-0.614373	0.149523	-4.1089	3.97555e-05	0.00493424	FALSE
pk932	334.008	-0.503816	0.111084	-4.53547	5.74754e-06	0.00141479	FALSE
pk933	113.131	-0.216034	0.206186	-1.04776	0.29475	0.672123	FALSE
pk934	73.6602	-0.727538	0.257506	-2.82532	0.00472331	0.0988142	FALSE
pk936	41.0269	-0.0731062	0.357276	-0.204621	0.837868	NA	FALSE
pk937	102.207	-0.495183	0.299949	-1.65089	0.0987606	0.429832	FALSE
pk938	53.3445	-0.044833	0.254003	-0.176506	0.859897	NA	FALSE
pk940	181.234	-0.785269	0.148104	-5.30215	1.1445e-07	9.03865e-05	FALSE
pk941	296.479	0.0454443	0.130231	0.348953	0.727125	0.899247	FALSE
pk943	347.94	0.0353239	0.0994927	0.35504	0.72256	0.896824	FALSE
pk944	302.461	0.290672	0.11097	2.61936	0.00880938	0.136508	FALSE
pk946	273.989	0.105954	0.125879	0.841712	0.399949	0.744466	FALSE
pk947	116.015	0.0950953	0.184894	0.514322	0.607027	0.851669	FALSE
pk950	89.8166	-0.376867	0.223061	-1.68953	0.0911187	0.415459	FALSE
pk952	152.686	-0.330491	0.155782	-2.1215	0.0338799	0.269702	FALSE
pk955	203.132	-0.514166	0.186507	-2.75682	0.00583661	0.108587	FALSE
pk956	180.029	-0.302427	0.180731	-1.67335	0.094258	0.421658	FALSE
pk957	184.039	-0.458603	0.155226	-2.95443	0.00313251	0.0789336	FALSE
pk960	131.998	0.149465	0.250288	0.597172	0.550393	0.828014	FALSE
pk961	140.373	-0.306842	0.166319	-1.8449	0.0650523	0.358394	FALSE
pk962	33.6876	-0.281891	0.342358	-0.82338	0.410292	NA	FALSE
pk965	42.1438	-0.515012	0.373732	-1.37802	0.168196	NA	FALSE
pk966	69.1373	-0.627556	0.214975	-2.9192	0.00350927	NA	FALSE
pk968	128.343	-0.209176	0.163883	-1.27638	0.201822	0.581712	FALSE
pk970	97.5636	-0.100971	0.216795	-0.465743	0.641399	0.86687	FALSE
pk971	101.228	-0.207656	0.209927	-0.989181	0.322574	0.695509	FALSE
pk974	186.191	0.191113	0.151637	1.26033	0.20755	0.588906	FALSE
pk978	379.446	-0.153909	0.183713	-0.837768	0.402161	0.745883	FALSE
pk979	676.403	0.0432837	0.172268	0.251258	0.801615	0.928846	FALSE
pk980	118.475	0.0705224	0.191734	0.367814	0.713012	0.893397	FALSE
pk981	166.531	-0.485481	0.239111	-2.03035	0.0423205	0.295884	FALSE
pk982	111.204	-0.36718	0.181279	-2.0255	0.0428165	0.29706	FALSE
pk984	28.531	-0.442075	0.387185	-1.14177	0.253551	NA	FALSE
pk985	91.4885	-0.248306	0.250145	-0.992649	0.320881	0.69421	FALSE
pk986	193.952	-0.283768	0.13953	-2.03375	0.0419771	0.295117	FALSE
pk987	79.8049	-0.431449	0.224307	-1.92348	0.05442	0.333934	FALSE
pk990	277.28	-0.323985	0.151763	-2.13481	0.0327764	0.266057	FALSE
pk991	47.4054	0.0460055	0.429685	0.107068	0.914735	NA	FALSE
pk992	40.328	0.227378	0.296924	0.765778	0.443809	NA	FALSE
pk993	337.556	0.124673	0.120558	1.03414	0.301072	0.676827	FALSE
pk994	36.2931	0.0163547	0.316571	0.0516621	0.958798	NA	FALSE
pk996	83.9848	-0.0200792	0.184501	-0.10883	0.913338	0.970627	FALSE
pk998	49.2585	-0.313527	0.280104	-1.11932	0.263002	NA	FALSE
pk1000	364.378	-0.325182	0.156162	-2.08234	0.0373117	0.28144	FALSE
pk1001	255.218	0.207523	0.17366	1.19499	0.23209	0.611316	FALSE
pk1002	306.735	0.233645	0.142141	1.64375	0.100228	0.432739	FALSE
pk1004	79.806	-0.0665516	0.262639	-0.253396	0.799962	0.928221	FALSE
pk1005	19.3915	-0.186001	0.403654	-0.460794	0.644947	NA	FALSE
pk1006	40.7321	-0.0660876	0.278129	-0.237615	0.81218	NA	FALSE
pk1007	133.355	-0.233409	0.161224	-1.44773	0.147692	0.509251	FALSE
pk1010	33.2668	-0.544362	0.30507	-1.78439	0.0743608	NA	FALSE
pk1011	115.625	-0.0776396	0.169397	-0.45833	0.646715	0.869446	FALSE
pk1012	63.3232	0.0742985	0.223363	0.332636	0.739409	NA	FALSE
pk1019	388.974	0.0735684	0.19116	0.384852	0.700347	0.887589	FALSE
pk1021	87.0782	-0.0271578	0.203066	-0.133738	0.893609	0.963506	FALSE
pk1023	53.8932	0.273062	0.252419	1.08178	0.27935	NA	FALSE
pk1025	584.374	-0.257041	0.138862	-1.85105	0.0641617	0.356433	FALSE
pk1027	125.109	0.0214553	0.225271	0.0952422	0.924122	0.973403	FALSE
pk1028	165.452	-0.456423	0.260691	-1.75082	0.0799775	0.39065	FALSE
pk1029	506.249	-0.0333025	0.146053	-0.228016	0.819633	0.935954	FALSE
pk1031	39.1994	-0.0967355	0.280865	-0.34442	0.73053	NA	FALSE
pk1033	254.434	-0.0291193	0.17645	-0.165029	0.868922	0.955623	FALSE
pk1036	54.0005	0.259391	0.304111	0.852948	0.393688	NA	FALSE
pk1037	379.571	-0.306357	0.180506	-1.69721	0.089657	0.412693	FALSE
pk1038	372.381	-0.252475	0.46445	-0.5436	0.586717	0.843489	FALSE
pk1039	185.779	-0.315308	0.90334	-0.349047	0.727054	0.899222	FALSE
pk1040	43.5894	0.0314164	0.353581	0.0888522	0.929199	NA	FALSE
pk1041	176.59	-0.26434	0.187984	-1.40618	0.15967	0.526877	FALSE
pk1042	160.118	-0.250633	0.178183	-1.40661	0.159544	0.526758	FALSE
pk1044	67.3666	0.423778	0.260935	1.62407	0.104361	NA	FALSE
pk1045	133.063	-0.300497	0.292701	-1.02663	0.304593	0.678807	FALSE
pk1048	157.573	-0.938815	0.249811	-3.7581	0.000171209	0.0123859	FALSE
pk1051	136.014	-0.478328	0.981724	-0.487232	0.626094	0.862614	FALSE
pk1054	265.95	-0.377836	0.326973	-1.15556	0.247863	0.627235	FALSE
pk1055	102.416	-0.373384	0.196976	-1.89558	0.0580153	0.341604	FALSE
pk1056	83.9381	-0.224173	0.199883	-1.12152	0.262066	0.642094	FALSE
pk1068	236.474	-0.185377	0.14256	-1.30034	0.193484	0.572316	FALSE
pk1069	223.023	-0.185029	0.196319	-0.942492	0.345941	0.710509	FALSE
pk1070	884.798	0.286303	0.153305	1.86753	0.061827	0.350754	FALSE
pk1071	549.726	0.368457	0.116624	3.15937	0.00158112	0.0527351	FALSE
pk1072	368.722	-0.121544	0.233118	-0.521385	0.602099	0.849753	FALSE
pk1073	338.82	-0.0551914	0.139521	-0.395577	0.692417	0.884848	FALSE
pk1074	493.164	0.292894	0.107916	2.71409	0.00664576	0.11667	FALSE
pk1076	97.6679	-0.0393017	0.262796	-0.149552	0.881118	0.959681	FALSE
pk1077	145.899	-0.112342	0.167004	-0.672688	0.501146	0.803355	FALSE
pk1078	298.475	-0.0233378	0.135078	-0.172772	0.86283	0.953369	FALSE
pk1079	94.2339	-0.262376	0.366074	-0.716728	0.473542	0.789651	FALSE
pk1080	129.287	-0.762798	0.423491	-1.80121	0.0716694	0.373816	FALSE
pk1083	713.117	0.0753147	0.143461	0.524984	0.599594	0.848667	FALSE
pk1084	449.941	0.0238238	0.122155	0.195029	0.845371	0.946324	FALSE
pk1087	217.526	-0.0497822	0.1507	-0.33034	0.741143	0.904373	FALSE
pk1088	48.2377	0.215958	0.25684	0.840827	0.400445	NA	FALSE
pk1090	133.806	-0.376539	0.210651	-1.7875	0.0738562	0.378242	FALSE
pk1093	274.726	-0.242276	0.159607	-1.51795	0.129028	0.482386	FALSE
pk1094	152.098	-0.68217	0.195246	-3.49391	0.000476006	0.0239777	FALSE
pk1096	44.6019	-0.55147	0.335513	-1.64366	0.100246	NA	FALSE
pk1101	44.9873	0.224575	0.322766	0.695784	0.486564	NA	FALSE
pk1102	64.0262	-0.0284878	0.247385	-0.115156	0.908322	NA	FALSE
pk1103	97.6581	-0.113219	0.184215	-0.614602	0.538817	0.822282	FALSE
pk1105	134.996	0.00999589	0.240995	0.0414776	0.966915	0.990102	FALSE
pk1106	162.338	0.19175	0.1903	1.00762	0.313635	0.687828	FALSE
pk1109	81.0965	-0.0874472	0.198186	-0.441237	0.659041	0.872709	FALSE
pk1111	53.3743	-0.510356	0.568249	-0.89812	0.369122	NA	FALSE
pk1112	131.143	-0.369242	0.366108	-1.00856	0.313185	0.687613	FALSE
pk1113	232.658	-0.362855	0.133435	-2.71934	0.00654128	0.115764	FALSE
pk1117	62.4243	-0.173175	0.22703	-0.762784	0.445592	NA	FALSE
pk1118	42.2855	-0.0533178	0.273072	-0.195252	0.845196	NA	FALSE
pk1120	84.051	-0.387793	0.248013	-1.5636	0.117911	0.463053	FALSE
pk1122	102.299	-0.422768	0.346461	-1.22025	0.222371	0.602654	FALSE
pk1124	294.099	-0.0269296	0.226852	-0.11871	0.905505	0.968557	FALSE
pk1125	666.111	-0.0783524	0.157188	-0.498464	0.618157	0.857434	FALSE
pk1126	50.262	-0.223184	0.310608	-0.718541	0.472424	NA	FALSE
pk1128	45.988	-0.386783	0.362366	-1.06738	0.2858	NA	FALSE
pk1129	184.715	-0.50742	0.161252	-3.14676	0.00165093	0.0541906	FALSE
pk1133	218.507	-0.995717	0.326974	-3.04525	0.0023249	0.0667219	FALSE
pk1134	131.558	-0.362634	0.173399	-2.09132	0.036499	0.279601	FALSE
pk1135	62.3116	-0.25538	0.48031	-0.531698	0.594935	NA	FALSE
pk1136	44.4899	-0.744424	0.712057	-1.04546	0.295813	NA	FALSE
pk1137	95.7027	-0.581467	0.407901	-1.42551	0.15401	0.518469	FALSE
pk1138	49.9322	-0.628093	0.412885	-1.52123	0.128202	NA	FALSE
pk1140	52.2555	-0.934575	0.729845	-1.28051	0.200365	NA	FALSE
pk1141	171.62	-0.423373	0.187094	-2.26289	0.0236423	0.228865	FALSE
pk1142	64.4684	-0.00116133	0.251059	-0.00462571	0.996309	NA	FALSE
pk1143	423.397	-0.246166	0.192474	-1.27896	0.200913	0.579884	FALSE
pk1149	122.006	-0.430057	0.169375	-2.53908	0.0111143	0.153872	FALSE
pk1150	657.536	-0.014792	0.142956	-0.103472	0.917588	0.971624	FALSE
pk1151	103.121	0.102892	0.19067	0.539632	0.589451	0.844699	FALSE
pk1152	276.182	0.0357237	0.195483	0.182746	0.854997	0.949162	FALSE
pk1155	60.3336	-0.626809	0.278491	-2.25073	0.0244024	NA	FALSE
pk1162	54.2787	-0.357349	0.246229	-1.45129	0.146699	NA	FALSE
pk1163	91.7999	-0.479817	0.238756	-2.00966	0.0444675	0.302526	FALSE
pk1164	95.5843	-0.737376	0.452295	-1.6303	0.103038	0.438916	FALSE
pk1165	63.5116	-0.634153	0.955659	-0.663577	0.506961	NA	FALSE
pk1168	242.726	-0.343656	0.284791	-1.2067	0.227549	0.606772	FALSE
pk1175	92.9034	-0.0961279	0.199615	-0.481566	0.630114	0.863821	FALSE
pk1177	83.2476	-0.629004	0.547156	-1.14959	0.250313	0.630546	FALSE
pk1178	1104.34	0.116994	0.122277	0.956791	0.338673	0.705889	FALSE
pk1180	241.448	-0.0134556	0.146331	-0.0919529	0.926735	0.973751	FALSE
pk1181	580.789	-0.196816	0.120632	-1.63155	0.102775	0.438737	FALSE
pk1183	205.621	-0.0472061	0.143675	-0.328561	0.742488	0.904965	FALSE
pk1186	577.391	0.1935	0.168384	1.14916	0.250491	0.630687	FALSE
pk1187	122.824	0.0457114	0.180873	0.252726	0.80048	0.928253	FALSE
pk1189	457.334	-0.0376269	0.123972	-0.30351	0.761501	0.912784	FALSE
pk1195	165.434	-0.18282	0.158299	-1.1549	0.24813	0.627721	FALSE
pk1196	727.276	-0.010892	0.130586	-0.0834082	0.933527	0.976063	FALSE
pk1197	148.833	-0.273294	0.26158	-1.04478	0.296122	0.673657	FALSE
pk1198	94.9804	0.17428	0.221383	0.787235	0.431145	0.76259	FALSE
pk1199	635.863	0.0791775	0.116925	0.677165	0.498301	0.802225	FALSE
pk1201	112.908	-0.144935	0.294926	-0.491427	0.623125	0.860894	FALSE
pk1202	247.142	-0.210189	0.212579	-0.988758	0.322782	0.695509	FALSE
pk1203	94.9173	-0.153452	0.196617	-0.780461	0.435119	0.76516	FALSE
pk1205	85.3808	0.284749	0.189477	1.50281	0.132887	0.486838	FALSE
pk1207	254.174	0.0296148	0.148438	0.199509	0.841864	0.944876	FALSE
pk1209	67.5334	-0.0867234	0.231895	-0.373976	0.708422	NA	FALSE
pk1210	1311.15	0.202912	0.13518	1.50105	0.133343	0.487701	FALSE
pk1211	88.5882	0.085183	0.186574	0.456565	0.647984	0.869575	FALSE
pk1212	69.0963	-0.239653	0.24745	-0.968491	0.332799	NA	FALSE
pk1213	168.528	-0.200483	0.225221	-0.890161	0.373379	0.729949	FALSE
pk1214	206.846	-0.254408	0.175931	-1.44607	0.148158	0.509929	FALSE
pk1215	301.052	0.183417	0.144548	1.2689	0.204475	0.584911	FALSE
pk1216	439.835	-0.134981	0.111043	-1.21557	0.224149	0.604408	FALSE
pk1217	293.132	-0.119347	0.136443	-0.874699	0.381738	0.73434	FALSE
pk1218	58.8442	-0.580712	0.514125	-1.12952	0.25868	NA	FALSE
pk1225	181.369	-0.0391512	0.136942	-0.285896	0.774958	0.918321	FALSE
pk1226	315.927	0.0825254	0.133129	0.619889	0.535331	0.82006	FALSE
pk1229	49.1546	-0.202208	0.289337	-0.698866	0.484636	NA	FALSE
pk1230	117.066	-0.646065	0.38727	-1.66826	0.095265	0.423167	FALSE
pk1233	472.946	0.143833	0.117914	1.21982	0.222535	0.602775	FALSE
pk1235	190.364	-0.165633	0.267123	-0.620063	0.535216	0.82005	FALSE
pk1236	373.666	0.241368	0.16336	1.47752	0.139536	0.497041	FALSE
pk1237	132.613	-0.0637067	0.283364	-0.224823	0.822117	0.937011	FALSE
pk1239	98.6193	0.11083	0.192899	0.574551	0.565595	0.835017	FALSE
pk1240	249	0.137831	0.121804	1.13158	0.257809	0.638351	FALSE
pk1241	389.885	-0.0214924	0.197644	-0.108743	0.913406	0.970627	FALSE
pk1245	144.473	-0.0608539	0.188954	-0.322057	0.747409	0.90723	FALSE
pk1246	160.758	-0.195014	0.238873	-0.816394	0.414275	0.752273	FALSE
pk1248	276.652	-0.332545	0.127509	-2.60802	0.00910675	0.138387	FALSE
pk1249	190.298	-0.6604	0.174535	-3.78378	0.000154465	0.0118054	FALSE
pk1250	57.1892	-0.22002	0.230464	-0.954684	0.339737	NA	FALSE
pk1280	86.5608	-0.0456589	0.249494	-0.183006	0.854793	0.949162	FALSE
pk1281	50.8089	-0.251946	0.232689	-1.08276	0.278916	NA	FALSE
pk1282	314.829	-0.418692	0.170952	-2.44918	0.0143182	0.177702	FALSE
pk1283	314.057	-0.276102	0.148837	-1.85507	0.0635869	0.354791	FALSE
pk1284	139.918	-0.49601	0.171542	-2.89148	0.0038343	0.0890594	FALSE
pk1285	168.683	-0.467495	0.299757	-1.55958	0.118859	0.465178	FALSE
pk1286	248.828	-0.224894	0.149386	-1.50545	0.132208	0.486304	FALSE
pk1287	163.03	-0.39681	0.182418	-2.17527	0.0296096	0.253279	FALSE
pk1288	37.3159	-0.0812027	0.339693	-0.239047	0.811069	NA	FALSE
pk1289	168.557	-0.385286	0.165448	-2.32874	0.0198727	0.209259	FALSE
pk1290	509.544	-0.197981	0.125195	-1.58138	0.113792	0.457373	FALSE
pk1292	169.216	-0.0313943	0.158318	-0.198299	0.842811	0.945276	FALSE
pk1293	577.083	0.111604	0.161553	0.690823	0.489677	0.797901	FALSE
pk1294	446.056	0.121386	0.133455	0.909562	0.363053	0.722529	FALSE
pk1295	65.4311	-0.112483	0.232887	-0.482993	0.629101	NA	FALSE
pk1296	207.981	0.143459	0.220431	0.650812	0.515168	0.809012	FALSE
pk1297	124.95	0.234488	0.227153	1.03229	0.301936	0.677504	FALSE
pk1298	415.537	0.215142	0.113225	1.90012	0.0574169	0.341097	FALSE
pk1299	164.678	0.0111312	0.236043	0.0471576	0.962388	0.987981	FALSE
pk1300	319.327	0.00736803	0.12876	0.0572232	0.954367	0.985029	FALSE
pk1301	314.965	-0.163218	0.15627	-1.04446	0.296273	0.673657	FALSE
pk1302	418.51	0.197362	0.157971	1.24936	0.211535	0.592012	FALSE
pk1304	138.758	0.0972065	0.297721	0.326502	0.744044	0.906008	FALSE
pk1306	610.276	0.249799	0.194471	1.28451	0.198965	0.577789	FALSE
pk1307	82.7329	0.0300855	0.22159	0.135771	0.892002	0.963088	FALSE
pk1308	121.13	0.269383	0.213694	1.2606	0.207453	0.588847	FALSE
pk1310	165.752	0.261749	0.163356	1.60232	0.109084	0.449134	FALSE
pk1311	187.451	0.0805217	0.141089	0.570715	0.568193	0.835365	FALSE
pk1312	196.4	-0.180414	0.213606	-0.844611	0.398328	0.742882	FALSE
pk1313	546.022	0.19825	0.118535	1.6725	0.0944262	0.421869	FALSE
pk1314	86.3378	0.25663	0.217424	1.18032	0.237872	0.617001	FALSE
pk1315	155.52	0.112023	0.165082	0.678593	0.497396	0.801602	FALSE
pk1316	56.8743	-0.454021	0.268548	-1.69065	0.0909035	NA	FALSE
pk1317	72.05	0.615169	0.263359	2.33586	0.0194988	0.207048	FALSE
pk1318	38.7947	0.141247	0.297048	0.475504	0.634428	NA	FALSE
pk1319	168.234	-0.0236177	0.157886	-0.149587	0.88109	0.959681	FALSE
pk1320	989.228	0.462662	0.144635	3.19881	0.00137995	0.0484361	FALSE
pk1321	661.469	0.036177	0.14022	0.258002	0.796406	0.927183	FALSE
pk1322	250.23	-0.271699	0.164789	-1.64876	0.0991958	0.430226	FALSE
pk1323	83.674	-0.0813044	0.195282	-0.416343	0.677159	0.879258	FALSE
pk1327	44.9618	0.0674658	0.28132	0.239819	0.810471	NA	FALSE
pk1328	218.409	-0.398045	0.126026	-3.15843	0.00158621	0.0527455	FALSE
pk1329	146.491	-0.0953016	0.20662	-0.461241	0.644626	0.868867	FALSE
pk1332	261.161	-0.128211	0.268648	-0.477247	0.633186	0.86487	FALSE
pk1334	70.726	-0.765602	0.244889	-3.12633	0.00177006	NA	FALSE
pk1336	99.6047	-0.767845	0.204489	-3.75495	0.000173373	0.0124947	FALSE
pk1337	57.2503	-0.535746	0.376841	-1.42168	0.15512	NA	FALSE
pk1339	110.09	-0.602756	0.359999	-1.67433	0.0940663	0.421361	FALSE
pk1342	227.787	0.0744866	0.148327	0.502178	0.615542	0.855612	FALSE
pk1343	272.334	0.112143	0.129487	0.866056	0.386459	0.736398	FALSE
pk1344	96.8543	0.0987729	0.227429	0.434302	0.664069	0.873837	FALSE
pk1345	52.1517	0.0437747	0.331231	0.132157	0.89486	NA	FALSE
pk1347	262.997	-0.147613	0.134071	-1.101	0.270895	0.649054	FALSE
pk1348	1199.23	0.289544	0.215747	1.34205	0.179578	0.556112	FALSE
pk1349	164.345	-0.034575	0.16629	-0.20792	0.835291	0.942051	FALSE
pk1350	45.4416	-0.0957342	0.268584	-0.356441	0.721511	NA	FALSE
pk1352	347.314	-0.199214	0.1325	-1.50349	0.132712	0.486729	FALSE
pk1353	49.6918	-0.301974	0.268031	-1.12664	0.259895	NA	FALSE
pk1354	46.6953	-0.355537	0.291025	-1.22167	0.221831	NA	FALSE
pk1356	98.4855	-0.339055	0.349731	-0.969476	0.332308	0.702519	FALSE
pk1360	96.4562	-0.128912	0.221509	-0.581973	0.560585	0.833249	FALSE
pk1362	266.405	0.350234	0.1368	2.56019	0.0104616	0.149305	FALSE
pk1368	215.006	-0.0343181	0.222835	-0.154007	0.877604	0.958605	FALSE
pk1372	48.5742	0.149975	0.250538	0.598612	0.549432	NA	FALSE
pk1373	73.7571	-0.268183	0.213118	-1.25838	0.208255	0.589123	FALSE
pk1379	145.917	-0.144623	0.377836	-0.382767	0.701892	0.888447	FALSE
pk1381	760.206	0.200841	0.104461	1.92263	0.0545263	0.333934	FALSE
pk1383	392.193	0.285738	0.154286	1.852	0.0640259	0.356401	FALSE
pk1385	55.665	0.499922	0.25468	1.96294	0.0496528	NA	FALSE
pk1388	279.797	-0.346199	0.153734	-2.25194	0.0243263	0.231234	FALSE
pk1389	166.908	0.0338476	0.244806	0.138263	0.890033	0.962222	FALSE
pk1390	185.717	-0.217545	0.146772	-1.4822	0.138288	0.495392	FALSE
pk1391	98.8743	-0.13056	0.189264	-0.689828	0.490302	0.798168	FALSE
pk1395	28.7759	-0.223304	0.408978	-0.546005	0.585063	NA	FALSE
pk1400	237.055	0.167191	0.213523	0.783011	0.433621	0.764544	FALSE
pk1402	302.022	-0.0860023	0.226463	-0.379763	0.704121	0.889846	FALSE
pk1403	84.7798	0.107931	0.198181	0.544608	0.586023	0.843072	FALSE
pk1404	216.111	0.0660268	0.145898	0.452554	0.65087	0.871167	FALSE
pk1406	186.523	-0.179939	0.23809	-0.755763	0.449791	0.775644	FALSE
pk1407	81.7327	-0.205516	0.278376	-0.738266	0.460353	0.781944	FALSE
pk1408	385.822	0.232784	0.11082	2.10056	0.0356793	0.276179	FALSE
pk1411	96.1107	-0.702686	0.202718	-3.46632	0.000527632	0.0254472	FALSE
pk1412	129.39	-0.436495	0.247214	-1.76566	0.0774534	0.38586	FALSE
pk1413	844.18	0.11407	0.0935579	1.21924	0.222752	0.603149	FALSE
pk1414	110.632	0.0672733	0.196697	0.342015	0.73234	0.901101	FALSE
pk1415	504.171	0.0925742	0.123618	0.748873	0.453934	0.778048	FALSE
pk1416	69.0288	-0.145427	0.218865	-0.664461	0.506395	NA	FALSE
pk1417	66.6716	0.0783098	0.2246	0.348664	0.727342	NA	FALSE
pk1419	93.2498	-0.753536	0.308058	-2.44608	0.0144417	0.17811	FALSE
pk1420	436.466	0.172238	0.136777	1.25926	0.207935	0.589118	FALSE
pk1421	152.818	-0.175878	0.350021	-0.502479	0.615331	0.855574	FALSE
pk1424	53.662	-0.210748	0.285693	-0.737673	0.460713	NA	FALSE
pk1425	141.683	-0.856682	0.184025	-4.65525	3.2359e-06	0.000958333	FALSE
pk1426	113.624	-0.0994148	0.18651	-0.533028	0.594014	0.846884	FALSE
pk1427	111.391	-0.132268	0.231987	-0.570154	0.568574	0.835666	FALSE
pk1432	483.665	0.0726333	0.103371	0.70265	0.482274	0.794568	FALSE
pk1433	78.8413	0.0589539	0.245967	0.239682	0.810577	0.931675	FALSE
pk1435	512.07	-0.0430405	0.0955339	-0.450526	0.652331	0.87173	FALSE
pk1436	428.104	0.101531	0.115026	0.882676	0.377411	0.731783	FALSE
pk1437	299.586	0.335833	0.136026	2.46889	0.0135533	0.171947	FALSE
pk1439	212.293	0.142481	0.130961	1.08797	0.276609	0.65474	FALSE
pk1440	101.235	-0.401567	0.211797	-1.89599	0.0579608	0.341579	FALSE
pk1441	52.5935	-1.343	1.16269	-1.15508	0.248058	NA	FALSE
pk1445	120.403	-0.138516	0.200252	-0.691709	0.48912	0.797506	FALSE
pk1446	252.929	0.0476709	0.146707	0.324939	0.745228	0.906535	FALSE
pk1447	388.045	-0.0057135	0.104367	-0.0547441	0.956342	0.985726	FALSE
pk1448	112.135	-0.317397	0.404715	-0.784247	0.432895	0.763797	FALSE
pk1449	101.305	0.301392	0.339921	0.886654	0.375265	0.730339	FALSE
pk1450	81.0691	-0.243312	0.368139	-0.660924	0.508661	0.80605	FALSE
pk1451	46.1887	0.246008	0.283974	0.866304	0.386324	NA	FALSE
pk1452	717.104	-0.260161	0.148697	-1.74961	0.0801864	0.391236	FALSE
pk1453	535.345	0.121663	0.149479	0.813914	0.415694	0.753235	FALSE
pk1454	278.227	0.226308	0.118989	1.90192	0.0571819	0.34051	FALSE
pk1455	200.95	0.236249	0.151024	1.56432	0.117743	0.462984	FALSE
pk1456	318.964	-0.249591	0.212364	-1.1753	0.239876	0.618611	FALSE
pk1460	58.2769	0.0208645	0.26992	0.0772986	0.938386	NA	FALSE
pk1461	296.758	-0.355318	0.190207	-1.86806	0.0617536	0.350551	FALSE
pk1462	72.696	-0.191227	0.270092	-0.708006	0.478941	0.791581	FALSE
pk1464	46.0109	-0.177135	0.259559	-0.682448	0.494956	NA	FALSE
pk1465	467.455	-0.460155	0.227272	-2.02469	0.0428991	0.297081	FALSE
pk1466	59.5782	0.0743705	0.27026	0.275181	0.783177	NA	FALSE
pk1467	90.4899	-0.83857	0.227317	-3.68899	0.000225149	0.0149213	FALSE
pk1471	110.812	-0.0975711	0.189664	-0.514442	0.606943	0.851669	FALSE
pk1476	79.5271	-0.064684	0.255539	-0.253128	0.800169	0.928233	FALSE
pk1477	158.409	-0.00476021	0.217286	-0.0219075	0.982522	0.993898	FALSE
pk1478	58.3385	-0.253895	0.289497	-0.877021	0.380475	NA	FALSE
pk1479	166.205	-0.140966	0.176303	-0.799567	0.423962	0.757806	FALSE
pk1481	223.549	0.0580605	0.154856	0.374932	0.707711	0.890718	FALSE
pk1482	214.497	-0.160513	0.150761	-1.06469	0.287018	0.664886	FALSE
pk1484	399.898	-0.211885	0.139623	-1.51755	0.129127	0.482545	FALSE
pk1485	92.3982	-0.652995	0.189232	-3.45076	0.000559019	0.0262269	FALSE
pk1486	106.752	-0.091197	0.190208	-0.479458	0.631613	0.864374	FALSE
pk1487	159.043	-0.408166	0.217678	-1.87509	0.0607803	0.348288	FALSE
pk1488	130.912	-0.215265	0.1711	-1.25813	0.208346	0.589123	FALSE
pk1489	134.63	0.0960125	0.158582	0.605444	0.544884	0.82536	FALSE
pk1490	44.0682	-0.0715845	0.275918	-0.259441	0.795295	NA	FALSE
pk1491	107.146	-0.165288	0.20605	-0.802174	0.422452	0.757106	FALSE
pk1492	50.1093	-0.00911406	0.317456	-0.0287096	0.977096	NA	FALSE
pk1493	650.382	0.16396	0.106512	1.53935	0.123718	0.473503	FALSE
pk1494	90.0777	0.00593141	0.1903	0.0311687	0.975135	0.992132	FALSE
pk1495	59.6565	0.0155531	0.339728	0.045781	0.963485	NA	FALSE
pk1496	85.5723	-0.385171	0.218481	-1.76295	0.0779082	0.386766	FALSE
pk1497	283.391	-0.153166	0.161245	-0.949897	0.342165	0.708543	FALSE
pk1499	107.335	-0.0344402	0.233539	-0.147471	0.88276	0.960173	FALSE
pk1500	517.158	0.091048	0.154542	0.589146	0.555763	0.831793	FALSE
pk1501	958.18	0.320578	0.154072	2.0807	0.0374613	0.281707	FALSE
pk1502	53.9995	-0.232787	0.606233	-0.383988	0.700987	NA	FALSE
pk1503	181.96	0.166275	0.176395	0.942625	0.345873	0.710509	FALSE
pk1504	349.345	0.32895	0.116207	2.83073	0.00464425	0.0978079	FALSE
pk1505	1358.08	0.252352	0.13755	1.83462	0.0665627	0.361074	FALSE
pk1506	110.391	-0.166173	0.453819	-0.366166	0.714241	0.893775	FALSE
pk1510	442.848	0.230725	0.125329	1.84095	0.0656284	0.359221	FALSE
pk1512	437.433	-0.12158	0.135168	-0.899477	0.368399	0.726085	FALSE
pk1513	511.613	0.0508233	0.131838	0.385497	0.699869	0.887372	FALSE
pk1514	96.4837	0.238442	0.216776	1.09995	0.271356	0.649139	FALSE
pk1515	648.91	0.206844	0.147019	1.40691	0.159453	0.526739	FALSE
pk1516	30.6715	-0.131174	0.425238	-0.308472	0.757724	NA	FALSE
pk1517	499.086	0.43421	0.117857	3.68422	0.000229401	0.0151501	FALSE
pk1518	251.573	0.191975	0.285302	0.672883	0.501022	0.803355	FALSE
pk1519	500.499	0.061774	0.142568	0.433296	0.6648	0.874097	FALSE
pk1520	87.5191	-0.0934518	0.448404	-0.20841	0.834909	0.941927	FALSE
pk1521	552.98	0.151036	0.188937	0.799398	0.424059	0.757904	FALSE
pk1522	77.4194	-0.0217426	0.276212	-0.0787171	0.937258	0.977752	FALSE
pk1523	513.748	0.317706	0.158129	2.00915	0.044521	0.302579	FALSE
pk1524	174.872	-0.134058	0.154558	-0.867363	0.385743	0.736001	FALSE
pk1528	130.435	0.0555947	0.208653	0.266446	0.789895	0.924174	FALSE
pk1537	623.538	0.219804	0.108319	2.02922	0.0424362	0.295929	FALSE
pk1542	36.6165	-0.239065	0.317371	-0.753268	0.451289	NA	FALSE
pk1543	22.5717	-0.707023	0.597144	-1.18401	0.236411	NA	FALSE
pk1544	51.2112	-0.340407	0.234494	-1.45167	0.146595	NA	FALSE
pk1550	223.664	-0.149581	0.140465	-1.0649	0.286921	0.664886	FALSE
pk1553	57.7481	0.152867	0.230865	0.662148	0.507877	NA	FALSE
pk1554	66.4859	0.00153508	0.213997	0.00717338	0.994277	NA	FALSE
pk1556	380.503	0.00775303	0.193524	0.0400624	0.968043	0.990568	FALSE
pk1560	140.704	-0.362115	0.233781	-1.54895	0.121394	0.469258	FALSE
pk1561	306.928	-0.170514	0.167369	-1.0188	0.3083	0.683017	FALSE
pk1563	42.5209	-0.674749	0.299664	-2.25169	0.0243421	NA	FALSE
pk1564	74.6179	0.101326	0.202176	0.501176	0.616247	0.85608	FALSE
pk1565	36.8934	-0.0502549	0.304979	-0.164782	0.869116	NA	FALSE
pk1567	321.552	-0.0327943	0.213279	-0.153763	0.877797	0.958668	FALSE
pk1568	125.311	0.0489687	0.185973	0.263311	0.792311	0.924943	FALSE
pk1569	22.1515	-0.251608	0.420723	-0.598038	0.549814	NA	FALSE
pk1570	149.394	-0.29087	0.151134	-1.92458	0.0542819	0.33372	FALSE
pk1571	38.9854	0.0258922	0.317973	0.0814289	0.935101	NA	FALSE
pk1572	56.2528	-0.0878534	0.257188	-0.341592	0.732658	NA	FALSE
pk1573	94.2706	-0.408483	0.180963	-2.25727	0.023991	0.229312	FALSE
pk1575	136.132	-0.372969	0.164205	-2.27136	0.0231252	0.226636	FALSE
pk1577	66.813	0.23291	0.280601	0.830038	0.406517	NA	FALSE
pk1578	41.7011	-0.149007	0.287225	-0.518783	0.603912	NA	FALSE
pk1579	329.1	0.03367	0.166947	0.201681	0.840166	0.943954	FALSE
pk1581	64.2979	-0.528409	0.203939	-2.59102	0.00956926	NA	FALSE
pk1582	129.722	-0.266302	0.233756	-1.13923	0.254608	0.635451	FALSE
pk1583	110.685	-0.138975	0.161572	-0.860143	0.38971	0.738288	FALSE
pk1586	85.6749	-0.284885	0.242104	-1.17671	0.239312	0.618276	FALSE
pk1587	68.0182	0.356294	0.232043	1.53547	0.124669	NA	FALSE
pk1589	95.8599	-0.162722	0.240733	-0.675945	0.499076	0.802458	FALSE
pk1590	103.504	-0.21975	0.186669	-1.17722	0.23911	0.618276	FALSE
pk1591	252.534	0.211501	0.164609	1.28487	0.198836	0.577673	FALSE
pk1592	93.6678	-0.03269	0.211976	-0.154216	0.87744	0.958598	FALSE
pk1593	64.3241	-0.116561	0.264268	-0.441072	0.659161	NA	FALSE
pk1594	162.961	-0.0399115	0.213191	-0.18721	0.851496	0.948419	FALSE
pk1595	98.0345	-0.201415	0.237762	-0.847129	0.396923	0.74241	FALSE
pk1596	69.2731	-0.221545	0.227981	-0.971773	0.331164	NA	FALSE
pk1597	49.5046	-0.00627115	0.273842	-0.0229006	0.98173	NA	FALSE
pk1598	45.9372	-0.17925	0.264267	-0.67829	0.497588	NA	FALSE
pk1600	97.1023	0.955422	0.181324	5.26914	1.37062e-07	0.000103915	FALSE
pk1601	242.789	-0.102508	0.178628	-0.573861	0.566062	0.835017	FALSE
pk1602	371.663	0.177584	0.113385	1.56621	0.1173	0.462417	FALSE
pk1603	121.272	0.209995	0.162996	1.28835	0.197625	0.576812	FALSE
pk1609	630.948	0.148341	0.0927405	1.59953	0.109704	0.449896	FALSE
pk1611	372.794	-0.22888	0.284575	-0.804287	0.421232	0.756365	FALSE
pk1621	75.3855	-0.188691	0.222599	-0.847668	0.396623	0.74241	FALSE
pk1622	90.376	-0.55955	0.224964	-2.48729	0.012872	0.167335	FALSE
pk1623	51.2343	-0.409994	0.2543	-1.61225	0.106908	NA	FALSE
pk1627	242.558	0.0339136	0.160981	0.210668	0.833147	0.941526	FALSE
pk1629	133.349	0.433408	0.180358	2.40304	0.0162593	0.189282	FALSE
pk1630	153.596	0.0691717	0.159487	0.433715	0.664496	0.873935	FALSE
pk1632	314.661	-0.496825	0.140447	-3.53746	0.000404001	0.0214494	FALSE
pk1633	271.765	-0.170903	0.164208	-1.04077	0.297981	0.674542	FALSE
pk1634	145.667	-0.100591	0.165422	-0.608086	0.54313	0.824681	FALSE
pk1635	40.375	-0.557394	0.31085	-1.79313	0.0729519	NA	FALSE
pk1636	235.198	0.113916	0.198918	0.57268	0.566862	0.835017	FALSE
pk1639	23.9695	0.468911	0.388552	1.20682	0.227503	NA	FALSE
pk1640	88.1997	-0.0295883	0.207107	-0.142865	0.886397	0.961033	FALSE
pk1644	139.567	-0.418526	0.166819	-2.50886	0.0121122	0.161105	FALSE
pk1645	104.941	-0.155038	0.227582	-0.681241	0.495719	0.800439	FALSE
pk1647	361.176	0.0307798	0.166543	0.184816	0.853374	0.948768	FALSE
pk1651	450.646	0.261628	0.157928	1.65663	0.0975936	0.428647	FALSE
pk1652	529.605	0.24752	0.162404	1.5241	0.127484	0.479734	FALSE
pk1654	498.116	-0.19377	0.119585	-1.62036	0.105155	0.442236	FALSE
pk1656	508.331	0.125936	0.14884	0.846117	0.397487	0.74241	FALSE
pk1657	532.755	0.248392	0.147472	1.68433	0.0921172	0.41774	FALSE
pk1658	224.736	0.226375	0.149091	1.51837	0.128922	0.482161	FALSE
pk1660	152.694	-0.00614391	0.168461	-0.0364709	0.970907	0.991725	FALSE
pk1664	78.2731	-0.464523	0.246831	-1.88194	0.0598436	0.346093	FALSE
pk1669	51.9871	-0.403395	0.323099	-1.24852	0.211841	NA	FALSE
pk1670	59.2871	-0.350045	0.342116	-1.02317	0.306225	NA	FALSE
pk1672	86.0567	-0.325958	0.242872	-1.3421	0.179563	0.556112	FALSE
pk1673	362.375	0.0392663	0.196744	0.19958	0.841809	0.944876	FALSE
pk1674	278.202	-0.0838046	0.184769	-0.453563	0.650143	0.871116	FALSE
pk1675	69.145	-0.356112	0.244617	-1.4558	0.145449	NA	FALSE
pk1676	67.5147	-0.30725	0.236483	-1.29925	0.193858	NA	FALSE
pk1678	508.409	0.184485	0.11141	1.65591	0.0977396	0.428647	FALSE
pk1679	366.474	0.00142048	0.11614	0.0122308	0.990241	0.996521	FALSE
pk1680	97.6094	-0.649524	0.196955	-3.29784	0.000974331	0.0378034	FALSE
pk1681	48.7806	-0.900556	0.264872	-3.39997	0.000673944	NA	FALSE
pk1682	102.405	-0.688474	0.168214	-4.09284	4.26129e-05	0.00517747	FALSE
pk1683	146.61	-0.536909	0.204617	-2.62398	0.00869101	0.135357	FALSE
pk1685	145.307	-0.271279	0.193399	-1.40269	0.160708	0.528261	FALSE
pk1686	58.1231	-0.381808	0.290034	-1.31643	0.18803	NA	FALSE
pk1687	189.753	-0.0255326	0.144084	-0.177206	0.859347	0.951465	FALSE
pk1688	155.758	-0.285877	0.177713	-1.60865	0.107693	0.447708	FALSE
pk1690	389.831	-0.0441245	0.124697	-0.353853	0.723449	0.897112	FALSE
pk1692	71.367	0.174088	0.232977	0.747231	0.454924	0.778749	FALSE
pk1694	456.773	-0.0231342	0.106616	-0.216986	0.828219	0.939281	FALSE
pk1698	122.448	-0.0220348	0.188166	-0.117103	0.906778	0.968723	FALSE
pk1704	209.475	-0.33811	0.189427	-1.78491	0.0742762	0.379164	FALSE
pk1705	421.63	0.251065	0.176991	1.41851	0.156041	0.521719	FALSE
pk1706	90.663	0.39556	0.25726	1.53759	0.124149	0.474038	FALSE
pk1707	378.823	0.00162055	0.169188	0.00957838	0.992358	0.997015	FALSE
pk1708	1894.3	0.177341	0.124153	1.42841	0.153174	0.51728	FALSE
pk1711	27.5696	-0.0415005	0.366503	-0.113234	0.909845	NA	FALSE
pk1712	286.682	-0.288581	0.11578	-2.49249	0.012685	0.165489	FALSE
pk1717	694.638	0.093928	0.150838	0.622707	0.533477	0.819038	FALSE
pk1718	175.782	0.0221761	0.140754	0.157552	0.87481	0.956988	FALSE
pk1721	117.763	-0.2465	0.189284	-1.30227	0.192822	0.57198	FALSE
pk1725	257.421	-0.634929	0.217314	-2.92172	0.00348109	0.0840516	FALSE
pk1726	38.8975	-0.588655	0.297817	-1.97657	0.0480904	NA	FALSE
pk1727	75.2624	0.0696561	0.203094	0.342975	0.731617	0.900814	FALSE
pk1731	91.2261	-0.118454	0.18474	-0.641196	0.521395	0.813418	FALSE
pk1733	188.775	0.0374073	0.152179	0.245812	0.805828	0.930073	FALSE
pk1734	82.3665	0.129416	0.236556	0.547084	0.584321	0.842127	FALSE
pk1735	90.6971	0.0552444	0.216731	0.254898	0.798802	0.928051	FALSE
pk1736	311.965	0.0340819	0.181372	0.187911	0.850946	0.948274	FALSE
pk1737	562.62	0.235861	0.13864	1.70125	0.0888956	0.411259	FALSE
pk1739	89.7777	-0.379988	0.760269	-0.499808	0.61721	0.856852	FALSE
pk1740	333.773	-0.117168	0.137745	-0.850618	0.394982	0.741656	FALSE
pk1743	287.655	0.023445	0.143207	0.163714	0.869957	0.955802	FALSE
pk1745	353.361	0.0772963	0.111158	0.695372	0.486822	0.796889	FALSE
pk1747	118.423	-0.391887	0.491577	-0.797203	0.425333	0.758393	FALSE
pk1748	229.212	0.029014	0.148948	0.194793	0.845555	0.946343	FALSE
pk1750	245.916	-0.318423	0.208451	-1.52757	0.126619	0.478553	FALSE
pk1751	78.8238	-0.139873	0.196765	-0.710861	0.477171	0.791229	FALSE
pk1752	59.3299	0.183865	0.247332	0.743391	0.457245	NA	FALSE
pk1753	73.237	-0.182135	0.244643	-0.744492	0.456579	0.780129	FALSE
pk1754	44.0769	-0.437634	0.445625	-0.982069	0.326066	NA	FALSE
pk1755	60.2868	-0.257032	0.431874	-0.595156	0.551739	NA	FALSE
pk1756	346.653	0.141722	0.141817	0.999327	0.317636	0.690564	FALSE
pk1757	28.6112	-0.13242	0.364722	-0.363071	0.716552	NA	FALSE
pk1758	24.9132	-0.315023	0.344129	-0.91542	0.359971	NA	FALSE
pk1759	354.234	0.227774	0.13085	1.74072	0.0817326	0.39469	FALSE
pk1760	260.994	0.038485	0.180271	0.213484	0.830949	0.940624	FALSE
pk1766	151.858	0.249524	0.161511	1.54494	0.122361	0.47158	FALSE
pk1767	282.351	-0.0663438	0.138213	-0.480012	0.631219	0.864273	FALSE
pk1769	54.0008	-0.337654	0.276099	-1.22294	0.22135	NA	FALSE
pk1772	67.0034	-0.246358	0.222322	-1.10811	0.267812	NA	FALSE
pk1773	33.0673	0.171841	0.362924	0.47349	0.635864	NA	FALSE
pk1774	793.523	-0.0380692	0.172425	-0.220787	0.825258	0.938048	FALSE
pk1775	59.334	-0.590038	0.22935	-2.57265	0.0100923	NA	FALSE
pk1776	126.983	-0.150142	0.232917	-0.644615	0.519177	0.811786	FALSE
pk1777	472.742	0.0220322	0.13336	0.165208	0.86878	0.955623	FALSE
pk1778	77.1335	-0.117845	0.199704	-0.590097	0.555125	0.831241	FALSE
pk1779	99.7132	0.0490266	0.212938	0.230239	0.817906	0.935113	FALSE
pk1782	130.234	-0.501171	0.182962	-2.7392	0.00615882	0.112368	FALSE
pk1783	110.292	0.129756	0.203987	0.636099	0.524712	0.814962	FALSE
pk1784	157.735	-0.0794538	0.18693	-0.425046	0.670803	0.875928	FALSE
pk1787	142.903	-0.103551	0.151105	-0.685292	0.49316	0.798751	FALSE
pk1789	438.806	-0.275871	0.110281	-2.50153	0.0123657	0.16299	FALSE
pk1797	256.047	-0.227556	0.144671	-1.57292	0.115738	0.459796	FALSE
pk1799	106.069	-0.0616942	0.173087	-0.356435	0.721515	0.896474	FALSE
pk1801	102.856	-0.270868	0.202641	-1.33669	0.181323	0.55892	FALSE
pk1802	114.122	-0.166079	0.178272	-0.931606	0.35154	0.714525	FALSE
pk1803	124.446	-0.0651583	0.157705	-0.413165	0.679486	0.880373	FALSE
pk1804	121.292	-0.421493	0.242175	-1.74045	0.0817802	0.394819	FALSE
pk1810	31.9957	-0.54068	0.353804	-1.52819	0.126466	NA	FALSE
pk1811	373.859	0.00334802	0.235307	0.0142283	0.988648	0.995899	FALSE
pk1813	155.404	-0.0812421	0.181184	-0.448395	0.653868	0.872039	FALSE
pk1814	239.952	-0.355389	0.196137	-1.81194	0.0699948	0.369549	FALSE
pk1818	673.89	0.148984	0.119794	1.24367	0.21362	0.594635	FALSE
pk1819	199.982	-0.362402	0.170283	-2.12824	0.0333171	0.267809	FALSE
pk1821	68.6587	0.26611	0.230062	1.15669	0.2474	NA	FALSE
pk1825	63.161	-0.517437	0.265561	-1.94847	0.0513589	NA	FALSE
pk1828	197.549	-0.388159	0.172405	-2.25144	0.0243579	0.231418	FALSE
pk1829	52.821	-0.307975	0.251919	-1.22252	0.221513	NA	FALSE
pk1836	74.0034	-0.449655	0.261349	-1.72051	0.0853389	0.401942	FALSE
pk1837	226.802	-0.212696	0.130985	-1.62382	0.104414	0.440675	FALSE
pk1839	370.457	-0.0698249	0.170922	-0.40852	0.682892	0.881833	FALSE
pk1843	452.006	-0.0797128	0.113389	-0.703002	0.482054	0.79438	FALSE
pk1844	83.914	-0.319463	0.192709	-1.65775	0.0973672	0.428343	FALSE
pk1845	87.7685	-0.182464	0.206409	-0.883995	0.376699	0.731253	FALSE
pk1846	54.3874	-0.675813	0.354462	-1.90659	0.0565742	NA	FALSE
pk1848	616.415	-0.145133	0.0899862	-1.61283	0.106781	0.445799	FALSE
pk1849	227.476	0.0942174	0.123924	0.760285	0.447084	0.773683	FALSE
pk1850	176.764	0.0624048	0.155101	0.402349	0.687427	0.883595	FALSE
pk1851	736.249	-0.00851803	0.0782702	-0.108828	0.913339	0.970627	FALSE
pk1853	167.588	-0.0859273	0.200956	-0.427592	0.668948	0.875807	FALSE
pk1856	1115.08	0.161197	0.0953947	1.68979	0.0910687	0.415381	FALSE
pk1857	48.4785	-0.317608	0.270412	-1.17454	0.240181	NA	FALSE
pk1858	450.732	-0.0916016	0.194298	-0.471448	0.637321	0.865419	FALSE
pk1859	293.891	0.156336	0.214849	0.727656	0.466824	0.786226	FALSE
pk1860	254.694	-0.338101	0.156726	-2.15727	0.0309848	0.258488	FALSE
pk1862	335.192	0.181738	0.223632	0.812667	0.416409	0.753544	FALSE
pk1863	76.4584	-0.0853357	0.20215	-0.42214	0.672923	0.876473	FALSE
pk1864	98.9793	-0.0217162	0.196756	-0.110371	0.912115	0.970104	FALSE
pk1865	68.1409	-0.137575	0.627276	-0.219321	0.8264	NA	FALSE
pk1866	115.202	-0.407654	0.185231	-2.20079	0.027751	0.246779	FALSE
pk1867	76.4356	-0.769782	1.13027	-0.681063	0.495832	0.800439	FALSE
pk1869	192.311	-0.384097	0.173669	-2.21166	0.0269902	0.244655	FALSE
pk1870	55.3955	0.0799894	0.247677	0.322958	0.746727	NA	FALSE
pk1871	133.796	-0.265246	0.172301	-1.53944	0.123697	0.473503	FALSE
pk1872	75.8773	-0.211416	0.248238	-0.851665	0.3944	0.741656	FALSE
pk1873	168.512	-0.304942	0.165759	-1.83967	0.0658168	0.359508	FALSE
pk1874	110.09	-0.488575	0.161122	-3.03233	0.00242676	0.0678418	FALSE
pk1875	95.1245	-0.243909	0.199099	-1.22506	0.220552	0.600962	FALSE
pk1876	71.6648	-0.826527	0.309474	-2.67075	0.00756813	0.12539	FALSE
pk1877	225.981	-0.0823593	0.227467	-0.362071	0.717299	0.894275	FALSE
pk1879	66.1184	-0.260481	0.210732	-1.23608	0.21643	NA	FALSE
pk1880	279.6	-0.10121	0.186205	-0.54354	0.586758	0.843489	FALSE
pk1881	101.957	-0.652123	0.168228	-3.87643	0.000106002	0.0094772	FALSE
pk1882	199.305	-0.128926	0.174663	-0.738141	0.460429	0.781987	FALSE
pk1884	71.3835	-0.119192	0.216073	-0.551627	0.581204	0.840218	FALSE
pk1885	50.1828	0.0171044	0.316342	0.0540695	0.95688	NA	FALSE
pk1886	55.277	-0.322143	0.234525	-1.3736	0.169566	NA	FALSE
pk1889	240.427	0.0331453	0.130568	0.253854	0.799608	0.928051	FALSE
pk1891	404.926	0.155786	0.171382	0.909002	0.363349	0.722529	FALSE
pk1892	34.4209	-0.547223	0.401344	-1.36348	0.172732	NA	FALSE
pk1893	51.1807	-0.449623	0.287877	-1.56186	0.118321	NA	FALSE
pk1895	278.621	0.0502806	0.17299	0.290655	0.771315	0.916418	FALSE
pk1896	409.748	-0.141241	0.16131	-0.87559	0.381253	0.733913	FALSE
pk1903	75.141	-0.938167	0.223859	-4.19089	2.77867e-05	0.00393036	FALSE
pk1904	434.918	-0.189733	0.129651	-1.46341	0.143356	0.501879	FALSE
pk1905	169.152	0.0705368	0.163337	0.431849	0.665851	0.874483	FALSE
pk1906	277.792	0.00805076	0.145841	0.0552023	0.955977	0.985626	FALSE
pk1911	103.88	-0.272572	0.231159	-1.17915	0.238337	0.617161	FALSE
pk1913	685.53	-0.157997	0.0957553	-1.65001	0.0989415	0.430085	FALSE
pk1915	737.731	-0.00883565	0.108111	-0.0817275	0.934863	0.976748	FALSE
pk1916	188.94	0.100934	0.160134	0.630311	0.528491	0.817031	FALSE
pk1917	313.682	0.0289818	0.123646	0.234394	0.814679	0.933581	FALSE
pk1919	43.3551	-0.603566	0.280578	-2.15115	0.0314643	NA	FALSE
pk1921	63.247	-0.0606588	0.237768	-0.255117	0.798633	NA	FALSE
pk1922	394.572	-0.347234	0.116383	-2.98356	0.00284921	0.0751097	FALSE
pk1924	85.829	-0.191075	0.196292	-0.973419	0.330345	0.701788	FALSE
pk1925	169.824	-0.0266756	0.196833	-0.135524	0.892197	0.963116	FALSE
pk1926	139.448	-0.138228	0.188925	-0.731656	0.464379	0.784612	FALSE
pk1927	303.666	-0.356177	0.152244	-2.33951	0.0193088	0.205981	FALSE
pk1929	211.334	0.0372171	0.176094	0.211348	0.832616	0.94133	FALSE
pk1930	262.114	0.0474943	0.149683	0.317298	0.751017	0.908994	FALSE
pk1931	69.4723	0.306502	0.253166	1.21068	0.22602	NA	FALSE
pk1933	208.193	-0.452352	0.294611	-1.53542	0.12468	0.474822	FALSE
pk1936	206.657	0.0339552	0.135732	0.250164	0.80246	0.929176	FALSE
pk1937	280.513	0.0183076	0.122789	0.149099	0.881476	0.959704	FALSE
pk1945	54.6571	-0.770869	0.516519	-1.49243	0.135586	NA	FALSE
pk1946	92.9732	-0.088062	0.237197	-0.371261	0.710443	0.892164	FALSE
pk1951	88.1861	-0.161815	0.193605	-0.8358	0.403268	0.746658	FALSE
pk1952	57.0861	-0.356912	0.265676	-1.34341	0.179138	NA	FALSE
pk1953	631.216	-0.0151604	0.125272	-0.12102	0.903675	0.967943	FALSE
pk1954	65.8493	-0.644461	0.992313	-0.649454	0.516045	NA	FALSE
pk1955	279.752	-0.140094	0.171241	-0.818107	0.413296	0.751897	FALSE
pk1956	500.57	0.197446	0.135906	1.45281	0.146276	0.507138	FALSE
pk1958	103.262	-0.166772	0.307479	-0.542384	0.587554	0.84392	FALSE
pk1960	78.4961	-0.258339	0.234815	-1.10018	0.271254	0.649139	FALSE
pk1961	180.578	-0.162866	0.26235	-0.620794	0.534735	0.819947	FALSE
pk1964	89.1109	-0.647871	0.200317	-3.23424	0.00121968	0.0447155	FALSE
pk1965	23.9565	-0.264642	0.337512	-0.784097	0.432983	NA	FALSE
pk1966	126.296	-0.189413	0.511284	-0.370466	0.711036	0.892337	FALSE
pk1968	245.391	0.110445	0.134843	0.819061	0.412752	0.751734	FALSE
pk1970	364.053	0.212333	0.125754	1.68848	0.0913191	0.415973	FALSE
pk1972	179.478	-0.0769259	0.377621	-0.203712	0.838579	0.943289	FALSE
pk1974	1507.42	0.0240887	0.0907918	0.265318	0.790764	0.92446	FALSE
pk1981	155.354	-0.346531	0.163785	-2.11577	0.0343646	0.271213	FALSE
pk1982	150.852	-0.116042	0.224283	-0.517392	0.604882	0.851146	FALSE
pk1985	427.478	0.0728316	0.169936	0.428582	0.668227	0.875299	FALSE
pk1986	65.7286	0.462741	0.33643	1.37545	0.168993	NA	FALSE
pk1987	233.709	0.172646	0.139457	1.23798	0.215722	0.596208	FALSE
pk1990	341.002	0.208446	0.121942	1.70938	0.0873803	0.407231	FALSE
pk1991	141.554	0.109881	0.196364	0.559577	0.575768	0.838099	FALSE
pk1992	162.163	0.0241613	0.222829	0.10843	0.913655	0.970761	FALSE
pk1993	344.928	0.193205	0.139576	1.38423	0.166288	0.536433	FALSE
pk2001	193.419	0.0709989	0.173422	0.4094	0.682246	0.881772	FALSE
pk2002	177.77	-0.245068	0.221491	-1.10645	0.268532	0.647497	FALSE
pk2003	235.643	-0.386533	0.227517	-1.69892	0.0893338	0.41229	FALSE
pk2004	181.435	-0.367401	0.197694	-1.85843	0.0631079	0.353653	FALSE
pk2005	336.819	-0.304173	0.154886	-1.96385	0.049548	0.319772	FALSE
pk2007	54.1808	-0.203957	0.32579	-0.626039	0.531289	NA	FALSE
pk2008	50.5257	0.113897	0.383045	0.297346	0.766202	NA	FALSE
pk2009	133.951	0.0190091	0.213939	0.0888527	0.929199	0.974403	FALSE
pk2010	268.381	-0.40271	0.160689	-2.50614	0.0122056	0.161554	FALSE
pk2011	147.551	-0.297641	0.280514	-1.06106	0.288664	0.666587	FALSE
pk2012	192.162	-0.0513183	0.247537	-0.207316	0.835763	0.942191	FALSE
pk2014	40.0682	-0.516998	0.655903	-0.788223	0.430566	NA	FALSE
pk2015	791.154	0.0483418	0.121665	0.397337	0.691119	0.884636	FALSE
pk2019	79.918	-0.411458	0.232613	-1.76885	0.0769184	0.384978	FALSE
pk2021	185.649	-0.142486	0.12899	-1.10463	0.26932	0.648059	FALSE
pk2023	400.503	-0.0256192	0.163539	-0.156654	0.875517	0.957286	FALSE
pk2024	456.679	-0.150264	0.227744	-0.659794	0.509386	0.806494	FALSE
pk2027	340.165	0.173749	0.140269	1.23868	0.215463	0.595869	FALSE
pk2029	132.309	-0.235265	0.172121	-1.36686	0.17167	0.544304	FALSE
pk2030	323.988	0.51941	0.153286	3.3885	0.000702761	0.0304808	FALSE
pk2031	117.636	-0.670192	0.242332	-2.7656	0.00568189	0.107265	FALSE
pk2032	129.893	-0.1543	0.214786	-0.718389	0.472518	0.789014	FALSE
pk2033	174.902	-0.145428	0.154927	-0.938683	0.347894	0.712169	FALSE
pk2034	204.993	-0.165405	0.156215	-1.05883	0.289676	0.667141	FALSE
pk2035	355.462	-0.126666	0.192635	-0.65754	0.510834	0.807131	FALSE
pk2036	189.498	-0.216771	0.146802	-1.47662	0.139777	0.49742	FALSE
pk2037	393.621	-0.255769	0.166227	-1.53867	0.123884	0.473652	FALSE
pk2039	717.014	0.219544	0.101601	2.16084	0.0307077	0.257082	FALSE
pk2042	156.791	0.193072	0.322497	0.598678	0.549387	0.827486	FALSE
pk2043	94.9709	-0.190629	0.177964	-1.07117	0.284095	0.662493	FALSE
pk2044	202.512	-0.0927915	0.207201	-0.447834	0.654273	0.872092	FALSE
pk2045	50.6916	0.0578347	0.334086	0.173113	0.862562	NA	FALSE
pk2046	47.5863	-0.178862	0.283245	-0.631474	0.527731	NA	FALSE
pk2047	162.439	-0.500599	0.161117	-3.10705	0.00188965	0.0584281	FALSE
pk2048	48.626	-0.22402	0.279621	-0.801157	0.423041	NA	FALSE
pk2049	120.738	0.0164128	0.157891	0.10395	0.917209	0.971488	FALSE
pk2050	88.8704	0.0383805	0.193532	0.198316	0.842798	0.945276	FALSE
pk2051	90.9603	-0.140568	0.217742	-0.64557	0.518558	0.811354	FALSE
pk2054	28.4962	-0.341299	0.369432	-0.923847	0.355566	NA	FALSE
pk2057	203.498	0.0565056	0.151537	0.372883	0.709236	0.891495	FALSE
pk2058	230.515	0.0461297	0.133709	0.344999	0.730095	0.900281	FALSE
pk2059	112.639	0.123995	0.183773	0.67472	0.499854	0.802697	FALSE
pk2060	48.6231	-0.398666	0.330088	-1.20776	0.227141	NA	FALSE
pk2061	140.835	0.0758897	0.259612	0.292319	0.770043	0.915904	FALSE
pk2062	71.9528	-0.322463	0.23392	-1.37851	0.168045	0.539119	FALSE
pk2063	194.89	-0.389866	0.149174	-2.61349	0.00896236	0.137159	FALSE
pk2064	57.1751	-0.519825	0.426961	-1.2175	0.223414	NA	FALSE
pk2065	185.427	-0.132945	0.241799	-0.549818	0.582444	0.841075	FALSE
pk2066	317.65	-0.0915643	0.146175	-0.626404	0.53105	0.817998	FALSE
pk2067	143.951	-0.0949451	0.154021	-0.616443	0.537602	0.821465	FALSE
pk2068	33.3624	-0.372523	0.363161	-1.02578	0.304995	NA	FALSE
pk2070	81.7346	0.153139	0.210414	0.727798	0.466737	0.786207	FALSE
pk2075	252.407	-0.204455	0.12493	-1.63655	0.101725	0.436416	FALSE
pk2076	145.97	-0.337252	0.162122	-2.08023	0.0375041	0.281707	FALSE
pk2077	76.4195	-0.55992	0.213814	-2.61873	0.00882585	0.136508	FALSE
pk2079	29.7967	0.310358	0.336419	0.922535	0.35625	NA	FALSE
pk2080	58.1015	-0.00732442	0.515188	-0.014217	0.988657	NA	FALSE
pk2081	126.065	0.0139922	0.20424	0.0685087	0.945381	0.980935	FALSE
pk2082	561.684	0.258054	0.17417	1.48162	0.138441	0.495737	FALSE
pk2083	254.833	0.0870906	0.198697	0.438309	0.661162	0.873231	FALSE
pk2086	190.708	0.240626	0.227172	1.05922	0.289498	0.667141	FALSE
pk2088	153.647	-0.499015	0.139963	-3.56535	0.000363376	0.02008	FALSE
pk2089	196.453	-0.47422	0.610981	-0.77616	0.437654	0.766664	FALSE
pk2093	254.687	-0.223299	0.255369	-0.874417	0.381891	0.734487	FALSE
pk2094	155.924	-0.406394	0.24146	-1.68307	0.0923614	0.417836	FALSE
pk2100	76.5255	-0.199424	0.254549	-0.783441	0.433368	0.76417	FALSE
pk2101	79.1948	-0.704971	0.252811	-2.78853	0.00529484	0.103037	FALSE
pk2103	127.883	-0.307096	0.169184	-1.81516	0.0695	0.368579	FALSE
pk2104	145.17	-0.344096	0.165699	-2.07664	0.0378353	0.28278	FALSE
pk2105	61.6378	-0.645378	0.921384	-0.700444	0.48365	NA	FALSE
pk2106	93.3393	-0.184936	0.422791	-0.437418	0.661808	0.873532	FALSE
pk2107	53.1128	-0.576299	0.257544	-2.23767	0.0252426	NA	FALSE
pk2109	198.783	-0.0404614	0.214	-0.189072	0.850037	0.94817	FALSE
pk2110	131.136	-0.363403	0.196255	-1.85169	0.064071	0.356427	FALSE
pk2111	81.0403	-0.422709	0.220876	-1.91379	0.0556476	0.336227	FALSE
pk2113	510.093	-0.0464758	0.15353	-0.302714	0.762108	0.912966	FALSE
pk2114	98.4641	-0.814526	0.224549	-3.62739	0.000286306	0.017023	FALSE
pk2116	54.1201	0.0766965	0.247053	0.310445	0.756222	NA	FALSE
pk2117	121.705	0.0437609	0.2184	0.20037	0.841191	0.94449	FALSE
pk2118	32.488	0.206981	0.297951	0.694679	0.487257	NA	FALSE
pk2119	218.534	-0.266758	0.168345	-1.58459	0.113059	0.456232	FALSE
pk2121	166.907	-0.194748	0.159569	-1.22046	0.22229	0.602586	FALSE
pk2122	74.7797	-0.140492	0.233945	-0.600535	0.54815	0.826871	FALSE
pk2124	141.266	-0.148168	0.188343	-0.786688	0.431464	0.762788	FALSE
pk2125	40.7368	0.274874	0.270221	1.01722	0.309048	NA	FALSE
pk2126	72.7514	-0.0405356	0.254638	-0.159189	0.87352	0.956648	FALSE
pk2127	49.3474	-0.449177	0.351336	-1.27848	0.201079	NA	FALSE
pk2128	308.054	0.255299	0.183415	1.39192	0.163947	0.533579	FALSE
pk2130	499.59	0.0754793	0.119245	0.632976	0.526749	0.815835	FALSE
pk2132	226.357	0.253478	0.154139	1.64447	0.100078	0.432617	FALSE
pk2133	1537.61	0.0824171	0.111726	0.737672	0.460714	0.7824	FALSE
pk2134	66.257	0.210952	0.217698	0.969009	0.33254	NA	FALSE
pk2137	133.496	-0.378828	0.217918	-1.7384	0.082141	0.395554	FALSE
pk2138	90.0927	-0.303824	0.265386	-1.14484	0.252276	0.632995	FALSE
pk2139	41.6681	0.0509279	0.302207	0.16852	0.866174	NA	FALSE
pk2140	220.18	0.191613	0.14165	1.35272	0.176144	0.551566	FALSE
pk2143	98.1378	-0.231458	0.180362	-1.2833	0.199388	0.578389	FALSE
pk2144	208.168	-0.350384	0.253079	-1.38448	0.16621	0.536393	FALSE
pk2145	78.4498	0.314517	0.193624	1.62437	0.104296	0.440483	FALSE
pk2147	77.3628	0.0779593	0.329771	0.236404	0.813119	0.932865	FALSE
pk2148	22.6461	-0.038713	0.390344	-0.0991768	0.920998	NA	FALSE
pk2149	66.2589	-0.335803	0.242811	-1.38298	0.166671	NA	FALSE
pk2150	418.948	0.195262	0.101793	1.91823	0.0550824	0.33485	FALSE
pk2151	83.7499	0.114501	0.257611	0.444473	0.6567	0.872429	FALSE
pk2153	93.5773	0.0511752	0.197885	0.258611	0.795936	0.926896	FALSE
pk2154	288.189	-0.185219	0.152648	-1.21337	0.224988	0.605225	FALSE
pk2155	75.1582	-0.226207	0.218586	-1.03486	0.300734	0.676827	FALSE
pk2156	137.398	-0.0258162	0.16873	-0.153003	0.878396	0.958909	FALSE
pk2157	347.372	0.00367498	0.19922	0.0184469	0.985282	0.994745	FALSE
pk2158	254.742	0.0792292	0.125094	0.633356	0.526501	0.815691	FALSE
pk2161	210.344	0.0519075	0.140497	0.369456	0.711788	0.892787	FALSE
pk2162	46.4065	0.236086	0.364039	0.648519	0.516649	NA	FALSE
pk2163	231.394	0.165785	0.148788	1.11424	0.265178	0.645268	FALSE
pk2164	23.0269	-0.685525	0.588108	-1.16565	0.243758	NA	FALSE
pk2166	213.098	0.376248	0.151043	2.491	0.0127384	0.166055	FALSE
pk2169	278.88	0.114693	0.134289	0.854078	0.393062	0.740444	FALSE
pk2170	244.106	0.111821	0.130888	0.854325	0.392925	0.740444	FALSE
pk2171	27.9298	0.0934818	0.327301	0.285614	0.775174	NA	FALSE
pk2172	273.844	0.150099	0.160895	0.932901	0.350871	0.714063	FALSE
pk2173	389.485	0.205908	0.146658	1.40401	0.160317	0.527994	FALSE
pk2174	371.929	-0.130478	0.245389	-0.531719	0.594921	0.847511	FALSE
pk2175	176.86	-0.222142	0.271481	-0.818262	0.413208	0.751897	FALSE
pk2176	45.8858	0.136142	0.318531	0.427405	0.669085	NA	FALSE
pk2177	451.828	-0.0614635	0.23403	-0.262632	0.792835	0.925166	FALSE
pk2178	34.991	-0.546256	0.747471	-0.730806	0.464898	NA	FALSE
pk2181	53.3512	0.0236286	0.308316	0.0766375	0.938912	NA	FALSE
pk2182	27.0458	-0.534371	0.416974	-1.28155	0.200002	NA	FALSE
pk2183	35.9286	-0.269146	0.294231	-0.914745	0.360325	NA	FALSE
pk2184	348.104	0.134492	0.132092	1.01817	0.308599	0.683316	FALSE
pk2185	398.562	-0.160998	0.166415	-0.967447	0.333321	0.702673	FALSE
pk2189	157.421	-0.0518949	0.278844	-0.186107	0.852361	0.948768	FALSE
pk2191	67.6974	-0.532374	0.677541	-0.785744	0.432017	NA	FALSE
pk2192	160.433	-0.272507	0.430801	-0.632558	0.527022	0.815976	FALSE
pk2193	172.093	-0.410198	0.200024	-2.05074	0.0402919	0.29093	FALSE
pk2194	68.6043	-0.860899	0.262794	-3.27595	0.00105308	NA	FALSE
pk2195	51.3546	-0.437369	0.720932	-0.606671	0.544069	NA	FALSE
pk2196	404.062	0.391307	0.119047	3.28699	0.00101265	0.0388539	FALSE
pk2200	101.823	-0.621117	0.422671	-1.4695	0.141696	0.499388	FALSE
pk2201	106.797	-0.381675	0.278134	-1.37227	0.16998	0.542116	FALSE
pk2203	102.067	-0.351345	0.415565	-0.845463	0.397852	0.742652	FALSE
pk2204	49.968	-0.469634	0.736858	-0.637347	0.523899	NA	FALSE
pk2205	39.024	-1.00877	0.767217	-1.31484	0.188562	NA	FALSE
pk2206	62.2553	-0.340877	0.247295	-1.37843	0.168072	NA	FALSE
pk2207	39.235	-0.255196	0.406006	-0.628552	0.529643	NA	FALSE
pk2208	72.8491	0.110578	0.207131	0.533859	0.593439	0.846884	FALSE
pk2211	96.8111	-0.209756	0.485519	-0.432025	0.665723	0.874474	FALSE
pk2212	405.82	-0.110444	0.128089	-0.862241	0.388555	0.737647	FALSE
pk2213	76.9868	-0.28737	0.625842	-0.459173	0.64611	0.869446	FALSE
pk2214	149.629	-0.363077	0.315945	-1.14918	0.250482	0.630687	FALSE
pk2215	150.661	-0.584457	0.309384	-1.8891	0.0588788	0.344472	FALSE
pk2216	133.847	0.16782	0.179838	0.933175	0.35073	0.713965	FALSE
pk2217	268.129	0.376406	0.158534	2.37429	0.0175826	0.197898	FALSE
pk2218	38.7909	-0.391119	0.309308	-1.2645	0.206051	NA	FALSE
pk2219	131.103	-0.421127	0.203688	-2.0675	0.0386868	0.285875	FALSE
pk2220	76.4026	-0.678688	0.403108	-1.68364	0.0922519	0.417836	FALSE
pk2221	149.1	0.289264	0.23974	1.20657	0.227596	0.606772	FALSE
pk2222	73.9749	0.0948097	0.237904	0.39852	0.690247	0.884427	FALSE
pk2223	75.2391	-0.599479	0.260253	-2.30345	0.0212538	0.216351	FALSE
pk2225	101.744	-0.188722	0.256152	-0.73676	0.461269	0.782711	FALSE
pk2226	77.9052	-0.0325685	0.251584	-0.129454	0.896998	0.964856	FALSE
pk2227	39.4129	-0.281065	0.588632	-0.477489	0.633014	NA	FALSE
pk2228	39.5628	0.0263743	0.318083	0.0829165	0.933918	NA	FALSE
pk2229	50.6292	-0.290345	0.659975	-0.439934	0.659985	NA	FALSE
pk2230	157.546	-0.207448	0.171352	-1.21065	0.226028	0.605788	FALSE
pk2231	47.114	-0.670057	0.511594	-1.30974	0.190283	NA	FALSE
pk2234	117.538	-0.178623	0.202443	-0.882338	0.377594	0.731783	FALSE
pk2235	73.5796	-0.261977	0.467539	-0.56033	0.575254	0.837946	FALSE
pk2236	406.776	-0.169067	0.114982	-1.47039	0.141457	0.499291	FALSE
pk2238	131.35	-0.234893	0.15875	-1.47964	0.138969	0.496137	FALSE
pk2239	75.1154	-0.205395	0.210628	-0.975156	0.329483	0.700821	FALSE
pk2240	39.1199	0.0256436	0.311313	0.0823726	0.93435	NA	FALSE
pk2241	100.699	-0.035132	0.191159	-0.183784	0.854183	0.948958	FALSE
pk2243	86.8383	-0.219088	0.210954	-1.03856	0.299009	0.675533	FALSE
pk2244	186.231	-0.39883	0.220129	-1.8118	0.0700167	0.369562	FALSE
pk2245	178.212	-0.438769	0.265158	-1.65474	0.0979763	0.428836	FALSE
pk2246	218.428	-0.268376	0.170211	-1.57672	0.114859	0.45918	FALSE
pk2248	276.06	-0.351612	0.17186	-2.04593	0.0407636	0.291725	FALSE
pk2252	81.0108	-0.320514	0.393701	-0.814103	0.415586	0.753227	FALSE
pk2253	62.2206	-0.302821	0.372144	-0.81372	0.415806	NA	FALSE
pk2254	136.189	-0.190036	0.174945	-1.08626	0.277364	0.655573	FALSE
pk2256	444.439	-0.118813	0.167056	-0.711216	0.47695	0.791229	FALSE
pk2257	83.6412	-0.317386	0.183752	-1.72725	0.0841224	0.39961	FALSE
pk2258	53.5559	-0.0293577	0.346573	-0.0847084	0.932493	NA	FALSE
pk2259	64.9423	-0.393165	0.490226	-0.802007	0.422549	NA	FALSE
pk2262	100.525	-0.297464	0.218253	-1.36293	0.172904	0.546568	FALSE
pk2265	72.3188	-0.276437	0.299229	-0.923831	0.355574	0.717508	FALSE
pk2266	73.6784	-0.518901	0.496617	-1.04487	0.296082	0.673657	FALSE
pk2267	282.345	-0.358279	0.16195	-2.21228	0.0269471	0.244543	FALSE
pk2268	228.256	-0.708127	0.169773	-4.17102	3.03242e-05	0.004135	FALSE
pk2269	143.583	-0.484765	0.184677	-2.62494	0.00866654	0.135198	FALSE
pk2271	138.993	-0.178192	0.174638	-1.02035	0.307561	0.682374	FALSE
pk2272	209.379	-0.103558	0.218918	-0.473042	0.636183	0.865419	FALSE
pk2273	155.243	-0.326989	0.218922	-1.49363	0.135273	0.490505	FALSE
pk2276	58.8141	-0.363932	0.301479	-1.20715	0.227373	NA	FALSE
pk2277	119.28	0.0576468	0.204093	0.282454	0.777595	0.919284	FALSE
pk2278	181.809	-0.0776964	0.276049	-0.281458	0.778359	0.919365	FALSE
pk2280	79.1281	-0.116395	0.199092	-0.584631	0.558796	0.832135	FALSE
pk2281	346.699	-0.00186949	0.195614	-0.00955703	0.992375	0.997015	FALSE
pk2284	320.9	-0.107463	0.188066	-0.57141	0.567722	0.83502	FALSE
pk2285	91.2992	-0.181519	0.228742	-0.793554	0.427455	0.759979	FALSE
pk2286	295.589	0.0648767	0.133467	0.486088	0.626905	0.862753	FALSE
pk2288	170.118	-0.0887579	0.268942	-0.330026	0.74138	0.904373	FALSE
pk2290	776.44	0.176934	0.125335	1.41169	0.158041	0.524332	FALSE
pk2292	123.399	-0.0520091	0.19145	-0.271659	0.785884	0.922846	FALSE
pk2298	170.175	-0.622217	0.159207	-3.90823	9.2973e-05	0.00859614	FALSE
pk2299	139.792	-0.0612188	0.168886	-0.362486	0.716989	0.894184	FALSE
pk2300	111.573	-0.0365224	0.250976	-0.145522	0.884299	0.960577	FALSE
pk2301	182.592	0.177211	0.14946	1.18568	0.235749	0.61499	FALSE
pk2303	79.7781	-0.0900032	0.22292	-0.403747	0.686399	0.883292	FALSE
pk2305	108.112	-0.177376	0.17976	-0.986738	0.323771	0.696595	FALSE
pk2306	55.8902	-0.577338	0.280993	-2.05463	0.0399143	NA	FALSE
pk2307	260.517	-0.015263	0.22716	-0.0671905	0.94643	0.981525	FALSE
pk2308	218.592	-0.0455173	0.134585	-0.338204	0.735209	0.901813	FALSE
pk2309	67.5449	-0.136286	0.223293	-0.610347	0.541632	NA	FALSE
pk2311	50.448	-0.144597	0.298524	-0.484373	0.628122	NA	FALSE
pk2312	100.362	0.131906	0.192106	0.686633	0.492314	0.798643	FALSE
pk2313	123.757	-0.0180781	0.177989	-0.101568	0.919099	0.972241	FALSE
pk2314	258.192	0.032929	0.141034	0.233484	0.815386	0.934108	FALSE
pk2315	146.104	-0.146701	0.179359	-0.817922	0.413402	0.751979	FALSE
pk2316	196.487	-0.0674067	0.164173	-0.410583	0.681379	0.881772	FALSE
pk2317	234.399	-0.201504	0.297222	-0.677957	0.497799	0.80191	FALSE
pk2321	1094.61	0.084823	0.151318	0.56056	0.575097	0.837848	FALSE
pk2323	104.258	-0.0970756	0.204811	-0.473976	0.635517	0.865205	FALSE
pk2325	123.012	-0.126052	0.169748	-0.742583	0.457734	0.780346	FALSE
pk2326	77.9577	-0.0702818	0.207314	-0.339011	0.734601	0.90179	FALSE
pk2327	320.879	0.135999	0.168533	0.806958	0.419691	0.755013	FALSE
pk2328	124.381	0.261824	0.222968	1.17427	0.240287	0.618636	FALSE
pk2329	105.904	0.128821	0.199825	0.644666	0.519144	0.811786	FALSE
pk2330	626.225	0.00402488	0.128061	0.0314294	0.974927	0.992132	FALSE
pk2331	150.711	0.0102623	0.147103	0.0697626	0.944383	0.980611	FALSE
pk2332	378.271	-0.255235	0.143587	-1.77756	0.075476	0.381445	FALSE
pk2333	42.0635	0.267425	0.274695	0.973535	0.330288	NA	FALSE
pk2334	291.684	-0.335161	0.141624	-2.36656	0.0179544	0.199594	FALSE
pk2338	306.122	-0.438875	0.136626	-3.21223	0.00131709	0.0470186	FALSE
pk2339	116.242	-0.0711827	0.197294	-0.360795	0.718252	0.894641	FALSE
pk2340	537.499	-0.121334	0.101814	-1.19173	0.233368	0.612554	FALSE
pk2341	91.5318	-0.384443	0.446254	-0.861488	0.388969	0.737997	FALSE
pk2343	140.555	-0.381201	0.161167	-2.36526	0.0180176	0.199809	FALSE
pk2344	34.5052	-0.201399	0.475192	-0.423828	0.671691	NA	FALSE
pk2345	68.1434	-1.29706	0.379794	-3.41516	0.000637455	NA	FALSE
pk2346	127.922	-0.158178	0.198678	-0.796151	0.425944	0.758786	FALSE
pk2347	184.645	-0.225051	0.157953	-1.4248	0.154215	0.518526	FALSE
pk2349	59.7478	-0.365815	0.249331	-1.46718	0.142326	NA	FALSE
pk2350	366.184	-0.208691	0.101294	-2.06026	0.0393734	0.287874	FALSE
pk2351	201.462	-0.359182	0.133248	-2.69558	0.00702661	0.120201	FALSE
pk2352	58.1487	-0.087543	0.312818	-0.279852	0.779591	NA	FALSE
pk2353	213.245	-0.361147	0.149653	-2.41323	0.0158119	0.185827	FALSE
pk2354	236.762	0.236467	0.159148	1.48583	0.137324	0.494173	FALSE
pk2355	43.3325	0.118057	0.350396	0.336925	0.736173	NA	FALSE
pk2356	144.402	0.0823422	0.212645	0.387229	0.698586	0.887046	FALSE
pk2357	166.675	0.388752	0.161266	2.41063	0.015925	0.186182	FALSE
pk2358	232.442	0.242172	0.136377	1.77575	0.0757739	0.381819	FALSE
pk2359	164.242	-0.405206	0.187243	-2.16407	0.030459	0.256148	FALSE
pk2363	172.139	-0.301319	0.186204	-1.61822	0.105615	0.443157	FALSE
pk2364	128.873	-0.325692	0.290687	-1.12042	0.262534	0.642094	FALSE
pk2365	269.984	0.0531722	0.239058	0.222424	0.823984	0.937498	FALSE
pk2366	524.63	0.0641908	0.138888	0.462178	0.643954	0.868519	FALSE
pk2367	209.463	-0.0735667	0.129768	-0.566911	0.570774	0.83672	FALSE
pk2368	168.839	-0.164307	0.227603	-0.721904	0.470354	0.78825	FALSE
pk2370	455.599	0.0352945	0.158804	0.222252	0.824118	0.937505	FALSE
pk2371	55.2339	0.0107345	0.238505	0.0450074	0.964101	NA	FALSE
pk2373	193.504	-0.143134	0.145706	-0.98235	0.325927	0.698274	FALSE
pk2374	180.713	0.138678	0.188208	0.736833	0.461224	0.782706	FALSE
pk2375	150.031	0.247484	0.259836	0.952462	0.340863	0.707093	FALSE
pk2376	197.846	0.464334	0.150065	3.09422	0.00197331	0.0603259	FALSE
pk2377	217.623	0.117284	0.133436	0.878958	0.379424	0.732716	FALSE
pk2378	164.244	0.0359295	0.158516	0.226662	0.820687	0.936436	FALSE
pk2379	213.454	0.00140837	0.141761	0.00993485	0.992073	0.997015	FALSE
pk2382	614.567	0.272999	0.125891	2.16853	0.0301182	0.254947	FALSE
pk2385	392.053	0.069854	0.147879	0.472371	0.636662	0.865419	FALSE
pk2386	941.739	-0.0310458	0.121825	-0.25484	0.798847	0.928051	FALSE
pk2387	163.25	-0.53399	0.145986	-3.65781	0.000254382	0.015941	FALSE
pk2389	100.921	-0.349668	0.190677	-1.83382	0.0666801	0.361074	FALSE
pk2391	97.006	-0.843109	0.21627	-3.8984	9.68285e-05	0.00886613	FALSE
pk2392	59.5626	-0.10364	0.271695	-0.381456	0.702865	NA	FALSE
pk2393	54.043	-0.565029	0.433496	-1.30342	0.19243	NA	FALSE
pk2394	47.949	0.0135676	0.284364	0.047712	0.961946	NA	FALSE
pk2396	128.695	-0.432244	0.201632	-2.14373	0.0320544	0.263127	FALSE
pk2397	43.4658	-0.517447	0.303456	-1.70518	0.0881607	NA	FALSE
pk2399	297.356	0.0777354	0.123393	0.629984	0.528705	0.817044	FALSE
pk2400	259.301	-0.250342	0.357951	-0.699376	0.484317	0.796057	FALSE
pk2401	74.2667	-0.22617	0.218198	-1.03654	0.299951	0.676051	FALSE
pk2403	34.9685	-0.428785	0.323222	-1.3266	0.184642	NA	FALSE
pk2406	75.3047	0.0999529	0.361065	0.276828	0.781912	0.920863	FALSE
pk2407	269.477	-0.464711	0.185097	-2.51064	0.0120513	0.16052	FALSE
pk2409	139.038	-0.616	0.20503	-3.00444	0.00266068	0.0722146	FALSE
pk2410	52.4222	-0.3364	0.265095	-1.26898	0.204449	NA	FALSE
pk2411	156.804	-0.185798	0.143819	-1.29188	0.196398	0.575322	FALSE
pk2412	158.297	-0.0593836	0.151896	-0.390948	0.695836	0.886289	FALSE
pk2414	63.5111	-0.036337	0.486516	-0.0746882	0.940463	NA	FALSE
pk2415	55.155	-0.127443	0.27528	-0.46296	0.643393	NA	FALSE
pk2420	56.7409	-0.199322	0.268277	-0.742971	0.457499	NA	FALSE
pk2421	265.69	-0.0063749	0.243273	-0.0262047	0.979094	0.992871	FALSE
pk2424	229.843	-0.561596	0.292269	-1.9215	0.0546684	0.334002	FALSE
pk2425	153.5	-0.0217546	0.198692	-0.109489	0.912815	0.970525	FALSE
pk2426	288.003	0.129772	0.137754	0.942058	0.346163	0.710509	FALSE
pk2427	48.5007	-0.373869	0.301834	-1.23866	0.215472	NA	FALSE
pk2432	181.824	-0.110538	0.1531	-0.722001	0.470294	0.78825	FALSE
pk2433	39.5408	-0.78212	0.394337	-1.98338	0.0473249	NA	FALSE
pk2434	118.364	-0.527343	0.528221	-0.998339	0.318115	0.691282	FALSE
pk2435	156.181	0.0656139	0.228637	0.286979	0.774129	0.917728	FALSE
pk2441	199.29	-0.469649	0.236986	-1.98176	0.0475061	0.312758	FALSE
pk2442	266.038	-0.291081	0.133237	-2.18468	0.028912	0.25103	FALSE
pk2444	290.366	-0.0527139	0.136132	-0.387227	0.698588	0.887046	FALSE
pk2446	286.869	-0.0996379	0.31484	-0.316472	0.751644	0.908994	FALSE
pk2447	176.622	0.0337894	0.21917	0.15417	0.877476	0.958598	FALSE
pk2448	95.9528	-0.230609	0.223412	-1.03222	0.301971	0.677504	FALSE
pk2449	349.383	0.0433899	0.159498	0.272041	0.78559	0.922846	FALSE
pk2450	41.4123	0.423259	0.322295	1.31326	0.189094	NA	FALSE
pk2451	103.994	-0.346026	0.470598	-0.735288	0.462164	0.783389	FALSE
pk2452	155.54	-0.334086	0.313849	-1.06448	0.287112	0.664886	FALSE
pk2453	331.985	0.222413	0.169703	1.3106	0.189992	0.568899	FALSE
pk2454	378.415	0.208729	0.115158	1.81254	0.0699036	0.369376	FALSE
pk2455	43.5001	0.0108253	0.326349	0.0331708	0.973538	NA	FALSE
pk2456	159.055	-0.466308	0.1669	-2.79394	0.00520699	0.1021	FALSE
pk2457	64.2327	-0.250459	0.246643	-1.01547	0.309881	NA	FALSE
pk2458	44.6631	0.166874	0.273505	0.610132	0.541774	NA	FALSE
pk2460	41.1406	-0.265139	0.286033	-0.926953	0.353951	NA	FALSE
pk2461	80.2	0.10389	0.195878	0.530382	0.595847	0.847632	FALSE
pk2462	199.737	-0.19234	0.168204	-1.14349	0.252833	0.633828	FALSE
pk2464	216.547	0.025565	0.176776	0.144619	0.885012	0.960602	FALSE
pk2465	216.16	0.0830605	0.185842	0.446941	0.654918	0.872092	FALSE
pk2466	124.48	-0.18677	0.359259	-0.519877	0.603149	0.850475	FALSE
pk2468	218.644	-0.186591	0.217374	-0.858386	0.39068	0.738868	FALSE
pk2470	73.9904	-1.33306	0.319421	-4.17337	3.00131e-05	0.004135	TRUE
pk2471	108.009	-1.19615	0.206065	-5.80472	6.44742e-09	1.11095e-05	TRUE
pk2472	100.843	-0.565478	0.181457	-3.11632	0.00183125	0.0574091	FALSE
pk2473	145.054	-0.113947	0.24401	-0.466976	0.640517	0.866549	FALSE
pk2475	91.0137	-0.360195	0.224735	-1.60275	0.108989	0.44902	FALSE
pk2476	39.1204	-0.225353	0.362342	-0.621935	0.533985	NA	FALSE
pk2477	61.2318	-0.411299	0.336564	-1.22205	0.221689	NA	FALSE
pk2478	69.6046	-0.57117	0.246614	-2.31605	0.0205557	NA	FALSE
pk2480	80.9814	-0.695827	0.215758	-3.22504	0.00125955	0.0457876	FALSE
pk2484	53.3821	-0.234196	0.407218	-0.575112	0.565216	NA	FALSE
pk2485	264.381	0.0227237	0.198569	0.114437	0.908891	0.969529	FALSE
pk2486	193.785	-0.0895624	0.239671	-0.37369	0.708635	0.891154	FALSE
pk2490	255.286	-0.0261853	0.135596	-0.193113	0.846871	0.947052	FALSE
pk2492	228.449	-0.0691794	0.153406	-0.450956	0.652021	0.871674	FALSE
pk2497	569.221	0.0440143	0.180364	0.24403	0.807207	0.930373	FALSE
pk2502	408.799	0.258876	0.0989011	2.61752	0.00885712	0.136508	FALSE
pk2505	912.093	0.136583	0.102999	1.32606	0.184821	0.562836	FALSE
pk2506	52.6972	-0.262188	0.319788	-0.819879	0.412285	NA	FALSE
pk2507	417.639	-0.0788999	0.134297	-0.587502	0.556867	0.832135	FALSE
pk2508	52.503	-0.90656	0.473533	-1.91446	0.0555615	NA	FALSE
pk2509	61.1208	-0.0759752	0.254726	-0.298263	0.765503	NA	FALSE
pk2510	76.6723	-0.128232	0.20938	-0.612438	0.540248	0.822976	FALSE
pk2514	49.4628	-0.55141	0.276653	-1.99315	0.0462455	NA	FALSE
pk2516	310.033	0.37568	0.167624	2.24121	0.0250124	0.234928	FALSE
pk2517	332.049	-0.101667	0.125036	-0.813102	0.416159	0.75338	FALSE
pk2518	111.404	-0.272177	0.324006	-0.840037	0.400888	0.745011	FALSE
pk2520	52.5818	-0.298875	0.334065	-0.894663	0.370967	NA	FALSE
pk2521	210.782	-0.0919154	0.195297	-0.470644	0.637895	0.865419	FALSE
pk2522	209.136	-0.195715	0.147487	-1.327	0.184508	0.562425	FALSE
pk2523	313.49	0.0424848	0.124367	0.341608	0.732646	0.901101	FALSE
pk2525	397.649	0.00131664	0.113609	0.0115892	0.990753	0.996527	FALSE
pk2526	107.172	-0.137401	0.25262	-0.543906	0.586506	0.843489	FALSE
pk2527	209.034	-0.190149	0.237435	-0.800843	0.423222	0.75748	FALSE
pk2529	647.864	0.0692394	0.0963599	0.71855	0.472418	0.788978	FALSE
pk2530	159.616	-0.413402	0.29135	-1.41892	0.155922	0.521719	FALSE
pk2531	81.6375	0.282951	0.256324	1.10388	0.269645	0.648059	FALSE
pk2532	180.627	-0.136472	0.137251	-0.994324	0.320065	0.693157	FALSE
pk2534	68.449	-0.169756	0.399677	-0.424733	0.671032	NA	FALSE
pk2539	221.391	0.136294	0.132811	1.02623	0.304783	0.67899	FALSE
pk2540	217.212	-0.00675089	0.201048	-0.0335785	0.973213	0.992132	FALSE
pk2543	151.595	-0.231608	0.212293	-1.09098	0.275282	0.653436	FALSE
pk2546	481.619	0.0227386	0.102909	0.220959	0.825125	0.937952	FALSE
pk2547	70.4952	-0.400851	0.328413	-1.22057	0.222249	NA	FALSE
pk2548	119.228	-0.127874	0.221202	-0.578088	0.563205	0.834497	FALSE
pk2549	89.5679	-0.653438	0.777249	-0.840706	0.400513	0.744969	FALSE
pk2550	870.851	-0.0321199	0.110291	-0.291229	0.770876	0.916252	FALSE
pk2554	175.611	-0.140005	0.193957	-0.721834	0.470396	0.78825	FALSE
pk2555	150.22	0.186246	0.153258	1.21524	0.224274	0.604574	FALSE
pk2556	150.062	-0.258529	0.172774	-1.49635	0.134563	0.489824	FALSE
pk2558	42.6561	-0.746521	0.3394	-2.19953	0.0278402	NA	FALSE
pk2560	126.87	-0.101413	0.187008	-0.542295	0.587615	0.84392	FALSE
pk2561	255.815	0.080605	0.138153	0.583447	0.559592	0.832187	FALSE
pk2564	77.7178	-0.0846235	0.301401	-0.280767	0.778889	0.919418	FALSE
pk2565	38.4033	0.00296954	0.28443	0.0104403	0.99167	NA	FALSE
pk2567	89.8669	-0.202358	0.262705	-0.770287	0.44113	0.768829	FALSE
pk2574	155.846	-0.259613	0.18152	-1.43022	0.152654	0.51677	FALSE
pk2575	265.726	-0.0206593	0.120201	-0.171873	0.863537	0.953951	FALSE
pk2579	372.237	-0.251849	0.15866	-1.58735	0.112432	0.455001	FALSE
pk2580	106.946	-0.33227	0.198017	-1.67799	0.0933493	0.419821	FALSE
pk2581	53.6232	-0.396139	0.259878	-1.52433	0.127427	NA	FALSE
pk2582	146.18	-0.223842	0.207977	-1.07628	0.281801	0.660067	FALSE
pk2584	291.419	-0.0590406	0.124029	-0.476023	0.634058	0.864942	FALSE
pk2586	67.952	-0.38997	0.264076	-1.47673	0.139747	NA	FALSE
pk2587	299.035	0.0569675	0.141262	0.403275	0.686746	0.883378	FALSE
pk2588	77.4238	-0.193854	0.266372	-0.727758	0.466762	0.786207	FALSE
pk2591	199.404	-0.125437	0.19418	-0.645981	0.518292	0.811072	FALSE
pk2592	236.982	-0.168432	0.385365	-0.437072	0.662059	0.873598	FALSE
pk2594	23.8709	0.325522	0.502348	0.648002	0.516984	NA	FALSE
pk2599	142.703	-0.602912	0.142798	-4.22212	2.42017e-05	0.00365582	FALSE
pk2601	113.412	-0.422718	0.188565	-2.24176	0.024977	0.234712	FALSE
pk2604	486.865	0.235887	0.228127	1.03401	0.30113	0.676827	FALSE
pk2610	54.5715	-0.0872079	0.500747	-0.174156	0.861743	NA	FALSE
pk2612	109.933	-0.313875	0.172236	-1.82236	0.068401	0.365822	FALSE
pk2613	50.4103	-0.00918173	0.260687	-0.0352212	0.971903	NA	FALSE
pk2614	114.039	-0.0672449	0.170694	-0.393951	0.693618	0.885305	FALSE
pk2615	356.033	-0.174427	0.112263	-1.55374	0.120248	0.467153	FALSE
pk2616	137.756	0.00228268	0.165555	0.0137881	0.988999	0.995988	FALSE
pk2618	25.6919	0.43611	0.318153	1.37076	0.170451	NA	FALSE
pk2619	242.83	0.0202542	0.184996	0.109485	0.912818	0.970525	FALSE
pk2621	87.5168	-0.314226	0.253155	-1.24124	0.214516	0.594871	FALSE
pk2622	158.623	-0.445629	0.873416	-0.510214	0.609901	0.852827	FALSE
pk2623	607.471	0.106672	0.124512	0.856725	0.391597	0.73942	FALSE
pk2625	116.062	-0.0427911	0.472096	-0.0906407	0.927778	0.973761	FALSE
pk2626	451.983	0.100286	0.210583	0.476231	0.633909	0.864942	FALSE
pk2627	322.086	0.0536484	0.178624	0.300342	0.763916	0.913466	FALSE
pk2628	113.714	0.057688	0.403106	0.143109	0.886204	0.960878	FALSE
pk2629	79.2927	-0.217489	0.342393	-0.635202	0.525297	0.814962	FALSE
pk2630	163.983	-0.157584	0.199789	-0.788754	0.430256	0.762081	FALSE
pk2631	469.754	0.0833747	0.14563	0.572511	0.566976	0.835017	FALSE
pk2632	120.237	0.01559	0.16776	0.0929299	0.925959	0.973751	FALSE
pk2633	205.387	-0.103814	0.133317	-0.778697	0.436158	0.765566	FALSE
pk2634	407.129	0.23687	0.127484	1.85804	0.0631628	0.353674	FALSE
pk2636	129.496	-0.131309	0.16612	-0.79045	0.429265	0.761665	FALSE
pk2637	341.232	0.0398181	0.159503	0.249638	0.802867	0.929373	FALSE
pk2645	73.5532	-0.682657	0.483011	-1.41333	0.157557	0.52346	FALSE
pk2646	61.7207	-0.238321	0.227714	-1.04658	0.295293	NA	FALSE
pk2647	42.6366	-0.59693	0.291284	-2.04931	0.0404321	NA	FALSE
pk2648	86.9429	-0.515388	0.355779	-1.44862	0.147444	0.509228	FALSE
pk2649	183.207	0.189895	0.149643	1.26899	0.204445	0.584911	FALSE
pk2650	243.202	-0.183406	0.161838	-1.13327	0.257102	0.63789	FALSE
pk2656	108.905	-0.467383	0.214085	-2.18317	0.0290233	0.251379	FALSE
pk2658	159.482	-0.0869441	0.150699	-0.576937	0.563982	0.834679	FALSE
pk2660	74.3454	0.028461	0.234329	0.121458	0.903329	0.967819	FALSE
pk2664	102.056	-0.143084	0.716927	-0.19958	0.841809	0.944876	FALSE
pk2665	237.741	0.101518	0.175253	0.579261	0.562413	0.834244	FALSE
pk2666	133.852	0.240708	0.181568	1.32572	0.184934	0.563	FALSE
pk2667	113.866	-0.166836	0.187807	-0.888339	0.374358	0.730092	FALSE
pk2668	146.699	-0.1635	0.172815	-0.946094	0.3441	0.709301	FALSE
pk2670	366.948	0.36858	0.12857	2.86677	0.00414687	0.0922533	FALSE
pk2671	39.332	-0.12965	0.561558	-0.230875	0.817412	NA	FALSE
pk2672	291.494	-0.381284	0.184197	-2.06999	0.0384536	0.284596	FALSE
pk2673	61.2961	-0.498048	1.03843	-0.479619	0.631499	NA	FALSE
pk2674	213.754	-0.588507	0.270468	-2.17588	0.0295642	0.253279	FALSE
pk2676	66.5386	-0.14444	0.253201	-0.570454	0.56837	NA	FALSE
pk2677	95.1031	-0.458673	0.252811	-1.8143	0.0696321	0.368755	FALSE
pk2678	130.585	-0.277181	0.213277	-1.29963	0.193728	0.572316	FALSE
pk2680	68.4519	-0.656778	0.479017	-1.3711	0.170345	NA	FALSE
pk2681	131.248	-0.437989	0.295958	-1.4799	0.138899	0.496131	FALSE
pk2683	41.9565	-0.190254	0.457768	-0.415613	0.677693	NA	FALSE
pk2684	66.4454	0.129875	0.377238	0.344278	0.730637	NA	FALSE
pk2688	485.473	-0.167025	0.105225	-1.58731	0.112442	0.455001	FALSE
pk2689	79.3708	0.104622	0.236089	0.443148	0.657659	0.872429	FALSE
pk2690	159.345	-0.114655	0.158919	-0.721465	0.470623	0.788307	FALSE
pk2691	92.5105	-0.155349	0.212678	-0.730444	0.465119	0.785183	FALSE
pk2692	38.7711	-0.485943	0.593108	-0.819315	0.412607	NA	FALSE
pk2693	91.2806	-0.568662	0.438755	-1.29608	0.194947	0.574093	FALSE
pk2694	440.986	0.155148	0.134112	1.15685	0.247334	0.626641	FALSE
pk2695	95.2755	-0.354292	0.448171	-0.790529	0.429219	0.761665	FALSE
pk2696	137.522	-0.238076	0.170123	-1.39944	0.161682	0.530193	FALSE
pk2697	32.7841	-0.174037	0.463743	-0.375289	0.707446	NA	FALSE
pk2698	221.136	-0.064344	0.157121	-0.409519	0.682159	0.881772	FALSE
pk2699	167.798	-0.544758	0.258307	-2.10895	0.0349486	0.273499	FALSE
pk2700	134.263	-0.346012	0.323714	-1.06888	0.285122	0.6635	FALSE
pk2702	99.4223	-0.257921	0.292025	-0.883214	0.377121	0.731578	FALSE
pk2703	54.6123	-0.389322	0.288367	-1.35009	0.176987	NA	FALSE
pk2704	212.664	-0.0389858	0.164801	-0.236563	0.812996	0.932852	FALSE
pk2705	360.867	-0.128982	0.131902	-0.977858	0.328144	0.699608	FALSE
pk2706	786.602	-0.293802	0.115558	-2.54247	0.0110071	0.153404	FALSE
pk2707	90.8625	-0.643718	0.456166	-1.41115	0.158201	0.524526	FALSE
pk2708	44.72	0.119658	0.324726	0.36849	0.712508	NA	FALSE
pk2709	18.3493	-0.0967563	0.492575	-0.196429	0.844274	NA	FALSE
pk2710	165.033	-0.324198	0.245093	-1.32276	0.185916	0.564516	FALSE
pk2711	34.386	-0.567001	0.307213	-1.84563	0.0649458	NA	FALSE
pk2712	51.81	-0.195476	0.510806	-0.38268	0.701957	NA	FALSE
pk2713	148.527	0.0021025	0.1754	0.0119868	0.990436	0.996527	FALSE
pk2714	76.3257	0.258753	0.219282	1.18	0.237998	0.617018	FALSE
pk2715	61.4699	-0.773809	0.397779	-1.94532	0.0517361	NA	FALSE
pk2717	283.433	-0.79413	0.183335	-4.33158	1.48045e-05	0.00280544	FALSE
pk2718	58.5909	-0.0544748	0.274968	-0.198113	0.842956	NA	FALSE
pk2719	117.901	-0.0274884	0.217975	-0.126108	0.899646	0.965982	FALSE
pk2722	124.071	-1.02844	0.192367	-5.34623	8.98064e-08	8.07734e-05	TRUE
pk2727	89.7078	0.0555561	0.21875	0.253971	0.799518	0.928051	FALSE
pk2730	253.97	-0.09307	0.142957	-0.651034	0.515025	0.809012	FALSE
pk2731	116.222	0.0273983	0.184682	0.148354	0.882063	0.959958	FALSE
pk2732	52.3695	-1.11345	1.42629	-0.780665	0.434999	NA	FALSE
pk2736	156.355	-0.0434719	0.359305	-0.120989	0.9037	0.967943	FALSE
pk2739	156.712	-0.470945	0.248657	-1.89395	0.0582315	0.342342	FALSE
pk2744	260.591	-0.157491	0.16606	-0.948398	0.342927	0.708738	FALSE
pk2745	104.98	-0.488797	0.204581	-2.38926	0.0168824	0.193698	FALSE
pk2747	111.019	-0.179263	0.205425	-0.872643	0.382857	0.734965	FALSE
pk2750	292.418	0.138186	0.141856	0.974123	0.329995	0.701459	FALSE
pk2751	126.389	-0.302733	0.176493	-1.71527	0.0862959	0.404676	FALSE
pk2752	118.232	0.0473956	0.153944	0.307876	0.758177	0.912064	FALSE
pk2754	80.5291	-0.568183	0.200977	-2.82711	0.00469706	0.0984823	FALSE
pk2755	125.354	-0.1892	0.251481	-0.752342	0.451846	0.776966	FALSE
pk2756	206.267	-0.324634	0.670712	-0.484015	0.628375	0.86312	FALSE
pk2757	363.669	0.220745	0.158988	1.38844	0.165002	0.535425	FALSE
pk2758	465.438	0.331736	0.156567	2.11881	0.0341067	0.270607	FALSE
pk2759	70.2204	0.0148931	0.270908	0.054975	0.956158	NA	FALSE
pk2760	41.7056	-0.351327	0.327127	-1.07398	0.282833	NA	FALSE
pk2761	57.2423	-0.505394	0.641495	-0.787837	0.430792	NA	FALSE
pk2762	325.255	0.103187	0.153388	0.672721	0.501125	0.803355	FALSE
pk2765	47.0707	-1.10562	0.541704	-2.041	0.041251	NA	FALSE
pk2769	355.022	0.16661	0.115566	1.44169	0.149391	0.511039	FALSE
pk2770	139.307	-0.221594	0.271488	-0.81622	0.414374	0.752303	FALSE
pk2771	310.713	0.370417	0.145222	2.55069	0.010751	0.151618	FALSE
pk2772	237.045	-0.457377	0.222045	-2.05984	0.0394137	0.287874	FALSE
pk2773	65.2719	-0.227246	0.541956	-0.419307	0.674992	NA	FALSE
pk2775	105.234	0.170771	0.305202	0.559535	0.575797	0.838099	FALSE
pk2776	221.887	-0.0216624	0.13604	-0.159236	0.873483	0.956648	FALSE
pk2777	531.089	0.365977	0.119188	3.0706	0.00213632	0.0634667	FALSE
pk2779	130.577	0.113261	0.169371	0.668712	0.503679	0.803761	FALSE
pk2780	100.778	-0.0607956	0.261199	-0.232756	0.815951	0.934332	FALSE
pk2784	265.986	-0.10986	0.14774	-0.743605	0.457116	0.780129	FALSE
pk2785	229.657	-0.275293	0.394533	-0.697769	0.485322	0.796294	FALSE
pk2786	228.614	-0.113419	0.195479	-0.580207	0.561775	0.833823	FALSE
pk2787	73.2711	0.0116498	0.320967	0.0362959	0.971046	0.991725	FALSE
pk2789	48.305	0.106328	0.23577	0.450984	0.652001	NA	FALSE
pk2791	40.8886	0.271675	0.388373	0.699522	0.484226	NA	FALSE
pk2795	283.209	-0.147192	0.13125	-1.12147	0.26209	0.642094	FALSE
pk2796	469.458	0.131996	0.176629	0.747307	0.454878	0.778749	FALSE
pk2797	390.231	0.152358	0.104989	1.45118	0.14673	0.508064	FALSE
pk2800	88.2985	-0.329855	1.0528	-0.313312	0.754044	0.909946	FALSE
pk2803	369.87	-0.0845951	0.189509	-0.44639	0.655316	0.872092	FALSE
pk2806	200.175	-0.252426	0.162216	-1.5561	0.119683	0.466517	FALSE
pk2807	77.44	0.110828	0.239336	0.463065	0.643318	0.86817	FALSE
pk2808	139.996	0.0548299	0.160291	0.342064	0.732302	0.901101	FALSE
pk2809	193.497	-0.415158	0.133309	-3.11425	0.00184414	0.0575847	FALSE
pk2810	118.181	-0.0543179	0.16049	-0.338451	0.735023	0.901813	FALSE
pk2812	350.564	-0.160732	0.313772	-0.512257	0.608471	0.85221	FALSE
pk2813	371.101	0.0123906	0.109426	0.113233	0.909846	0.970055	FALSE
pk2814	144.036	-0.0903925	0.170568	-0.529949	0.596147	0.847792	FALSE
pk2817	135.883	-0.264631	0.178248	-1.48462	0.137643	0.49467	FALSE
pk2818	43.6937	-0.434315	0.343132	-1.26574	0.205608	NA	FALSE
pk2819	47.8705	-0.527683	0.267357	-1.97371	0.0484153	NA	FALSE
pk2820	101.514	-0.0299236	0.205812	-0.145393	0.8844	0.960577	FALSE
pk2823	132.071	-0.110508	0.232547	-0.475206	0.63464	0.865149	FALSE
pk2826	93.6377	-0.177951	0.218119	-0.815842	0.41459	0.752486	FALSE
pk2827	184.395	-0.485889	0.205977	-2.35895	0.0183269	0.200948	FALSE
pk2828	56.9343	-0.0676347	0.310815	-0.217604	0.827738	NA	FALSE
pk2829	57.4632	-0.379726	0.525977	-0.721943	0.470329	NA	FALSE
pk2830	168.794	-0.527423	0.199396	-2.6451	0.00816667	0.13129	FALSE
pk2833	857.906	0.0120178	0.0905872	0.132666	0.894458	0.963979	FALSE
pk2834	48.9294	-0.627065	0.269971	-2.32271	0.0201946	NA	FALSE
pk2835	122.603	-0.156122	0.166039	-0.940269	0.34708	0.711151	FALSE
pk2836	206.198	-0.195205	0.338585	-0.576531	0.564257	0.834679	FALSE
pk2837	449.024	-0.130878	0.142761	-0.916761	0.359268	0.719911	FALSE
pk2838	62.5001	-0.208575	0.249367	-0.836417	0.40292	NA	FALSE
pk2843	46.0066	-0.430932	0.336079	-1.28223	0.199761	NA	FALSE
pk2844	79.1981	-0.195619	0.228994	-0.854254	0.392964	0.740444	FALSE
pk2845	163.029	0.246533	0.20506	1.20225	0.229267	0.608439	FALSE
pk2846	55.9944	0.0634979	0.223401	0.284233	0.776232	NA	FALSE
pk2848	71.0983	-0.60835	0.222379	-2.73565	0.00622574	0.112674	FALSE
pk2849	101.947	-0.500487	0.258951	-1.93275	0.0532673	0.330809	FALSE
pk2852	157.849	-0.0816397	0.155219	-0.525966	0.598912	0.84845	FALSE
pk2854	119.503	-0.283786	0.219638	-1.29206	0.196336	0.575322	FALSE
pk2855	47.4116	-0.625003	0.49716	-1.25715	0.2087	NA	FALSE
pk2856	467.064	0.234277	0.149084	1.57144	0.116081	0.460487	FALSE
pk2858	352.961	0.200759	0.103779	1.93449	0.0530526	0.330016	FALSE
pk2862	164.54	-0.116507	0.1732	-0.672669	0.501158	0.803355	FALSE
pk2863	84.8893	-0.246899	0.215427	-1.14609	0.251759	0.632098	FALSE
pk2864	811.634	-0.039803	0.0925793	-0.429934	0.667243	0.874555	FALSE
pk2865	99.3793	-0.515917	0.250811	-2.05699	0.0396867	0.28854	FALSE
pk2866	74.3051	-0.0378073	0.237977	-0.158869	0.873772	0.956732	FALSE
pk2868	201.888	-0.154069	0.320471	-0.480757	0.630689	0.863948	FALSE
pk2871	30.8148	-0.357171	0.41009	-0.870956	0.383778	NA	FALSE
pk2872	70.8996	0.263262	0.243073	1.08306	0.278784	NA	FALSE
pk2873	118.375	0.103488	0.205955	0.502478	0.615331	0.855574	FALSE
pk2874	46.9426	0.271878	0.279049	0.974304	0.329906	NA	FALSE
pk2875	128.659	0.147822	0.165654	0.892354	0.372203	0.729037	FALSE
pk2879	202.252	0.041241	0.144421	0.28556	0.775215	0.918339	FALSE
pk2881	135.609	-0.0812888	0.171073	-0.47517	0.634666	0.865149	FALSE
pk2883	93.7929	-0.460958	0.855514	-0.538808	0.590019	0.845186	FALSE
pk2886	37.5101	-0.655186	0.288615	-2.2701	0.0232013	NA	FALSE
pk2887	154.225	-0.0435773	0.178761	-0.243774	0.807406	0.930373	FALSE
pk2888	132.42	-0.913627	0.227628	-4.01368	5.97803e-05	0.00643793	FALSE
pk2889	551.647	0.126263	0.101505	1.24391	0.213533	0.594581	FALSE
pk2890	212.635	-0.425663	0.1444	-2.9478	0.00320042	0.0800969	FALSE
pk2892	326.187	-0.0542563	0.123916	-0.437846	0.661498	0.873451	FALSE
pk2895	224.195	-0.426241	0.193842	-2.19891	0.0278843	0.247782	FALSE
pk2899	159.13	0.101674	0.290459	0.350047	0.726303	0.898796	FALSE
pk2900	183.386	-0.0627949	0.293328	-0.214077	0.830487	0.940326	FALSE
pk2901	180.832	-0.242509	0.19501	-1.24357	0.213657	0.594635	FALSE
pk2902	184.49	-0.180196	0.140753	-1.28023	0.200464	0.579208	FALSE
pk2903	250.853	-0.012062	0.244721	-0.0492887	0.960689	0.987459	FALSE
pk2904	177.217	-0.703354	0.154348	-4.55693	5.19079e-06	0.00132954	FALSE
pk2906	318.051	0.0713588	0.129306	0.551859	0.581045	0.840218	FALSE
pk2907	121.318	0.255672	0.178874	1.42934	0.152906	0.516908	FALSE
pk2908	172.19	0.0788392	0.153409	0.513915	0.607312	0.851669	FALSE
pk2912	242.069	0.155299	0.13607	1.14131	0.253739	0.634409	FALSE
pk2913	259.051	0.0554215	0.138906	0.398987	0.689903	0.884319	FALSE
pk2914	194.187	0.09166	0.126693	0.723479	0.469385	0.787879	FALSE
pk2916	62.8807	-0.0286225	0.217952	-0.131325	0.895518	NA	FALSE
pk2917	96.3933	-0.272867	0.239021	-1.1416	0.25362	0.634409	FALSE
pk2918	336.935	0.0118838	0.120957	0.0982486	0.921735	0.972694	FALSE
pk2919	168.88	0.0914051	0.168033	0.543971	0.586461	0.843489	FALSE
pk2920	39.1392	-0.959935	0.541607	-1.77238	0.076331	NA	FALSE
pk2921	61.7124	-0.127856	0.249621	-0.5122	0.608511	NA	FALSE
pk2923	94.1111	0.239965	0.182505	1.31483	0.188565	0.568047	FALSE
pk2925	477.947	0.533439	0.17254	3.09169	0.00199024	0.0607456	FALSE
pk2927	96.0796	-0.188806	0.398515	-0.473774	0.635661	0.865205	FALSE
pk2928	450.967	-0.0535221	0.141104	-0.379309	0.704458	0.889952	FALSE
pk2931	224.515	0.171435	0.134516	1.27445	0.202502	0.582584	FALSE
pk2932	267.675	-0.225565	0.129939	-1.73593	0.0825754	0.396638	FALSE
pk2933	273.173	-0.266937	0.147604	-1.80847	0.0705327	0.371178	FALSE
pk2936	46.1624	-1.07415	0.308983	-3.4764	0.000508185	NA	FALSE
pk2937	44.8319	-0.146549	0.277301	-0.528485	0.597163	NA	FALSE
pk2938	137.288	-0.524643	0.200415	-2.61778	0.00885037	0.136508	FALSE
pk2940	63.2477	-0.186676	0.350647	-0.532375	0.594466	NA	FALSE
pk2942	528.838	0.06347	0.0936742	0.677561	0.49805	0.802159	FALSE
pk2944	49.9807	-0.251623	0.237919	-1.0576	0.290237	NA	FALSE
pk2947	82.452	0.788477	0.221603	3.55806	0.000373607	0.0203168	FALSE
pk2948	63.9537	-0.0370426	0.26525	-0.139651	0.888935	NA	FALSE
pk2950	328.275	0.141841	0.134873	1.05166	0.292955	0.67018	FALSE
pk2953	230.444	0.199068	0.130911	1.52064	0.128351	0.48183	FALSE
pk2958	286.213	0.16264	0.289838	0.561141	0.574701	0.837765	FALSE
pk2961	167.941	0.114158	0.164426	0.694281	0.487506	0.797324	FALSE
pk2963	75.5192	-0.301416	0.323108	-0.932863	0.350891	0.714063	FALSE
pk2964	101.483	-0.0724719	0.33054	-0.219253	0.826453	0.938561	FALSE
pk2969	63.6992	-0.311631	0.396856	-0.78525	0.432307	NA	FALSE
pk2970	53.3948	-0.339874	0.288395	-1.1785	0.238598	NA	FALSE
pk2971	111.927	-0.646036	0.207314	-3.11622	0.00183185	0.0574091	FALSE
pk2972	335.176	0.0659673	0.135853	0.48558	0.627265	0.862753	FALSE
pk2973	268.293	-0.112215	0.237583	-0.472318	0.6367	0.865419	FALSE
pk2975	151.127	-0.264318	0.384702	-0.687073	0.492037	0.798643	FALSE
pk2976	43.6918	-0.55396	0.41938	-1.3209	0.186533	NA	FALSE
pk2981	482.557	-0.011707	0.143815	-0.0814031	0.935121	0.97676	FALSE
pk2982	120.286	-0.434668	0.335941	-1.29388	0.195706	0.574658	FALSE
pk2988	172.759	-0.340597	0.389794	-0.873787	0.382234	0.734632	FALSE
pk2992	187.994	0.282616	0.171032	1.65242	0.0984497	0.429167	FALSE
pk2996	63.4843	0.409498	0.278398	1.47091	0.141315	NA	FALSE
pk2998	105.644	-0.0946173	0.224539	-0.421384	0.673475	0.87672	FALSE
pk3002	84.1652	-0.500527	1.36252	-0.367353	0.713356	0.893415	FALSE
pk3003	98.2413	-0.0286502	0.173141	-0.165474	0.868571	0.955623	FALSE
pk3004	192.241	-0.272637	0.565692	-0.481953	0.629839	0.863631	FALSE
pk3006	120.03	0.0732267	0.18783	0.389857	0.696642	0.886483	FALSE
pk3008	290.766	0.0240227	0.178577	0.134523	0.892989	0.963276	FALSE
pk3009	223.611	0.0288675	0.170228	0.169581	0.865339	0.954416	FALSE
pk3017	136.977	-0.605895	0.211778	-2.86099	0.00422318	0.0929045	FALSE
pk3020	86.6809	-0.472094	0.22399	-2.10766	0.0350604	0.273693	FALSE
pk3022	35.6648	-0.246195	0.309199	-0.796237	0.425894	NA	FALSE
pk3023	214.438	-0.77557	0.569199	-1.36256	0.17302	0.546843	FALSE
pk3025	134.31	-0.149461	0.170494	-0.876637	0.380684	0.733429	FALSE
pk3026	83.208	-0.519677	0.280351	-1.85366	0.0637873	0.355596	FALSE
pk3027	83.1249	0.113833	0.218487	0.521004	0.602364	0.849874	FALSE
pk3028	91.3707	-0.465301	0.517397	-0.899311	0.368487	0.726147	FALSE
pk3032	99.1193	-0.45359	0.180476	-2.51329	0.011961	0.159751	FALSE
pk3034	79.1297	-0.685104	0.579149	-1.18295	0.236829	0.615841	FALSE
pk3035	63.2938	0.139191	0.244368	0.569596	0.568952	NA	FALSE
pk3036	165.122	0.0360851	0.145362	0.248243	0.803946	0.929675	FALSE
pk3037	286.574	-0.0170375	0.147	-0.115901	0.907731	0.968965	FALSE
pk3041	58.8055	-0.120604	0.338163	-0.356645	0.721357	NA	FALSE
pk3042	121.341	-0.445751	0.16446	-2.71039	0.00672034	0.117724	FALSE
pk3043	554.065	0.0346852	0.114455	0.303046	0.761855	0.912958	FALSE
pk3044	123.503	-0.0661554	0.194205	-0.340648	0.733368	0.901101	FALSE
pk3046	105.485	-0.297883	0.298873	-0.996686	0.318917	0.692015	FALSE
pk3049	76.4597	-0.194041	0.223087	-0.869799	0.38441	0.735807	FALSE
pk3051	293.621	-0.38387	0.18881	-2.0331	0.0420428	0.295442	FALSE
pk3054	141.278	-0.345332	0.174989	-1.97345	0.0484444	0.316135	FALSE
pk3055	86.9267	-0.320159	0.315723	-1.01405	0.310557	0.684906	FALSE
pk3056	31.1091	-0.277567	0.356606	-0.778358	0.436358	NA	FALSE
pk3057	59.7393	-0.254896	0.357692	-0.712615	0.476084	NA	FALSE
pk3058	128.258	-0.115045	0.196767	-0.584678	0.558764	0.832135	FALSE
pk3059	122.765	-0.028551	0.21214	-0.134586	0.892939	0.963276	FALSE
pk3060	315.853	-0.032335	0.146339	-0.220959	0.825124	0.937952	FALSE
pk3061	216.034	-0.0832038	0.129179	-0.644099	0.519511	0.811895	FALSE
pk3064	123.864	-0.393245	0.194789	-2.01882	0.0435055	0.298877	FALSE
pk3066	119.452	-0.174623	0.181205	-0.963679	0.335207	0.703783	FALSE
pk3067	126.065	-0.395933	0.291657	-1.35753	0.174613	0.548926	FALSE
pk3068	108.678	-0.144073	0.251102	-0.573761	0.56613	0.835017	FALSE
pk3069	687.248	-0.0995519	0.136479	-0.729432	0.465737	0.785792	FALSE
pk3070	76.5775	-0.4295	0.227347	-1.88918	0.0588673	0.344472	FALSE
pk3071	55.4616	-0.09532	0.238223	-0.400129	0.689061	NA	FALSE
pk3074	264.971	-0.23539	0.158203	-1.4879	0.136779	0.493152	FALSE
pk3075	295.536	-0.173269	0.119127	-1.45448	0.145813	0.506254	FALSE
pk3077	141.394	-0.445655	0.242584	-1.83712	0.0661924	0.360728	FALSE
pk3079	138.218	-0.360203	0.161155	-2.23514	0.0254082	0.237245	FALSE
pk3081	75.62	-0.356304	0.278181	-1.28084	0.200252	0.578946	FALSE
pk3082	115.084	-0.121664	0.261225	-0.465743	0.641399	0.86687	FALSE
pk3085	61.0764	0.0149331	0.312035	0.0478572	0.96183	NA	FALSE
pk3090	74.942	-0.387989	0.289277	-1.34124	0.179843	0.556112	FALSE
pk3091	43.0326	0.0110673	0.266437	0.041538	0.966867	NA	FALSE
pk3093	211.03	0.35505	0.159806	2.22176	0.0262995	0.24257	FALSE
pk3094	309.87	-0.270842	0.152248	-1.77895	0.0752475	0.381445	FALSE
pk3100	209.395	0.281345	0.132561	2.12237	0.0338063	0.269455	FALSE
pk3101	401.142	0.255618	0.163575	1.5627	0.118124	0.463303	FALSE
pk3106	39.915	-0.0465189	0.282941	-0.164412	0.869407	NA	FALSE
pk3107	183.563	-0.542018	0.201393	-2.69135	0.0071164	0.120432	FALSE
pk3108	232.388	-0.147696	0.181606	-0.813278	0.416059	0.753335	FALSE
pk3109	355.064	-0.0682121	0.170355	-0.400412	0.688853	0.884109	FALSE
pk3110	286.463	-0.286328	0.145819	-1.96358	0.0495782	0.319772	FALSE
pk3111	163.394	-0.0275612	0.166925	-0.165112	0.868856	0.955623	FALSE
pk3114	289.295	0.150632	0.122696	1.22769	0.219564	0.600088	FALSE
pk3115	130.175	-0.338562	0.371001	-0.912563	0.361472	0.721346	FALSE
pk3116	225.257	0.0772379	0.188303	0.410178	0.681675	0.881772	FALSE
pk3117	315.679	0.0483674	0.170165	0.284239	0.776227	0.918562	FALSE
pk3119	88.3056	-0.260413	0.213468	-1.21992	0.222497	0.602775	FALSE
pk3120	130.173	-0.314	0.154188	-2.03647	0.0417031	0.294482	FALSE
pk3123	808.61	0.391211	0.190499	2.05361	0.0400134	0.290112	FALSE
pk3124	146.077	0.0181904	0.284731	0.0638863	0.949061	0.982441	FALSE
pk3125	35.5854	0.0425295	0.358222	0.118724	0.905494	NA	FALSE
pk3127	617.476	0.128256	0.10775	1.19031	0.233923	0.613004	FALSE
pk3128	52.7841	-0.452308	0.332525	-1.36022	0.173759	NA	FALSE
pk3129	88.4298	-0.539374	0.266009	-2.02765	0.0425955	0.29646	FALSE
pk3133	43.3866	-0.267378	0.283831	-0.942032	0.346176	NA	FALSE
pk3134	228.117	-0.19497	0.306627	-0.635852	0.524873	0.814962	FALSE
pk3137	71.5668	-0.388946	0.345755	-1.12492	0.260625	0.640444	FALSE
pk3138	213.472	-0.250906	0.324908	-0.772237	0.439974	0.768242	FALSE
pk3141	328.944	0.110343	0.113468	0.972454	0.330825	0.702021	FALSE
pk3148	286.095	0.0135666	0.171592	0.079063	0.936983	0.977519	FALSE
pk3149	111.544	-0.0852355	0.300579	-0.283571	0.776739	0.918936	FALSE
pk3152	384.848	-0.13027	0.131397	-0.991418	0.321482	0.694717	FALSE
pk3155	185.875	0.0671527	0.142483	0.471303	0.637424	0.865419	FALSE
pk3156	218.514	0.419521	0.14155	2.96377	0.00303897	0.077692	FALSE
pk3158	120.503	0.494948	0.213582	2.31737	0.0204838	0.212857	FALSE
pk3159	115.438	0.00579606	0.187894	0.0308474	0.975391	0.992132	FALSE
pk3160	913.458	0.231768	0.191239	1.21193	0.225541	0.605633	FALSE
pk3161	222.178	0.186914	0.154291	1.21144	0.225728	0.605669	FALSE
pk3162	124.887	-0.0425908	0.181663	-0.23445	0.814636	0.933581	FALSE
pk3163	493.196	0.075487	0.177181	0.426044	0.670076	0.875807	FALSE
pk3164	277.241	-0.187815	0.185822	-1.01072	0.312149	0.686861	FALSE
pk3165	907.652	0.245698	0.144902	1.69562	0.0899576	0.413147	FALSE
pk3166	149.873	0.178488	0.265931	0.671181	0.502105	0.803521	FALSE
pk3167	279.691	0.201218	0.144166	1.39574	0.162792	0.532362	FALSE
pk3168	301.792	0.219048	0.115287	1.90003	0.0574297	0.341097	FALSE
pk3170	145.824	0.487057	0.177364	2.7461	0.0060309	0.111179	FALSE
pk3172	158.292	0.159726	0.200159	0.797999	0.424871	0.757932	FALSE
pk3173	890.971	0.0162112	0.0905062	0.179117	0.857846	0.95091	FALSE
pk3174	50.8588	-0.642757	0.405078	-1.58675	0.11257	NA	FALSE
pk3175	253.637	0.153357	0.129878	1.18078	0.23769	0.617001	FALSE
pk3177	74.627	0.0823588	0.312336	0.263687	0.792021	0.924818	FALSE
pk3178	56.769	0.520277	0.28507	1.82508	0.0679882	NA	FALSE
pk3179	37.6668	-0.109364	0.322956	-0.338636	0.734884	NA	FALSE
pk3180	165.169	0.29277	0.398153	0.73532	0.462145	0.783389	FALSE
pk3181	45.8594	0.276828	0.373756	0.740666	0.458896	NA	FALSE
pk3182	380.279	0.232434	0.124267	1.87044	0.0614223	0.350056	FALSE
pk3183	45.1657	-0.246372	0.421355	-0.584713	0.558741	NA	FALSE
pk3184	176.8	0.0936491	0.268081	0.349331	0.726841	0.899135	FALSE
pk3185	309.643	0.186099	0.148624	1.25215	0.210515	0.591011	FALSE
pk3186	75.5089	0.361816	0.245448	1.47411	0.140453	0.497922	FALSE
pk3187	73.8288	0.0556183	0.430019	0.129339	0.897089	0.964898	FALSE
pk3188	234.881	0.0597757	0.158142	0.377988	0.705439	0.890265	FALSE
pk3189	48.3126	0.140402	0.558148	0.251549	0.801389	NA	FALSE
pk3191	444.603	0.068198	0.120274	0.567024	0.570698	0.83672	FALSE
pk3192	850.045	0.372112	0.156191	2.38242	0.0171994	0.195794	FALSE
pk3193	797.488	0.256446	0.125996	2.03534	0.0418165	0.294642	FALSE
pk3194	1070.38	0.366225	0.221077	1.65655	0.0976101	0.428647	FALSE
pk3196	118.077	-0.363448	0.179037	-2.03002	0.0423548	0.29589	FALSE
pk3199	254.313	0.266512	0.168225	1.58426	0.113133	0.456232	FALSE
pk3202	535.239	0.279268	0.115803	2.41157	0.0158841	0.186073	FALSE
pk3203	111.17	-0.311229	0.187823	-1.65703	0.0975129	0.428647	FALSE
pk3204	118.98	-0.187812	0.421492	-0.445588	0.655895	0.872409	FALSE
pk3206	270.583	0.202941	0.180023	1.12731	0.259613	0.639789	FALSE
pk3208	282.74	0.125761	0.154807	0.812376	0.416576	0.75363	FALSE
pk3213	211.927	0.111086	0.129336	0.85889	0.390401	0.73871	FALSE
pk3219	31.3892	-0.322118	0.310488	-1.03746	0.299523	NA	FALSE
pk3222	34.1115	0.0215196	0.380555	0.056548	0.954905	NA	FALSE
pk3223	55.3949	-0.0931063	0.243789	-0.381913	0.702526	NA	FALSE
pk3224	180.81	0.190199	0.155289	1.2248	0.220649	0.600962	FALSE
pk3225	63.2708	-0.0156048	0.253888	-0.0614632	0.95099	NA	FALSE
pk3226	41.4498	0.0189266	0.312235	0.0606164	0.951665	NA	FALSE
pk3227	128.865	-0.0827958	0.16932	-0.488989	0.62485	0.861757	FALSE
pk3228	240.606	0.0905621	0.20165	0.449106	0.653356	0.871891	FALSE
pk3229	101.617	-0.0558158	0.195114	-0.286067	0.774827	0.918223	FALSE
pk3230	274.083	0.400651	0.140913	2.84324	0.00446569	0.0957497	FALSE
pk3231	394.423	0.399022	0.163759	2.43664	0.0148243	0.179958	FALSE
pk3232	82.5808	-0.360196	0.349721	-1.02995	0.303032	0.677798	FALSE
pk3234	74.4511	-0.197793	0.23861	-0.828938	0.407139	0.748199	FALSE
pk3235	66.7396	0.192485	0.22451	0.857357	0.391248	NA	FALSE
pk3238	190.73	0.0936611	0.14874	0.629696	0.528894	0.817205	FALSE
pk3239	68.715	-0.0508174	0.239962	-0.211773	0.832284	NA	FALSE
pk3241	91.0079	-0.200423	0.300091	-0.667873	0.504215	0.803988	FALSE
pk3244	70.7389	-0.698926	0.546054	-1.27996	0.20056	NA	FALSE
pk3245	165.679	-0.300891	0.149662	-2.01047	0.0443813	0.302373	FALSE
pk3246	92.0233	-0.49004	0.185775	-2.63782	0.00834412	0.132591	FALSE
pk3247	599.714	-0.0209837	0.111661	-0.187924	0.850936	0.948274	FALSE
pk3248	837.315	-0.1367	0.0954725	-1.43182	0.152195	0.515586	FALSE
pk3250	74.8163	-0.853237	0.421068	-2.02636	0.0427275	0.29676	FALSE
pk3251	36.2423	0.20814	0.444598	0.468152	0.639676	NA	FALSE
pk3258	372.114	-0.209341	0.190182	-1.10074	0.27101	0.649056	FALSE
pk3260	383.529	0.248811	0.119724	2.07821	0.0376901	0.282029	FALSE
pk3261	151.564	-0.333643	0.296003	-1.12716	0.259674	0.639789	FALSE
pk3262	201.972	0.119188	0.133837	0.890549	0.373171	0.729908	FALSE
pk3266	60.8625	0.096365	0.257536	0.37418	0.70827	NA	FALSE
pk3269	243.387	-0.0915541	0.121733	-0.75209	0.451997	0.776966	FALSE
pk3270	211.995	0.105521	0.17685	0.596668	0.550729	0.828228	FALSE
pk3272	84.2748	-0.491069	0.233608	-2.1021	0.0355442	0.275591	FALSE
pk3273	366.761	-0.0202263	0.159969	-0.126439	0.899384	0.965941	FALSE
pk3274	70.3404	0.197219	0.213981	0.921666	0.356703	NA	FALSE
pk3275	83.9872	-0.52234	0.198606	-2.63003	0.00853772	0.134182	FALSE
pk3277	126.304	0.0207228	0.23241	0.0891652	0.928951	0.974288	FALSE
pk3278	25.5849	-0.0833796	0.39375	-0.211757	0.832296	NA	FALSE
pk3279	51.0588	0.202752	0.371932	0.545133	0.585662	NA	FALSE
pk3280	93.6435	-0.0212956	0.20537	-0.103694	0.917412	0.971612	FALSE
pk3281	60.6068	-0.028362	0.328296	-0.0863916	0.931155	NA	FALSE
pk3282	32.8608	-0.189824	0.511304	-0.371255	0.710448	NA	FALSE
pk3284	42.1139	-0.639781	0.356673	-1.79375	0.0728537	NA	FALSE
pk3285	73.3377	-0.376079	0.345213	-1.08941	0.275972	0.654173	FALSE
pk3289	461.959	0.213668	0.151728	1.40823	0.159062	0.526093	FALSE
pk3290	72.6388	-0.255397	0.247127	-1.03346	0.301387	0.676836	FALSE
pk3294	362.685	-0.132899	0.107185	-1.2399	0.215014	0.595343	FALSE
pk3295	215.11	0.231434	0.188319	1.22894	0.219092	0.599343	FALSE
pk3296	541.77	0.205241	0.178102	1.15238	0.249163	0.628763	FALSE
pk3297	121.081	0.138825	0.175565	0.790733	0.4291	0.761603	FALSE
pk3298	144.9	-0.129618	0.165166	-0.784774	0.432586	0.763716	FALSE
pk3299	174.038	0.14251	0.156473	0.910767	0.362418	0.722197	FALSE
pk3300	213.69	0.18681	0.151715	1.23132	0.218202	0.598314	FALSE
pk3301	247.175	0.145309	0.127822	1.13681	0.255619	0.635951	FALSE
pk3302	85.1868	0.208582	0.19334	1.07883	0.280662	0.659108	FALSE
pk3304	116.32	-0.0298997	0.297124	-0.10063	0.919844	0.972517	FALSE
pk3305	45.0043	0.41679	0.369167	1.129	0.258897	NA	FALSE
pk3307	782.318	0.0158632	0.153648	0.103244	0.91777	0.971624	FALSE
pk3308	176.048	0.291794	0.233846	1.2478	0.212104	0.592751	FALSE
pk3309	202.846	-0.236581	0.148734	-1.59063	0.111692	0.453709	FALSE
pk3310	170.968	0.247354	0.192575	1.28446	0.198981	0.577789	FALSE
pk3311	103.338	0.267095	0.178462	1.49665	0.134484	0.489824	FALSE
pk3312	445.587	-0.313462	0.108786	-2.88146	0.00395839	0.0906489	FALSE
pk3313	31.382	-0.00141292	0.330083	-0.00428051	0.996585	NA	FALSE
pk3314	44.9519	0.0966437	0.38445	0.251381	0.801519	NA	FALSE
[truncated: 18,330 more rows]

## Sheet: FAIRE_BypassvsCtr_44h
X	baseMean	log2FoldChange	lfcSE	stat	pvalue	padj	sig
pk1	96.1572	-1.98377	0.540229	-3.67209	0.000240574	0.00258384	TRUE
pk3	109.462	-0.104745	0.188721	-0.555026	0.578877	0.815199	FALSE
pk5	94.3027	0.474795	0.208071	2.28189	0.0224956	0.102936	FALSE
pk8	84.8179	-0.240209	0.251084	-0.95669	0.338724	0.630326	FALSE
pk13	109.382	0.103992	0.249429	0.416922	0.676735	0.868516	FALSE
pk14	105.133	-0.662347	0.345128	-1.91913	0.0549674	0.199988	FALSE
pk15	48.1282	-1.30659	0.561187	-2.32826	0.0198984	0.0941937	FALSE
pk16	152.857	0.0178785	0.265874	0.0672441	0.946387	0.98296	FALSE
pk17	45.6468	-0.100001	0.397884	-0.251333	0.801556	0.927167	FALSE
pk18	53.3441	-1.35216	0.483285	-2.79784	0.00514451	0.0329213	TRUE
pk19	49.9036	-0.339773	0.47448	-0.716095	0.473933	0.743942	FALSE
pk20	126.381	-1.53792	0.31563	-4.87255	1.10168e-06	2.42594e-05	TRUE
pk21	107.006	-0.720311	0.369014	-1.95199	0.0509398	0.189285	FALSE
pk22	73.985	-0.621864	0.390014	-1.59447	0.110832	0.322313	FALSE
pk23	209.282	-0.412227	0.150111	-2.74616	0.00602979	0.0374252	FALSE
pk24	50.1956	0.816846	0.508101	1.60764	0.107913	0.317116	FALSE
pk25	53.1779	0.776787	0.417827	1.85911	0.0630117	0.219584	FALSE
pk27	543.891	0.0489576	0.216661	0.225964	0.821229	0.935909	FALSE
pk30	622.294	-0.565593	0.174474	-3.24171	0.00118816	0.00981987	FALSE
pk32	98.4781	0.0417631	0.260097	0.160567	0.872434	0.955295	FALSE
pk33	185.711	0.262688	0.267773	0.98101	0.326588	0.617946	FALSE
pk34	250.047	0.225253	0.302364	0.744973	0.456288	0.731429	FALSE
pk35	109.145	0.0629318	0.189836	0.331507	0.740262	0.899349	FALSE
pk37	91.7077	0.176555	0.198969	0.887346	0.374893	0.663185	FALSE
pk38	226.873	-0.151094	0.133551	-1.13135	0.257906	0.543477	FALSE
pk39	105.695	0.393278	0.270719	1.45272	0.146302	0.386745	FALSE
pk40	175.669	0.136566	0.161863	0.843715	0.398828	0.684162	FALSE
pk41	43.8881	-0.129067	0.332832	-0.387785	0.698175	0.879063	FALSE
pk42	133.476	-0.208126	0.667781	-0.311668	0.755293	0.906151	FALSE
pk43	164.562	-0.100111	0.267841	-0.37377	0.708576	0.883992	FALSE
pk45	637.477	0.455676	0.145237	3.13747	0.00170414	0.0133667	FALSE
pk46	55.5427	0.212156	0.267638	0.792696	0.427955	0.708498	FALSE
pk47	32.5789	-0.601517	0.348733	-1.72487	0.0845517	0.269144	FALSE
[truncated: 20,296 more rows]

## Sheet: FAIRE_BypassvsE2F_44h
X	baseMean	log2FoldChange	lfcSE	stat	pvalue	padj	sig
[truncated: 20,329 more rows]

## Sheet: RNA_E2FvsCtr_24h
X	baseMean	log2FoldChange	lfcSE	stat	pvalue	padj	sig
[truncated: 15,973 more rows]

[truncated: 4 more sheets: RNA_E2FvsCtr_44h, RNA_BypassvsCtr_24h, RNA_BypassvsCtr_44h, RNA_BypassvsE2F_44h]
