# Supplementary material for: Changes in chromatin accessibility ensure robust cell cycle exit in terminally differentiated cells
Source: PLoS Biol. 2019 Sep 3;17(9):e3000378. doi: 10.1371/journal.pbio.3000378 (PMC6743789; doi:10.1371/journal.pbio.3000378)
Supplement: S4 Data — (XLSX) [file pbio.3000378.s018.xlsx]

## Sheet: 44vs24h_cellcyclegenes
feature	Ctr	E2F	Bypass
FBgn0000140	0.321957	-4.27873	-1.87214
FBgn0000147	-1.75342	-3.04533	-1.20486
FBgn0000308	2.03234	-0.00132001	-0.628834
FBgn0000351	-1.85986	-1.70059	-1.41926
FBgn0000404	-4.32432	-2.82089	-1.2637
FBgn0000405	-3.96025	-5.04002	-1.18728
FBgn0000996	-0.111111	-0.940125	-0.0737108
FBgn0001086	-3.80628	-2.30661	-1.75605
FBgn0001233	-1.65964	-3.42288	-1.18596
FBgn0001341	-0.459025	-1.03284	0.264667
FBgn0001941	-0.476899	-1.11436	-0.40391
FBgn0002466	-2.92554	-3.45762	-1.55626
FBgn0002525	-1.72758	-1.87643	-0.656876
FBgn0002542	-0.0935043	-0.652202	-0.234026
FBgn0002673	-0.628065	-1.51915	-1.56431
FBgn0002707	-1.80587	-1.50474	-0.326596
FBgn0002736	-2.15294	-1.59275	-1.09785
FBgn0002872	-1.14711	-1.36511	-0.697629
FBgn0002878	-1.23858	-0.640719	-0.226697
FBgn0002887	-0.4212	-0.652143	-0.145383
FBgn0002891	0.320479	-0.204421	0.205231
FBgn0002899	-1.09126	-0.0615116	-0.13995
FBgn0002901	-1.77886	-0.642909	-0.885283
FBgn0002905	-2.4447	-0.834773	-0.346573
FBgn0002924	-2.44871	-2.27214	-0.873295
FBgn0002948	-2.14356	-2.4622	-0.744791
FBgn0002989	-0.634648	-0.322226	-0.188957
FBgn0003041	-2.37484	-1.31424	-1.10814
FBgn0003082	-3.46435	-1.43757	-0.519809
FBgn0003087	-2.80749	-3.10941	-1.053
FBgn0003124	-5.10624	-3.80716	-1.53491
FBgn0003268	-2.39146	-2.61411	-1.305
FBgn0003480	0.452305	-0.163438	0.698586
FBgn0003483	-2.28847	-0.837434	1.86313
FBgn0003512	-1.33802	-0.649827	-0.361592
FBgn0003525	-5.20883	-5.007	-0.682664
FBgn0003545	-3.10062	-1.424	-0.211418
FBgn0003687	-0.0925447	-0.486071	-0.129371
FBgn0003701	-2.32201	-1.3694	-0.847246
FBgn0004106	-1.15355	-1.20004	-0.49068
FBgn0004107	-2.72133	-1.77601	-0.615783
FBgn0004374	-1.64701	-2.58365	-0.698623
FBgn0004378	-4.7808	-2.8827	-1.41992
FBgn0004379	-3.28891	-2.74395	-0.544952
FBgn0004584	-3.85181	-2.14804	-1.56592
FBgn0004655	0.569877	0.0916213	0.346476
FBgn0004832	-0.83462	-1.78179	-0.718258
FBgn0004913	-0.535717	-2.0662	-0.749087
FBgn0005655	-2.69386	-1.48146	-0.78643
FBgn0010173	-1.72945	-1.80486	-0.795518
FBgn0010314	-2.81952	-5.1744	-2.56454
FBgn0010316	-0.277634	-0.173394	0.578486
FBgn0010328	-0.697243	-0.991814	-0.394792
FBgn0010382	-0.563916	-0.414538	1.00501
FBgn0010438	-1.9351	-0.945377	-0.0516296
FBgn0010750	-1.38821	-0.626192	-0.473008
FBgn0011474	-0.819139	-0.702336	-0.146835
FBgn0011604	-1.02446	-1.52468	-0.563062
FBgn0011606	-1.47394	-1.85848	-1.16279
FBgn0011638	-0.695048	-1.00988	0.135308
FBgn0011659	-0.103304	-1.12426	-1.24153
FBgn0011660	-0.453602	-0.357417	0.00524512
FBgn0011692	-5.33779	-3.56198	-0.825804
FBgn0011703	-2.28794	-1.1498	-0.502458
FBgn0011774	0.0685088	-0.102271	1.23478
FBgn0014024	-1.11114	-0.866019	-0.578271
FBgn0014127	-1.01191	-1.7756	-0.856317
FBgn0014189	-0.906379	-1.29442	-0.446784
FBgn0014340	-0.869007	-1.50779	-0.294945
FBgn0014861	-1.76815	-1.32172	-0.0233152
FBgn0015270	-2.51412	-1.39722	-0.701633
FBgn0015271	0.134863	-0.810292	-0.0785939
FBgn0015393	-1.13665	-2.1675	-0.245504
FBgn0015546	-0.843924	-1.20375	-0.51111
FBgn0015553	-2.42304	-1.00898	-0.204669
FBgn0015621	-1.61975	-0.811514	-0.0984906
FBgn0015625	-3.75324	-2.77405	-1.75625
FBgn0015664	0.243277	-1.27675	-0.637738
FBgn0015799	-0.686248	-0.835279	-0.309901
FBgn0015828	-0.273695	-0.870128	-0.152161
FBgn0015925	-2.07595	-0.707083	-0.660539
FBgn0015926	-4.32266	-3.22984	-1.39753
FBgn0017430	-0.156696	-1.20812	-0.188798
FBgn0017577	-2.36096	-1.02461	-0.146636
FBgn0019686	-0.642127	-0.491336	-0.152408
FBgn0019938	0.483099	-0.0902827	0.303325
FBgn0020270	-0.935069	-0.574023	-0.0430485
FBgn0020272	1.31255	0.588186	1.87874
FBgn0020633	-2.63034	-1.33848	-0.29259
FBgn0021895	-0.51108	-0.147279	0.445066
FBgn0022772	-1.61285	-0.40676	-0.0341496
FBgn0023167	-2.42869	-1.38311	-1.20167
FBgn0023180	0.389021	-0.332265	0.510107
FBgn0023181	-0.854322	-0.601958	-0.0157013
FBgn0023513	-0.349904	-0.537684	-0.270922
FBgn0023515	-3.13321	-3.3455	-0.919246
FBgn0024188	-0.3959	-0.690473	-0.505229
FBgn0024227	-4.73502	-1.39957	-1.6117
FBgn0024371	-0.529626	-0.955024	-0.228035
FBgn0024912	2.06455	-0.271918	0.601784
FBgn0024991	0.802873	-1.82609	-0.245021
FBgn0025457	-1.53043	-2.08898	-0.952976
FBgn0025716	-2.52941	-1.67184	-0.968797
FBgn0025807	-0.874627	-0.742735	0.0634693
FBgn0025815	-1.74592	-1.29266	-0.500363
FBgn0025832	-2.82858	-1.2859	-0.531307
FBgn0026085	-2.65233	-1.27718	-0.490149
FBgn0026143	-0.778431	-0.626656	0.00900752
FBgn0026257	-0.489583	-0.663362	0.0328469
FBgn0026371	-2.42827	-2.23756	-0.553686
FBgn0026373	-1.25154	-0.861589	-0.367172
FBgn0026433	0.00437221	-0.267426	0.635714
FBgn0026702	3.01718	-0.978505	0.369752
FBgn0026737	-0.0360981	-0.835646	-0.462012
FBgn0026751	0.0474288	-0.634412	0.54919
FBgn0027375	-0.808209	-0.887423	-0.0693242
FBgn0027378	-1.567	-1.39197	-0.640721
FBgn0027500	-1.75422	-1.33035	-0.780224
FBgn0027513	-2.09475	-0.563436	-0.446041
FBgn0027889	-2.18848	-1.37912	-1.0748
FBgn0027903	-1.23181	-1.54301	-0.822083
FBgn0028425	0.439542	-0.668786	0.274993
FBgn0028426	-0.89088	0.0601546	0.640703
FBgn0028700	-1.92201	-1.61142	-1.08709
FBgn0028744	0.0306514	-0.539425	0.428578
FBgn0029133	-0.940757	-2.72585	-0.869793
FBgn0029672	-0.808706	-1.50182	-0.0777631
FBgn0030054	-1.08567	-0.7608	0.192169
FBgn0030067	-0.938651	-1.51876	0.527388
FBgn0030170	-0.813445	-0.593345	0.142801
FBgn0030241	-3.66546	-1.915	-1.18573
FBgn0030468	-1.29632	-1.45775	-0.568347
FBgn0030500	-3.83364	-1.21305	-0.48199
FBgn0030554	0.731778	-1.18013	0.0716151
FBgn0030631	-1.32656	-1.30234	-0.298675
FBgn0030660	-1.88939	-2.01415	-0.763947
FBgn0030833	-2.71445	-1.61588	-1.34947
FBgn0030855	0.0307505	-0.456426	0.753684
FBgn0030871	-1.62927	-1.0421	-0.456137
FBgn0030877	0.391706	-0.4726	-0.150047
FBgn0031060	-1.01125	-0.839171	-0.237027
FBgn0031191	1.93136	0.500685	1.00514
FBgn0031252	-1.45256	-1.75173	-0.152712
FBgn0031309	-1.57146	-0.965704	-0.259751
FBgn0031321	-0.761418	-1.07867	0.429736
FBgn0031623	-0.170831	-7.04744	-2.27202
FBgn0031655	-0.389062	-0.717495	-0.573089
FBgn0031696	-0.65625	0.973222	0.972494
FBgn0031832	-1.39909	-0.978839	-0.283697
FBgn0031875	-0.206073	-0.652763	-0.529637
FBgn0031886	-0.539842	-0.498707	-0.32676
FBgn0032050	-1.98161	-2.90168	-1.01645
FBgn0032105	-4.34507	-1.74365	-0.955121
FBgn0032244	-1.39184	-1.04859	-1.34102
FBgn0032698	-3.92967	-0.829798	0.208219
FBgn0032705	-0.710706	-1.36767	-0.126964
FBgn0032819	-1.45726	-0.695864	0.0683941
FBgn0032848	-3.55483	-3.70197	-2.00882
FBgn0032863	-0.730219	-1.05852	0.112051
FBgn0032906	-0.641347	-1.07576	-0.88553
FBgn0032929	-2.76735	-1.28104	-0.658095
FBgn0033081	-0.8965	-1.01235	-0.218725
FBgn0033089	-1.19724	-1.06091	-0.286233
FBgn0033210	-1.76704	-1.42783	-0.186672
FBgn0033354	-0.661216	-0.490837	0.123965
FBgn0033389	0.867144	-0.523612	-1.3533
FBgn0033549	0.285596	-0.889244	-1.18231
FBgn0033554	-0.535389	-0.597402	0.378774
FBgn0033566	-0.393702	-1.47204	-0.390017
FBgn0033686	-0.51947	-0.979604	-1.2054
FBgn0033688	-0.501569	-0.495125	-0.0603526
FBgn0033740	-3.33947	-1.42508	-0.656764
FBgn0033741	-0.777409	-0.97792	0.34417
FBgn0033845	-1.04371	-2.5421	-1.63712
FBgn0033846	-0.155216	-1.3422	-0.0695252
FBgn0033890	-0.360857	-0.796847	0.0223838
FBgn0033921	6.21919	3.08906	-0.164389
FBgn0033994	-1.44924	-0.289572	-0.191371
FBgn0034109	0.297734	-0.242047	-0.167364
FBgn0034186	-0.894661	-1.26138	-0.36347
FBgn0034495	-0.830423	-0.32657	-0.289488
FBgn0034496	-0.0736858	-1.30497	-0.250438
FBgn0034537	-0.296099	-0.231211	0.469001
FBgn0034569	-3.46026	-2.98706	-1.07485
FBgn0034614	-1.80755	-1.671	-1.06754
FBgn0034646	-1.50515	-0.352458	-0.290214
FBgn0034703	-1.25405	-1.24162	-1.12635
FBgn0034728	0.0624281	-0.45805	-0.15962
FBgn0034853	-1.42008	-0.361273	0.101214
FBgn0034878	0.603219	-0.423791	0.356375
FBgn0034879	-0.446239	-0.700492	0.271829
FBgn0035162	-1.41703	-1.20397	-0.274912
FBgn0035194	-0.930937	-0.959245	-0.0527702
FBgn0035210	0.101263	-1.83698	-0.859225
FBgn0035462	-2.75585	-0.984991	-0.718792
FBgn0035627	-4.25552	-3.43047	-0.774724
FBgn0035640	-2.4278	-0.706283	-0.558104
FBgn0035838	-2.72049	-2.01196	-0.937324
FBgn0035918	-0.830765	-0.699407	-0.469943
FBgn0035996	0.172634	1.2831	1.40202
FBgn0036000	-0.483655	-0.425042	0.220357
FBgn0036184	-1.04356	-0.884991	-0.722134
FBgn0036354	-2.35633	-3.41045	-0.982235
FBgn0036486	-2.34528	-1.15203	-0.290553
FBgn0036487	-0.19503	-0.134811	0.154624
FBgn0036686	-0.00317614	-0.791412	0.336256
FBgn0036734	-1.33732	-1.20824	-0.549484
FBgn0036828	-0.807379	-0.325479	0.00106359
FBgn0037025	-2.78045	-2.49025	-0.97129
FBgn0037137	-1.15266	-1.1511	-0.297788
FBgn0037141	-0.302161	-0.704725	0.713681
FBgn0037202	-1.94053	-0.934792	-0.502849
FBgn0037255	-1.45909	-1.49097	-0.585351
FBgn0037338	-0.961964	-0.646134	-0.582528
FBgn0037481	1.61548	-1.06102	0.241116
FBgn0037751	-4.48269	0.728371	-1.57339
FBgn0037781	-5.6897	-1.93358	-0.662644
FBgn0037810	-1.24005	-1.89935	-0.490091
FBgn0037811	0.864632	0.806137	-0.901139
FBgn0038016	-0.509693	-0.470083	-0.188659
FBgn0038478	-0.400394	-0.701277	-0.302689
FBgn0038576	-0.651649	-0.87946	-0.233931
FBgn0038608	-3.57809	-1.26795	-0.0186056
FBgn0038612	0.864733	1.76558	2.29161
FBgn0038872	-0.0388327	-0.400413	-0.173683
FBgn0039302	-1.96227	-1.79306	-0.94997
FBgn0039403	-6.59336	-0.937976	-1.02544
FBgn0039407	-2.06198	-1.67865	-0.875573
FBgn0039459	0.216496	-1.31613	-0.494227
FBgn0039488	-1.66568	-1.50139	0.158935
FBgn0039566	-1.13423	-1.76163	-0.509308
FBgn0039581	-1.10269	-0.988199	-0.440952
FBgn0039638	-1.14353	-0.739972	-0.673543
FBgn0039680	-1.1115	-2.80699	-1.24315
FBgn0040066	-0.789071	-1.06972	-0.279178
FBgn0040075	-1.00527	-1.65322	-0.853595
FBgn0040232	-2.573	-1.94154	-1.19924
FBgn0040233	-1.67448	-0.91181	-0.00707142
FBgn0040268	-1.36975	-0.763093	-0.105734
FBgn0040283	-0.365476	-0.759746	-0.231443
FBgn0040290	-0.776691	-0.562071	-0.0059172
FBgn0040347	-2.8624	-1.48455	-0.287873
FBgn0040477	-6.32959	-0.365486	-0.277364
FBgn0041164	-2.67616	-2.32332	-0.49634
FBgn0041186	-0.720561	-1.42246	-0.522415
FBgn0042092	-0.187744	-1.38549	0.231035
FBgn0042173	0.864649	-0.869513	-0.347772
FBgn0044324	-1.10815	-1.182	-0.325007
FBgn0045035	0.428456	-0.426943	0.030706
FBgn0050105	-2.46688	-1.41004	-0.87497
FBgn0050122	-0.564724	-1.23584	-0.582238
FBgn0051453	-3.86852	-2.79699	-2.45141
FBgn0052251	-1.60764	-0.456077	0.583945
FBgn0052438	-0.493084	-1.12119	-0.10145
FBgn0053082	1.89876	0.170938	0.757789
FBgn0053260	-1.10916	-0.693256	0.404425
FBgn0061476	-2.5602	-1.96524	-0.84174
FBgn0086350	-2.76396	-0.27219	-0.489976
FBgn0086445	0.402284	-0.425991	0.295378
FBgn0086451	-0.365578	-0.634209	0.0604207
FBgn0086613	-2.25044	-1.09016	-0.450825
FBgn0086695	-0.556405	-0.731043	0.329291
FBgn0086895	0.169458	-0.537189	0.326315
FBgn0087021	-4.14323	-2.09051	-0.90347
FBgn0259676	-0.881358	-1.34289	-0.130218
FBgn0259876	-0.98885	-1.51385	-0.693762
FBgn0259937	-1.0683	-1.19775	-0.00795678
FBgn0260817	-0.884831	-0.508246	-0.088565
FBgn0260932	-2.09738	-2.82626	-0.526513
FBgn0260944	-0.0171544	-0.814048	-0.188407
FBgn0260986	-1.89879	-1.53226	-0.92111
FBgn0260991	-0.737806	-1.1368	-1.1586
FBgn0261113	2.0518	1.54563	0.0354508
FBgn0261266	-2.8064	-1.17579	-0.567778
FBgn0261385	-3.70244	-2.46731	-1.50665
FBgn0261850	-1.58396	-1.56374	-0.943814
FBgn0261976	-1.26734	-1.53881	-0.804198
FBgn0262524	-0.436743	-1.00405	0.265432
FBgn0262619	-1.45155	-0.972193	-0.259535
FBgn0262647	-2.0092	-1.56193	-0.707079
FBgn0263237	-0.00936819	-0.477296	0.0246361
FBgn0263396	-0.660708	-0.0165743	0.554398
FBgn0263831	-1.69108	-1.80674	-0.841338
FBgn0264291	-2.57283	-1.36995	-0.644722
FBgn0264326	-1.45159	-0.555369	-0.17588
FBgn0265003	-0.165167	-0.58269	-0.0660711
FBgn0266111	-2.39852	-1.5015	0.0884732
FBgn0266581	0.701729	-0.421029	0.376095
FBgn0266916	-2.27043	-2.14291	-0.532335
FBgn0266917	-1.49532	-0.720553	-0.450193

## Sheet: 44h_cell cycle genes changes
feature	e2f_44	Bypass_44
FBgn0000140	-0.869224	1.62493
FBgn0000147	1.53218	4.03368
FBgn0000308	-2.33156	-2.80845
FBgn0000351	2.58572	2.30783
FBgn0000404	3.4404	4.29803
FBgn0000405	0.545159	5.28511
FBgn0000996	1.71953	2.44865
FBgn0001086	4.87322	4.80374
FBgn0001233	-2.58685e-05	2.64962
FBgn0001341	0.248444	1.26386
FBgn0001941	0.355307	0.282749
FBgn0002466	3.81658	5.66042
FBgn0002525	0.862914	2.35327
FBgn0002542	1.00518	1.0221
FBgn0002673	3.44212	2.41224
FBgn0002707	2.35896	1.57992
FBgn0002736	2.41224	2.49516
FBgn0002872	2.0231	1.71601
FBgn0002878	3.4301	2.82554
FBgn0002887	0.7185	0.670784
FBgn0002891	1.36404	0.974914
FBgn0002899	4.43132	3.94325
FBgn0002901	1.95395	0.878471
FBgn0002905	2.90068	3.14992
FBgn0002924	3.1413	4.58295
FBgn0002948	0.909885	3.17759
FBgn0002989	2.79122	1.61071
FBgn0003041	3.40127	3.87946
FBgn0003082	5.08895	5.2992
FBgn0003087	1.49766	3.41326
FBgn0003124	2.69919	5.3851
FBgn0003268	2.87492	3.38057
FBgn0003480	3.27821	2.52713
FBgn0003483	6.80027	6.83117
FBgn0003512	0.648957	1.39523
FBgn0003525	0.348427	4.30021
FBgn0003545	6.70433	7.71161
FBgn0003687	0.229652	0.382916
FBgn0003701	3.90022	3.85501
FBgn0004106	1.4866	2.02337
FBgn0004107	3.64881	4.28659
FBgn0004374	1.98779	4.15157
FBgn0004378	4.28511	5.88548
FBgn0004379	2.39193	5.69775
FBgn0004584	4.54453	4.31234
FBgn0004655	0.683788	0.424904
FBgn0004832	0.387954	0.814297
FBgn0004913	0.521077	1.3675
FBgn0005655	6.2357	6.03487
FBgn0010173	2.28045	2.51822
FBgn0010314	1.19294	4.33529
FBgn0010316	1.19105	3.2209
FBgn0010328	1.11348	1.81542
FBgn0010382	3.19084	5.20867
FBgn0010438	3.13436	3.29587
FBgn0010750	1.79539	1.25255
FBgn0011474	0.884392	1.18725
FBgn0011604	0.987772	1.34286
FBgn0011606	0.403123	1.52611
FBgn0011638	1.21996	1.56999
FBgn0011659	2.66639	1.18349
FBgn0011660	1.77568	1.51897
FBgn0011692	5.1371	8.78699
FBgn0011703	5.87191	5.62328
FBgn0011774	3.55079	2.61107
FBgn0014024	1.1491	1.06069
FBgn0014127	-0.156437	0.980491
FBgn0014189	0.504014	1.48926
FBgn0014340	1.92879	1.61376
FBgn0014861	4.54627	5.43784
FBgn0015270	6.41291	6.72506
FBgn0015271	2.20443	2.46347
FBgn0015393	-0.743957	1.95945
FBgn0015546	1.32654	1.72068
FBgn0015553	5.05996	5.43794
FBgn0015621	1.79959	2.24624
FBgn0015625	3.80725	3.77218
FBgn0015664	-0.310877	1.23431
FBgn0015799	2.71883	2.15664
FBgn0015828	0.226044	0.649174
FBgn0015925	2.67467	2.19841
FBgn0015926	3.66971	6.0747
FBgn0017430	0.72164	0.147768
FBgn0017577	6.59655	6.87272
FBgn0019686	1.34872	1.0883
FBgn0019938	-0.443441	0.325953
FBgn0020270	1.6368	0.564431
FBgn0020272	1.73038	1.43999
FBgn0020633	5.56934	6.39627
FBgn0021895	1.73941	1.67274
FBgn0022772	6.18079	5.45549
FBgn0023167	1.70391	1.93728
FBgn0023180	4.44612	4.11326
FBgn0023181	2.10209	2.36558
FBgn0023513	4.01241	2.64244
FBgn0023515	0.889577	4.37582
FBgn0024188	0.883886	0.561812
FBgn0024227	7.94766	6.91431
FBgn0024371	1.12597	1.41745
FBgn0024912	1.24453	0.670768
FBgn0024991	0.251337	1.14916
FBgn0025457	0.405382	1.62519
FBgn0025716	1.83398	2.52139
FBgn0025807	1.10103	1.55119
FBgn0025815	4.08503	4.56025
FBgn0025832	5.4413	5.56668
FBgn0026085	6.38971	5.29486
FBgn0026143	4.66193	3.69498
FBgn0026257	1.89796	2.22688
FBgn0026371	1.25052	4.0796
FBgn0026373	1.72729	2.00021
FBgn0026433	1.82039	1.28715
FBgn0026702	-0.0264928	-1.2469
FBgn0026737	0.31575	-0.113671
FBgn0026751	0.606323	1.69828
FBgn0027375	1.84845	1.42156
FBgn0027378	0.54574	1.36648
FBgn0027500	5.52347	5.84058
FBgn0027513	5.0791	4.237
FBgn0027889	3.38499	2.79505
FBgn0027903	2.43981	2.63156
FBgn0028425	-1.01846	0.284755
FBgn0028426	2.17689	1.43023
FBgn0028700	2.90504	3.14812
FBgn0028744	-0.0899421	1.02822
FBgn0029133	0.154461	0.81335
FBgn0029672	-0.316054	1.31605
FBgn0030054	3.40344	3.7659
FBgn0030067	0.0867351	1.66494
FBgn0030170	5.30479	5.01348
FBgn0030241	4.10462	5.71947
FBgn0030468	1.41322	1.89829
FBgn0030500	6.88215	7.25473
FBgn0030554	0.971646	0.467866
FBgn0030631	1.58654	1.80784
FBgn0030660	1.20283	2.42785
FBgn0030833	1.16002	1.4385
FBgn0030855	0.410142	1.78667
FBgn0030871	4.16048	3.69655
FBgn0030877	1.05173	0.548643
FBgn0031060	1.30734	1.31587
FBgn0031191	0.637272	0.479295
FBgn0031252	4.11876	5.47646
FBgn0031309	1.10953	2.01097
FBgn0031321	0.679479	1.32445
FBgn0031623	-6.65942	-2.32394
FBgn0031655	1.40867	0.882675
FBgn0031696	1.34661	1.66004
FBgn0031832	1.34708	1.95374
FBgn0031875	3.45812	2.84721
FBgn0031886	5.72249	3.51683
FBgn0032050	-0.795314	2.03685
FBgn0032105	5.07311	5.50333
FBgn0032244	4.16478	2.84429
FBgn0032698	6.83906	8.09703
FBgn0032705	0.313742	1.71217
FBgn0032819	0.901696	2.26822
FBgn0032848	-0.386514	3.07652
FBgn0032863	1.12354	1.49229
FBgn0032906	3.5755	3.17954
FBgn0032929	6.53258	5.94378
FBgn0033081	1.78845	2.31246
FBgn0033089	0.547612	2.12244
FBgn0033210	2.21308	2.30187
FBgn0033354	4.05549	4.00389
FBgn0033389	5.96534	3.21976
FBgn0033549	5.00807	2.61158
FBgn0033554	2.75581	1.84834
FBgn0033566	0.70438	0.807226
FBgn0033686	0.748418	-0.80025
FBgn0033688	0.732895	0.860983
FBgn0033740	2.92104	3.86341
FBgn0033741	0.0418332	1.59475
FBgn0033845	2.16129	3.17022
FBgn0033846	1.23586	3.01903
FBgn0033890	3.56136	3.75647
FBgn0033921	4.13127	-0.59878
FBgn0033994	3.32585	3.49301
FBgn0034109	-0.12635	-0.0972449
FBgn0034186	0.377023	0.910308
FBgn0034495	4.05491	2.69485
FBgn0034496	0.539295	0.178923
FBgn0034537	1.53198	1.34807
FBgn0034569	1.00375	3.73897
FBgn0034614	4.54343	4.78693
FBgn0034646	2.27668	1.57352
FBgn0034703	0.746883	0.920541
FBgn0034728	3.34253	1.9953
FBgn0034853	1.5051	1.67072
FBgn0034878	0.895171	2.17483
FBgn0034879	2.49662	1.42475
FBgn0035162	0.547279	2.01974
FBgn0035194	1.71514	2.44441
FBgn0035210	0.0194891	2.53539
FBgn0035462	2.19009	2.66491
FBgn0035627	3.00446	6.38511
FBgn0035640	4.53858	4.42935
FBgn0035838	1.30495	2.44342
FBgn0035918	3.01443	3.01887
FBgn0035996	1.103	2.01758
FBgn0036000	0.678294	1.30126
FBgn0036184	1.59108	1.33579
FBgn0036354	2.53789	5.30886
FBgn0036486	4.12019	4.44403
FBgn0036487	0.227591	0.690996
FBgn0036686	0.104864	0.796934
FBgn0036734	0.849917	0.840971
FBgn0036828	0.75575	1.51856
FBgn0037025	1.47668	4.03816
FBgn0037137	0.750885	1.40336
FBgn0037141	2.93079	3.20996
FBgn0037202	1.82428	1.91051
FBgn0037255	1.36324	1.38379
FBgn0037338	1.60395	0.431031
FBgn0037481	0.703066	0.932359
FBgn0037751	10.5721	5.33758
FBgn0037781	8.7004	9.34543
FBgn0037810	0.299486	2.42384
FBgn0037811	0	8.05275
FBgn0038016	1.02511	0.749571
FBgn0038478	0.786822	1.13926
FBgn0038576	0.483946	0.790379
FBgn0038608	7.23212	7.98524
FBgn0038612	7.32435	8.21497
FBgn0038872	0.379871	0.354173
FBgn0039302	1.01134	1.79142
FBgn0039403	10.8507	9.96067
FBgn0039407	2.83905	2.68956
FBgn0039459	1.36258	0.646376
FBgn0039488	1.74544	2.52879
FBgn0039566	0.750529	1.80632
FBgn0039581	0.898616	0.950961
FBgn0039638	3.55007	1.88794
FBgn0039680	1.25777	2.96503
FBgn0040066	0.285739	1.22177
FBgn0040075	1.71806	1.68715
FBgn0040232	5.0437	5.78871
FBgn0040233	0.900476	1.5667
FBgn0040268	3.83684	2.49357
FBgn0040283	0.847671	0.9111
FBgn0040290	5.76182	5.3601
FBgn0040347	3.16619	3.83951
FBgn0040477	10.8035	11.049
FBgn0041164	0.10991	2.86654
FBgn0041186	2.94093	2.86602
FBgn0042092	0.165417	1.04998
FBgn0042173	4.84362	7.94968
FBgn0044324	0.517532	1.86235
FBgn0045035	1.71855	1.15607
FBgn0050105	3.7713	3.12309
FBgn0050122	0.879049	0.654085
FBgn0051453	2.53069	2.12387
FBgn0052251	7.00318	6.56806
FBgn0052438	1.34037	1.26012
FBgn0053082	0.936336	0.735788
FBgn0053260	0.323796	1.0352
FBgn0061476	3.32884	4.40952
FBgn0086350	3.36243	3.33764
FBgn0086445	1.3222	0.970783
FBgn0086451	0.521093	0.77518
FBgn0086613	1.13983	2.17923
FBgn0086695	4.39696	3.90532
FBgn0086895	0.828609	0.533318
FBgn0087021	4.56842	5.52516
FBgn0259676	4.34483	4.04959
FBgn0259876	0.0313792	1.79634
FBgn0259937	0.850748	1.53422
FBgn0260817	2.26481	1.07663
FBgn0260932	1.4565	1.98122
FBgn0260944	-0.046955	0.610868
FBgn0260986	6.7208	6.77542
FBgn0260991	3.23899	3.02095
FBgn0261113	-0.956381	-2.32223
FBgn0261266	4.76149	2.88856
FBgn0261385	2.62145	3.33667
FBgn0261850	0.651736	1.49646
FBgn0261976	1.7206	1.89119
FBgn0262524	1.91907	1.44673
FBgn0262619	3.80791	4.03893
FBgn0262647	2.15976	2.42783
FBgn0263237	0.206904	0.957007
FBgn0263396	0.769559	1.76016
FBgn0263831	1.91196	2.6425
FBgn0264291	3.17357	4.73823
FBgn0264326	5.89341	5.18039
FBgn0265003	0.47525	0.316534
FBgn0266111	2.1026	4.32396
FBgn0266581	-0.0263117	0.221988
FBgn0266916	1.13738	2.89688
FBgn0266917	1.88053	1.62809

## Sheet: 24h_cell cycle genes changes
feature	e2f_24	Bypass_24
FBgn0000140	3.73147	3.81903
FBgn0000147	2.82409	3.48512
FBgn0000308	-0.297904	-0.147276
FBgn0000351	2.42645	1.86723
FBgn0000404	1.93697	1.23742
FBgn0000405	1.62492	2.51213
FBgn0000996	2.54854	2.41125
FBgn0001086	3.37355	2.7535
FBgn0001233	1.76322	2.17594
FBgn0001341	0.822262	0.54017
FBgn0001941	0.992772	0.209761
FBgn0002466	4.34866	4.29114
FBgn0002525	1.01177	1.28258
FBgn0002542	1.56388	1.16262
FBgn0002673	4.33321	3.34849
FBgn0002707	2.05783	0.100644
FBgn0002736	1.85205	1.44007
FBgn0002872	2.2411	1.26653
FBgn0002878	2.83223	1.81365
FBgn0002887	0.949443	0.394967
FBgn0002891	1.88894	1.09016
FBgn0002899	3.40157	2.99194
FBgn0002901	0.817998	-0.0151025
FBgn0002905	1.29075	1.05179
FBgn0002924	2.96473	3.00754
FBgn0002948	1.22853	1.77883
FBgn0002989	2.4788	1.16502
FBgn0003041	2.34067	2.61277
FBgn0003082	3.06217	2.35465
FBgn0003087	1.79957	1.65877
FBgn0003124	1.40011	1.81377
FBgn0003268	3.09757	2.29412
FBgn0003480	3.89396	2.28085
FBgn0003483	5.34923	2.67957
FBgn0003512	-0.0392372	0.418798
FBgn0003525	0.146595	-0.225959
FBgn0003545	5.02771	4.82241
FBgn0003687	0.623178	0.419743
FBgn0003701	2.9476	2.38024
FBgn0004106	1.53309	1.3605
FBgn0004107	2.7035	2.18104
FBgn0004374	2.92443	3.20318
FBgn0004378	2.38702	2.5246
FBgn0004379	1.84696	2.95378
FBgn0004584	2.84076	2.02645
FBgn0004655	1.16204	0.648305
FBgn0004832	1.33513	0.697935
FBgn0004913	2.05156	1.58087
FBgn0005655	5.0233	4.12744
FBgn0010173	2.35586	1.58429
FBgn0010314	3.54782	4.08031
FBgn0010316	1.08681	2.36478
FBgn0010328	1.40805	1.51297
FBgn0010382	3.04146	3.63974
FBgn0010438	2.14464	1.4124
FBgn0010750	1.03337	0.337341
FBgn0011474	0.767589	0.514943
FBgn0011604	1.48799	0.881468
FBgn0011606	0.787662	1.21496
FBgn0011638	1.53479	0.739636
FBgn0011659	3.68735	2.32171
FBgn0011660	1.6795	1.06012
FBgn0011692	3.36129	4.27501
FBgn0011703	4.73377	3.83779
FBgn0011774	3.72157	1.4448
FBgn0014024	0.903979	0.527821
FBgn0014127	0.607249	0.824895
FBgn0014189	0.892053	1.02967
FBgn0014340	2.56757	1.0397
FBgn0014861	4.09984	3.693
FBgn0015270	5.29602	4.91257
FBgn0015271	3.14958	2.67693
FBgn0015393	0.286887	1.06831
FBgn0015546	1.68637	1.38787
FBgn0015553	3.6459	3.21957
FBgn0015621	0.991357	0.724979
FBgn0015625	2.82806	1.77518
FBgn0015664	1.20915	2.11533
FBgn0015799	2.86786	1.7803
FBgn0015828	0.822477	0.52764
FBgn0015925	1.3058	0.783
FBgn0015926	2.57689	3.14956
FBgn0017430	1.77306	0.179869
FBgn0017577	5.2602	4.6584
FBgn0019686	1.19793	0.598584
FBgn0019938	0.129941	0.505727
FBgn0020270	1.27576	-0.327589
FBgn0020272	2.45475	0.873795
FBgn0020633	4.27747	4.05851
FBgn0021895	1.37561	0.716592
FBgn0022772	4.9747	3.87679
FBgn0023167	0.658329	0.710252
FBgn0023180	5.16741	3.99217
FBgn0023181	1.84973	1.52696
FBgn0023513	4.20019	2.56346
FBgn0023515	1.10186	2.16186
FBgn0024188	1.17846	0.671141
FBgn0024227	4.61221	3.79099
FBgn0024371	1.55137	1.11586
FBgn0024912	3.581	2.13353
FBgn0024991	2.8803	2.19705
FBgn0025457	0.963935	1.04774
FBgn0025716	0.976408	0.960774
FBgn0025807	0.969144	0.613092
FBgn0025815	3.63178	3.31469
FBgn0025832	3.89861	3.26941
FBgn0026085	5.01456	3.13268
FBgn0026143	4.51015	2.90754
FBgn0026257	2.07174	1.70445
FBgn0026371	1.0598	2.20501
FBgn0026373	1.33733	1.11583
FBgn0026433	2.09219	0.65581
FBgn0026702	3.96919	1.40053
FBgn0026737	1.1153	0.312243
FBgn0026751	1.28816	1.19652
FBgn0027375	1.92767	0.682671
FBgn0027378	0.370714	0.4402
FBgn0027500	5.0996	4.86658
FBgn0027513	3.54779	2.58829
FBgn0027889	2.57563	1.68137
FBgn0027903	2.751	2.22183
FBgn0028425	0.0898724	0.449304
FBgn0028426	1.22586	-0.101355
FBgn0028700	2.59446	2.31321
FBgn0028744	0.480134	0.630291
FBgn0029133	1.93955	0.742386
FBgn0029672	0.377062	0.585108
FBgn0030054	3.07857	2.48806
FBgn0030067	0.666844	0.198898
FBgn0030170	5.08469	4.05724
FBgn0030241	2.35416	3.23975
FBgn0030468	1.57465	1.17032
FBgn0030500	4.26156	3.90308
FBgn0030554	2.88355	1.12803
FBgn0030631	1.56232	0.779957
FBgn0030660	1.32759	1.30241
FBgn0030833	0.0614545	0.0735269
FBgn0030855	0.897319	1.06374
FBgn0030871	3.57332	2.52342
FBgn0030877	1.91604	1.0904
FBgn0031060	1.13526	0.541648
FBgn0031191	2.06794	1.40551
FBgn0031252	4.41793	4.17661
FBgn0031309	0.503769	0.699256
FBgn0031321	0.996727	0.133297
FBgn0031623	0.217192	-0.222748
FBgn0031655	1.7371	1.0667
FBgn0031696	-0.282857	0.0312932
FBgn0031832	0.92683	0.838345
FBgn0031875	3.90481	3.17077
FBgn0031886	5.68136	3.30375
FBgn0032050	0.124754	1.07168
FBgn0032105	2.47168	2.11338
FBgn0032244	3.82152	2.79346
FBgn0032698	3.73919	3.95914
FBgn0032705	0.970706	1.12842
FBgn0032819	0.140304	0.742575
FBgn0032848	-0.239377	1.5305
FBgn0032863	1.45184	0.650017
FBgn0032906	4.00991	3.42372
FBgn0032929	5.04626	3.83453
FBgn0033081	1.9043	1.63468
FBgn0033089	0.411289	1.21143
FBgn0033210	1.87386	0.721503
FBgn0033354	3.88512	3.21871
FBgn0033389	7.35609	5.4402
FBgn0033549	6.18291	4.07949
FBgn0033554	2.81782	0.93418
FBgn0033566	1.78271	0.803542
FBgn0033686	1.20855	-0.114316
FBgn0033688	0.726452	0.419767
FBgn0033740	1.00665	1.1807
FBgn0033741	0.242344	0.473169
FBgn0033845	3.65968	3.76362
FBgn0033846	2.42284	2.93334
FBgn0033890	3.99735	3.37323
FBgn0033921	7.26139	5.7848
FBgn0033994	2.16618	2.23515
FBgn0034109	0.41343	0.367853
FBgn0034186	0.743747	0.379117
FBgn0034495	3.55105	2.15391
FBgn0034496	1.77058	0.355675
FBgn0034537	1.46709	0.582967
FBgn0034569	0.530552	1.35356
FBgn0034614	4.40688	4.04692
FBgn0034646	1.12399	0.358582
FBgn0034703	0.734455	0.792845
FBgn0034728	3.863	2.21735
FBgn0034853	0.446298	0.149429
FBgn0034878	1.92218	2.42167
FBgn0034879	2.75087	0.706679
FBgn0035162	0.334218	0.877624
FBgn0035194	1.74345	1.56624
FBgn0035210	1.95773	3.49588
FBgn0035462	0.41923	0.62785
FBgn0035627	2.17941	2.90431
FBgn0035640	2.81706	2.55966
FBgn0035838	0.596414	0.660257
FBgn0035918	2.88307	2.65804
FBgn0035996	-0.00746756	0.788201
FBgn0036000	0.61968	0.597245
FBgn0036184	1.43251	1.01436
FBgn0036354	3.592	3.93477
FBgn0036486	2.92694	2.3893
FBgn0036487	0.167372	0.341342
FBgn0036686	0.8931	0.457502
FBgn0036734	0.720839	0.0531339
FBgn0036828	0.27385	0.710118
FBgn0037025	1.18648	2.229
FBgn0037137	0.749322	0.548488
FBgn0037141	3.33335	2.19412
FBgn0037202	0.818536	0.472824
FBgn0037255	1.39513	0.510056
FBgn0037338	1.28812	0.0515952
FBgn0037481	3.37956	2.30672
FBgn0037751	5.36103	2.42829
FBgn0037781	4.94428	4.31837
FBgn0037810	0.95879	1.67388
FBgn0037811	0	9.81852
FBgn0038016	0.985503	0.428536
FBgn0038478	1.0877	1.04155
FBgn0038576	0.711757	0.372661
FBgn0038608	4.92198	4.42576
FBgn0038612	6.42349	6.78809
FBgn0038872	0.741451	0.489023
FBgn0039302	0.842124	0.779117
FBgn0039403	5.1953	4.39275
FBgn0039407	2.45573	1.50316
FBgn0039459	2.8952	1.3571
FBgn0039488	1.58115	0.704178
FBgn0039566	1.37794	1.18141
FBgn0039581	0.784121	0.289219
FBgn0039638	3.14652	1.41796
FBgn0039680	2.95326	3.09668
FBgn0040066	0.566388	0.711875
FBgn0040075	2.36601	1.53548
FBgn0040232	4.41225	4.41495
FBgn0040233	0.13781	-0.100702
FBgn0040268	3.23018	1.22956
FBgn0040283	1.24194	0.777068
FBgn0040290	5.5472	4.58932
FBgn0040347	1.78834	1.26498
FBgn0040477	4.83942	4.99681
FBgn0041164	-0.242929	0.686716
FBgn0041186	3.64283	2.66788
FBgn0042092	1.36316	0.631196
FBgn0042173	6.57778	9.1621
FBgn0044324	0.59138	1.0792
FBgn0045035	2.57395	1.55382
FBgn0050105	2.71446	1.53118
FBgn0050122	1.55017	0.6716
FBgn0051453	1.45916	0.706763
FBgn0052251	5.85162	4.37647
FBgn0052438	1.96848	0.868487
FBgn0053082	2.66416	1.87676
FBgn0053260	-0.0921058	-0.478382
FBgn0061476	2.73388	2.69106
FBgn0086350	0.870664	1.06366
FBgn0086445	2.15047	1.07769
FBgn0086451	0.789724	0.349181
FBgn0086613	-0.020455	0.379618
FBgn0086695	4.5716	3.01962
FBgn0086895	1.53526	0.376461
FBgn0087021	2.51569	2.2854
FBgn0259676	4.80636	3.29845
FBgn0259876	0.556374	1.50125
FBgn0259937	0.980201	0.47388
FBgn0260817	1.88823	0.280361
FBgn0260932	2.18538	0.410359
FBgn0260944	0.749938	0.782121
FBgn0260986	6.35428	5.79774
FBgn0260991	3.63798	3.44174
FBgn0261113	-0.450212	-0.30588
FBgn0261266	3.13088	0.649942
FBgn0261385	1.38632	1.14087
FBgn0261850	0.631521	0.856313
FBgn0261976	1.99207	1.42805
FBgn0262524	2.48638	0.744556
FBgn0262619	3.32855	2.84692
FBgn0262647	1.71249	1.12571
FBgn0263237	0.674832	0.923002
FBgn0263396	0.125426	0.54506
FBgn0263831	2.02761	1.79275
FBgn0264291	1.97069	2.81012
FBgn0264326	4.9972	3.90468
FBgn0265003	0.892773	0.217438
FBgn0266111	1.20558	1.83696
FBgn0266581	1.09645	0.547622
FBgn0266916	1.00986	1.15879
FBgn0266917	1.10576	0.582965

## Sheet: Fig4D
log2FC	stg	L3	6h	18h	24h	36h	44h				cycE	L3	6h	18h	24h	36h	44h
	wt	-1.92805	-3.54267	-0.62016	0	-2.25341	-4.84386				wt	1.61915	1.61209	0.893783	0	0.149992	-0.141501
	Ctr				0		-5.20883				Ctr				0		-0.563916
	E2F				0.146595		-4.86041				E2F				3.04146		2.62692
	Bypass				-0.225959		-0.908623				Bypass				3.63974		4.64475
