# Supplementary material for: Changes in chromatin accessibility ensure robust cell cycle exit in terminally differentiated cells
Source: PLoS Biol. 2019 Sep 3;17(9):e3000378. doi: 10.1371/journal.pbio.3000378 (PMC6743789; doi:10.1371/journal.pbio.3000378)
Supplement: S6 Data — (XLSX) [file pbio.3000378.s020.xlsx]

## Sheet: Fig6A
gene_id	id	RPKM_Ctr_44h	RPKM_Bypass_44h	Sig
FBgn0000210	br	6.05688	4.46733	TRUE
FBgn0000250	cact	149.898	72.6863	TRUE
FBgn0000448	Hr3	11.3116	51.3085	TRUE
FBgn0000541	E(bx)	28.6199	61.3304	FALSE
FBgn0000543	ecd	3.1692	4.84518	FALSE
FBgn0000546	EcR	77.183	244.889	FALSE
FBgn0000551	Edg78E	1.03332	1.65488	FALSE
FBgn0000552	Edg84A	0.0622265	0.808184	FALSE
FBgn0000565	Eip71CD	76.5032	19.1634	TRUE
FBgn0000566	Eip55E	21.5485	11.6723	TRUE
FBgn0000567	Eip74EF	530.934	150.966	TRUE
FBgn0000568	Eip75B	975.292	138.167	TRUE
FBgn0001078	ftz-f1	0.349764	0.462658	FALSE
FBgn0001168	h	5.41291	9.93149	FALSE
FBgn0001226	Hsp27	68.7963	91.5498	FALSE
FBgn0001257	ImpL2	13.6515	57.3751	TRUE
FBgn0003388	shd	0.514794	0.388173	TRUE
FBgn0003507	srp	3.40901	7.03772	FALSE
FBgn0003964	usp	20.0761	47.3768	FALSE
FBgn0004554	Edg91	0.081485	0	FALSE
FBgn0004865	Eip78C	39.5739	62.0853	FALSE
FBgn0004910	Eip63F-1	1.75883	0.974228	TRUE
FBgn0004959	phm	0.0321722	0.0458436	FALSE
FBgn0005640	Eip63E	12.1169	23.5907	FALSE
FBgn0010300	brat	4.30376	23.7416	TRUE
FBgn0010328	woc	6.84703	45.2293	TRUE
FBgn0011604	Iswi	4.45395	21.4006	TRUE
FBgn0014037	Su(Tpl)	52.8618	67.163	FALSE
FBgn0014469	Cyp4e2	6.16028	1.69084	TRUE
FBgn0016076	vri	21.7117	822.086	TRUE
FBgn0016687	Nurf-38	50.9481	108.041	FALSE
FBgn0016693	Past1	25.062	153.915	TRUE
FBgn0020309	crol	13.0008	82.0383	TRUE
FBgn0020445	E23	7.79752	49.2306	TRUE
FBgn0021765	scu	21.6788	31.0099	FALSE
FBgn0026263	bip1	4.12231	9.92229	FALSE
FBgn0032726	CG10621	11.8107	10.6866	TRUE
FBgn0034999	CG3394	0.988176	7.96183	TRUE
FBgn0035538	DopEcR	1.27423	8.51131	TRUE
FBgn0035625	Blimp-1	7.05802	143.314	TRUE
FBgn0036381	CG8745	1.23836	1.12951	FALSE
FBgn0039430	CG5455	2.25911	2.6811	FALSE
FBgn0041092	tai	23.2991	44.0308	FALSE
FBgn0262160	CG9932	1.49396	1.64831	FALSE
FBgn0262406	let-7	94.599	1.92797e-41	FALSE
FBgn0266557	kis	76.5418	116.566	FALSE
