# Supplementary material for: Changes in chromatin accessibility ensure robust cell cycle exit in terminally differentiated cells
Source: PLoS Biol. 2019 Sep 3;17(9):e3000378. doi: 10.1371/journal.pbio.3000378 (PMC6743789; doi:10.1371/journal.pbio.3000378)
Supplement: S7 Data — (XLSX) [file pbio.3000378.s021.xlsx]

## Sheet: Supp Fig 1
	l3	6h	18h	24h	36h	44h	cluster
FBgn0000117	0	0.185875	-0.359165	0.121001	0.277436	-0.112739	1
FBgn0000247	0	-0.04486	-0.835615	-0.0185488	-0.144425	-0.00365006	1
FBgn0000253	0	0.172588	0.158132	-0.343793	0.928385	-0.0303598	1
FBgn0000257	0	-0.170618	-0.502093	-0.41894	-0.0177509	-0.597428	1
FBgn0000280	0	-0.562521	-0.621554	-0.541184	0.442456	-0.607933	1
FBgn0000286	0	0.462886	-0.348762	-0.0164876	0.528307	0.525057	1
FBgn0000308	0	-0.334965	-0.0269208	-0.0905644	-0.163986	0.0454505	1
FBgn0000330	0	-0.18495	0.144586	-0.38754	0.352802	-0.0754289	1
FBgn0000413	0	-0.235901	-0.545646	-0.270094	0.133725	-0.622687	1
FBgn0000463	0	0.0570205	-0.13531	-0.101975	0.0428077	-0.333185	1
FBgn0000490	0	-0.244748	-0.28721	0.143171	0.0627107	0.144546	1
FBgn0000497	0	-0.520208	-0.436563	-0.112257	0.140378	-0.129105	1
FBgn0000504	0	-0.0548042	-0.714208	-0.191006	0.445265	-1.63123	1
FBgn0000556	0	0.134645	-0.272741	-0.475418	-0.352394	-0.137547	1
FBgn0000658	0	-0.48138	-0.860886	-0.503492	0.19948	-0.670772	1
FBgn0000709	0	-0.170525	-0.685429	-0.13591	0.448777	-0.268886	1
FBgn0001087	0	0.0187289	-0.198763	-0.233128	0.8634	0.352626	1
FBgn0001169	0	-0.0895386	-0.650077	0.181584	0.146968	-0.928396	1
FBgn0001186	0	-0.673963	-0.391029	-0.810331	-0.262819	0.889404	1
FBgn0001301	0	-0.156815	-0.417135	-0.23016	0.494037	-0.946	1
FBgn0001323	0	-0.608198	-1.19466	-0.84001	0.797596	0.882659	1
FBgn0001961	0	-0.16044	-0.527557	-0.632101	-0.274015	0.201552	1
FBgn0001978	0	0.201586	-1.29272	-0.743898	0.0569098	-0.371267	1
FBgn0002021	0	0.110176	-0.16097	-0.473712	-0.492184	0.321127	1
FBgn0002022	0	0.312303	-0.114061	-0.22342	0.387174	0.00564614	1
FBgn0002036	0	0.523767	-0.26349	-0.266344	0.00343021	0.977394	1
FBgn0002044	0	0.544637	-0.707537	-0.381121	0.607457	0.087462	1
FBgn0002354	0	0.557491	-0.473734	0.0804195	-0.0721429	0.362904	1
FBgn0002413	0	0.306225	-0.157414	0.0293215	0.68708	0.309623	1
FBgn0002441	0	0.566929	-1.01841	-0.576362	-0.389504	-0.698544	1
FBgn0002552	0	0.164791	-0.104159	0.0747098	-0.000869148	0.187134	1
FBgn0002579	0	0.720345	-0.162006	0.333952	0.129476	-0.268477	1
FBgn0002590	0	0.424942	-0.216364	0.00487966	-0.151615	-0.30633	1
FBgn0002592	0	1.14187	-0.620745	-0.440175	0.784622	0.368304	1
FBgn0002593	0	0.369702	-0.314126	-0.025839	-0.163373	-0.6341	1
FBgn0002607	0	0.59493	-0.179189	0.154868	-0.0417972	-0.317548	1
FBgn0002622	0	0.293629	-0.166977	-0.285612	-0.222789	-0.322066	1
FBgn0002626	0	0.546437	-0.47171	-0.0527955	-0.191563	-0.634983	1
FBgn0002633	0	1.91413	-0.0611059	0.104591	0.0502569	-0.580661	1
FBgn0002645	0	-0.761356	0.00550041	6.35e-05	0.693163	-0.437302	1
FBgn0002789	0	2.79742	-1.64432	-0.283682	0.105822	-1.53669	1
FBgn0003076	0	0.689395	-0.907959	-1.34779	-1.18635	1.14698	1
FBgn0003116	0	-0.245804	-0.651051	-0.518535	-0.0831786	0.0154725	1
FBgn0003139	0	-0.0118156	0.136234	-0.165883	-0.22663	0.156052	1
FBgn0003175	0	0.0990841	-0.646656	-0.268157	0.535199	-0.928617	1
FBgn0003209	0	-0.204238	-0.507815	-0.411476	0.287311	1.32562	1
FBgn0003210	0	-0.0594293	-0.378837	-0.228042	0.757904	0.389701	1
FBgn0003227	0	0.18719	-0.974466	-0.580677	0.178028	0.770117	1
FBgn0003274	0	0.613409	-0.338389	0.0425865	-0.0941025	-0.251007	1
FBgn0003312	0	1.55856	-0.181511	-0.922927	-0.0702138	-0.587902	1
FBgn0003330	0	-0.259377	-0.443743	-0.63027	-0.24673	-0.0523742	1
FBgn0003334	0	0.120064	-0.173124	-0.386889	-0.315226	-0.0509608	1
FBgn0003377	0	-2.01721	-1.60334	-0.484757	0.547295	-0.713299	1
FBgn0003410	0	-0.286775	-0.285046	-0.22925	0.263655	0.463497	1
FBgn0003499	0	-0.467956	-1.2798	-0.0288978	-0.225498	-0.431767	1
FBgn0003575	0	0.644292	-0.43419	0.182315	0.128109	0.585357	1
FBgn0003651	0	-0.379615	-2.03782	-1.03417	0.975548	0.440343	1
FBgn0003654	0	0.671207	-0.700364	-0.250437	0.236847	0.34316	1
FBgn0003656	0	-0.78723	-0.349929	0.166299	0.0944356	-0.221712	1
FBgn0003884	0	0.551793	-0.478163	-0.777419	0.87507	0.493545	1
FBgn0003887	0	0.597147	-0.430439	-1.00055	-0.1603	0.251447	1
FBgn0003930	0	0.129472	-1.08566	0.438412	1.57903	-1.00757	1
FBgn0003935	0	-0.752057	-0.790519	-0.743012	0.00513906	-0.0900371	1
FBgn0003941	0	0.653489	-0.257676	0.076155	0.124335	-0.429716	1
FBgn0003942	0	0.652695	-0.371535	0.110556	-0.0276695	-0.520904	1
FBgn0004183	0	0.0526066	-0.164929	0.277605	0.115226	-0.740115	1
FBgn0004359	0	-0.559273	-2.05133	0.287692	1.79354	0.606877	1
FBgn0004368	0	1.07353	-0.858839	-0.20973	-0.18141	-0.0378721	1
FBgn0004396	0	0.66747	-0.613574	-0.0664375	2.14919	0.102968	1
FBgn0004403	0	0.550377	-0.323208	0.0209507	0.11883	-0.0840103	1
FBgn0004598	0	2.17614	0.00191118	0.334788	0.0696329	-1.42565	1
FBgn0004606	0	0.309166	-1.92878	-0.39492	0.264336	-0.0212809	1
FBgn0004611	0	-0.250852	-0.237181	-0.123576	0.917479	-0.959104	1
FBgn0004647	0	-0.00826517	-0.751639	-0.145659	0.140152	-0.91652	1
FBgn0004655	0	0.393094	-0.675678	-0.124119	0.18074	-0.049364	1
FBgn0004828	0	0.0945238	-0.407636	-0.162648	0.436757	0.245207	1
FBgn0004856	0	-0.159005	-0.857824	-0.888486	-0.202028	-0.364269	1
FBgn0004860	0	-0.155535	-0.126913	0.222129	-0.231223	0.124128	1
FBgn0004861	0	0.419763	-0.483628	-0.0527704	-0.249455	0.108589	1
FBgn0004864	0	-0.0913383	-0.526663	-0.254045	-0.290361	-0.257602	1
FBgn0004868	0	0.193534	-0.16571	-0.225631	0.557072	0.0646468	1
FBgn0004903	0	0.0475494	-0.142335	0.179251	0.466965	0.0803886	1
FBgn0004914	0	0.10982	-0.631892	-0.20487	0.644061	0.451193	1
FBgn0004924	0	0.0306703	-0.112195	-0.19884	0.584417	-0.00360828	1
FBgn0005198	0	0.153648	-0.599805	0.0922285	-0.363558	-0.280934	1
FBgn0005355	0	-0.357506	0.0589342	-0.366224	-0.144777	0.320781	1
FBgn0005533	0	0.653308	-0.288867	0.173085	0.00713353	-0.366302	1
FBgn0005616	0	-0.327501	-0.724782	-0.290292	-0.138435	-0.258797	1
FBgn0005649	0	-0.190739	-0.660431	-0.378829	0.133577	-0.267397	1
FBgn0005674	0	0.85853	-0.278831	-0.287075	-0.619383	0.0425963	1
FBgn0005771	0	0.416683	-0.494551	0.0939521	0.0453386	-0.492336	1
FBgn0008635	0	0.443645	-0.907613	-0.387118	0.420859	-0.489264	1
FBgn0010078	0	0.73806	-0.52807	0.123077	-0.0779007	-0.667334	1
FBgn0010198	0	0.662918	-0.29842	0.177174	-0.0811879	-0.382064	1
FBgn0010280	0	-0.0107335	-0.475404	-0.355237	-0.133319	-0.254399	1
FBgn0010303	0	-0.208878	-1.14245	-0.615284	0.0798273	-0.993145	1
FBgn0010309	0	-0.0412294	-0.0901872	-0.0419212	0.575486	0.403266	1
FBgn0010356	0	0.350257	0.350749	-0.371056	-0.379253	0.131976	1
FBgn0010380	0	0.425715	-0.642133	-0.263701	0.357806	0.319095	1
FBgn0010391	0	1.06682	-0.970233	-0.629493	0.767633	0.362391	1
FBgn0010408	0	0.420501	-0.352053	-0.119223	-0.229059	-0.618166	1
FBgn0010411	0	0.547223	-0.236029	0.136002	-0.00489028	-0.468163	1
FBgn0010412	0	0.39637	-0.29555	-0.160792	-0.239582	-0.393178	1
FBgn0010434	0	-0.59242	-0.979977	-0.0779882	1.25317	0.10462	1
FBgn0010497	0	1.55453	-0.833787	-1.15435	-0.863092	0.508257	1
FBgn0010575	0	-0.535905	-0.509633	-0.00199396	-0.0678991	-0.234073	1
FBgn0010741	0	0.590803	-0.323248	-0.202833	0.287854	0.159301	1
FBgn0010762	0	-0.250655	-0.723116	-0.119673	0.95489	1.00501	1
FBgn0010803	0	0.209575	-0.151242	-0.389349	0.244125	0.302217	1
FBgn0010825	0	0.202012	-0.828996	0.113762	0.461182	-0.0407121	1
FBgn0010877	0	1.13279	-0.480863	0.100941	0.700668	0.256227	1
FBgn0011202	0	-0.0530067	-0.392595	-0.0331856	1.05823	0.701076	1
FBgn0011227	0	0.712975	-0.713111	-0.0482162	-0.0508222	-0.327965	1
FBgn0011455	0	0.0500736	-0.187661	0.100156	-0.237238	0.0703116	1
FBgn0011655	0	-0.450403	-0.354199	0.213336	0.26142	-0.172978	1
FBgn0011661	0	0.080867	-1.08075	-1.62539	0.846986	0.626916	1
FBgn0011674	0	0.365452	-0.961197	0.798573	1.58965	-0.6369	1
FBgn0011754	0	-0.761094	-0.199514	-0.609219	0.543333	0.896385	1
FBgn0011826	0	0.114786	-0.926937	-0.545588	0.420946	0.0710429	1
FBgn0011828	0	0.552681	-1.26946	-0.040153	0.456318	0.908373	1
FBgn0012034	0	0.219319	-1.07702	-0.981277	-0.984579	0.157896	1
FBgn0013263	0	-0.182318	0.0891808	-0.434257	1.01385	0.54007	1
FBgn0013689	0	0.392568	-2.39174	0.419086	0.3471	-0.687719	1
FBgn0013690	0	-0.907628	-1.01516	0.583248	0.0670126	-0.0525258	1
FBgn0013693	0	0.292003	-1.58169	1.0427	0.772652	-1.4651	1
FBgn0013699	0	-0.431493	0.0394982	0.0581909	0.392982	-0.456217	1
FBgn0013720	0	-0.618027	0.11002	-0.0322452	0.230546	0.223564	1
FBgn0013726	0	-0.634779	-0.905319	-1.07709	0.161941	-0.230652	1
FBgn0013733	0	0.680063	-0.612799	-0.0981333	0.84049	-0.0219759	1
FBgn0013759	0	-0.089825	-0.360208	0.296671	-0.263511	-0.219039	1
FBgn0013799	0	-0.30509	-0.253441	-0.405903	0.207215	0.375076	1
FBgn0013984	0	-1.12941	-1.14692	-0.984102	1.09176	-0.799336	1
FBgn0014006	0	0.0459256	-0.0789063	-0.209473	-0.00929109	0.310733	1
FBgn0014028	0	0.145248	-0.800338	-0.926654	-0.426915	-0.211994	1
FBgn0014411	0	-0.243277	0.041798	-0.0835745	0.196205	0.402199	1
FBgn0014469	0	0.328594	-0.810634	0.419061	1.1021	0.387354	1
FBgn0015240	0	0.212627	-0.408538	-0.119353	0.0124837	0.820321	1
FBgn0015277	0	0.361054	-0.839375	-0.123253	0.495671	-0.156844	1
FBgn0015283	0	0.00107353	0.213682	-0.529834	-0.240964	0.0548173	1
FBgn0015288	0	0.266361	-1.57906	-0.872728	-0.244397	-0.954663	1
FBgn0015295	0	0.147186	-0.374597	-0.293883	-0.325145	0.331322	1
FBgn0015338	0	0.0779531	-0.159714	0.194397	-0.177843	-0.376268	1
FBgn0015360	0	0.277325	-0.546055	-0.120315	0.0341485	0.716693	1
FBgn0015402	0	0.394171	-0.374149	-0.304868	-0.0680763	-0.0564748	1
FBgn0015521	0	0.751385	-0.597884	0.0655738	-0.130765	-0.665807	1
FBgn0015543	0	-0.106113	-0.896318	-0.809909	0.766834	0.156298	1
FBgn0015737	0	-0.0142741	-0.780103	-0.0408057	1.08381	0.656926	1
FBgn0015756	0	0.511009	-0.257323	0.0601682	-0.227407	-0.505964	1
FBgn0015765	0	0.866267	-0.521561	0.0464678	0.387003	0.539491	1
FBgn0015806	0	-0.219471	-0.64744	-0.727967	0.091878	-0.189763	1
FBgn0016061	0	1.15702	-1.1422	-1.28267	-0.130839	-0.025596	1
FBgn0016081	0	0.553693	-0.347946	0.369971	0.448107	-0.295873	1
FBgn0016119	0	0.453674	-0.101166	0.188528	0.0757101	0.0130115	1
FBgn0016672	0	0.816415	-0.760779	-0.523003	-0.0531866	0.645579	1
FBgn0016696	0	0.229244	0.0166439	-0.121418	0.145763	0.383438	1
FBgn0016726	0	0.724397	-0.56727	0.110464	-0.0300929	-0.685459	1
FBgn0016756	0	-0.0420184	-0.633508	-0.427275	-0.429178	0.330177	1
FBgn0016977	0	-0.762624	-0.118102	-0.0801881	0.502952	-0.272185	1
FBgn0016984	0	0.567375	-0.530686	-0.305889	0.219822	0.543621	1
FBgn0017429	0	-0.122156	-0.0947931	-0.540934	0.415768	0.676316	1
FBgn0017550	0	0.0318592	-0.805658	-0.40154	-0.227006	-0.336763	1
FBgn0017566	0	0.213758	-1.14875	-0.629007	-0.465353	-0.342476	1
FBgn0017578	0	0.518125	-0.358988	0.250364	-0.272554	-0.476478	1
FBgn0017579	0	0.55686	-0.312896	0.0608829	-0.154887	-0.557715	1
FBgn0019936	0	0.44825	-0.533723	-0.14276	-0.281103	-0.774671	1
FBgn0020370	0	-0.353685	-0.264259	-0.186026	0.332523	-0.561966	1
FBgn0020388	0	-0.300809	-0.111728	-0.250224	-0.0543087	0.134422	1
FBgn0020443	0	-0.0533716	-0.791417	-0.578909	0.250816	-0.405623	1
FBgn0020510	0	0.0738233	-0.193188	-0.00594548	0.514808	-0.00152711	1
FBgn0020626	0	0.741799	-0.998346	-0.258045	0.853136	0.630398	1
FBgn0020655	0	0.680229	-0.531079	-0.361208	0.939838	0.43667	1
FBgn0020930	0	0.338788	-0.721687	-0.435487	0.0673357	-0.159814	1
FBgn0021818	0	0.452671	-0.267458	-0.243708	0.168433	-0.172372	1
FBgn0021825	0	0.191105	-0.0229979	-0.658549	-0.159835	0.303145	1
FBgn0021906	0	0.181165	-0.90378	-0.796704	-0.32705	-0.257871	1
FBgn0021967	0	0.165169	-0.347916	0.161143	-0.322553	0.0454437	1
FBgn0021979	0	-0.581354	-0.765973	-0.934656	0.0784636	-0.202471	1
FBgn0022768	0	0.0263208	-1.20381	-0.61975	0.708455	-0.0705144	1
FBgn0022985	0	-0.155807	-1.28076	-0.864956	-0.280017	-0.116483	1
FBgn0023095	0	0.158264	-0.495319	-0.166424	0.94907	-0.0660671	1
FBgn0023097	0	0.633445	-0.383723	-0.0427437	0.0694814	0.926983	1
FBgn0023169	0	0.406744	-0.393439	0.00704768	0.528242	0.0888535	1
FBgn0023170	0	0.793529	-0.644236	0.274667	0.310898	-0.552034	1
FBgn0023213	0	0.298691	0.0711191	-0.0326124	-0.113253	0.0203949	1
FBgn0023458	0	0.584299	-0.777455	-0.00407296	0.335859	-0.721222	1
FBgn0023506	0	0.0396916	-0.0349689	-0.19573	-0.380903	0.500299	1
FBgn0023508	0	0.0199645	-0.345619	-0.161703	-0.0245794	0.576339	1
FBgn0023511	0	-0.364102	-0.590956	-0.450183	-0.0620151	-0.197522	1
FBgn0023512	0	-0.109028	-0.415245	-0.769828	0.0428246	0.103758	1
FBgn0023516	0	0.10667	-1.18201	-0.70715	0.349234	0.150763	1
FBgn0023517	0	-0.0328922	-0.162574	-1.37103	-0.758173	0.767423	1
FBgn0023518	0	0.0764011	-1.05795	-0.185081	-0.36309	-0.771722	1
FBgn0023531	0	-0.180325	-0.728635	0.515238	0.443278	-0.472334	1
FBgn0023540	0	-0.974952	-0.0137332	-1.45247	0.119002	0.808839	1
FBgn0024234	0	-0.524146	-0.405079	-0.182836	0.137379	0.200193	1
FBgn0024245	0	-1.31012	0.171642	-0.01228	0.587736	0.255426	1
FBgn0024329	0	-1.00513	-0.0845599	-0.157973	0.632791	0.0777445	1
FBgn0024362	0	-0.107911	0.0368842	-0.169002	0.0374168	0.598725	1
FBgn0024432	0	0.101713	-0.0371827	0.00350614	0.330023	0.0941651	1
FBgn0024509	0	0.0217698	-0.66251	-0.716781	0.321619	0.0384063	1
FBgn0024733	0	0.717327	-0.173074	0.293567	0.150942	-0.40556	1
FBgn0024841	0	-0.321295	0.0770166	0.192025	0.392546	-0.806129	1
FBgn0024921	0	-0.356776	0.0280415	-0.382378	0.048016	0.353427	1
FBgn0024987	0	-0.0279153	0.0605615	-0.18215	-0.244706	0.00116044	1
FBgn0024994	0	-0.0546188	-0.839899	-0.419162	0.83231	-0.666918	1
FBgn0024996	0	0.16861	0.0386396	-0.48856	-0.135428	0.380424	1
FBgn0025109	0	0.0807359	-0.135811	-0.145687	0.319837	0.328501	1
FBgn0025286	0	0.703341	-0.183735	0.330737	0.149219	-0.243547	1
FBgn0025352	0	0.0617919	-1.03664	-0.623284	0.00554332	0.185263	1
FBgn0025455	0	0.126838	-0.455327	-0.0728978	0.474997	-0.0722863	1
FBgn0025592	0	-0.366317	-0.237241	-0.232723	-0.39919	0.44165	1
FBgn0025621	0	0.257255	-0.879731	-0.815349	0.437437	-0.208047	1
FBgn0025624	0	-0.618925	0.0258662	-0.247028	0.0462133	0.187382	1
FBgn0025628	0	-0.0537044	-1.16636	-0.463782	-0.0396957	-0.497112	1
FBgn0025640	0	-0.346455	-1.42326	-0.4354	1.06063	0.916769	1
FBgn0025687	0	0.231588	-0.254235	-0.161336	0.839827	-0.30868	1
FBgn0025724	0	0.307546	-0.306612	-0.342936	0.422914	-0.195889	1
FBgn0025725	0	0.580275	-0.694861	-0.361104	0.565987	-0.298981	1
FBgn0025742	0	0.336098	-0.885558	-0.683952	-0.121749	-0.119097	1
FBgn0025743	0	-0.377862	-0.815261	-0.665182	0.0688387	-0.196598	1
FBgn0025790	0	-0.0103717	-0.14514	-0.145561	0.453917	0.58253	1
FBgn0025839	0	0.28559	-0.283263	-0.00552789	-0.162846	0.269237	1
FBgn0025864	0	0.457065	-0.649691	0.102738	0.34023	0.375908	1
FBgn0026083	0	0.00531899	-0.839597	-0.227172	-0.0900285	-0.481641	1
FBgn0026089	0	0.432667	-0.23834	0.0984191	-0.130934	0.50298	1
FBgn0026147	0	-0.108626	-0.285527	-0.0955885	0.550766	0.121025	1
FBgn0026160	0	-0.361295	-0.923661	-0.482614	0.418766	-0.621766	1
FBgn0026181	0	-0.17036	-0.344184	0.0960168	0.0848758	-0.279279	1
FBgn0026206	0	-0.608222	-0.31724	0.0666976	0.669727	-0.146915	1
FBgn0026259	0	-0.242022	-1.44451	-1.11252	0.309181	-0.514642	1
FBgn0026317	0	0.140226	-0.121856	-0.0773095	-0.0847724	0.0793733	1
FBgn0026370	0	-0.0792403	-0.40152	-0.22423	0.81849	0.0438307	1
FBgn0026372	0	0.0652384	-0.917992	-0.831347	-0.261341	-0.361826	1
FBgn0026375	0	0.161786	-0.772133	-0.156911	0.95742	-0.241725	1
FBgn0026409	0	0.425118	-0.786832	-0.583154	0.458578	-0.681919	1
FBgn0026428	0	-1.04741	-0.718353	0.0860199	1.78575	-0.617687	1
FBgn0026441	0	-0.289187	-0.753215	-0.467474	0.369708	0.203512	1
FBgn0026575	0	1.09203	-0.745358	-0.181156	0.00125969	-0.626216	1
FBgn0026577	0	-0.421094	-0.638351	-0.438422	0.0429329	-0.641133	1
FBgn0026597	0	0.0701123	-0.325234	0.0163583	-0.155296	-0.366297	1
FBgn0026602	0	0.0642021	-1.16837	-0.21619	0.414683	-1.91979	1
FBgn0026619	0	0.0319148	-0.0498042	-0.960499	1.32496	0.74754	1
FBgn0026872	0	0.297009	-0.879259	-0.490398	-0.0223425	-0.322363	1
FBgn0027094	0	0.359729	-0.892239	-0.737405	0.166457	0.648765	1
FBgn0027279	0	-0.266163	-0.244977	-0.224106	0.540344	0.23645	1
FBgn0027363	0	0.0753318	-0.383073	-0.205979	-0.129772	0.0549567	1
FBgn0027493	0	-0.667556	-1.49698	-1.57434	0.551959	-0.12231	1
FBgn0027494	0	3.13924	0.34377	-0.738023	-0.62811	-0.744812	1
FBgn0027496	0	0.599865	-0.0510633	-0.257687	0.736611	0.477601	1
FBgn0027503	0	-0.0503339	-0.245155	-0.285055	-0.0618735	0.628283	1
FBgn0027504	0	0.0552421	0.185387	-0.0288799	-0.170243	-0.0100234	1
FBgn0027532	0	-0.111279	-0.392702	-0.407484	0.00622864	-0.332581	1
FBgn0027535	0	0.180236	0.0516899	-0.124938	0.630455	-0.227731	1
FBgn0027552	0	0.581875	-0.519668	-0.190859	1.05793	0.137126	1
FBgn0027561	0	0.712156	-0.482565	0.245043	0.378674	-0.288263	1
FBgn0027564	0	-0.225003	-0.10182	-0.149732	0.166277	0.170708	1
FBgn0027569	0	-0.307488	-0.0243757	-0.36451	-0.240154	0.164683	1
FBgn0027581	0	-0.914977	-0.948345	-0.252134	0.947178	0.330037	1
FBgn0027588	0	-0.0111993	-0.366471	-0.123599	0.453519	0.747216	1
FBgn0027598	0	-0.56399	-0.912435	-0.272792	0.654753	0.821258	1
FBgn0027605	0	-0.240506	-0.0595505	-0.575018	-0.153583	0.057734	1
FBgn0027607	0	-0.23032	-0.202213	0.0322692	0.385887	0.0218871	1
FBgn0027609	0	-0.0950655	-0.423688	-0.150487	0.071311	0.326554	1
FBgn0027657	0	-1.07873	-0.402064	-2.1054	1.06809	0.36602	1
FBgn0027660	0	0.280903	-0.384751	0.0248046	0.183949	0.698381	1
FBgn0027785	0	-0.244986	-0.301904	-0.41189	-0.00353524	0.316343	1
FBgn0027864	0	0.118242	-0.529164	0.211317	-0.028404	-0.689642	1
FBgn0028325	0	0.866609	-0.234268	-0.325155	-0.284054	-0.150918	1
FBgn0028343	0	-0.0957718	-0.297224	-0.175674	0.400635	-0.532654	1
FBgn0028360	0	-0.782901	-0.783497	-0.911984	-0.413847	2.0101	1
FBgn0028380	0	0.892558	-0.822136	-0.413108	1.96945	-0.0925271	1
FBgn0028398	0	0.24029	-0.153518	0.31813	0.143208	-0.0377254	1
FBgn0028480	0	-0.395139	-0.465416	-0.588819	-0.0150247	0.100195	1
FBgn0028484	0	0.279686	-0.504636	-0.0394807	0.343984	0.197662	1
FBgn0028494	0	-0.0222613	-1.03436	-0.762339	0.539407	1.00777	1
FBgn0028497	0	0.179509	-0.314264	-0.00368538	0.207111	0.817877	1
FBgn0028509	0	1.97031	-0.966103	-0.217151	0.48144	0.24511	1
FBgn0028577	0	0.551659	-0.674073	-0.35294	0.100431	0.187931	1
FBgn0028717	0	-0.464555	-0.540914	0.038069	0.336464	-0.590629	1
FBgn0028953	0	1.22148	-0.205065	-0.0376323	-0.366897	0.164233	1
FBgn0028968	0	0.46317	-0.723927	-0.352075	0.371125	-0.216979	1
FBgn0028969	0	0.441151	-0.45888	-0.415737	0.458581	0.272996	1
FBgn0028970	0	-0.549628	-1.57136	-1.04196	-0.0732573	-0.220184	1
FBgn0029093	0	-0.811295	0.0999336	-0.373791	0.198715	0.52323	1
FBgn0029095	0	0.0969616	-0.973014	0.13273	1.9136	0.461288	1
FBgn0029131	0	-0.15584	-0.891816	-0.341776	1.03742	0.712773	1
FBgn0029155	0	2.22732	-0.58009	-0.86095	-0.580133	-0.343508	1
FBgn0029157	0	-0.00542596	-0.593431	-0.087959	-0.0915345	-0.212501	1
FBgn0029158	0	0.109176	-0.0457975	-0.0347136	-0.363967	0.176835	1
FBgn0029161	0	-0.807553	-1.08671	-0.856197	0.300066	-0.890207	1
FBgn0029504	0	-0.195099	-1.4922	-0.716096	1.06419	0.661954	1
FBgn0029531	0	-0.422777	-1.16949	0.224412	1.31774	-0.966355	1
FBgn0029648	0	0.0521595	-1.067	-0.618616	0.576099	0.600787	1
FBgn0029685	0	-0.0690608	-0.427441	-0.503256	-0.196702	0.0882205	1
FBgn0029718	0	0.122816	-0.184092	-0.0476558	-0.293238	-0.0432002	1
FBgn0029736	0	-0.130604	-1.07381	-0.338508	0.046111	-0.565503	1
FBgn0029737	0	0.168092	-0.416014	-0.530015	0.0739324	0.803799	1
FBgn0029778	0	-0.510663	-0.320938	0.154267	0.250732	-0.324476	1
FBgn0029785	0	0.572368	-0.579601	-0.137954	-0.125123	-0.531142	1
FBgn0029789	0	-0.423604	-0.3171	0.272724	-0.0461997	0.31445	1
FBgn0029840	0	-0.477195	-1.07669	-0.570202	0.190205	-1.0974	1
FBgn0029860	0	0.273649	-0.243675	-0.228352	0.810044	0.273918	1
FBgn0029863	0	0.968511	-1.65709	-1.49408	0.466123	-0.789669	1
FBgn0029870	0	0.247955	-1.23456	-0.908306	-0.414451	-0.0606534	1
FBgn0029881	0	-0.68057	-1.69033	-0.210359	1.70499	0.955749	1
FBgn0029891	0	-0.587792	-1.05477	-0.490429	-0.223008	0.248116	1
FBgn0029892	0	-0.251789	-0.522186	-0.83962	-0.204539	-0.126321	1
FBgn0029894	0	-0.0158066	-0.479181	-0.245262	0.184815	-0.479997	1
FBgn0029897	0	0.129253	-0.398566	-0.374659	-0.289127	-0.352633	1
FBgn0029899	0	-0.333933	-0.402768	-0.463632	0.442987	-0.239558	1
FBgn0029912	0	-0.166977	-1.10657	-0.295622	-0.00390254	-0.45285	1
FBgn0029914	0	-0.503996	-0.18851	-0.267933	0.246328	-0.26983	1
FBgn0029936	0	-0.314064	0.0266965	-0.52237	0.272372	-0.263367	1
FBgn0029939	0	0.236012	-2.07139	-1.05669	0.684971	-0.490519	1
FBgn0029941	0	-0.44374	-0.728173	-0.442682	-0.0541461	-0.466152	1
FBgn0029976	0	-0.522382	-0.376217	-0.0683481	0.42638	0.195158	1
FBgn0029979	0	-0.777571	-0.756086	-0.418948	0.200852	-0.617525	1
FBgn0030018	0	0.0404873	-0.579881	-0.197402	0.691602	-0.0903205	1
FBgn0030039	0	-0.201356	0.129845	-0.0292015	0.179622	-0.00772165	1
FBgn0030049	0	-0.314147	-0.159345	0.0295673	0.324511	0.427499	1
FBgn0030052	0	-0.647932	-0.81723	-0.863083	0.222058	1.28652	1
FBgn0030053	0	0.296123	-0.223955	-0.656541	-0.44035	-0.0592958	1
FBgn0030055	0	0.234024	-0.698592	-0.143923	0.199807	0.680224	1
FBgn0030087	0	-0.350693	-1.19286	-0.568442	-0.382713	0.137034	1
FBgn0030089	0	-0.335873	-0.858557	-0.261777	0.33799	-1.0553	1
FBgn0030121	0	-0.508698	-0.628635	-0.372647	-0.331529	0.0330819	1
FBgn0030136	0	0.703657	-0.298831	0.282106	0.309679	-0.027482	1
FBgn0030137	0	0.225332	0.0150151	-0.0478905	0.566848	-0.416881	1
FBgn0030228	0	-0.324151	-0.906059	-0.401062	0.384295	-0.0586423	1
FBgn0030239	0	0.283115	-0.305182	-0.44349	0.395221	0.949454	1
FBgn0030243	0	0.0838873	-0.523426	-0.0313737	0.0489198	-0.348704	1
FBgn0030246	0	0.11646	-0.872429	-0.676533	-0.0447905	0.316224	1
FBgn0030263	0	-0.129655	-0.963494	-0.765378	0.138863	0.441267	1
FBgn0030266	0	-0.0314629	-1.65505	-0.473516	-0.0296897	-0.862291	1
FBgn0030268	0	0.068259	-0.223325	-0.738185	-0.119277	-0.254725	1
FBgn0030269	0	0.350973	-0.355064	-0.258302	0.26079	0.0500286	1
FBgn0030271	0	0.465563	-0.381364	-0.395209	0.155384	0.0750879	1
FBgn0030274	0	0.206502	0.0852899	-0.325642	-0.130821	0.174284	1
FBgn0030276	0	0.319006	-0.00863009	-0.211421	0.686544	0.261818	1
FBgn0030291	0	-0.123793	-0.177365	-0.00862462	0.010484	0.20757	1
FBgn0030292	0	0.288778	-0.254283	-0.181486	0.155658	0.0492724	1
FBgn0030293	0	0.0141277	-0.749811	-0.547925	-0.0189708	-0.417222	1
FBgn0030327	0	0.0363392	-0.366644	0.299931	0.855545	0.355992	1
FBgn0030328	0	-0.0905475	-0.451028	-0.309454	0.389208	-0.313515	1
FBgn0030330	0	0.552501	-0.373106	-0.297813	-0.263457	-0.0210362	1
FBgn0030346	0	0.32145	-0.691459	-0.484796	-0.235171	-0.224005	1
FBgn0030354	0	-0.0375465	-1.03304	-0.457206	-0.0471091	-0.667682	1
FBgn0030366	0	-0.32198	0.0328845	-0.463801	0.247984	-0.152852	1
FBgn0030410	0	-0.0239226	-0.289287	-0.638624	-0.0404594	0.123989	1
FBgn0030431	0	0.857003	0.0884287	-0.0688796	-0.646765	0.123998	1
FBgn0030435	0	0.49305	-0.101371	-0.562119	0.351581	0.102085	1
FBgn0030447	0	0.0509808	0.211476	-0.304985	-0.337625	0.301234	1
FBgn0030478	0	-1.02131	-0.72114	-1.10566	-0.0973422	0.365956	1
FBgn0030502	0	-0.31009	-0.755359	-0.325376	1.02735	0.0507783	1
FBgn0030528	0	-0.177902	-0.459494	-0.536125	0.157759	-0.159936	1
FBgn0030555	0	0.61029	-0.339596	0.46351	0.0239051	0.009227	1
FBgn0030582	0	-0.193362	-1.23545	-0.823582	0.0764708	-0.453182	1
FBgn0030605	0	0.260267	-0.271184	-0.0337593	0.204364	0.237384	1
FBgn0030616	0	0.566261	-0.295868	0.143629	0.0668191	-0.158906	1
FBgn0030645	0	0.0774011	-0.715268	-0.417977	0.390751	0.242213	1
FBgn0030653	0	1.73748	-0.298264	-0.337653	-0.391996	-0.00116614	1
FBgn0030674	0	0.117682	-0.738145	-0.0957942	0.32931	-0.517776	1
FBgn0030701	0	0.544204	-0.319856	-0.0825209	0.193756	0.470103	1
FBgn0030733	0	0.612264	-0.356762	0.239819	-0.0431273	0.0535157	1
FBgn0030758	0	-0.238655	-0.603347	0.0301879	1.05868	-0.00240774	1
FBgn0030800	0	0.400341	-0.00310844	-0.296121	-0.034628	0.462175	1
FBgn0030809	0	0.28562	-0.704251	-0.0576378	-0.740762	0.201916	1
FBgn0030812	0	-0.301035	-0.74941	-0.236175	0.170808	-0.567988	1
FBgn0030838	0	0.0212481	-0.0306966	-0.252018	0.0229267	0.240529	1
FBgn0030869	0	0.146717	-0.384911	0.208089	0.698961	0.545222	1
FBgn0030872	0	0.162263	-0.775186	-0.463362	0.444308	0.828852	1
FBgn0030892	0	0.0653211	0.0914469	-0.0296518	0.0505072	0.129598	1
FBgn0030973	0	-0.168823	-0.0773675	-0.398094	0.0443313	-0.0442062	1
FBgn0030990	0	0.401503	-1.11355	-0.392536	0.528944	-0.271099	1
FBgn0031016	0	-0.520073	-0.78956	-0.423954	0.295364	-0.986995	1
FBgn0031021	0	-0.0473052	-0.146089	-0.256515	-0.0288172	0.147004	1
FBgn0031023	0	0.151814	-0.808923	0.0819815	0.267599	-0.194696	1
FBgn0031030	0	0.0945758	-0.252887	0.0839925	-0.00474528	-0.00564488	1
FBgn0031044	0	-0.56583	-0.623156	-0.106508	-0.0904103	-0.263879	1
FBgn0031048	0	-0.145824	-1.33511	-1.13498	-0.336198	-0.248039	1
FBgn0031050	0	0.0962691	-0.546131	-0.776266	0.105499	0.875839	1
FBgn0031053	0	-0.922306	-0.560991	-0.124626	0.498546	-0.350087	1
FBgn0031057	0	-0.251323	-1.0023	-1.04917	-0.22905	-0.549953	1
FBgn0031066	0	0.139807	-0.175827	0.38386	0.129307	-0.507851	1
FBgn0031099	0	0.309376	-1.20938	-0.108479	0.51199	0.470853	1
FBgn0031106	0	0.352508	-1.05498	-0.70056	0.370096	0.784519	1
FBgn0031114	0	-0.0507866	-0.499765	-0.652913	-0.413957	-0.127084	1
FBgn0031115	0	0.501741	-0.110628	-0.295886	-0.0639373	0.504091	1
FBgn0031118	0	0.832934	-0.699802	-0.0728434	-0.0192852	0.529873	1
FBgn0031143	0	1.37419	0.125515	-0.237169	-0.567838	0.046175	1
FBgn0031148	0	-2.31466	-0.928786	-0.390218	0.677267	0.46002	1
FBgn0031191	0	-0.348938	-0.726076	-1.66895	0.527741	1.23302	1
FBgn0031213	0	0.764996	-0.458136	-0.915356	-0.622999	0.0540979	1
FBgn0031231	0	-0.0131912	-0.0780636	-0.0492494	-0.0708036	-0.176018	1
FBgn0031238	0	0.528728	-0.299411	-0.485009	-0.546853	0.185388	1
FBgn0031260	0	0.60043	-0.336294	-0.119208	1.2229	0.472003	1
FBgn0031261	0	1.57577	-2.10394	0.105525	-0.431116	0.156096	1
FBgn0031287	0	0.166085	0.220008	-0.526242	-0.172311	0.346375	1
FBgn0031298	0	0.411981	-0.838455	-0.595266	-0.0543343	-0.173513	1
FBgn0031312	0	-0.636836	-0.566729	-0.447617	0.486458	-0.336128	1
FBgn0031361	0	0.135096	-0.17991	0.0449705	0.0658181	-0.171497	1
FBgn0031413	0	0.0298937	-0.300805	0.363262	-0.00443174	0.441862	1
FBgn0031420	0	0.0603047	-0.593298	0.15409	-0.0859807	0.365558	1
FBgn0031436	0	0.365276	-0.240783	-0.0169076	-0.343301	-0.11801	1
FBgn0031437	0	-0.00300051	-0.1753	-0.0625234	-0.237756	-0.204927	1
FBgn0031450	0	0.285722	-0.579924	-0.0862316	0.133774	-0.326124	1
FBgn0031461	0	0.495713	-0.196234	-0.260944	-0.92731	0.557822	1
FBgn0031483	0	-0.575773	-0.0783049	0.0435437	0.65838	0.150045	1
FBgn0031484	0	-0.308227	0.142463	0.0820793	0.61994	-0.622853	1
FBgn0031485	0	-0.169428	-0.182674	-0.250735	0.11319	-0.180153	1
FBgn0031498	0	-0.103156	-0.12866	-0.194695	-0.364218	0.226544	1
FBgn0031590	0	-0.775751	0.288609	-0.246948	0.239068	0.0544749	1
FBgn0031603	0	0.112579	-0.221169	0.332152	-0.0101155	-0.439929	1
FBgn0031640	0	0.30314	0.136963	-0.314014	-0.482603	0.472176	1
FBgn0031682	0	-0.627172	-0.58156	-0.731562	-0.209625	0.00314207	1
FBgn0031688	0	-0.40617	0.120978	-0.540446	1.82004	0.464605	1
FBgn0031698	0	-0.193216	-0.912487	-0.310248	0.261792	-0.46978	1
FBgn0031713	0	-0.259941	-0.568635	-0.654686	-0.488036	0.122234	1
FBgn0031759	0	0.0184453	-0.490489	-0.361201	0.291183	-0.224947	1
FBgn0031771	0	0.19147	-0.358672	-0.533856	-0.225251	0.302342	1
FBgn0031799	0	0.483373	-0.383627	0.357669	-0.0127547	0.400914	1
FBgn0031818	0	0.0260873	-0.523015	-0.321384	0.987985	0.61096	1
FBgn0031824	0	0.0712533	-0.953055	-1.06243	-0.0874355	0.967655	1
FBgn0031883	0	-0.209708	-0.852285	-0.433405	-0.101497	-0.776471	1
FBgn0031912	0	-0.166452	-0.53959	-0.587927	-0.0477199	0.381965	1
FBgn0031979	0	0.358223	-0.25914	-0.197372	0.338603	-0.218621	1
FBgn0031980	0	0.764215	-0.411312	0.218561	0.2784	-0.414606	1
FBgn0031987	0	0.700735	-0.768806	-0.721945	-0.149504	1.053	1
FBgn0031995	0	0.349637	-0.00146075	-0.485537	-0.626392	1.08489	1
FBgn0032047	0	-0.0826739	-1.77124	-0.218524	-0.0231	0.0671701	1
FBgn0032122	0	1.86444	-1.42956	-0.784332	1.62657	-1.1121	1
FBgn0032160	0	-0.525957	-0.0545794	-0.206926	-0.36703	0.509093	1
FBgn0032161	0	-0.906636	-0.679175	0.398514	0.761049	0.642904	1
FBgn0032162	0	0.741905	-0.23148	-0.0992613	-0.338876	0.469521	1
FBgn0032170	0	0.392036	-0.385577	-0.619957	-0.167731	0.422031	1
FBgn0032171	0	-0.0411393	-0.138807	-0.481367	-0.397076	0.0917172	1
FBgn0032191	0	0.416631	-0.555271	-0.339114	0.103335	0.838807	1
FBgn0032202	0	0.39628	-0.439087	-0.0281102	-0.190675	-0.637955	1
FBgn0032205	0	-0.0232458	-0.189836	0.438007	-0.203912	-0.00112092	1
FBgn0032341	0	0.286414	-0.48545	0.0932346	0.0998174	-0.472962	1
FBgn0032378	0	-0.24093	-0.037387	-0.209438	-0.125063	0.226074	1
FBgn0032393	0	-0.338536	-0.744942	-0.991836	-0.0737251	0.310777	1
FBgn0032399	0	0.201782	-0.42802	-0.894305	0.479689	-1.38293	1
FBgn0032400	0	-0.260254	-0.745779	-0.0476827	1.21379	-0.479481	1
FBgn0032407	0	0.0786201	-0.349323	-0.777944	-0.224895	0.113535	1
FBgn0032456	0	0.133402	-0.523462	-0.655204	-0.200319	-0.226596	1
FBgn0032465	0	0.257854	0.00640193	-0.252929	0.296775	-0.191383	1
FBgn0032481	0	0.153273	-0.099593	-0.0392715	-0.520567	0.129082	1
FBgn0032511	0	0.127775	0.01735	0.193109	-0.135284	-0.195366	1
FBgn0032517	0	0.140037	-0.242966	-0.0332287	-0.333573	0.0591434	1
FBgn0032518	0	0.214265	-0.318728	-0.303567	-0.164686	-0.31072	1
FBgn0032629	0	0.260903	-0.160632	-0.520643	-0.0541701	0.248432	1
FBgn0032683	0	0.470482	-0.605642	-1.08428	-0.464625	0.669763	1
FBgn0032702	0	-0.506315	0.0307713	-0.212879	0.323067	0.422355	1
FBgn0032704	0	0.22755	-0.22314	-0.156125	-0.0103789	0.608143	1
FBgn0032715	0	-0.328762	-0.0470773	-0.378878	0.864316	0.644739	1
FBgn0032748	0	0.0305311	-0.373288	0.00732574	0.185047	-0.069473	1
FBgn0032814	0	0.472472	-0.459126	-0.593534	0.0374801	0.497879	1
FBgn0032817	0	0.308775	-0.210994	-0.00269895	-0.234763	-0.258068	1
FBgn0032901	0	-0.316066	-0.632066	-0.595174	1.09793	0.0306617	1
FBgn0032940	0	-0.200041	-0.207932	-0.133407	-0.34077	0.179427	1
FBgn0032987	0	0.739201	-0.298883	0.354667	0.194193	-0.508545	1
FBgn0033000	0	0.32726	-0.269129	0.238266	0.296718	-0.316647	1
FBgn0033051	0	0.847202	-1.34058	-0.834334	0.603712	-1.30512	1
FBgn0033054	0	1.72895	-0.202202	-0.0577369	-0.0226625	-1.12899	1
FBgn0033159	0	1.37034	-0.829627	-0.508429	0.523651	-0.819303	1
FBgn0033184	0	0.0497248	-0.830336	-1.07181	-0.239831	0.681277	1
FBgn0033209	0	-0.0903948	-0.094176	0.428093	0.139132	-0.240121	1
FBgn0033339	0	0.0556978	-0.631095	-0.158395	0.844089	-0.592147	1
FBgn0033349	0	-0.0272694	-0.574046	-0.30111	-0.215307	-0.385134	1
FBgn0033350	0	1.14081	-0.0847835	-0.534966	0.237447	0.556726	1
FBgn0033375	0	0.0508222	0.0135334	-0.163535	0.257762	0.0409846	1
FBgn0033405	0	3.27682	-1.64114	-2.65118	1.08225	-0.356264	1
FBgn0033426	0	-0.47894	0.0328184	-0.0835935	0.0695306	0.369629	1
FBgn0033463	0	0.263949	-0.433529	-0.326843	0.0366494	-0.367095	1
FBgn0033465	0	-0.390065	-0.62773	-0.323197	-0.205735	-0.281625	1
FBgn0033480	0	0.00801908	-0.408771	-0.28263	0.0530447	0.263226	1
FBgn0033482	0	-0.145091	-0.278117	-0.370839	0.282912	0.726401	1
FBgn0033538	0	-0.968899	-0.816849	-1.40795	0.885476	0.751333	1
FBgn0033539	0	-0.207878	0.134277	-0.335471	-0.1684	0.151512	1
FBgn0033699	0	0.685075	-0.28813	0.163858	-0.0586727	-0.505755	1
FBgn0033734	0	-0.209156	-0.0399649	0.0113022	-0.0159803	-0.0879077	1
FBgn0033762	0	-0.409067	0.211846	-0.183325	-0.228055	0.38259	1
FBgn0033783	0	0.104584	-0.337491	-0.295782	-0.170387	0.415054	1
FBgn0033808	0	0.331708	-0.44635	-0.0657504	-0.791598	0.247253	1
FBgn0033812	0	0.279408	-0.434934	-0.414992	-0.0637723	0.591254	1
FBgn0033814	0	0.182802	-0.358966	-0.218508	0.39672	0.656582	1
FBgn0033853	0	1.31421	-0.343996	-0.454441	-0.317342	0.707321	1
FBgn0033906	0	0.481617	-0.0808563	-0.0786118	-0.0904999	0.229383	1
FBgn0033912	0	0.69306	-0.418802	0.177859	0.030777	-0.322952	1
FBgn0033926	0	-0.389866	-0.537468	0.0304938	0.329819	0.573574	1
FBgn0033961	0	0.69505	-0.368707	0.520641	0.320737	-0.524241	1
FBgn0033972	0	0.443367	-0.077119	-0.188094	-0.348737	0.562172	1
FBgn0033988	0	0.727874	-0.0304345	-0.0663021	-0.246804	-0.225224	1
FBgn0034025	0	2.08766	-0.247958	-0.766039	0.318849	-0.146044	1
FBgn0034060	0	0.00150496	-0.543526	-0.583683	-0.441581	0.00641753	1
FBgn0034071	0	-0.117969	-0.950823	-0.525186	0.290585	-0.210211	1
FBgn0034137	0	0.185961	-2.49782	-0.368685	0.20016	1.23591	1
FBgn0034138	0	0.641031	-0.285916	0.198036	0.0411791	-0.491195	1
FBgn0034158	0	0.278905	0.0421802	-0.668851	1.19712	-0.533077	1
FBgn0034181	0	0.482996	0.143904	-0.515221	0.0950799	0.539971	1
FBgn0034242	0	0.123689	0.112055	0.00209093	-0.183377	-0.260829	1
FBgn0034248	0	0.232571	-0.37915	0.131971	0.346446	-0.0977246	1
FBgn0034399	0	0.0774159	-0.355778	-0.310492	1.32023	-1.55794	1
FBgn0034504	0	-0.281913	-0.939924	-0.384205	0.0378784	-0.782612	1
FBgn0034505	0	2.06325	-1.16043	-1.05004	0.0778155	-0.147963	1
FBgn0034521	0	-0.0899358	-0.318413	-0.288878	0.00984939	-0.154475	1
FBgn0034535	0	-0.332222	-0.0439254	0.139653	0.747407	-0.124017	1
FBgn0034543	0	0.18478	-0.178493	-0.202273	0.642786	0.000182679	1
FBgn0034565	0	2.38977	-0.493383	-1.02191	-0.641496	-0.00306238	1
FBgn0034576	0	0.171233	-0.195929	0.0782083	-0.379821	0.0070907	1
FBgn0034643	0	0.219926	-0.434898	-0.103407	0.100215	-0.012813	1
FBgn0034743	0	0.557336	-0.29018	0.121667	-0.0156675	-0.46533	1
FBgn0034858	0	0.559345	-1.16701	-0.813374	0.0537229	-0.0245456	1
FBgn0034876	0	0.453126	-1.1947	-1.23352	0.021138	-0.49299	1
FBgn0034893	0	-0.377918	-0.27693	-0.121343	-0.0370147	0.232032	1
FBgn0034914	0	0.0797607	-0.508519	-0.240998	0.322873	0.178994	1
FBgn0034968	0	0.395287	-0.290324	0.048847	-0.0517437	-0.394244	1
FBgn0034970	0	0.0627353	-0.0107707	-0.131271	0.168564	0.618654	1
FBgn0034986	0	0.385227	-0.887045	-0.155582	-0.416194	-0.330302	1
FBgn0034989	0	0.297104	-0.419709	-0.353868	-0.493877	0.344012	1
FBgn0035046	0	0.107946	-0.205638	-0.209955	-0.258704	0.176993	1
FBgn0035060	0	-0.260644	-0.819494	-0.298231	-0.0513069	-0.481278	1
FBgn0035102	0	-0.608102	-0.137839	0.069922	0.933936	0.130693	1
FBgn0035106	0	0.0955136	-0.106953	-0.00988539	0.117629	0.113685	1
FBgn0035109	0	0.564218	-0.212934	0.418791	-0.492422	-0.102728	1
FBgn0035121	0	0.645664	-0.109551	-0.392619	0.668613	0.438105	1
FBgn0035137	0	-0.122391	-0.513389	-0.387109	-0.220582	0.233496	1
FBgn0035140	0	-0.555034	-0.47461	-0.288161	0.226966	-0.22545	1
FBgn0035153	0	0.306352	-0.494686	-0.850799	0.0774543	0.893018	1
FBgn0035195	0	0.29947	-0.846367	-0.80266	0.31777	-0.118906	1
FBgn0035207	0	0.130119	-0.133774	-0.14639	0.2024	0.288878	1
FBgn0035227	0	-0.482682	-0.426045	0.182948	0.310287	-0.0676156	1
FBgn0035228	0	-0.498215	-1.10189	-0.73285	-0.139285	-0.476417	1
FBgn0035243	0	0.00234143	-0.211375	-0.467274	-0.264301	0.397267	1
FBgn0035244	0	0.144755	-0.576795	-0.775861	-0.181897	0.0748612	1
FBgn0035262	0	-0.382052	-0.90819	0.0611758	1.3273	0.482209	1
FBgn0035268	0	-0.361025	-0.322386	-0.488846	-0.228784	0.0526404	1
FBgn0035283	0	-0.0160136	-0.232932	0.132718	0.242132	0.290207	1
FBgn0035323	0	0.185412	-0.574337	-0.135367	0.00935068	-0.0286067	1
FBgn0035355	0	0.49666	-0.676176	0.0689143	0.396401	-0.0913816	1
FBgn0035356	0	0.732283	-0.428197	0.0991057	0.045445	0.500681	1
FBgn0035372	0	-0.555029	-0.611108	-0.718392	-0.290697	0.233079	1
FBgn0035392	0	0.559035	-0.0919154	-0.178604	0.411726	-0.675216	1
FBgn0035397	0	0.243943	-0.256871	0.27165	1.03229	-0.485701	1
FBgn0035420	0	-0.297722	0.0172508	-0.10379	-0.374324	0.656636	1
FBgn0035422	0	0.345672	-0.337243	0.0471978	0.00525134	-0.45789	1
FBgn0035517	0	-0.492288	0.0385055	-0.07691	0.0404004	-0.104083	1
FBgn0035617	0	-0.485778	-0.133375	-0.467499	0.373229	-0.487413	1
FBgn0035632	0	0.252652	-0.474594	-0.411132	0.428712	1.06378	1
FBgn0035699	0	-0.589705	-0.300868	0.42552	0.306437	0.0284125	1
FBgn0035713	0	0.0762621	-0.680868	-0.423613	-0.375856	-0.45388	1
FBgn0035715	0	0.335217	0.0474942	-0.153264	0.232304	0.342702	1
FBgn0035720	0	0.557538	-0.835571	0.162362	0.512203	0.00889592	1
FBgn0035725	0	0.772819	0.208121	-0.257957	-0.647788	0.127476	1
FBgn0035770	0	0.831408	-0.297784	-0.390716	0.27183	0.118297	1
FBgn0035793	0	-0.0826968	-0.703008	-0.153775	-0.0554705	-0.345769	1
FBgn0035811	0	0.0897704	-0.741385	-1.12504	0.277068	0.586569	1
FBgn0035880	0	0.141905	-0.0882807	-0.0983535	-0.305493	0.672005	1
FBgn0035904	0	0.340673	-0.482154	-0.230046	-0.28306	-0.33272	1
FBgn0035964	0	-0.435852	-0.127619	-0.305314	0.186258	0.549258	1
FBgn0035997	0	-0.326177	-0.464547	-0.384325	-0.0403116	0.184652	1
FBgn0036032	0	0.0189421	-0.440043	0.216885	1.66163	0.324794	1
FBgn0036036	0	-0.679027	-0.150015	0.106757	0.326591	-0.13037	1
FBgn0036107	0	0.177642	-0.122005	0.0233171	-0.140387	0.270913	1
FBgn0036133	0	-0.539387	0.118521	-0.408671	0.0746871	1.00546	1
FBgn0036147	0	-0.0933281	0.0368155	9.07e-05	0.147094	0.119626	1
FBgn0036155	0	0.492437	-0.862066	-0.848244	-0.851278	-0.0896211	1
FBgn0036213	0	0.571964	-0.335211	0.0545087	-0.0693637	-0.395692	1
FBgn0036279	0	-0.202753	-1.27404	-0.656846	1.81571	0.646313	1
FBgn0036365	0	-0.541022	-0.412022	-0.404444	0.45245	-0.443106	1
FBgn0036373	0	0.561187	-1.00013	-0.794218	-0.0587475	0.683874	1
FBgn0036374	0	0.322304	-0.802062	-0.110112	0.420604	0.102986	1
FBgn0036398	0	0.142509	-0.284396	-0.00951111	0.592936	0.00359998	1
FBgn0036405	0	0.0292741	0.228659	-0.481049	-0.223006	0.388294	1
FBgn0036436	0	-0.030248	-2.52254	-0.303586	2.10011	-0.574262	1
FBgn0036451	0	-0.00288405	-1.25596	-0.455829	0.0853289	-0.700657	1
FBgn0036515	0	-0.190612	-0.160833	-0.314403	0.236012	-0.741783	1
FBgn0036576	0	0.349743	-0.721731	-0.532173	0.89657	0.676745	1
FBgn0036733	0	0.127621	-0.668281	-0.612642	-0.261207	0.30951	1
FBgn0036746	0	0.015683	-0.591651	-0.294416	0.15166	-0.41884	1
FBgn0036761	0	-0.193195	-0.525496	-0.447005	-0.123263	-0.204865	1
FBgn0036825	0	0.200695	-0.243353	-0.201163	-0.158533	-0.277249	1
FBgn0036827	0	0.090753	0.0681659	-0.0399366	0.126382	-0.320578	1
FBgn0036928	0	0.164778	-0.247662	0.205357	-0.0404866	-0.0241671	1
FBgn0036998	0	0.403931	-0.323989	0.253902	-0.467529	0.53557	1
FBgn0037001	0	0.0521838	-0.87701	-0.660246	-0.280599	-0.225094	1
FBgn0037011	0	0.20615	-0.251495	0.049105	0.0262351	0.0998055	1
FBgn0037018	0	0.31209	-0.242829	-0.0109646	-0.286241	0.167606	1
FBgn0037063	0	0.31236	-0.110264	-0.990536	-0.527178	1.22961	1
FBgn0037110	0	-0.396598	-0.101587	0.130473	-0.0740586	0.135366	1
FBgn0037116	0	-0.777672	-0.699169	0.0419806	0.465844	-0.164938	1
FBgn0037135	0	0.0972469	-1.46589	-0.781852	-0.244496	-0.447067	1
FBgn0037138	0	0.76413	0.117236	-0.259639	-0.111956	-0.15655	1
FBgn0037182	0	0.48936	-0.400799	-0.441731	0.0713567	-0.194983	1
FBgn0037213	0	0.0257254	-1.0236	-0.346535	1.1566	0.0905704	1
FBgn0037242	0	0.149578	-0.134141	-0.477784	-0.248581	0.256642	1
FBgn0037261	0	0.0939343	-0.303118	0.0399396	-0.111768	-0.573262	1
FBgn0037270	0	0.318401	0.0119228	-0.144936	0.0296695	-0.10509	1
FBgn0037297	0	0.020068	-0.674503	-0.375957	0.248983	-0.223158	1
FBgn0037312	0	-0.805632	-0.0503383	-0.296628	0.489922	0.251599	1
FBgn0037328	0	0.40878	-0.344407	-0.121669	-0.285618	-0.329273	1
FBgn0037329	0	-0.695748	-0.777773	-0.284826	0.0460771	-0.168381	1
FBgn0037332	0	0.032242	-0.443179	-0.0944108	0.468624	-0.215771	1
FBgn0037340	0	0.164439	-0.163518	-0.0841247	0.0691407	0.391402	1
FBgn0037341	0	0.120372	-0.348421	-0.639629	-0.0875432	1.19307	1
FBgn0037345	0	0.443517	-0.602551	-0.839366	0.537111	-0.148979	1
FBgn0037351	0	0.273701	-0.30659	-0.412286	-0.285163	-0.407259	1
FBgn0037360	0	-0.131938	0.102088	-0.472252	0.711656	0.375065	1
FBgn0037445	0	0.335455	-0.603346	-0.21151	-0.172291	-0.0683663	1
FBgn0037529	0	-0.174364	0.0578544	-0.00728707	-0.181197	0.167483	1
FBgn0037530	0	-0.00659322	-0.253833	-0.242783	0.450744	0.969175	1
FBgn0037536	0	0.118102	-0.252992	-0.160294	0.265473	-0.141639	1
FBgn0037602	0	0.630007	-0.462962	0.246171	0.144773	0.509814	1
FBgn0037606	0	0.470745	0.103076	-0.170363	-0.524689	0.167022	1
FBgn0037637	0	-0.905038	-0.176319	0.161911	0.378402	-0.381957	1
FBgn0037643	0	0.790708	0.031341	-0.203684	-0.390593	0.118251	1
FBgn0037646	0	0.850193	-0.937071	0.692535	1.96426	-0.0737381	1
FBgn0037655	0	0.0590503	-0.914952	-0.138983	-0.0661727	-0.323735	1
FBgn0037672	0	-0.779568	-0.518211	-0.526343	1.11507	0.175991	1
FBgn0037686	0	0.315123	-0.466655	-0.519396	-0.191893	-0.475527	1
FBgn0037702	0	0.400651	-0.414435	0.0182662	0.00356175	-0.300251	1
FBgn0037709	0	1.45868	-0.540718	-0.212009	0.136232	0.386361	1
FBgn0037760	0	0.281943	-0.0698645	0.163295	0.0532372	-0.0202542	1
FBgn0037777	0	0.259706	-0.261118	0.17179	-0.108123	0.49676	1
FBgn0037856	0	-0.272647	-0.703263	-0.508797	-0.0751874	-0.00888625	1
FBgn0037873	0	0.219768	-0.363204	-0.266834	-0.179549	0.176609	1
FBgn0037875	0	0.155037	-0.50475	-0.167186	0.694019	0.059988	1
FBgn0037877	0	0.564803	0.108231	-0.379436	-0.448755	-0.108166	1
FBgn0037880	0	-0.426198	-0.81389	-1.02675	-0.75994	0.613293	1
FBgn0037881	0	0.433677	-0.703144	-0.223232	0.541864	0.705807	1
FBgn0037883	0	0.024761	-1.10186	-0.521965	-0.569849	-0.310125	1
FBgn0037901	0	-0.271104	0.0783784	-0.351357	-0.149147	0.0827323	1
FBgn0037912	0	-0.51943	0.353747	-0.518471	0.96164	-0.557203	1
FBgn0037930	0	-0.211776	-0.407636	-0.128926	0.129603	0.572463	1
FBgn0037943	0	-0.493891	-0.137718	0.1855	0.0325144	-0.207227	1
FBgn0037978	0	0.019511	-0.225233	-0.151502	-0.215796	0.257662	1
FBgn0038020	0	-1.45968	-1.23363	0.411852	0.705013	-0.502834	1
FBgn0038039	0	-0.391666	-0.100448	-0.742512	0.151176	0.663399	1
FBgn0038055	0	-0.474871	-0.116671	-0.388482	-0.0150055	0.533868	1
FBgn0038108	0	0.562975	-1.06618	-0.328531	0.295058	0.453071	1
FBgn0038197	0	1.77943	-0.772128	-0.245845	0.950611	0.0596812	1
FBgn0038243	0	1.08089	-1.4901	-1.13826	1.70201	-0.462107	1
FBgn0038302	0	-0.27301	-0.564815	0.300216	1.45295	-0.656633	1
FBgn0038313	0	-0.385386	-0.0232218	-0.842496	-0.262416	0.702616	1
FBgn0038325	0	-0.279154	0.0598233	0.100913	0.412319	-0.285073	1
FBgn0038344	0	0.717091	-0.480867	-0.0837107	0.209039	0.463038	1
FBgn0038424	0	0.150271	-0.247496	-0.533344	-0.352523	0.564812	1
FBgn0038446	0	0.20195	-0.316547	0.211477	0.111089	-0.712606	1
FBgn0038454	0	-0.132871	-0.208505	0.129518	-0.157093	-0.261443	1
FBgn0038471	0	0.252299	-0.295313	-0.203581	-0.330383	-0.327282	1
FBgn0038535	0	-0.631819	-0.459082	-0.567698	1.53971	0.529827	1
FBgn0038569	0	-0.297385	-0.29372	-0.245193	0.722116	0.609847	1
FBgn0038617	0	0.626874	-0.983091	-0.0279143	0.27523	0.635588	1
FBgn0038638	0	0.313075	-0.298585	-0.568047	-0.411302	-0.187901	1
FBgn0038674	0	-0.412695	-0.288343	-1.29203	-0.450864	0.914674	1
FBgn0038745	0	0.788811	-0.42923	0.053122	-0.29278	-0.287348	1
FBgn0038747	0	0.909848	-0.292709	-0.219599	-0.597545	-0.222547	1
FBgn0038755	0	-0.0128365	-1.27345	-0.848515	0.592016	-0.1152	1
FBgn0038769	0	-0.0442239	-0.452923	-0.626282	0.78022	0.320691	1
FBgn0038834	0	0.560103	-0.199769	0.235238	0.0849531	-0.243551	1
FBgn0038861	0	0.468244	0.11883	-0.345091	0.258414	0.407123	1
FBgn0038893	0	-0.262603	-0.664328	0.096036	0.754942	-0.839562	1
FBgn0038922	0	0.388585	0.016016	-0.203313	-0.180647	0.32736	1
FBgn0038924	0	-0.356583	-0.189704	-0.110411	0.516912	-0.482197	1
FBgn0038950	0	0.383655	-0.500502	-0.333304	0.547574	0.314872	1
FBgn0038974	0	-0.392771	-0.0481118	-0.0762296	0.480091	0.426659	1
FBgn0039152	0	0.128097	0.0777084	0.0143393	-0.293314	-0.108563	1
FBgn0039169	0	0.313066	-0.546335	-0.380047	-0.1116	0.654283	1
FBgn0039207	0	0.116203	-1.42402	-1.18144	-0.206684	-0.00304551	1
FBgn0039219	0	-0.40366	-0.148788	-0.746698	-0.116119	0.0692802	1
FBgn0039300	0	0.621183	-0.428934	0.161272	-0.0568004	-0.566486	1
FBgn0039358	0	-0.251025	-0.398578	-0.315924	-0.32422	0.146106	1
FBgn0039359	0	0.515366	-0.465952	-0.0757983	-0.221342	-0.626647	1
FBgn0039451	0	0.0293318	-0.525414	0.0536056	0.0463714	-0.233304	1
FBgn0039507	0	-0.621746	-0.611515	-0.306473	0.74852	-0.213693	1
FBgn0039537	0	0.209018	-1.14882	-0.981215	0.872009	0.971609	1
FBgn0039590	0	-0.565542	-0.473131	0.0382693	0.428015	-0.647033	1
FBgn0039625	0	-0.669768	-0.107785	-0.580849	-0.0642173	0.688317	1
FBgn0039633	0	-0.272995	-0.581207	0.23753	0.269434	-0.420304	1
FBgn0039668	0	0.318209	-0.749552	-0.199771	0.2396	0.0742649	1
FBgn0039673	0	-0.752819	-1.27913	-0.620577	0.0117264	-0.459906	1
FBgn0039689	0	0.460048	-1.04968	-0.586501	-0.219748	0.832953	1
FBgn0039697	0	0.165486	-0.458008	-0.37792	-0.228201	-0.402414	1
FBgn0039702	0	-0.890015	-0.0378308	-0.864377	0.0920694	0.233068	1
FBgn0039713	0	0.254243	-0.304904	-0.298506	-0.290569	-0.370587	1
FBgn0039726	0	-0.218096	-0.236523	-0.519566	-0.272635	-0.0350454	1
FBgn0039757	0	0.341761	-0.105643	0.0339632	-0.213532	-0.56876	1
FBgn0039773	0	-0.160644	-0.156555	-0.0119764	-0.204875	0.130809	1
FBgn0039859	0	0.795436	-0.197161	-0.160953	0.558422	0.448628	1
FBgn0039875	0	0.479381	-0.268167	-0.101207	0.58792	0.641924	1
FBgn0039929	0	-0.0894197	-0.0585181	0.110758	0.141066	-0.0970897	1
FBgn0040007	0	0.683699	-0.472904	0.366704	-0.195215	-0.941845	1
FBgn0040064	0	-0.113311	0.12198	-0.433775	-0.0323067	0.625994	1
FBgn0040070	0	0.423922	-0.0756914	0.253374	1.26474	-1.05928	1
FBgn0040071	0	0.0509526	-0.939977	-0.495109	-0.0834871	-0.607594	1
FBgn0040087	0	0.159016	-0.243051	-0.302869	0.178234	-0.0276357	1
FBgn0040091	0	-0.898585	-0.247275	-0.160939	0.615817	-0.370325	1
FBgn0040208	0	-0.0292486	-0.223931	-0.0115581	0.47301	0.032683	1
FBgn0040234	0	-0.0948535	-1.82072	-0.186481	-0.0311735	-0.826136	1
FBgn0040285	0	-0.0522138	-0.262624	-0.351205	0.611615	0.316513	1
FBgn0040294	0	0.317404	0.352846	-0.176514	0.218314	-0.543314	1
FBgn0040297	0	-0.559985	-2.10901	-0.631286	2.02898	0.633917	1
FBgn0040309	0	-1.33241	-1.32118	-1.5961	0.638608	-0.550141	1
FBgn0040319	0	-1.18162	-0.690437	-0.62213	0.820363	-0.479764	1
FBgn0040336	0	-0.0767592	-0.298358	-0.207781	0.0715575	-0.197946	1
FBgn0040344	0	0.0709969	-0.536065	0.0701248	0.0985656	0.0422726	1
FBgn0040372	0	-0.27139	0.0643938	0.164058	0.585466	-0.647578	1
FBgn0040375	0	0.416774	-0.0717596	-0.36814	0.133466	0.614288	1
FBgn0040388	0	-0.436971	-0.710892	-0.0247522	1.18323	0.751076	1
FBgn0040475	0	-0.0425916	-1.01253	-0.52681	0.118414	-0.0147274	1
FBgn0040634	0	0.739066	-0.548656	0.0866027	-0.783301	0.0404973	1
FBgn0040743	0	2.71957	-1.33672	-1.21389	1.48814	-1.21106	1
FBgn0040793	0	0.626688	-0.425284	0.093051	-0.346458	-0.405045	1
FBgn0040918	0	-0.686671	-0.0784868	0.0365807	1.09849	0.183878	1
FBgn0040931	0	0.170836	-0.686635	-0.243675	-0.299805	-0.267494	1
FBgn0041203	0	0.486549	-0.302144	-0.192958	0.220419	0.0933286	1
FBgn0041585	0	-0.549841	-0.249178	-0.110155	1.79454	0.398524	1
FBgn0041630	0	-0.104712	-0.667715	0.387457	1.53165	0.702842	1
FBgn0041775	0	-0.0897381	-0.866694	-0.553014	-0.0114495	-0.414781	1
FBgn0042083	0	0.660079	-0.855971	-0.829565	-0.279333	0.723934	1
FBgn0042132	0	0.682939	-0.501716	0.113448	0.139144	-0.378286	1
FBgn0042174	0	0.148453	-0.82135	-0.000859577	0.129796	-0.669014	1
FBgn0043021	0	0.305132	-0.542371	0.437699	0.435047	0.31536	1
FBgn0043455	0	0.309138	-0.14912	0.0611167	-0.35259	0.110515	1
FBgn0043458	0	0.590356	-0.470709	-0.0440758	0.272947	0.656144	1
FBgn0043783	0	-1.31942	-2.16963	-0.52751	1.70091	-0.981158	1
FBgn0043796	0	0.127969	-0.531286	-0.0996609	-0.19136	-0.0645571	1
FBgn0043884	0	-0.148214	-0.947371	-0.16864	0.297611	-0.475499	1
FBgn0044323	0	-0.65455	-0.375591	-0.0299236	0.348193	-0.0268606	1
FBgn0045063	0	0.142236	0.0960139	-0.015771	0.0757275	0.105304	1
FBgn0045823	0	0.002946	-0.764785	-0.186782	0.538374	0.105452	1
FBgn0045862	0	0.149124	-0.796267	-0.408783	0.963792	0.474977	1
FBgn0046114	0	-1.07661	0.043137	-0.105304	1.20502	-0.301448	1
FBgn0046756	0	1.86619	-1.7624	0.308492	-0.683351	-1.97963	1
FBgn0050159	0	-0.118832	-0.297928	-0.192174	0.0635324	-0.188667	1
FBgn0050183	0	-1.0016	-0.431695	-0.250406	0.744947	-0.464572	1
FBgn0050359	0	0.51011	-0.437426	-0.584512	0.0175326	0.695193	1
FBgn0050373	0	0.0707202	-1.18407	-0.393886	-0.478566	0.259433	1
FBgn0050414	0	-0.231638	0.0536962	-0.202798	0.638791	0.375967	1
FBgn0050458	0	2.43198	-0.808058	-0.72959	-0.662653	-0.743586	1
FBgn0051038	0	0.560388	-0.921695	-0.257459	1.96602	0.0798751	1
FBgn0051064	0	0.573409	-0.668021	0.0172285	0.0816902	0.373058	1
FBgn0051126	0	0.042444	-0.416416	0.0943182	0.0354639	-0.580878	1
FBgn0051151	0	-0.0272729	-1.08364	-0.420106	-0.0425666	-0.966434	1
FBgn0051155	0	-0.581013	-0.151544	-0.181449	-0.23383	0.403667	1
FBgn0051163	0	0.31616	-0.62536	-0.0334306	-0.457269	-0.324914	1
FBgn0051211	0	0.0601634	-0.543144	0.116181	0.183256	0.190215	1
FBgn0051342	0	0.248682	-0.405459	-0.122713	-0.187547	0.315827	1
FBgn0051352	0	0.12905	-1.10198	-0.163769	0.700708	-0.200511	1
FBgn0051436	0	-0.0610248	-1.3833	-1.23665	1.57719	0.0584419	1
FBgn0051522	0	3.42014	-1.43828	-0.800401	0.246388	-1.06333	1
FBgn0051550	0	0.250787	-0.642968	-0.0474608	0.344341	0.0748349	1
FBgn0051635	0	0.405064	-0.594788	0.126009	0.0074968	-0.494221	1
FBgn0051658	0	0.336748	-0.792831	-1.18692	-0.403463	0.546778	1
FBgn0051694	0	0.368347	-0.0409517	-0.20366	0.891386	0.432502	1
FBgn0051800	0	0.175197	-0.420375	-0.020362	-0.226373	0.0414095	1
FBgn0051809	0	-0.452221	-0.676914	0.780388	0.682962	-0.311641	1
FBgn0051908	0	0.026391	-0.43672	-0.583156	-0.250484	0.170233	1
FBgn0052026	0	0.837194	0.141881	-0.959015	-0.306063	-0.363932	1
FBgn0052056	0	-0.276763	-1.10833	-0.9669	-0.265004	-0.137947	1
FBgn0052066	0	0.0630729	-0.0789269	-0.152114	0.334554	0.268267	1
FBgn0052069	0	0.995307	-0.346651	0.44671	0.37548	-0.453768	1
FBgn0052264	0	0.205215	-0.893728	-0.357376	0.204994	-0.225876	1
FBgn0052364	0	0.184266	-0.0830402	0.254165	-0.0090251	-0.0697505	1
FBgn0052369	0	3.24062	-1.93042	-0.261557	-0.242146	-2.45401	1
FBgn0052404	0	1.80861	-0.954833	-0.887714	-0.860962	-0.917773	1
FBgn0052451	0	-0.29928	-0.374019	-0.0746168	1.81112	-0.086946	1
FBgn0052473	0	-0.517858	-0.258177	-0.886063	1.45478	0.164509	1
FBgn0052484	0	0.501898	-0.415169	0.143202	0.205726	-0.278594	1
FBgn0052536	0	0.082915	-1.19234	0.185371	0.701991	0.0900104	1
FBgn0052685	0	-0.310132	-0.816518	-0.401956	0.0536911	-0.741107	1
FBgn0052767	0	-0.293904	-0.42973	-0.0110061	0.459697	-0.190297	1
FBgn0052772	0	-0.361266	-0.458584	-0.189484	0.203857	-0.0129488	1
FBgn0052808	0	-0.287921	-0.663267	0.531205	-0.118331	0.292489	1
FBgn0052856	0	0.248334	-0.244019	0.0651173	-0.0877476	0.0852656	1
FBgn0053082	0	-0.213299	-0.989315	-1.1501	-0.7541	0.417396	1
FBgn0053194	0	0.0830005	-1.13179	-0.6391	0.207361	0.833002	1
FBgn0053199	0	-0.573024	0.210353	-0.150728	0.287361	0.244482	1
FBgn0053207	0	0.458778	-1.43473	-0.932627	-0.904165	-0.436227	1
FBgn0053285	0	-0.0162991	0.00495764	-1.45463	-0.376193	0.82216	1
FBgn0053307	0	1.13262	-0.394791	-0.165239	-0.214505	0.121398	1
FBgn0053774	0	0.122301	-0.275062	0.546954	0.136644	-0.88139	1
FBgn0058002	0	0.411275	-0.188186	0.135502	-0.0751072	0.0341246	1
FBgn0062440	0	0.416692	-0.497955	-0.334308	-0.24349	-0.016675	1
FBgn0062928	0	0.528919	-0.675485	0.00458125	-0.311862	-0.551151	1
FBgn0063083	0	1.11008	-1.05395	-0.97571	-0.935117	-0.0830235	1
FBgn0064225	0	0.60879	-0.221185	0.201712	0.0570606	-0.419262	1
FBgn0065076	0	0.405063	-0.342407	-0.908036	0.84047	-0.163468	1
FBgn0065099	0	0.232611	-0.98315	-0.24549	1.21746	0.733836	1
FBgn0066084	0	0.646945	-0.867608	-0.0285064	-0.104208	-1.07359	1
FBgn0067783	0	-0.351281	0.0418412	-0.412436	0.523149	0.258488	1
FBgn0082922	0	0.464992	-0.418633	-0.144893	1.4026	-1.08271	1
FBgn0082959	0	0.673531	-1.55005	-0.0818745	-1.33129	0.132401	1
FBgn0082961	0	-0.133536	-0.725282	0.745265	0.546627	-0.186325	1
FBgn0082962	0	-0.273582	-0.701744	-1.06833	0.961015	0.240591	1
FBgn0082963	0	-0.492122	-0.543612	0.0664293	-0.492069	0.311626	1
FBgn0082978	0	-1.15481	-1.70591	0.852621	0.80936	-0.0872659	1
FBgn0082994	0	-1.25885	-1.44316	0.137692	0.357253	1.34772	1
FBgn0083007	0	0.0880605	-1.64575	0.479355	-0.167876	-0.813099	1
FBgn0083008	0	-0.811818	-0.852511	-0.79381	0.452324	-0.834536	1
FBgn0083015	0	0.218997	-0.4981	-0.0111684	-0.389167	-0.366591	1
FBgn0083023	0	0.873925	-0.54448	-0.468937	-0.492903	-0.524455	1
FBgn0083039	0	-0.389745	-0.602923	-0.841158	0.221381	-0.594692	1
FBgn0083962	0	0.505237	-0.563933	0.0643785	-0.10472	0.20751	1
FBgn0083987	0	0.316584	-0.964583	-0.784841	0.536114	-0.755206	1
FBgn0085223	0	-0.371988	-1.38419	-1.27957	1.40627	-0.384414	1
FBgn0085257	0	0.105674	-0.577637	0.0201749	-0.367889	0.681367	1
FBgn0085409	0	-0.484576	-0.904641	-0.507756	0.0683638	-0.521283	1
FBgn0085436	0	-0.00295505	-0.120339	-0.388663	0.207885	0.127969	1
FBgn0085468	0	0.451252	-0.374862	0.0608048	-0.0823154	-0.891684	1
FBgn0085757	0	-0.959102	-0.427982	-0.657222	0.162002	0.0164012	1
FBgn0086075	0	-0.0424135	-0.0489371	0.24773	0.341054	-0.100726	1
FBgn0086346	0	-0.249214	-0.462992	-0.241055	0.42651	-0.0130895	1
FBgn0086358	0	1.2184	-0.801871	-0.0185162	0.764104	-0.189123	1
FBgn0086361	0	-0.0491291	-0.0427377	-0.45137	0.0533741	0.511195	1
FBgn0086362	0	0.215541	0.112198	-0.191688	-0.21455	0.0515142	1
FBgn0086370	0	-0.249984	-0.0976939	-0.254118	-0.287227	0.327	1
FBgn0086472	0	0.717915	-0.344934	0.217928	-0.00515467	-0.533743	1
FBgn0086532	0	0.0932003	-0.057031	-0.371441	-0.18374	0.400736	1
FBgn0086659	0	-1.69002	-1.97357	-1.14116	0.769902	0.336835	1
FBgn0086663	0	0.352456	-0.271829	0.0532655	-0.17101	-0.0496834	1
FBgn0086667	0	0.85569	-1.92109	-1.01789	0.455369	-0.374531	1
FBgn0086669	0	-0.0813981	-1.99404	-0.711929	0.272934	-1.46216	1
FBgn0086676	0	1.46555	-0.592148	-0.470712	0.117819	0.533031	1
FBgn0086698	0	0.47126	-0.3976	-0.144941	0.391138	0.740062	1
FBgn0086708	0	0.118586	-1.55071	-1.85932	0.517547	0.278374	1
FBgn0086710	0	0.669499	-0.457165	0.0997764	-0.0196726	-0.505831	1
FBgn0086899	0	-0.592889	-0.345472	0.305209	0.554819	-0.540435	1
FBgn0087008	0	-0.323798	-1.26011	-0.513446	-0.0288521	-0.828436	1
FBgn0087035	0	-0.255967	0.118448	-0.289399	-0.25731	0.398926	1
FBgn0250785	0	1.06788	-0.115639	-0.505029	0.253594	0.221362	1
FBgn0250788	0	0.386407	-0.643245	0.276262	1.11732	0.209808	1
FBgn0250789	0	0.0167819	-0.471583	0.366481	0.859429	0.475158	1
FBgn0250814	0	0.205199	-1.07091	-0.485396	-0.335027	-0.315215	1
FBgn0250838	0	0.312984	-0.411617	0.0818623	0.241245	-0.343641	1
FBgn0259152	0	-0.307353	-0.01878	0.288664	0.407371	-0.47477	1
FBgn0259168	0	-0.236073	-0.461744	-0.0679018	0.175913	-0.11883	1
FBgn0259174	0	-0.0960489	-0.00986261	0.137097	0.291957	-0.69877	1
FBgn0259244	0	0.247137	-0.308749	0.0676815	1.71893	-0.440054	1
FBgn0259711	0	0.197931	-0.546592	0.361842	-0.199498	0.42955	1
FBgn0259742	0	0.214048	0.0167953	-0.0269413	-0.444926	0.116657	1
FBgn0259745	0	0.465954	-0.351472	0.106368	0.387422	-0.180089	1
FBgn0259824	0	-0.153795	-0.485032	-0.239496	-0.0590878	-0.298366	1
FBgn0259916	0	0.900231	-0.66909	0.292281	0.598146	-0.556798	1
FBgn0259938	0	1.58894	-0.835215	-0.356459	-0.242715	0.116263	1
FBgn0259984	0	-0.296025	-0.300441	-0.0215276	0.144695	0.828113	1
FBgn0260743	0	0.601907	-0.169328	-1.4161	-0.665455	0.839478	1
FBgn0260747	0	0.366477	-0.949908	-0.957224	-0.223025	-0.0979217	1
FBgn0260748	0	1.17133	-0.279086	-0.200336	0.747091	-0.259811	1
FBgn0260768	0	1.97791	-0.716995	-0.662962	0.15232	-0.342762	1
FBgn0260794	0	0.0598354	-0.26131	0.103445	-0.259619	-0.132818	1
FBgn0260866	0	2.17795	-0.805338	0.661005	0.412067	-0.460035	1
FBgn0260936	0	0.220403	-0.614021	-0.392759	-0.120981	-0.0693665	1
FBgn0260938	0	-0.189226	-0.488552	0.134987	0.244046	-0.33235	1
FBgn0260941	0	0.566978	-0.267257	0.055924	0.240547	0.0971228	1
FBgn0260970	0	-0.599739	-0.744196	-0.217348	0.431942	-0.422229	1
FBgn0260990	0	0.355282	-0.655201	-0.0131024	0.310663	-0.0791002	1
FBgn0261015	0	0.219797	-1.40378	-0.75203	0.582484	0.766581	1
FBgn0261108	0	0.390899	0.279744	-0.279313	0.263826	-0.110204	1
FBgn0261238	0	-0.434055	-0.347588	0.458528	0.601509	-0.308814	1
FBgn0261283	0	0.663417	-0.916547	-0.456738	0.253383	0.43203	1
FBgn0261285	0	-0.122647	-0.260965	-0.0662776	0.592673	0.476016	1
FBgn0261383	0	-0.170041	-0.737885	-0.170339	0.966294	-0.279012	1
FBgn0261397	0	0.506893	-0.250336	0.230194	0.253616	-0.590323	1
FBgn0261436	0	-0.358044	0.0355947	-0.17033	0.624773	0.19173	1
FBgn0261439	0	0.232997	-1.39326	-1.11589	-0.249726	-0.138624	1
FBgn0261444	0	0.245486	-0.762468	0.204053	1.86824	0.185433	1
FBgn0261445	0	-0.310238	-0.0308949	0.137589	0.763784	-0.0776681	1
FBgn0261453	0	-0.0376002	-0.817483	-0.754486	0.563744	-0.0238383	1
FBgn0261552	0	0.370943	-0.484853	-0.300398	1.61772	-0.0188654	1
FBgn0261553	0	0.453974	-0.268722	0.131439	1.91779	-0.714084	1
FBgn0261556	0	-0.720699	-0.441677	0.159432	0.444676	-0.805153	1
FBgn0261562	0	0.126778	-0.144853	-0.309932	-0.0299449	0.64752	1
FBgn0261565	0	-0.29827	-0.222944	-0.498462	0.559105	1.15917	1
FBgn0261596	0	0.450614	-0.323961	0.0186531	-0.240741	-0.502594	1
FBgn0261597	0	0.386747	-0.337766	-0.109829	-0.14099	-0.263985	1
FBgn0261602	0	0.0537707	-0.699511	-0.928111	-0.430008	-0.288386	1
FBgn0261606	0	0.516623	-0.414443	0.00254019	-0.152924	-0.461699	1
FBgn0261608	0	0.818657	-0.443251	0.167983	0.149833	-0.477562	1
FBgn0261617	0	-0.580548	-1.20883	-0.331168	0.132742	-1.01613	1
FBgn0261633	0	-0.541946	-0.664791	0.709236	1.42291	0.278109	1
FBgn0261647	0	-0.133035	-0.582872	-0.527052	0.118318	-0.356341	1
FBgn0261786	0	0.0199255	-0.220817	-0.663071	0.0975632	0.0879458	1
FBgn0261811	0	-0.211399	-1.00299	-0.186121	0.171851	-0.96564	1
FBgn0261844	0	-1.02482	-0.170079	-0.2091	0.703466	-0.17386	1
FBgn0261934	0	-0.310204	-0.951805	-0.650012	0.706771	0.0597815	1
FBgn0261954	0	-0.60423	-0.859488	-0.335477	0.963689	-0.662795	1
FBgn0261985	0	-0.354657	-0.414849	0.211171	0.0444617	0.607982	1
FBgn0261988	0	-0.192232	-0.132311	-0.250263	1.09103	0.827363	1
FBgn0262029	0	-0.0210844	-0.63794	-0.15972	0.0507482	-0.397853	1
FBgn0262103	0	-0.0512101	-0.132833	-0.00974884	0.725017	0.17874	1
FBgn0262125	0	0.729175	-0.825122	-0.0755613	0.678997	0.0409818	1
FBgn0262335	0	-0.0670094	-1.47971	-0.526975	1.10995	0.464495	1
FBgn0262353	0	1.08597	-1.81133	-0.538045	0.0554095	0.0939784	1
FBgn0262409	0	-0.361501	-0.713703	0.587804	1.10033	-0.598124	1
FBgn0262468	0	0.317368	0.0224384	0.180004	-0.359664	-0.0627984	1
FBgn0262482	0	0.196823	-2.03902	-1.89686	1.18107	0.0892719	1
FBgn0262559	0	-0.0724322	-0.819285	-0.780173	0.22413	0.542691	1
FBgn0262577	0	-0.57498	0.313235	-0.287584	0.471348	-0.385483	1
FBgn0262714	0	0.365067	-0.464064	0.160568	0.120036	-0.12099	1
FBgn0262732	0	-0.173608	-0.00392892	0.0110873	0.0863699	-0.180965	1
FBgn0262735	0	0.246834	-2.24295	-1.01856	1.71807	0.160453	1
FBgn0262739	0	0.163005	-0.479502	0.0744829	1.18061	0.419513	1
FBgn0262782	0	0.111694	-0.362064	-0.801538	-0.57021	0.603467	1
FBgn0262825	0	-0.598317	-1.32916	-0.742335	0.601826	-1.34368	1
FBgn0262871	0	0.762449	-0.295397	-0.0775462	0.229242	-0.732519	1
FBgn0262975	0	-0.266587	-1.3243	-0.828241	-0.181447	-0.0663647	1
FBgn0262979	0	-0.759799	-1.2436	0.0634946	1.4782	0.779237	1
FBgn0263006	0	0.154342	-0.663681	-0.247599	0.653379	0.365993	1
FBgn0263039	0	-1.34994	-0.876038	-0.548482	1.81252	-0.22611	1
FBgn0263102	0	0.716564	-0.428745	-0.480585	0.0164621	0.130301	1
FBgn0263108	0	0.391241	-0.534725	0.14858	0.337054	0.0874679	1
FBgn0263144	0	-0.0883853	-0.755939	-0.439507	0.41859	-0.440627	1
FBgn0263395	0	-0.0417458	-0.531712	-0.0583241	0.214838	0.232702	1
FBgn0263462	0	1.06115	-0.966981	0.0982629	0.36281	-0.606678	1
FBgn0263469	0	0.581062	-0.35045	0.307849	0.636976	-0.948738	1
FBgn0263472	0	0.68738	-1.02256	0.636697	-0.120441	0.631019	1
FBgn0263476	0	0.840151	-1.57173	0.288513	0.420758	0.168334	1
FBgn0263481	0	0.0751296	-0.975796	-0.908293	-0.888939	0.350027	1
FBgn0263484	0	0.432481	-0.449258	-0.400002	0.836139	-0.429217	1
FBgn0263485	0	-0.442405	-0.483741	-0.421659	0.39427	0.294368	1
FBgn0263488	0	-0.237243	0.0577855	-0.943926	0.31735	-0.741677	1
FBgn0263489	0	-1.51868	-2.73429	-0.138297	0.464863	0.165204	1
FBgn0263706	0	0.885823	-0.905585	0.110779	0.518896	0.0833403	1
FBgn0263780	0	0.500533	-0.602572	0.66956	0.165773	-0.564763	1
FBgn0263916	0	-1.10063	-0.139311	-1.10214	0.307435	0.422243	1
FBgn0263993	0	0.27081	-0.864151	-0.247575	0.670559	0.242705	1
FBgn0264495	0	-0.551619	-0.345319	0.396442	0.700031	0.346896	1
FBgn0264509	0	0.513048	-0.206125	0.065042	0.333269	-0.302914	1
FBgn0264560	0	0.678569	-0.367729	0.0588569	0.878449	0.0835159	1
FBgn0264678	0	-0.472011	-0.443732	-0.487531	0.594821	-0.831509	1
FBgn0264693	0	0.132453	-0.779942	0.0509004	0.280849	0.119036	1
FBgn0264694	0	0.172479	-0.111927	-0.537143	-0.191528	0.0435926	1
FBgn0264789	0	0.971899	0.0672438	-1.06261	-0.966261	1.13324	1
FBgn0264901	0	-0.539873	-2.69521	-0.132679	0.129503	-1.09679	1
FBgn0264939	0	0.0125192	-0.480733	-0.030458	0.834377	-0.450135	1
FBgn0264945	0	0.14617	-0.312314	-0.233315	1.58713	0.164418	1
FBgn0264953	0	-0.653675	-0.50212	-0.211104	0.634551	-0.2124	1
FBgn0264975	0	-0.467373	-0.243791	-0.0798349	0.994267	-0.181162	1
FBgn0264978	0	0.693521	-0.369703	-0.198433	0.64625	0.318061	1
FBgn0265042	0	0.764402	-0.466423	-1.00295	-1.09616	0.682635	1
FBgn0265046	0	3.7608	-1.35608	-1.22889	1.15598	-1.21776	1
FBgn0265194	0	-0.111454	-0.84701	-0.431987	0.232013	-0.647895	1
FBgn0265254	0	1.34139	0.0270708	0.292295	-0.29484	-0.831737	1
FBgn0265297	0	0.242538	-0.461479	-0.268754	0.932169	0.638563	1
FBgn0265378	0	-0.34026	0.0903151	-0.779848	0.278893	0.514502	1
FBgn0265413	0	0.602608	-0.7196	-0.371456	-0.435885	0.323685	1
FBgn0265423	0	1.92255	-0.103857	-1.5119	-0.960673	-0.483746	1
FBgn0265487	0	0.486066	-0.206683	0.0385684	-0.210623	-0.256708	1
FBgn0265523	0	-0.460166	-0.954294	-0.299599	0.13029	-0.923999	1
FBgn0265546	0	0.87149	0.0626575	-0.137459	0.564615	-1.16319	1
FBgn0265705	0	0.989149	-0.293052	-0.332657	-1.33911	0.609843	1
FBgn0265784	0	0.0374473	-0.64569	-0.425223	0.0544689	-0.878118	1
FBgn0265800	0	0.43079	-1.11434	0.828834	0.958363	0.44804	1
FBgn0265819	0	1.15435	-1.03889	-1.74559	1.93413	-0.133309	1
FBgn0265849	0	-1.18783	-1.25858	-1.1891	0.62819	-1.22537	1
FBgn0265991	0	1.28275	-0.911413	-1.15136	-0.797855	0.53794	1
FBgn0266000	0	1.05523	-1.51348	-0.781612	-0.690116	-0.895553	1
FBgn0266019	0	-0.182389	-0.56622	0.428657	1.31481	0.0649162	1
FBgn0266052	0	-1.30523	-1.43824	-0.611367	0.812647	0.189764	1
FBgn0266098	0	0.098866	-0.971145	-0.331669	0.204897	-1.28918	1
FBgn0266237	0	-0.0714652	-0.731216	0.561486	-0.325965	-0.332234	1
FBgn0266557	0	-0.400242	-0.489998	-0.184058	0.39343	-0.300694	1
FBgn0266636	0	0.428182	-0.281539	0.596682	0.482377	-1.50106	1
FBgn0266685	0	1.31948	-1.52832	-1.01603	-0.87325	1.22758	1
FBgn0266710	0	-0.231402	0.228575	-0.320916	0.223934	-0.262163	1
FBgn0266729	0	0.032423	-1.05944	-1.80747	1.34962	-1.80758	1
FBgn0266802	0	1.0599	-0.397535	0.183305	1.34668	-0.33163	1
FBgn0266901	0	0.856278	-1.51425	0.449975	-0.195539	1.10059	1
FBgn0266946	0	0.113473	-1.14274	0.271265	1.99381	-1.05481	1
FBgn0267036	0	-0.206773	-0.0352517	-0.505429	0.140813	0.261901	1
FBgn0267119	0	0.00787969	-0.943568	0.391747	-0.488121	-0.160845	1
FBgn0267195	0	0.724051	-0.155735	-0.279975	1.2231	-0.293461	1
FBgn0267350	0	0.582324	-0.824175	-0.0848424	0.672827	0.432844	1
FBgn0267351	0	0.391132	-0.149576	-0.0442364	0.212409	0.0187689	1
FBgn0267390	0	0.291472	-0.353059	0.208136	-0.152979	0.00546162	1
FBgn0267448	0	0.329566	-0.553358	-0.223759	0.44718	0.601956	1
FBgn0267485	0	0.00125446	-0.368424	-0.213411	0.26685	0.142544	1
FBgn0267513	0	-1.17201	-2.67521	-1.1229	0.312614	-0.364265	1
FBgn0267515	0	-0.126484	-1.36985	-0.663114	0.373731	-1.13827	1
FBgn0267589	0	-0.0756318	-0.376089	-0.99172	0.999519	-1.02052	1
FBgn0267590	0	-0.434283	-1.06648	-1.04799	0.741094	0.590437	1
FBgn0267624	0	-0.411047	-0.755589	-0.107346	1.12592	0.147252	1
FBgn0267793	0	-2.26286	-1.44333	-0.39991	1.19061	-0.394188	1
FBgn0267795	0	-0.0356238	-0.365789	0.151989	0.749551	0.12266	1
FBgn0000075	0	4.62684	0.642444	-0.185396	2.68603	5.9432	2
FBgn0000551	0	10.171	3.77418	1.33661	0.490648	4.98362	2
FBgn0000552	0	10.483	2.6516	0.489918	3.9064	5.54092	2
FBgn0000639	0	7.3827	4.55698	4.96371	4.71096	5.45443	2
FBgn0001992	0	10.2779	1.38843	0.751298	0.447524	6.62552	2
FBgn0002564	0	4.98067	2.62807	2.71225	2.62084	3.05539	2
FBgn0003065	0	11.9765	1.92353	2.08669	4.79885	5.7804	2
FBgn0003089	0	4.80479	1.04137	1.71193	4.37991	4.57056	2
FBgn0003295	0	3.90815	3.10943	2.22889	2.63554	5.57839	2
FBgn0003495	0	4.54026	2.70776	2.91745	0.552367	5.06215	2
FBgn0005638	0	8.25821	0.992847	-0.35072	4.51782	2.3267	2
FBgn0010383	0	7.61703	1.68016	0.992324	4.70949	6.02355	2
FBgn0011274	0	6.54042	2.74669	2.57137	1.85003	3.65899	2
FBgn0013467	0	6.35008	2.9827	3.76139	3.86606	5.45705	2
FBgn0014073	0	5.07136	1.04176	1.72144	4.96897	6.20893	2
FBgn0015034	0	4.15402	1.68801	2.213	4.43716	5.01296	2
FBgn0020641	0	11.8054	2.5061	0.269013	0.428706	5.87233	2
FBgn0023129	0	5.41325	0.850862	1.22767	2.63055	2.92647	2
FBgn0024366	0	4.41271	1.14574	1.09557	3.0327	6.48456	2
FBgn0024897	0	7.82949	1.52169	1.35957	4.3668	4.48729	2
FBgn0026077	0	5.76	0.561407	-1.17033	1.58479	6.14301	2
FBgn0027527	0	13.5555	1.56843	0.72872	3.11556	8.89594	2
FBgn0027608	0	5.54503	2.62037	3.35045	2.64329	4.29133	2
FBgn0027654	0	6.78951	1.45973	1.10615	1.77107	8.15149	2
FBgn0028396	0	5.30237	3.45769	3.41403	3.48043	3.93127	2
FBgn0028397	0	6.38053	1.11589	1.40342	4.06706	5.001	2
FBgn0028938	0	9.07622	-1.12793	-1.38567	3.36731	5.69131	2
FBgn0029170	0	11.1659	0.742279	-0.0169549	1.92486	5.28908	2
FBgn0029835	0	6.66732	1.06243	2.0817	3.83883	5.45382	2
FBgn0029836	0	8.5367	2.39838	2.35728	3.64343	7.7432	2
FBgn0030065	0	5.42386	1.14631	1.95362	4.07014	6.70071	2
FBgn0030105	0	4.9571	3.58214	3.73733	3.09648	2.94423	2
FBgn0030158	0	6.0035	3.43653	3.7345	3.81891	3.63181	2
FBgn0030161	0	9.85062	1.32635	1.42375	3.34165	5.10472	2
FBgn0030163	0	5.44836	1.52782	1.01719	2.85161	3.70193	2
FBgn0030495	0	8.50461	1.21887	1.11318	3.07459	1.1332	2
FBgn0030539	0	9.04341	1.03308	0.529984	1.08685	2.9681	2
FBgn0030592	0	8.87536	-0.734184	0.519946	7.37925	6.90072	2
FBgn0030617	0	5.7009	-0.28551	0.127145	5.73853	6.80002	2
FBgn0030769	0	5.20978	2.81586	3.41261	5.11953	4.20062	2
FBgn0030829	0	6.20987	4.74751	2.18668	2.70485	3.25796	2
FBgn0030841	0	6.09778	1.18099	1.51675	3.16964	7.49713	2
FBgn0030947	0	5.65979	0.654566	0.534093	3.90076	7.12046	2
FBgn0030981	0	5.41738	1.26076	2.79503	3.91562	2.60276	2
FBgn0031088	0	5.69457	1.77151	4.02973	2.73118	4.4775	2
FBgn0031097	0	5.88982	0.425855	0.151785	3.10712	3.11754	2
FBgn0031209	0	5.58081	0	1.50882	4.42805	5.78436	2
FBgn0031530	0	5.13288	-0.15794	0.182313	4.10311	4.70879	2
FBgn0031558	0	11.328	2.34478	3.28849	2.99411	5.07553	2
FBgn0031646	0	8.44952	4.50095	2.87417	-0.956573	7.79871	2
FBgn0031734	0	8.11393	3.22237	2.59224	4.91132	2.74572	2
FBgn0031737	0	9.7182	0.632787	1.16216	5.25941	5.30139	2
FBgn0031907	0	5.22484	2.75366	2.76478	2.7841	2.48362	2
FBgn0031957	0	9.1767	2.33558	0.319796	1.80366	4.83942	2
FBgn0032264	0	4.61805	3.43639	3.39611	3.92466	5.48931	2
FBgn0032299	0	12.0982	3.03063	1.33117	2.31498	8.98718	2
FBgn0032495	0	4.53677	3.24579	2.55909	1.94231	4.76634	2
FBgn0032582	0	6.87592	3.2344	1.44364	0.683125	5.73836	2
FBgn0032614	0	7.67605	1.28411	1.38299	3.11437	2.69996	2
FBgn0032914	0	11.3231	1.29695	2.4991	2.3201	5.22084	2
FBgn0033067	0	5.87914	0.817507	1.63957	4.68992	5.69112	2
FBgn0033158	0	11.5984	1.13193	0.406231	0.567228	6.4523	2
FBgn0033252	0	6.4208	1.37346	1.81021	7.9927	5.08859	2
FBgn0033307	0	9.66583	3.24777	1.92208	2.1582	5.25128	2
FBgn0033362	0	8.62482	2.37115	1.90858	2.1142	7.96397	2
FBgn0033667	0	6.18243	5.53659	4.12334	3.21177	2.52452	2
FBgn0033668	0	7.03497	1.56686	1.40138	1.46436	6.58759	2
FBgn0033702	0	7.41974	1.19445	3.01018	3.80777	6.28915	2
FBgn0033753	0	5.96922	1.04194	0.792905	5.79551	6.96077	2
FBgn0033862	0	5.35523	0	1.30045	4.78537	3.04466	2
FBgn0033866	0	7.25262	0.251401	2.47727	-0.118021	5.96499	2
FBgn0033936	0	6.47477	-0.182396	0.410016	1.29538	6.72886	2
FBgn0033942	0	9.66085	2.27039	0.54803	0.585	3.42225	2
FBgn0033978	0	5.20693	2.07665	2.54752	2.71511	2.13794	2
FBgn0033980	0	6.38417	2.1966	3.92488	2.76689	2.16398	2
FBgn0034030	0	4.99521	1.08386	0.829838	2.37771	5.22966	2
FBgn0034159	0	10.64	0.309068	0.904974	0.623212	7.81876	2
FBgn0034199	0	4.93088	2.31249	2.1689	3.56003	3.54041	2
FBgn0034563	0	10.7105	1.36279	0	3.07677	3.91509	2
FBgn0035104	0	5.17595	2.15592	2.60439	4.31869	4.39067	2
FBgn0035144	0	4.19387	2.22671	2.0588	2.28634	3.36012	2
FBgn0035173	0	5.95746	2.95778	3.09708	4.16793	4.27899	2
FBgn0035290	0	8.39241	2.74186	2.00187	1.73148	4.34351	2
FBgn0035428	0	5.03067	1.0657	-0.287296	4.0857	6.62079	2
FBgn0035434	0	4.64934	0.884403	2.78771	2.82353	2.39449	2
FBgn0035490	0	8.33485	1.75887	1.27437	1.69673	5.33687	2
FBgn0035718	0	5.30086	3.80354	1.86374	1.60559	1.85897	2
FBgn0035791	0	4.92983	2.45804	2.62702	4.97647	4.70307	2
FBgn0035798	0	4.58953	3.4249	2.63312	3.66737	6.33455	2
FBgn0035975	0	5.64977	0.174738	0.168391	2.63461	4.45109	2
FBgn0035976	0	5.21318	2.26658	1.20327	3.02291	3.79833	2
FBgn0035977	0	4.47731	2.42801	1.47226	4.38014	5.49823	2
FBgn0036125	0	5.78988	1.17678	1.59052	5.94064	5.41743	2
FBgn0036288	0	4.65239	1.63701	2.61161	5.18747	3.38677	2
FBgn0036323	0	4.82906	2.36388	2.1885	3.04871	2.79841	2
FBgn0036351	0	10.9391	2.01055	1.85678	3.25062	9.17169	2
FBgn0036364	0	4.35761	0.765603	1.8456	3.25116	5.19763	2
FBgn0036382	0	5.12451	-0.048333	0.750809	6.01609	5.74809	2
FBgn0036427	0	4.16978	2.94532	1.46318	4.75508	4.93994	2
FBgn0036607	0	5.97416	3.00925	3.95647	4.69118	2.41466	2
FBgn0036612	0	10.98	1.04059	0.620882	-0.834634	5.86808	2
FBgn0036618	0	8.16055	5.60579	2.71747	1.98465	2.88838	2
FBgn0036622	0	4.60507	1.61723	0.932536	3.78106	4.72958	2
FBgn0036768	0	4.34768	2.20329	1.25092	3.915	4.535	2
FBgn0036780	0	11.2862	0	0	2.02513	6.70076	2
FBgn0036781	0	9.85975	2.89918	1.96779	2.30991	9.52124	2
FBgn0036997	0	5.13246	0.801495	0.942226	1.33962	4.0987	2
FBgn0037044	0	5.17526	-0.105021	-0.766037	4.19712	6.30305	2
FBgn0037069	0	7.50816	4.13048	1.16496	0.929565	4.10329	2
FBgn0037217	0	7.81527	1.55581	1.31189	4.48706	7.40145	2
FBgn0037227	0	4.80341	1.32174	1.61798	5.19728	6.37105	2
FBgn0037413	0	9.55095	1.90351	1.37984	3.07684	8.1971	2
FBgn0037417	0	6.6818	1.40783	0	4.6008	6.02554	2
FBgn0037428	0	8.55598	0	0	3.47488	3.1551	2
FBgn0037429	0	9.37594	1.38793	1.00591	0	6.32809	2
FBgn0037430	0	9.95011	0.87239	0	0	6.5023	2
FBgn0037513	0	5.19223	4.27936	3.37279	3.63624	4.9408	2
FBgn0037534	0	7.24769	3.85583	3.94345	4.80801	3.40569	2
FBgn0037819	0	5.92134	3.59712	1.95852	5.89663	3.84872	2
FBgn0037835	0	4.93296	2.8388	3.44313	3.86951	3.5356	2
FBgn0038070	0	7.16006	1.70541	0.0717715	0.0781218	5.12034	2
FBgn0038098	0	4.93384	2.69176	0.91141	1.6507	2.7693	2
FBgn0038132	0	8.97064	0.788194	1.42117	7.63651	4.55571	2
FBgn0038315	0	7.03994	2.43673	1.84471	0.646474	10.0501	2
FBgn0038394	0	10.9511	0.463394	-0.0212498	0.756322	5.81681	2
FBgn0038405	0	7.82005	3.92888	0.779141	0.462214	2.39891	2
FBgn0038447	0	9.44881	0	0	0	6.15242	2
FBgn0038526	0	11.0848	0.625085	-0.457167	0.625293	4.71136	2
FBgn0038629	0	4.19957	2.07846	1.86639	0.794077	5.6935	2
FBgn0038846	0	5.05698	3.13799	2.93148	3.25505	3.80488	2
FBgn0039040	0	5.82238	2.16378	0.716798	4.46634	5.65816	2
FBgn0039084	0	8.95284	2.96453	4.24206	5.93706	5.06935	2
FBgn0039109	0	5.51112	2.1367	1.20953	3.92468	4.19429	2
FBgn0039167	0	6.30115	0.722536	1.04625	5.26024	7.2636	2
FBgn0039203	0	5.95239	2.96624	3.69182	6.92446	3.15579	2
FBgn0039419	0	4.69993	2.22299	3.38612	3.85947	2.87716	2
FBgn0039464	0	4.71664	3.08024	2.5592	4.69189	6.28461	2
FBgn0039469	0	11.7473	1.15228	1.0117	0.926227	4.83644	2
FBgn0039481	0	6.63744	6.00249	3.10199	2.16171	5.8791	2
FBgn0039648	0	5.72756	-0.66013	-0.492745	5.00413	5.65034	2
FBgn0039681	0	4.88202	-0.373561	1.9087	5.23988	5.03736	2
FBgn0039833	0	5.87164	0.917616	1.06277	1.47374	3.35934	2
FBgn0040359	0	5.91309	0.38781	-0.617485	3.47203	4.24463	2
FBgn0040370	0	4.76376	0.551898	2.00264	3.93128	7.16811	2
FBgn0040842	0	9.3912	4.47665	1.73064	-1.21622	2.81783	2
FBgn0041712	0	4.97604	0.630835	1.10657	5.61504	4.63173	2
FBgn0043792	0	5.89414	3.17751	2.69154	2.29787	2.21065	2
FBgn0045038	0	6.65273	1.52074	1.51825	2.02077	2.2145	2
FBgn0046875	0	6.58565	1.6516	1.57557	2.84712	2.35842	2
FBgn0050101	0	8.73655	2.55232	1.48639	3.58387	6.53414	2
FBgn0050377	0	5.98461	1.9957	1.99889	0.538822	4.99902	2
FBgn0051100	0	7.8592	1.09256	-0.428909	1.0488	4.17801	2
FBgn0051140	0	4.56789	1.24519	2.79729	4.93168	5.32319	2
FBgn0051145	0	6.9483	2.43755	4.26609	4.51633	6.01582	2
FBgn0051176	0	5.65694	1.12229	1.09089	3.79876	7.69581	2
FBgn0051437	0	6.07926	0.825988	0	5.53029	3.60492	2
FBgn0051451	0	4.84762	1.36896	2.99741	5.15736	5.7274	2
FBgn0051778	0	4.32172	1.96076	2.88588	4.13369	4.21282	2
FBgn0051871	0	7.25406	2.64747	1.76363	2.61281	1.71738	2
FBgn0051973	0	6.616	3.17375	2.25976	3.93825	7.20815	2
FBgn0052037	0	6.28373	0.0297026	-0.36641	3.55162	3.97664	2
FBgn0052548	0	6.39419	1.98415	0.966926	1.98169	2.1341	2
FBgn0052690	0	4.14838	2.32759	2.2639	4.11589	3.43239	2
FBgn0053126	0	4.57027	2.60231	2.24856	4.4014	5.66561	2
FBgn0083951	0	11.6325	0	1.42544	8.39701	4.39322	2
FBgn0083972	0	6.75591	2.86743	3.98347	5.13672	5.62246	2
FBgn0085320	0	6.87896	1.58215	2.36332	1.82223	3.29557	2
FBgn0085404	0	6.68598	1.73087	4.98996	4.63134	1.06471	2
FBgn0085411	0	7.21372	0.756814	2.05953	5.5853	5.556	2
FBgn0086691	0	4.56685	2.75757	2.82806	4.96791	2.98263	2
FBgn0087002	0	5.89093	4.11514	4.40924	4.44406	4.76395	2
FBgn0259111	0	5.217	2.8026	3.02103	5.08342	6.06919	2
FBgn0259749	0	5.049	1.44087	0.903383	2.64082	3.48547	2
FBgn0261925	0	5.18547	4.16109	3.49624	3.88404	2.76272	2
FBgn0262362	0	7.49137	3.47809	4.31976	4.23933	5.81989	2
FBgn0262562	0	6.71562	3.24284	4.04023	3.8034	4.78194	2
FBgn0262563	0	6.52092	-1.35372	-0.0599965	2.08561	5.82536	2
FBgn0263038	0	7.51419	-0.364768	1.14779	1.68333	5.06208	2
FBgn0263132	0	4.6435	0.836269	0.0234085	3.1022	6.76472	2
FBgn0263216	0	9.01783	1.03038	-0.21019	2.84167	6.70422	2
FBgn0264554	0	4.38066	2.08815	2.44789	3.69013	3.65387	2
FBgn0264815	0	7.15443	2.91646	4.43785	5.28145	6.14785	2
FBgn0265052	0	6.30846	0.95031	0.0514164	2.01996	4.06137	2
FBgn0265185	0	5.5886	2.43698	1.78115	2.99774	2.34267	2
FBgn0265187	0	4.7647	0.391028	0.292443	4.5694	4.15094	2
FBgn0265356	0	4.37372	3.34103	2.04532	3.59387	5.47101	2
FBgn0265731	0	5.10463	1.4334	-0.511802	4.68896	5.31875	2
FBgn0265902	0	4.17741	2.62178	2.70177	1.3931	6.2075	2
FBgn0266241	0	9.28041	0	0	0	6.30093	2
FBgn0267336	0	4.23991	1.80468	3.36498	4.07765	3.50715	2
FBgn0000316	0	-2.10128	0.131141	0.110128	-0.301664	-2.17261	3
FBgn0000459	0	-1.40149	0.763693	0.780539	0.138997	-0.140313	3
FBgn0000644	0	-1.21166	0.828799	2.06096	1.10108	0.185927	3
FBgn0001099	0	-0.0342551	0.661723	0.701804	0.151262	-0.981964	3
FBgn0001124	0	-1.15022	0.722576	0.258188	-0.162067	-0.718169	3
FBgn0001227	0	-0.379473	1.00167	0.613705	-1.03771	-2.46037	3
FBgn0001254	0	-1.40206	2.03797	2.02309	0.272118	-0.81724	3
FBgn0001259	0	-1.71249	-0.0476399	0.510142	2.24895	-0.63563	3
FBgn0003028	0	-0.78511	-0.211437	0.201544	-0.248869	-3.18952	3
FBgn0003345	0	-0.813547	0.724354	0.657409	-0.0988932	-1.03672	3
FBgn0003462	0	-0.868722	0.271647	0.347395	-0.147921	-0.678369	3
FBgn0003525	0	-1.61462	1.30789	1.92805	-0.325358	-2.91581	3
FBgn0003867	0	-2.16333	0.250193	0.251578	0.0992642	-2.58718	3
FBgn0003944	0	0.749428	0.14368	0.50156	0.3503	-2.72133	3
FBgn0003997	0	-0.191504	0.731484	1.07613	-0.655978	-2.19688	3
FBgn0004227	0	-0.810232	0.339446	0.0242206	0.0968089	-0.701176	3
FBgn0004369	0	-1.17897	0.186243	0.32469	0.0179974	-0.596052	3
FBgn0004397	0	-0.717786	-0.13738	0.484526	0.523836	-1.35129	3
FBgn0004512	0	-2.25336	-0.204015	0.854632	1.49774	-1.54316	3
FBgn0004859	0	-0.427571	0.977259	0.867868	-1.22134	-1.25222	3
FBgn0004959	0	0.151099	1.97876	1.56554	-0.829245	-0.848494	3
FBgn0005677	0	-1.27308	0.145992	0.440405	-0.693437	-1.81917	3
FBgn0010300	0	-2.44433	0.692179	0.81309	-0.0126372	-2.52423	3
FBgn0010501	0	-1.56272	-0.0351334	0.0561929	-0.315728	-1.75306	3
FBgn0011224	0	-1.92391	0.736987	0.625174	-0.0334095	-1.2115	3
FBgn0011225	0	-1.66507	0.510303	0.85443	1.09282	-0.860272	3
FBgn0011586	0	-1.10317	0.232741	0.385709	0.00592375	-0.967508	3
FBgn0011740	0	-1.42213	0.260119	-0.0553375	-0.652566	-1.24212	3
FBgn0011817	0	-1.21834	0.69777	0.26359	-0.330623	-1.41812	3
FBgn0013435	0	-1.39308	0.0523621	0.0931088	-0.592428	-2.7885	3
FBgn0013703	0	-0.317979	0.076632	0.516542	0.334534	-1.20838	3
FBgn0013717	0	-1.8702	0.104761	0.192069	-0.407267	-0.893816	3
FBgn0013746	0	-1.48439	0.342654	0.245262	-0.936839	-1.55602	3
FBgn0014007	0	-0.915935	0.916637	0.719184	-0.329603	-0.743352	3
FBgn0014075	0	-1.28059	0.575628	0.3615	0.30746	-0.485786	3
FBgn0015331	0	-1.34069	0.376025	0.0149451	-0.333752	-0.621543	3
FBgn0015380	0	-1.63947	-0.417021	0.170557	-0.121709	-0.660107	3
FBgn0015663	0	-1.5228	0.227717	0.267347	-0.970838	-2.0251	3
FBgn0015838	0	-0.895732	0.215251	0.0212055	0.614631	-0.743055	3
FBgn0017482	0	-1.77264	0.0612573	0.327834	0.00496559	-0.8436	3
FBgn0017558	0	-1.65852	1.65056	0.140031	-0.546274	-0.151688	3
FBgn0020238	0	-1.20621	0.520362	-0.11911	-0.669054	-1.37513	3
FBgn0020385	0	-1.63943	0.394067	1.07061	1.61858	-1.73138	3
FBgn0020521	0	-0.679091	-0.280056	0.719315	0.760939	-1.88605	3
FBgn0022893	0	-1.61924	0.530753	-0.123311	-0.924852	-1.84944	3
FBgn0022981	0	-2.08141	0.191879	0.942761	0.0762141	-2.76799	3
FBgn0023416	0	-1.53984	0.649476	0.571655	-0.154704	-1.01581	3
FBgn0023534	0	-1.46613	1.77231	2.1024	1.23933	-0.54961	3
FBgn0024250	0	-0.878029	0.310309	0.70287	-1.0741	-2.527	3
FBgn0024321	0	-1.09414	0.408165	0.467485	0.46796	0.0437999	3
FBgn0024754	0	-1.93083	-0.196425	0.427368	0.938339	-1.37235	3
FBgn0025186	0	-1.03701	0.670739	0.79807	0.157448	-0.69048	3
FBgn0025615	0	-1.57616	0.523844	0.450594	-0.274462	-0.247729	3
FBgn0025693	0	-0.711305	0.605424	1.88668	0.741304	-0.837791	3
FBgn0025808	0	-0.971304	0.39899	0.503577	-0.12676	-0.767005	3
FBgn0026239	0	-0.67948	-0.411024	1.15837	0.667561	-0.676638	3
FBgn0026263	0	-3.97992	1.70653	1.24699	-0.790498	-4.12053	3
FBgn0026361	0	-0.979342	0.152745	0.695553	0.033696	-0.797675	3
FBgn0026570	0	-2.10315	0.597296	0.777528	-0.28457	-2.94179	3
FBgn0026634	0	-1.19841	0.687281	0.51156	0.596469	-0.962279	3
FBgn0027342	0	-1.20255	0.0229807	0.0785336	0.198598	-0.823318	3
FBgn0027343	0	-2.12465	-0.124708	0.240335	-0.240774	-1.22774	3
FBgn0027584	0	0.0617826	3.56713	0.435121	0.165995	-0.831473	3
FBgn0027930	0	-2.99769	0.316879	0.239799	-0.4311	-3.23545	3
FBgn0027932	0	-1.0761	0.414104	-0.188532	-0.214787	-1.14952	3
FBgn0028406	0	-1.54501	0.985654	1.20126	0.315958	-2.67869	3
FBgn0028429	0	-2.14194	0.291519	0.169402	-0.0132746	-1.44735	3
FBgn0028562	0	-1.53677	1.18012	1.27616	1.24027	-1.1399	3
FBgn0028563	0	-1.59423	-0.405801	-0.0131451	0.166031	-2.65297	3
FBgn0028932	0	-1.34954	0.290774	0.444373	-0.20975	-0.970956	3
FBgn0029849	0	-0.637696	0.698231	0.62074	-0.440115	-0.613108	3
FBgn0029896	0	-1.54809	0.502166	1.27141	-0.168588	-0.865967	3
FBgn0029898	0	-4.97742	0.463242	0.433394	0.667116	-3.12916	3
FBgn0029907	0	-1.47393	0.408153	0.535541	-0.0181396	-1.61941	3
FBgn0029935	0	-0.48109	0.754473	0.172593	-0.19304	-0.977572	3
FBgn0030066	0	-1.97984	0.117443	0.28307	-0.290862	0.467429	3
FBgn0030141	0	-2.5436	0.136487	-0.550611	0.166136	0.166523	3
FBgn0030208	0	-0.983486	0.723125	0.137215	-0.208501	-0.709441	3
FBgn0030215	0	-1.97	0.238989	0.0842738	-0.666206	-0.165918	3
FBgn0030320	0	-1.38614	0.730639	0.315319	-0.994381	-0.944594	3
FBgn0030341	0	-0.617774	0.0465772	0.393452	0.644164	-0.890692	3
FBgn0030485	0	-2.28363	-0.754357	-0.0374778	0.750416	-0.280901	3
FBgn0030695	0	-0.773918	0.337173	0.493241	-0.206474	-0.642603	3
FBgn0030734	0	-0.81187	0.268885	0.373456	0.446485	-0.353092	3
FBgn0030740	0	-1.14626	0.589121	0.574826	-0.0761209	-0.463209	3
FBgn0030757	0	-1.34912	0.676659	0.508244	1.79178	-0.380895	3
FBgn0030813	0	-0.415816	0.49225	0.48806	-0.383088	-1.24924	3
FBgn0030927	0	-2.84364	0.151502	0.615826	1.14567	0.899265	3
FBgn0030929	0	-0.117599	-0.262464	1.08051	-0.0539428	-2.09517	3
FBgn0031117	0	-2.13426	-0.434998	-0.821624	2.47041	-1.87801	3
FBgn0031161	0	-0.685984	0.378576	-0.0727006	0.195467	-0.783869	3
FBgn0031170	0	-3.59499	-1.28439	1.12929	0.481461	0.229667	3
FBgn0031194	0	-1.41051	-0.507051	-0.0972716	0.333092	-1.50874	3
FBgn0031245	0	-0.341423	1.31826	1.66265	0.492519	-1.06046	3
FBgn0031319	0	-1.74298	-0.211823	-0.0170699	0.742094	-0.748956	3
FBgn0031320	0	-0.485539	0.200506	-0.0176876	0.0972549	-1.38987	3
FBgn0031419	0	-1.64136	0.218233	0.389547	-1.21339	-1.0206	3
FBgn0031453	0	-0.882557	0.167901	-0.0217246	-0.0897827	-1.3762	3
FBgn0031516	0	-1.70936	0.84437	0.668174	-0.377379	-1.45438	3
FBgn0031529	0	-1.37689	0.306728	0.453764	-0.495155	-0.831509	3
FBgn0031564	0	-2.58949	-1.72741	2.40043	0.946597	-3.30583	3
FBgn0031628	0	-1.64812	0.116098	-0.0298289	-0.615695	-1.30373	3
FBgn0031741	0	-3.31309	0.672049	1.82707	1.42466	-2.61879	3
FBgn0031872	0	-1.11576	-0.31531	-0.0444895	-0.0975203	-1.32969	3
FBgn0031961	0	-0.895908	-0.0402932	0.0962073	0.268597	-1.49034	3
FBgn0031997	0	-1.53236	0.527555	0.313244	-0.444498	-0.493197	3
FBgn0032032	0	-0.780512	0.433327	1.06255	0.129237	-0.215848	3
FBgn0032130	0	-0.474192	0.957117	0.834109	0.209928	-0.858275	3
FBgn0032153	0	-0.598592	0.272136	0.846139	-0.0679755	-0.710148	3
FBgn0032157	0	-1.12343	0.310571	0.36022	-0.190056	-0.219193	3
FBgn0032193	0	-1.27159	0.0379177	0.461126	0.445696	-1.24094	3
FBgn0032224	0	-1.34154	0.388319	1.1502	0.921411	-0.843989	3
FBgn0032225	0	-1.43877	0.779324	0.589098	0.187039	-0.318711	3
FBgn0032248	0	-0.566933	0.425511	0.242945	0.507026	-0.624157	3
FBgn0032335	0	-3.50584	3.61804	4.07825	-0.920956	-2.84226	3
FBgn0032340	0	-1.23541	0.399104	-0.273286	-0.354053	-1.09537	3
FBgn0032358	0	-0.664158	0.560428	0.890787	-0.0288235	-0.315771	3
FBgn0032414	0	-3.90048	-0.407867	0.16182	2.06961	-0.48759	3
FBgn0032447	0	-1.06827	0.994596	-0.150284	-0.374658	-0.566794	3
FBgn0032455	0	-0.461144	0.365554	0.534526	0.238989	-0.522203	3
FBgn0032533	0	0.00900413	0.694104	0.860318	0.647004	-1.43505	3
FBgn0032717	0	-1.61321	0.33094	-0.299094	-0.145685	-1.3555	3
FBgn0032780	0	-1.91624	0.33494	1.08117	1.31645	0.131953	3
FBgn0032782	0	-1.4588	-0.352392	1.05899	1.39166	-1.66527	3
FBgn0032815	0	-0.66131	0.530582	0.512894	-0.0712784	-0.251954	3
FBgn0032923	0	-1.69369	0.322339	0.372641	-0.286248	-1.30574	3
FBgn0033100	0	-0.907862	-0.214782	0.386978	-0.193733	-1.10452	3
FBgn0033113	0	-3.33859	0.580854	3.02605	1.53339	-1.32524	3
FBgn0033145	0	-0.922814	1.75816	3.3453	1.93782	-1.18023	3
FBgn0033205	0	-1.23312	0.260245	-0.0863912	-0.0852506	-1.54422	3
FBgn0033224	0	-1.91543	-0.182934	-0.0906684	-0.290027	-1.56315	3
FBgn0033232	0	-1.21502	0.46504	0.373249	-0.336993	-0.646695	3
FBgn0033315	0	-1.29478	0.128567	-0.239892	-0.316328	-1.04064	3
FBgn0033468	0	-1.54721	0.561167	0.98797	1.00755	-0.831613	3
FBgn0033475	0	-0.516393	0.692175	0.580947	-0.624357	-1.02507	3
FBgn0033476	0	-0.195609	0.908049	1.02074	0.439188	-0.992826	3
FBgn0033755	0	-1.31439	0.46692	0.270727	-0.915991	-0.910296	3
FBgn0033995	0	-1.02506	0.413931	0.830686	0.393455	-0.655172	3
FBgn0033997	0	0.017732	0.726874	-0.153643	0.345795	-2.5177	3
FBgn0034046	0	-1.76712	0.265622	0.304062	0.416901	-0.799158	3
FBgn0034054	0	-0.664285	0.828378	0.734988	-0.512776	-0.470484	3
FBgn0034083	0	-2.02303	0.341455	1.01116	1.63265	-0.00289979	3
FBgn0034246	0	-1.62599	0.883519	0.427378	-1.61666	-1.33471	3
FBgn0034346	0	-1.95901	0.541857	0.178922	-0.609693	-1.41469	3
FBgn0034436	0	-1.81208	0.232541	0.177699	-1.05368	-1.94637	3
FBgn0034452	0	-0.924401	1.96085	1.52467	0.253952	0.00934609	3
FBgn0034462	0	-3.25003	2.69542	2.91668	-2.10714	-4.74201	3
FBgn0034503	0	-0.664784	0.347415	0.218466	-0.220934	-0.974083	3
FBgn0034585	0	-1.25368	0.354589	-0.138626	-0.0473061	-0.729717	3
FBgn0034650	0	-1.5233	0.348629	-0.0186454	-0.482512	-1.32641	3
FBgn0034691	0	-1.56125	-0.371887	-0.0437408	0.469195	-0.822137	3
FBgn0034705	0	-1.005	1.99779	1.40119	-0.712013	0.346375	3
FBgn0034753	0	-0.689601	0.887294	0.796979	0.563146	-0.519056	3
FBgn0034785	0	-1.30057	0.287369	0.11355	0.730848	-1.51885	3
FBgn0034796	0	-1.53561	0.510749	-0.0592812	-0.0631909	-0.84561	3
FBgn0034803	0	-1.18872	0.351064	0.135503	0.51815	-0.424925	3
FBgn0034937	0	-0.997284	-1.09822	0.533315	0.127241	-1.1906	3
FBgn0034963	0	-0.753685	0.322888	0.450668	0.455588	-0.78804	3
FBgn0035131	0	-1.42355	0.193062	-0.119152	-0.403329	-2.18479	3
FBgn0035211	0	-1.42979	0.212091	0.387093	-1.19013	-1.81611	3
FBgn0035309	0	-2.20908	1.17808	1.52026	0.634803	-0.928792	3
FBgn0035334	0	-0.975141	-0.317425	0.442762	0.793098	-0.345835	3
FBgn0035346	0	-1.8659	0.766897	0.419555	-1.3795	-1.94715	3
FBgn0035375	0	-2.58755	-0.435574	-0.218753	1.39695	-2.62469	3
FBgn0035390	0	-0.667531	1.69818	0.881082	-0.0597638	-0.125821	3
FBgn0035401	0	-2.13824	0.100587	-0.298329	0.81782	-2.60373	3
FBgn0035435	0	-3.02426	-0.109927	-0.190988	-0.961651	0.00630291	3
FBgn0035464	0	-1.5117	0.583423	-0.177839	-0.962086	-1.53375	3
FBgn0035475	0	-1.26957	0.40452	0.236891	-0.228887	-0.326656	3
FBgn0035488	0	-0.645515	0.64572	0.383187	-0.165873	-0.336833	3
FBgn0035625	0	-5.08583	-1.85327	0.226101	3.38711	-3.24289	3
FBgn0035710	0	-2.07618	-1.46443	0.125755	0.355779	-0.983486	3
FBgn0035856	0	-0.583775	2.32071	0.201255	0.137004	-0.711012	3
FBgn0035859	0	-2.48829	3.15929	0.549085	-0.612711	-1.75164	3
FBgn0035868	0	0.237165	2.03854	-0.114763	-0.830668	-2.31628	3
FBgn0035986	0	-0.984975	0.515072	0.425546	-0.125701	-0.272732	3
FBgn0036008	0	-1.72151	-0.236267	-0.832967	0.333134	-1.41797	3
FBgn0036043	0	-3.1867	0.286912	0.581587	-0.496344	2.13981	3
FBgn0036101	0	-1.49143	0.241325	1.02966	1.04435	-1.79585	3
FBgn0036489	0	-0.515207	0.134138	0.54149	0.3678	-0.505001	3
FBgn0036629	0	-2.33151	0.0454372	-0.146947	-0.395882	-0.706354	3
FBgn0036648	0	-0.769399	0.188135	0.341482	-0.0115002	-0.652753	3
FBgn0036656	0	-0.546646	1.48252	4.06853	1.22314	-0.6662	3
FBgn0036660	0	-1.08213	0.439662	-0.133453	0.483573	-0.28025	3
FBgn0036663	0	-2.62514	1.07141	1.09498	1.45085	0.101111	3
FBgn0036695	0	-1.70244	0.500212	0.330627	0.878427	-0.354738	3
FBgn0036764	0	-2.64164	-0.321489	-0.158838	0.669056	-1.26383	3
FBgn0036765	0	-1.19225	0.202283	0.155575	0.720426	-0.810234	3
FBgn0036847	0	-1.16225	0.0341586	0.231179	-0.183603	-0.968864	3
FBgn0036908	0	-0.814909	0.297064	0.403479	-0.293614	-0.889509	3
FBgn0036919	0	-1.01998	-0.623783	-0.201554	1.11334	-1.22892	3
FBgn0036929	0	-0.347627	0.392835	0.65973	0.236835	-1.21287	3
FBgn0036931	0	-0.930788	0.52281	0.456721	0.110325	-1.4744	3
FBgn0036932	0	-0.766889	0.307555	0.412197	0.0422819	-0.692546	3
FBgn0037046	0	-1.47184	1.15792	0.841124	-0.0591667	-1.32603	3
FBgn0037127	0	-1.30324	3.34204	1.46332	0.813557	-0.759365	3
FBgn0037279	0	-0.453282	0.479903	0.631604	0.570648	-0.599437	3
FBgn0037315	0	-2.11356	0.403713	0.770178	1.80947	-0.198145	3
FBgn0037359	0	-1.42299	0.305102	0.126343	-0.0876253	-1.07439	3
FBgn0037503	0	-4.16145	1.37005	-0.34356	-1.00638	-3.30444	3
FBgn0037619	0	-0.81714	0.154548	0.3399	0.27637	-0.207785	3
FBgn0037696	0	-1.26128	0.525325	1.26704	2.11179	-2.2182	3
FBgn0037721	0	1.58166	1.78571	0.918254	0.25264	-3.27826	3
FBgn0037921	0	-0.680074	0.30618	0.212337	0.133933	-1.12552	3
FBgn0037960	0	0.221107	0.329161	0.334735	0.37655	-2.15704	3
FBgn0037972	0	-1.42813	1.26406	1.45537	0.271604	-2.83902	3
FBgn0037973	0	-2.24183	0.845037	0.971072	0.163104	-3.61681	3
FBgn0037974	0	-2.58098	0.300344	1.13971	0.265109	-2.53832	3
FBgn0038056	0	-1.61648	0.138876	0.190027	0.391134	-2.08858	3
FBgn0038110	0	-0.657804	0.801082	0.970118	-0.209513	-0.431498	3
FBgn0038148	0	-2.49397	-1.17769	0.684	-0.459911	0.36141	3
FBgn0038221	0	-1.06647	2.40925	0.483866	-0.393442	0.0925018	3
FBgn0038272	0	-1.77019	-0.0180545	0.329785	-0.00205487	0.448753	3
FBgn0038286	0	-1.12103	0.523551	0.659942	1.70855	-0.897551	3
FBgn0038435	0	0.36352	0.882457	2.03602	0.0295728	-1.46021	3
FBgn0038467	0	-0.840807	0.829545	0.0442389	-0.611987	-2.25895	3
FBgn0038547	0	-1.61813	0.555366	0.10332	0.0557206	-1.50311	3
FBgn0038548	0	-0.862519	0.258844	0.286691	0.152048	-0.831162	3
FBgn0038788	0	-1.48875	0.358348	0.484959	0.590899	-0.351611	3
FBgn0038917	0	-0.704958	0.43256	0.65789	-0.15408	-0.794152	3
FBgn0038919	0	-2.85399	3.46897	2.8775	-1.81702	-2.6199	3
FBgn0038928	0	-1.48591	0.0526206	0.956372	0.19118	-0.44483	3
FBgn0038953	0	-1.0552	0.567993	0.515126	0.55677	-0.265494	3
FBgn0039055	0	-2.53019	0.200073	-0.0787632	-0.719134	-1.91128	3
FBgn0039154	0	-0.940822	0.576875	0.54512	-0.346168	-1.77988	3
FBgn0039155	0	-0.768191	0.835078	1.12063	0.795354	-2.00023	3
FBgn0039170	0	-0.837759	0.375909	1.16269	-0.365809	-0.389188	3
FBgn0039261	0	-0.923168	0.883765	0.652272	0.478769	-0.790598	3
FBgn0039273	0	-0.359203	0.341585	0.395505	0.649384	-0.908535	3
FBgn0039593	0	0.843034	-0.141721	1.17512	0.332506	-2.29505	3
FBgn0039622	0	0.0121518	0.495573	1.93395	0.463354	-2.08737	3
FBgn0039678	0	-3.37336	2.0284	4.58149	0.560852	-3.00827	3
FBgn0039759	0	-0.859133	1.64064	-0.39602	1.915	-2.36168	3
FBgn0039790	0	-0.515623	0.255843	0.0246438	0.421053	-1.3063	3
FBgn0039848	0	0.206268	0.435813	0.85098	-0.439594	-2.49947	3
FBgn0039920	0	-1.33788	0.345963	0.751523	-0.538717	-0.498543	3
FBgn0039942	0	-0.758072	0.499896	0.893648	-0.814946	-1.2119	3
FBgn0040321	0	-2.67755	0.827896	0.772872	1.1146	-0.371311	3
FBgn0040322	0	-0.255164	-0.566258	0.66442	-0.126037	-2.4152	3
FBgn0040323	0	-1.29156	0.782995	1.11994	0.895335	-0.286256	3
FBgn0040343	0	-0.296129	0.733623	0.421762	1.68935	-1.02342	3
FBgn0040392	0	-0.612845	0.424068	0.335194	-0.036903	-1.28519	3
FBgn0040528	0	-1.42065	0.347332	0.117911	-0.227305	-0.625163	3
FBgn0040765	0	-1.59364	-0.574402	-0.31972	0.309564	-1.61051	3
FBgn0040778	0	-0.354328	0.634333	0.925259	0.420146	-1.37099	3
FBgn0041706	0	-1.19212	1.97332	1.1515	-1.11209	-1.76243	3
FBgn0042111	0	-2.09912	0.473667	-0.0702343	-0.837248	-2.06988	3
FBgn0042185	0	-0.895812	0.901475	0.802412	-0.832107	-0.6732	3
FBgn0043903	0	-0.785834	-0.546867	0.34402	0.619273	-0.888526	3
FBgn0044020	0	-0.00511529	0.259186	0.651507	0.199647	-1.16161	3
FBgn0050099	0	-0.94796	-0.240967	0.429083	-0.0738838	-0.759399	3
FBgn0050384	0	-1.05328	0.366328	0.545655	-0.177743	-1.31836	3
FBgn0050385	0	-1.43765	0.622415	0.820768	0.0171518	-0.721591	3
FBgn0051044	0	-1.37008	0.817467	1.67214	2.02275	-0.0446318	3
FBgn0051217	0	-1.23424	0.157601	0.327782	0.325842	-2.72546	3
FBgn0051460	0	-2.01337	0.261872	0.165232	-1.14236	-1.63562	3
FBgn0051469	0	-0.874673	0.559863	0.677879	-0.140692	-1.01015	3
FBgn0051720	0	-0.310775	1.73086	2.15328	1.15279	-1.4636	3
FBgn0052214	0	-0.558938	2.49869	0.577144	0.508549	-0.639917	3
FBgn0052243	0	-0.862419	0.551169	0.790823	0.142716	-1.04087	3
FBgn0052266	0	-0.95558	1.75843	-0.302526	0.081373	-1.02821	3
FBgn0052372	0	-2.91741	0.776062	0.991104	0.199419	-2.65987	3
FBgn0052442	0	-0.844544	0.3856	0.966771	0.701931	-0.315534	3
FBgn0052447	0	-3.94293	1.62974	1.25078	-0.00992794	0.393677	3
FBgn0052801	0	-2.11513	-0.574427	0.00737637	0.0873288	-1.3597	3
FBgn0053087	0	-1.17627	0.77133	0.888937	0.21075	-1.66907	3
FBgn0053099	0	-2.211	-0.0613352	-0.693061	0.260369	-1.9034	3
FBgn0053116	0	-2.36339	0.660543	-0.167151	1.20919	-0.913703	3
FBgn0053977	0	-1.35062	-0.34126	0.483408	0.351262	-1.1049	3
FBgn0061196	0	0.051955	0.693185	2.70297	0.176587	-0.98873	3
FBgn0062449	0	-0.477279	0.593606	0.911698	0.187673	-0.953532	3
FBgn0063495	0	-2.33939	2.4171	3.85337	2.70645	-1.6648	3
FBgn0064227	0	-2.57567	-1.05516	-0.30535	0.937301	-1.23158	3
FBgn0082967	0	-1.24043	-1.09315	0.324934	0.794844	-1.49783	3
FBgn0082979	0	-1.08528	-0.57361	0.184476	0.227067	-1.23105	3
FBgn0085222	0	-2.26932	2.22819	1.85442	-2.52732	-3.36512	3
FBgn0085263	0	-2.24046	0.616003	0.123784	0.131996	0.110091	3
FBgn0085339	0	-0.970534	-0.120029	0.743372	-0.810309	-1.1653	3
FBgn0085360	0	-0.466652	0.623225	1.09545	-0.374346	-1.02731	3
FBgn0085377	0	-1.99867	0.726941	0.614699	1.1273	-1.79011	3
FBgn0086253	0	-1.30277	0.583923	0.210091	-0.565023	-0.797785	3
FBgn0086608	0	-1.03431	0.224341	1.54487	1.37285	-0.901584	3
FBgn0259482	0	-1.09973	0.18598	0.26972	-0.566473	-1.58045	3
FBgn0259705	0	-1.0508	0.283964	0.194664	-0.0191218	-0.256365	3
FBgn0260965	0	-1.00802	0.465001	0.280709	-0.383789	-0.888283	3
FBgn0261239	0	-1.73269	0.95898	1.32309	1.48223	0.0860057	3
FBgn0261456	0	-1.88064	0.615424	0.0869168	-0.812935	-1.7268	3
FBgn0261803	0	0.9147	4.01541	2.44201	-0.882081	-2.24376	3
FBgn0261813	0	-1.02926	0.813602	1.61383	-0.897895	-2.05924	3
FBgn0261986	0	-0.947735	1.0333	1.06215	0.252774	-0.114717	3
FBgn0262720	0	-4.95556	2.21965	1.66877	0.537243	-1.78861	3
FBgn0262954	0	-1.3225	-0.334071	0.30798	-0.478351	-0.906752	3
FBgn0262994	0	-0.610052	1.59127	1.30477	-0.58343	-0.680217	3
FBgn0263025	0	-2.48759	0.264658	-0.0126309	0.0335802	-3.09946	3
FBgn0263049	0	-1.90501	1.75751	2.73191	1.63301	-0.765855	3
FBgn0263080	0	-0.917809	-0.0639601	1.15827	0.0763975	-0.128429	3
FBgn0263200	0	-0.968046	0.661276	0.317971	1.96898	-0.500636	3
FBgn0263380	0	-0.908515	0.987478	1.17148	-2.26164	-2.62183	3
FBgn0263492	0	-0.0360417	1.07968	0.839177	0.413462	-0.918172	3
FBgn0263655	0	-0.563941	0.450429	1.60782	0.561196	-1.70049	3
FBgn0263745	0	-1.24031	0.489858	1.07877	0.617854	-0.353852	3
FBgn0263974	0	-0.150061	2.62498	1.44355	-0.763438	-0.632544	3
FBgn0264078	0	-1.77411	0.0538074	0.579408	0.204304	-1.21559	3
FBgn0264426	0	-0.970671	0.604396	0.484853	-0.86437	-0.867982	3
FBgn0264482	0	0.178224	0.328495	0.720451	0.745402	-1.29013	3
FBgn0264508	0	-1.39744	-0.0280085	0.438948	-0.773699	-1.04908	3
FBgn0264546	0	-0.53302	0.356391	0.978627	0.457118	-0.585925	3
FBgn0264561	0	-1.85393	-0.304952	-0.172452	0.014716	-0.580347	3
FBgn0264721	0	-0.567908	0.998989	1.79202	-1.49499	-0.42395	3
FBgn0264950	0	-1.99855	0.17486	0.352162	-0.509213	-1.6227	3
FBgn0264984	0	-2.0263	2.11822	2.49845	1.36318	-2.17935	3
FBgn0265041	0	-2.33838	0.162998	0.0688394	-0.378589	-1.23014	3
FBgn0265190	0	-1.59114	0.496399	-0.373866	0.160746	0.249613	3
FBgn0265266	0	-1.93484	1.15784	1.09087	1.10896	-2.06662	3
FBgn0265274	0	-1.05767	0.451653	0.740127	0.213915	-1.2758	3
FBgn0265318	0	-0.464278	0.403752	1.26758	0.31831	-0.819809	3
FBgn0265351	0	-3.08781	-0.0995124	0.26464	0.579741	-2.10534	3
FBgn0265533	0	-0.456178	0.247041	0.789198	0.0776029	-1.03384	3
FBgn0265598	0	-1.04674	0.015064	-0.135036	0.506143	-1.3249	3
FBgn0265745	0	-1.63641	1.06246	0.94479	-0.652993	0.103732	3
FBgn0265793	0	-1.60356	2.42182	0.0560049	1.51471	0.103152	3
FBgn0265806	0	-0.845678	1.33345	2.11854	1.21116	-0.515193	3
FBgn0265888	0	0.923653	1.3908	1.8413	-0.853229	-1.76805	3
FBgn0266011	0	-2.04981	0.125555	0.89673	-0.449416	-0.754398	3
FBgn0266096	0	-0.456234	1.38469	1.84343	-0.343573	-1.08295	3
FBgn0266200	0	-3.56181	0.230768	1.77852	-1.71615	0.840828	3
FBgn0266212	0	-1.22431	1.04309	-0.183966	-1.20238	-1.2855	3
FBgn0266279	0	-1.04559	0.175669	1.02991	-0.281142	-1.91334	3
FBgn0266361	0	-0.184892	-0.540888	0.698398	-0.34584	-2.82257	3
FBgn0266656	0	-1.54786	1.14044	0.942461	0.545418	-1.66101	3
FBgn0266667	0	-1.09945	0.721109	0.524582	0.301887	-0.640105	3
FBgn0266686	0	-0.78091	0.145961	0.0366696	-0.07843	-1.39891	3
FBgn0266745	0	-1.91364	1.22714	1.08123	-1.86752	-2.02467	3
FBgn0266848	0	-1.23633	0.208309	-0.167513	-0.247631	-0.937489	3
FBgn0266929	0	-0.521812	0.471675	1.39869	1.02935	-0.588238	3
FBgn0266993	0	-2.52174	0.465289	-0.255724	-0.247708	-1.26572	3
FBgn0267104	0	-1.30219	0.987191	1.00928	0.606942	-0.846808	3
FBgn0267126	0	-1.27796	0.45157	0.679602	-0.419699	-1.71358	3
FBgn0267318	0	-0.81028	-0.254758	0.241617	-0.230218	-3.20639	3
FBgn0267330	0	-0.438251	0.0172875	0.381039	0.612017	-0.947404	3
FBgn0267441	0	-0.62481	-0.781697	2.11425	1.14006	-0.699157	3
FBgn0267454	0	-1.01459	0.0664435	1.87758	1.43121	-1.11542	3
FBgn0267455	0	-1.21713	1.50523	1.5679	-1.09753	-2.26163	3
FBgn0267487	0	-0.810001	0.43949	0.266721	0.206782	-0.480109	3
FBgn0267527	0	-1.31831	1.36165	1.50328	-0.223826	-1.42519	3
FBgn0267582	0	-2.26883	2.81844	3.42347	-0.386303	-3.74783	3
FBgn0267585	0	0.420045	1.12567	1.42001	-0.830653	-1.49574	3
FBgn0267656	0	-2.30506	-0.119181	-0.071856	1.50252	-1.43796	3
FBgn0267754	0	-1.30225	1.46336	-0.155209	-0.223808	-0.464222	3
FBgn0267766	0	-1.91862	1.05177	0.389336	-1.87754	-1.1182	3
FBgn0001078	0	6.62981	0.681487	-1.58883	-1.43513	-0.202461	4
FBgn0002938	0	3.49219	0.0331366	-2.33168	-1.93023	3.12417	4
FBgn0004554	0	5.15565	2.03285	-0.525842	-1.03133	0.378463	4
FBgn0004777	0	3.92324	1.85857	-0.651063	-0.493145	0.36638	4
FBgn0004778	0	5.70836	0.958397	0	0	1.22785	4
FBgn0004780	0	7.22427	2.21541	0.947512	1.1757	1.8657	4
FBgn0004782	0	5.04654	1.39179	0	2.37389	2.54474	4
FBgn0004783	0	5.92418	1.73084	-0.158802	0.629393	1.16496	4
FBgn0005626	0	6.19938	-0.607111	-0.189282	-0.800416	0.811879	4
FBgn0011236	0	5.06108	1.20047	0.108195	-2.15642	4.48278	4
FBgn0015714	0	5.58934	-0.2128	0.817046	2.24327	1.06553	4
FBgn0016694	0	4.76763	-3.23097	-2.85286	-0.76974	0.463775	4
FBgn0020637	0	8.94264	2.18415	-0.235155	-0.0292372	3.59432	4
FBgn0020638	0	5.50745	2.6444	0	0	0	4
FBgn0020640	0	8.31278	1.81125	0.958517	0	2.94237	4
FBgn0022770	0	6.39637	-2.04435	-1.97456	-3.21223	0.574686	4
FBgn0023496	0	8.68689	-2.98802	-3.65276	-3.28446	-2.10925	4
FBgn0024989	0	4.82222	0.956691	-1.38657	-1.29378	3.97729	4
FBgn0027341	0	3.71996	0.117419	-0.317349	1.09664	1.16441	4
FBgn0027556	0	3.4587	-0.344673	-0.736721	0.273034	3.20765	4
FBgn0028871	0	5.70999	0.63779	-0.710056	-2.31889	-0.836101	4
FBgn0028886	0	2.95577	0.144039	-2.96156	0.117006	2.23769	4
FBgn0029690	0	4.76831	-0.001954	-0.628028	-1.93456	-1.21621	4
FBgn0029761	0	5.05591	-2.26532	-1.96389	0.355777	1.57297	4
FBgn0029804	0	4.38927	-0.474354	-1.75057	-2.95732	5.06474	4
FBgn0029877	0	4.59763	-0.165106	0.325846	0.985644	1.48791	4
FBgn0030459	0	7.15602	0	1.72831	0	0	4
FBgn0030544	0	4.5596	0	1.00365	2.06319	1.21156	4
FBgn0030569	0	8.81272	-1.88325	-2.067	-2.17581	2.04749	4
FBgn0030570	0	6.48521	0.960071	0	1.51489	3.01631	4
FBgn0030980	0	3.93606	0	0.966766	0	3.34141	4
FBgn0031426	0	6.90338	-1.30291	-0.860929	-0.0621701	3.66167	4
FBgn0031562	0	5.86239	1.03877	0.853106	-0.965119	1.15154	4
FBgn0031619	0	4.69443	-0.162233	-1.20057	-2.38902	-1.40147	4
FBgn0031629	0	6.12969	1.61704	-1.00098	-0.695299	3.47233	4
FBgn0031926	0	3.70477	-0.108206	0.223597	-0.577626	3.57494	4
FBgn0031959	0	4.81708	0.883852	0.582618	0.280012	-0.156456	4
FBgn0031971	0	4.95184	1.99774	1.38455	0.680378	1.523	4
FBgn0032139	0	5.05363	2.05551	1.07545	0	1.88714	4
FBgn0032287	0	4.76665	0.979111	0	0	1.24661	4
FBgn0032652	0	4.59321	-0.479016	0.461029	0.722092	0.429078	4
FBgn0032685	0	6.87451	-0.0211637	-1.79029	-1.71132	4.63306	4
FBgn0032899	0	3.03365	-0.0983889	-0.58535	-0.623054	1.43255	4
FBgn0033033	0	4.61586	2.24379	1.64512	0.732195	0.527874	4
FBgn0033358	0	5.06316	0	0	1.47705	3.35666	4
FBgn0033365	0	6.47398	-3.61433	-1.62334	-0.405522	3.29415	4
FBgn0033597	0	5.25743	0	0	1.41019	1.76465	4
FBgn0033598	0	4.61922	-0.904464	-2.25407	-1.98082	-0.546924	4
FBgn0033600	0	7.15976	0.535948	-0.341259	-1.2479	4.32872	4
FBgn0033658	0	6.45842	1.08807	-1.27882	-2.04884	0.32853	4
FBgn0034022	0	5.84218	-0.932226	-1.6079	-0.381099	5.49997	4
FBgn0034094	0	5.4697	1.7368	1.03601	2.26435	0.674902	4
FBgn0034301	0	10.6046	-0.485406	0.00238688	-0.213482	3.20246	4
FBgn0034456	0	5.35583	0	0	0	6.0771	4
FBgn0034693	0	5.6827	-1.63538	-1.62311	2.10733	3.22325	4
FBgn0034797	0	4.24881	0.383796	0.301579	-0.61896	5.61421	4
FBgn0034804	0	5.13256	-0.104569	-0.333729	0.0528078	4.38193	4
FBgn0034887	0	8.76543	0.768983	-0.218557	0.0816504	1.67332	4
FBgn0034903	0	3.6797	-0.434713	-2.48348	-4.09181	2.17314	4
FBgn0034935	0	3.45692	-1.21974	-1.10199	-0.947338	0.639512	4
FBgn0035077	0	10.5539	-0.59066	-0.386128	-0.604853	3.19331	4
FBgn0035078	0	5.91217	0.884457	1.96136	0.160724	-1.09693	4
FBgn0035199	0	5.01741	1.86291	-0.434479	1.00697	2.79211	4
FBgn0035293	0	4.20687	-1.90981	-1.39987	0.897382	1.78867	4
FBgn0035511	0	6.46866	-0.847919	-0.714785	-0.50478	1.44003	4
FBgn0035513	0	5.84687	1.90602	-1.47994	0.770601	1.68178	4
FBgn0035557	0	5.06754	0.810311	-0.96904	-2.15139	5.70004	4
FBgn0035578	0	4.38834	1.45757	0.610658	1.13856	0.603477	4
FBgn0035636	0	6.76421	0.233859	0.196061	-0.827216	2.02376	4
FBgn0035735	0	5.99138	0.505015	-0.2216	-0.201424	2.14202	4
FBgn0035736	0	4.68508	0	0	0	3.15117	4
FBgn0035737	0	5.3585	-2.28251	-4.16242	-4.02509	0.308927	4
FBgn0035777	0	6.2816	0.873374	0.712377	-0.510382	2.45207	4
FBgn0035802	0	5.07788	-1.11692	0.502389	0.579934	3.87968	4
FBgn0035815	0	5.00649	0.273633	0.357551	-0.127181	1.99304	4
FBgn0036112	0	5.95134	0.760221	0.580922	0	1.40584	4
FBgn0036139	0	4.55822	-0.0275136	1.03134	-2.35491	0.891702	4
FBgn0036289	0	6.77475	-1.13005	-1.42229	-1.1819	3.51686	4
FBgn0036529	0	4.95673	-0.0840257	0.274575	1.49099	2.20558	4
FBgn0036592	0	5.35471	0	1.02328	0	1.24115	4
FBgn0036605	0	4.32827	-0.133791	-1.31928	-2.95343	-0.131998	4
FBgn0036606	0	4.61404	-0.402769	-0.348582	-0.556242	1.23214	4
FBgn0036717	0	7.00476	-1.62451	-1.51399	-3.27279	0.162094	4
FBgn0036806	0	4.93888	1.40073	1.00776	2.82923	1.19073	4
FBgn0036834	0	7.52626	-0.136049	1.64503	1.10504	0.0445591	4
FBgn0036836	0	4.5058	0.039301	0.11889	-0.473016	1.27682	4
FBgn0037410	0	6.60953	-2.0178	-2.60458	-0.944733	5.69821	4
FBgn0037424	0	9.73322	-1.27185	-1.13066	0.0977743	5.28821	4
FBgn0037852	0	4.18885	-0.88282	-0.400813	-1.82161	3.83496	4
FBgn0038017	0	9.59863	0.0307085	-0.691702	-0.771942	4.52432	4
FBgn0038207	0	5.1686	0.786725	-0.754326	-0.54677	0.324488	4
FBgn0038256	0	3.98519	-1.39133	-1.10612	2.05901	2.00647	4
FBgn0038353	0	5.13814	1.56307	1.28969	2.51414	-0.205947	4
FBgn0038642	0	5.78122	-0.99588	-0.84953	1.46242	2.49463	4
FBgn0038727	0	6.03842	-1.71881	-4.10683	-3.6139	4.45703	4
FBgn0038799	0	6.22991	0.0523871	-0.627214	0.631013	5.42206	4
FBgn0038941	0	6.15621	-0.091965	-0.910057	-0.639625	1.70872	4
FBgn0039131	0	6.00643	0.574141	-1.12582	-1.81371	0.33319	4
FBgn0039264	0	6.86936	0.837301	-1.17318	0.71107	2.22674	4
FBgn0039479	0	3.75308	-1.61855	-2.26383	-4.08277	5.06874	4
FBgn0039527	0	4.59845	-2.31764	-3.14959	-0.184584	5.75242	4
FBgn0039594	0	4.48418	-0.0741308	-0.0548832	-1.43356	-0.609258	4
FBgn0039754	0	5.14255	4.85014	2.59742	-1.91258	-0.981745	4
FBgn0039758	0	8.97436	-0.913174	-0.74293	-1.63853	3.11605	4
FBgn0039806	0	6.10229	0.129833	0.114717	0.65037	4.48153	4
FBgn0039832	0	5.37911	0.0506297	0.203393	-0.391605	4.21168	4
FBgn0040099	0	3.5951	0.426606	-0.886604	-1.97699	0.458027	4
FBgn0040279	0	8.93222	-0.579837	-2.56139	-1.60237	1.33228	4
FBgn0040367	0	10.152	-0.830698	-1.42696	0.337232	3.22244	4
FBgn0040496	0	5.34913	-0.268598	-1.83987	-0.410673	2.44226	4
FBgn0050088	0	5.38716	1.68943	1.0712	1.48018	0	4
FBgn0050471	0	6.87263	0	0	0	1.37881	4
FBgn0051005	0	7.08071	-0.542987	-0.0437368	-0.7714	5.0758	4
FBgn0051076	0	3.83108	-1.46039	-2.12104	-1.52374	4.63732	4
FBgn0051374	0	4.14833	0.965485	0.958124	1.1362	2.73669	4
FBgn0051414	0	3.91329	-3.71777	-3.50506	-2.16788	3.07779	4
FBgn0051475	0	4.52717	0.245685	-0.529284	-0.332116	5.06023	4
FBgn0051626	0	6.61008	0.605737	1.24966	1.33368	1.36458	4
FBgn0052182	0	4.68035	2.9264	0	1.44529	0	4
FBgn0052376	0	8.23223	0	0	0	0	4
FBgn0052499	0	3.66419	-0.828314	-0.432341	-1.43674	0.572957	4
FBgn0052645	0	8.89837	-2.61012	-0.711136	-1.25373	0.405633	4
FBgn0052694	0	6.37633	-0.369414	-1.36584	-1.97062	-0.218789	4
FBgn0066101	0	5.64213	-0.617094	-1.64666	-2.55973	0.877762	4
FBgn0085225	0	8.96676	0	0	0	1.39041	4
FBgn0085273	0	5.49705	0	0	2.99079	1.15657	4
FBgn0085325	0	5.00163	-0.417351	-1.20282	-3.14251	0.276151	4
FBgn0085384	0	5.43517	1.42646	-0.848701	0.0282567	1.25216	4
FBgn0085446	0	3.7831	-1.11184	-0.763187	1.32451	1.27602	4
FBgn0086611	0	5.84836	0.811147	0.93253	0	2.1136	4
FBgn0086711	0	4.17946	1.12055	-1.10428	-0.139816	0.660223	4
FBgn0259175	0	3.32577	-1.22683	-1.73907	-0.713954	1.89818	4
FBgn0260653	0	5.6763	-2.63079	-2.87558	-3.16123	1.68828	4
FBgn0261341	0	5.01312	-2.64804	-1.82881	-2.48805	1.5549	4
FBgn0261548	0	4.20269	0.213304	0.195302	0.715078	3.4535	4
FBgn0262567	0	2.78449	-1.71558	-2.26025	-1.04238	2.2353	4
FBgn0262810	0	5.1303	0.0477983	1.09251	-0.421785	2.17466	4
FBgn0263342	0	4.53804	0.181213	0.966788	1.49955	0.806497	4
FBgn0263384	0	5.62952	-0.271558	1.92945	0.828418	-1.0822	4
FBgn0263782	0	5.03214	-0.193955	0.137511	1.8511	0.901562	4
FBgn0264548	0	3.87221	-2.24951	-1.74104	-0.113333	-0.74266	4
FBgn0264677	0	5.00812	0	0	1.43198	4.52703	4
FBgn0266045	0	5.32142	0	0	2.16852	1.91047	4
FBgn0266811	0	8.17373	0	0	0	3.96265	4
FBgn0266963	0	4.67754	1.89576	1.04755	1.38496	3.06347	4
FBgn0266970	0	2.8741	-0.617883	-1.99184	-1.74634	2.16813	4
FBgn0267124	0	6.1975	-0.911785	-0.786364	-0.532893	2.1052	4
FBgn0267210	0	4.16098	0	0	2.00461	2.17093	4
FBgn0267495	0	5.08404	1.35612	1.58531	1.07968	1.0558	4
FBgn0267600	0	3.9339	1.4167	0	0	0	4
FBgn0267614	0	5.04011	4.60558	0.747429	-1.23567	-0.113064	4
FBgn0000279	0	-1.33709	2.83866	2.33842	1.22274	1.78039	5
FBgn0000477	0	3.35512	2.27047	2.19315	3.33849	2.68854	5
FBgn0000659	0	2.33684	2.19546	3.27042	6.40711	1.0291	5
FBgn0001090	0	-0.179311	5.89531	6.38107	3.01174	-0.225881	5
FBgn0003388	0	-1.14707	2.08198	3.60985	2.20662	0.83732	5
FBgn0004047	0	0.52475	1.30349	4.44424	5.50823	2.93445	5
FBgn0004240	0	1.85553	1.63613	2.02014	4.30228	2.89889	5
FBgn0004880	0	3.13286	2.94887	2.71532	2.5323	2.27898	5
FBgn0004956	0	0.256107	2.10497	3.53106	2.34166	0.72363	5
FBgn0005775	0	0.561692	2.46711	3.28084	3.65487	3.49745	5
FBgn0008651	0	1.91484	2.84676	2.62211	1.98473	1.36514	5
FBgn0010014	0	0.59821	2.37447	3.84565	3.60018	3.98635	5
FBgn0010038	0	1.2479	1.0591	3.30796	3.07039	1.81526	5
FBgn0010040	0	-0.401772	2.68793	2.83933	3.36215	1.94163	5
FBgn0010381	0	4.00895	3.41243	3.26393	2.26216	3.26719	5
FBgn0010388	0	1.24642	4.1326	3.90635	2.40294	3.13417	5
FBgn0010407	0	1.8181	3.08046	2.26267	1.3473	1.82982	5
FBgn0011693	0	1.04719	3.15362	1.36014	2.85201	0	5
FBgn0011701	0	2.25973	3.01392	3.39695	3.88132	4.31209	5
FBgn0014031	0	2.98643	4.05089	3.40566	3.75705	3.29228	5
FBgn0014179	0	1.92802	3.14483	1.99919	1.22028	2.18982	5
FBgn0014850	0	1.85478	3.21038	2.30116	2.35021	1.06267	5
FBgn0015229	0	0.204995	2.46668	3.59818	3.13244	2.95515	5
FBgn0015609	0	0.632791	2.91288	3.53212	3.98568	1.87613	5
FBgn0015773	0	1.36675	1.55993	2.65382	2.42961	1.26532	5
FBgn0015946	0	2.9155	5.38558	3.26895	0	0	5
FBgn0016919	0	1.00597	3.52852	3.85812	4.08103	3.41717	5
FBgn0020378	0	2.07639	2.83486	3.0609	2.76281	1.12659	5
FBgn0020762	0	2.60732	2.28336	3.1137	3.48827	1.93121	5
FBgn0023549	0	3.4303	1.40011	2.47262	3.30226	2.71429	5
FBgn0024294	0	-0.229733	3.08707	4.72086	2.01299	-0.587057	5
FBgn0024941	0	1.80769	1.72563	2.74411	3.47344	3.86848	5
FBgn0025393	0	-0.383551	3.71937	4.21831	1.99318	1.93693	5
FBgn0025627	0	0.255682	0.755542	3.83033	2.37223	0.872151	5
FBgn0025702	0	0.679562	1.94458	2.41727	2.21671	2.27941	5
FBgn0025827	0	0	3.29494	4.55106	3.9901	1.13828	5
FBgn0026061	0	-0.296582	2.86857	3.80777	4.03575	3.46799	5
FBgn0026319	0	2.39855	2.85333	3.40296	1.36061	2.1727	5
FBgn0027074	0	2.47982	0.84369	4.53733	6.34614	1.15635	5
FBgn0027106	0	2.35908	1.8508	2.21612	2.78064	2.39032	5
FBgn0027611	0	1.05566	1.94621	3.28706	3.99402	2.78589	5
FBgn0028523	0	1.91865	4.008	3.92572	2.79603	2.92359	5
FBgn0028999	0	3.6956	5.54375	4.18596	1.096	0.231525	5
FBgn0029507	0	4.43008	2.71954	2.56802	3.86419	2.75259	5
FBgn0029708	0	0.591418	2.17632	2.16894	2.62129	2.49279	5
FBgn0029719	0	-0.96115	1.41899	2.49481	2.44287	4.17419	5
FBgn0029799	0	1.85294	0.997036	2.63831	4.20175	2.33372	5
FBgn0029824	0	0.800853	2.27038	3.97539	2.00475	0.332113	5
FBgn0029895	0	-1.73298	3.0623	4.05655	3.79512	0.0089358	5
FBgn0029990	0	3.20951	2.06514	2.34923	2.15675	2.64561	5
FBgn0029994	0	0.576477	2.03708	1.94456	3.71793	2.98829	5
FBgn0030484	0	-1.62205	3.21258	2.69871	1.99731	4.06784	5
FBgn0030524	0	0	2.64069	3.76026	3.35025	0	5
FBgn0030742	0	0.442035	2.86916	2.8784	3.66104	3.52374	5
FBgn0030904	0	-0.717605	1.80596	3.83155	3.50637	2.4209	5
FBgn0031089	0	3.85738	4.06782	3.93035	1.9057	-0.191161	5
FBgn0031182	0	-0.32821	1.887	2.99902	3.1696	1.54268	5
FBgn0031196	0	3.83331	2.4173	2.24722	2.64568	2.00891	5
FBgn0031288	0	0	4.23018	4.70283	4.1132	3.26498	5
FBgn0031324	0	0	2.91269	2.38912	3.02798	2.75367	5
FBgn0031449	0	0.482773	6.09666	4.70429	3.15517	2.7149	5
FBgn0031559	0	3.1563	3.98981	2.56083	3.06517	4.42994	5
FBgn0031634	0	0.660646	2.78638	1.96517	3.54705	4.41796	5
FBgn0031645	0	0.947559	6.22104	1.16898	0.0222347	5.86286	5
FBgn0031675	0	0.963302	2.978	3.0996	3.99858	1.70181	5
FBgn0031829	0	1.50082	3.67018	1.74986	2.43556	3.54771	5
FBgn0031837	0	0	2.89564	4.09839	2.05659	2.23582	5
FBgn0031974	0	2.63697	2.14147	3.44569	3.18433	1.65672	5
FBgn0031975	0	0.459566	3.42864	2.10251	3.2533	-2.0189	5
FBgn0031976	0	2.12182	4.48788	3.92714	0.317444	-1.12714	5
FBgn0032119	0	-0.883383	2.84433	2.30728	1.47777	1.81486	5
FBgn0032163	0	1.85095	3.79165	3.26842	2.69858	2.65705	5
FBgn0032336	0	0	3.90078	5.49005	2.12458	0	5
FBgn0032665	0	1.60217	1.83866	3.13585	2.91938	-1.38403	5
FBgn0032680	0	1.40214	4.40687	2.98194	1.15674	-1.02662	5
FBgn0032770	0	2.32774	2.71198	2.91878	4.43109	2.30035	5
FBgn0032773	0	3.74861	2.85499	3.14871	3.71465	3.5447	5
FBgn0032785	0	-2.18423	4.96271	5.5837	4.69787	0.82223	5
FBgn0032835	0	2.33086	3.62382	3.02058	2.67757	0.825184	5
FBgn0032860	0	2.56395	1.08722	3.25272	3.57971	3.60341	5
FBgn0032891	0	1.74866	3.55769	3.24484	2.56384	3.56593	5
FBgn0032973	0	0	4.4438	7.16785	5.04959	0	5
FBgn0033061	0	0.828631	2.08766	2.20582	1.76702	3.30986	5
FBgn0033268	0	1.28614	3.85116	1.88832	1.50445	3.579	5
FBgn0033464	0	1.56448	2.10926	2.81923	4.24341	3.92975	5
FBgn0033502	0	1.23486	4.01173	3.88446	4.07603	2.6433	5
FBgn0033521	0	4.08124	2.29452	2.64564	0.996714	2.77755	5
FBgn0033687	0	-0.430724	2.95398	2.70491	1.97556	2.16553	5
FBgn0033798	0	2.83151	3.28968	0.962779	3.859	2.13089	5
FBgn0033815	0	1.20206	1.81053	2.40816	2.68222	2.91529	5
FBgn0033875	0	2.06981	2.78718	3.59512	3.9336	2.76144	5
FBgn0033885	0	1.78877	1.57543	2.93383	3.54909	3.16199	5
FBgn0034010	0	2.77567	1.61634	2.44001	3.08866	3.08228	5
FBgn0034117	0	-0.651716	2.2462	3.27936	3.14722	0.320776	5
FBgn0034221	0	1.27134	1.30414	2.93562	2.88992	2.92831	5
FBgn0034446	0	-1.15868	1.26351	2.70201	2.78046	2.01958	5
FBgn0034468	0	-2.51227	3.27067	5.68808	4.13795	1.32641	5
FBgn0034481	0	1.9503	2.89249	3.69301	2.34079	2.3486	5
FBgn0034514	0	0	2.01815	5.35537	2.9564	1.20377	5
FBgn0034623	0	3.33282	2.18618	2.30813	3.94812	2.89804	5
FBgn0034663	0	1.37517	0.848313	2.59087	3.45036	2.14795	5
FBgn0034670	0	4.60105	2.31914	4.57909	2.73466	1.09253	5
FBgn0034788	0	0.926536	3.14216	3.03778	3.07668	2.87076	5
FBgn0034860	0	2.02531	2.48332	2.46034	2.50163	0.575383	5
FBgn0034999	0	1.26673	2.06039	2.9927	5.54102	3.08331	5
FBgn0035022	0	0.522162	3.01898	1.56474	5.21166	1.64664	5
FBgn0035091	0	3.82495	3.38041	3.63821	3.50059	2.51418	5
FBgn0035154	0	-0.366432	2.24309	2.4846	4.38371	1.79225	5
FBgn0035157	0	2.09151	3.59608	3.41007	2.97108	2.2057	5
FBgn0035176	0	1.37958	0.856611	4.83074	1.36729	0	5
FBgn0035189	0	0.0560595	3.19308	1.42019	4.48044	2.15275	5
FBgn0035246	0	1.87539	3.66954	3.72221	4.00158	3.87333	5
FBgn0035258	0	1.79069	2.56036	4.31372	4.95657	3.02286	5
FBgn0035279	0	3.24491	3.56623	3.85549	0.666414	3.78795	5
FBgn0035348	0	1.57736	2.09564	2.18931	4.74435	0.681608	5
FBgn0035501	0	0.376853	2.26061	2.32161	1.95776	3.19171	5
FBgn0035522	0	0.641576	2.0345	2.60114	2.25853	3.02392	5
FBgn0035538	0	-0.359666	1.5245	3.12334	2.51931	4.64762	5
FBgn0035546	0	0	3.25954	1.42511	2.93481	2.07744	5
FBgn0035608	0	2.27177	3.92996	4.28035	3.74102	2.68036	5
FBgn0035858	0	0	4.48347	2.6355	0	0	5
FBgn0035921	0	3.27265	2.64868	2.06393	2.19591	1.64856	5
FBgn0035936	0	2.88549	1.33735	2.95507	2.66769	3.28199	5
FBgn0035957	0	-0.404468	3.09638	2.48523	3.21839	-0.0731676	5
FBgn0036150	0	-1.0545	1.45278	2.92486	4.01968	4.05962	5
FBgn0036165	0	-0.334274	1.77666	2.9615	4.13371	2.62191	5
FBgn0036242	0	0.469117	3.07548	2.97984	2.33332	-0.322998	5
FBgn0036428	0	2.89887	2.20615	1.92486	2.22167	2.30824	5
FBgn0036584	0	0	4.35859	1.97152	1.44181	0	5
FBgn0036585	0	0	6.4192	6.10895	2.06867	1.17861	5
FBgn0036586	0	0	4.80987	4.87756	0	0	5
FBgn0036587	0	1.53834	1.73842	2.13754	2.83035	3.17568	5
FBgn0036588	0	0	5.85343	4.73336	2.08331	0	5
FBgn0036594	0	4.1893	2.20688	2.45445	2.476	1.56383	5
FBgn0036595	0	0.65137	4.29239	3.12568	2.85822	-0.184407	5
FBgn0036620	0	0.0358702	1.11753	3.15909	3.42819	3.00373	5
FBgn0036627	0	1.47667	2.54322	3.77706	3.25362	2.68513	5
FBgn0036676	0	0.536986	1.90264	2.37188	3.77581	3.46146	5
FBgn0036742	0	0.020815	3.29028	2.26332	1.30352	2.56708	5
FBgn0036786	0	3.69153	4.82675	2.67556	1.88593	2.03359	5
FBgn0037280	0	0.57711	3.63689	3.08395	2.96802	2.99718	5
FBgn0037288	0	1.37279	5.35909	3.38236	3.08883	1.16186	5
FBgn0037396	0	3.71256	3.3613	2.56808	1.35292	3.55104	5
FBgn0037553	0	4.45477	1.70145	3.01561	2.804	2.59511	5
FBgn0038029	0	1.34301	2.99112	3.457	3.22392	2.93899	5
FBgn0038071	0	-0.392684	2.23115	2.65894	2.75722	1.01685	5
FBgn0038170	0	0.135205	2.2362	2.18934	2.08064	2.62748	5
FBgn0038180	0	3.51258	3.16128	2.34005	2.13251	0.706279	5
FBgn0038358	0	1.38618	4.10322	2.75202	3.45331	3.9401	5
FBgn0038366	0	-2.5364	5.33484	6.60571	3.46304	-1.273	5
FBgn0038465	0	2.4918	3.63404	3.06873	2.54126	2.42915	5
FBgn0038540	0	2.27202	3.45835	4.25673	3.48642	2.57673	5
FBgn0038579	0	2.33168	3.59303	4.23086	3.74028	2.89047	5
FBgn0038596	0	-0.406393	1.67815	2.61748	3.34353	2.05894	5
FBgn0038598	0	1.97882	2.09216	2.17438	2.58695	2.22878	5
FBgn0038681	0	-0.786745	1.87798	2.84928	5.68171	3.00836	5
FBgn0038849	0	1.97099	1.94175	3.14176	3.37208	1.62615	5
FBgn0038909	0	1.02054	3.11809	1.87915	2.96689	2.90367	5
FBgn0038930	0	0	1.587	5.54575	6.46055	2.13361	5
FBgn0039039	0	4.63432	3.25232	2.17806	0.680348	2.05398	5
FBgn0039073	0	4.8255	2.40297	2.168	2.26668	1.65037	5
FBgn0039102	0	-0.618916	2.33379	3.40961	3.31996	-0.435208	5
FBgn0039239	0	0	2.66479	1.98204	3.052	2.84962	5
FBgn0039257	0	-0.777984	4.67412	3.3475	3.15639	0.518762	5
FBgn0039294	0	0.534162	1.99368	1.73664	3.45065	2.47156	5
FBgn0039430	0	2.38865	3.0137	2.86717	2.36847	3.43975	5
FBgn0039620	0	2.9147	1.96651	2.11238	2.56629	2.38795	5
FBgn0039808	0	2.37864	3.39615	3.55987	3.66284	3.94848	5
FBgn0039821	0	0.398672	7.18058	5.75766	-1.60364	-1.86948	5
FBgn0039886	0	0.300241	2.90356	3.1525	3.43849	2.12629	5
FBgn0039911	0	1.38761	1.9239	2.83541	2.75473	4.28577	5
FBgn0039927	0	0.552091	2.11987	2.58918	2.65771	3.1933	5
FBgn0039941	0	3.16197	2.55043	3.92827	3.49287	2.56027	5
FBgn0040063	0	0	4.11584	4.30591	0	0	5
FBgn0040260	0	3.12341	2.32335	2.49631	4.05844	2.05105	5
FBgn0040271	0	1.71244	2.34692	2.7006	2.00979	3.04654	5
FBgn0040281	0	1.49601	3.78674	3.70693	3.96707	3.92012	5
FBgn0040349	0	2.41095	3.24568	0.649491	4.73829	1.8156	5
FBgn0040351	0	1.00473	2.37608	3.4528	3.90813	4.05163	5
FBgn0040364	0	0	2.01943	3.11764	4.9083	3.13553	5
FBgn0040629	0	0	2.33344	6.11956	3.24969	3.75015	5
FBgn0040636	0	1.19182	2.24453	2.71122	4.21418	2.11093	5
FBgn0040670	0	2.34275	2.04838	1.51619	3.23874	2.24148	5
FBgn0040796	0	-1.10772	5.29039	5.94832	5.32258	-1.46096	5
FBgn0040797	0	0	4.04476	3.06508	1.39587	0	5
FBgn0040799	0	1.84217	6.59418	4.67872	1.39247	1.1075	5
FBgn0040801	0	-0.285896	6.55323	6.63938	2.34169	-0.715536	5
FBgn0040817	0	1.78733	3.83227	2.7075	2.97677	3.85113	5
FBgn0040832	0	-1.82535	3.10968	2.22612	2.51412	2.60066	5
FBgn0040850	0	-0.363261	2.19856	1.97529	4.66617	2.68808	5
FBgn0041087	0	0.630839	4.02861	3.83967	3.7424	2.79442	5
FBgn0041150	0	4.36702	2.38103	2.84341	1.67448	2.61362	5
FBgn0041194	0	1.71144	2.46664	2.56104	1.58471	3.15964	5
FBgn0041229	0	0	2.95799	4.17942	0	0	5
FBgn0042201	0	0	3.03025	4.46001	2.74985	5.05177	5
FBgn0043550	0	0.254923	1.74692	2.34066	2.76653	2.38947	5
FBgn0045852	0	3.53498	4.48063	2.45347	2.08528	1.81681	5
FBgn0046776	0	-0.765084	1.38064	3.06415	3.0717	0.956772	5
FBgn0047095	0	-3.09546	3.11957	3.90834	1.0698	3.44639	5
FBgn0050009	0	2.93976	4.68941	4.50553	2.45936	2.31004	5
FBgn0050045	0	0	1.05284	4.07131	5.39007	2.24741	5
FBgn0050154	0	-1.1699	0.915999	4.21465	4.00137	2.99625	5
FBgn0050288	0	-0.448373	0.930602	3.38884	2.67307	2.1705	5
FBgn0050289	0	0.0480083	1.85798	3.23207	4.65579	3.52501	5
FBgn0050457	0	-0.811938	2.54903	2.63276	4.12131	2.44352	5
FBgn0051189	0	1.21654	1.7398	3.17315	3.70059	0	5
FBgn0051207	0	0.574766	2.1233	3.40203	2.67451	-0.598831	5
FBgn0051606	0	1.31315	3.67137	3.92518	2.67754	4.46068	5
FBgn0051869	0	1.18505	3.39591	1.59491	2.37086	0.527208	5
FBgn0052150	0	3.13438	3.66416	2.94545	2.28876	2.28901	5
FBgn0052695	0	2.68054	1.97117	1.40543	4.35092	1.11481	5
FBgn0052815	0	1.79525	1.24844	2.2099	2.89195	2.44805	5
FBgn0052944	0	0.228517	2.56241	2.65569	3.77807	3.23226	5
FBgn0052971	0	1.43175	3.17343	4.5623	0	0	5
FBgn0053110	0	1.91401	1.29235	3.31661	5.74957	2.74699	5
FBgn0053272	0	0	1.91372	2.69918	2.45021	2.75178	5
FBgn0053286	0	2.03495	2.8137	4.3207	2.73065	3.22459	5
FBgn0053462	0	1.9863	2.67815	4.95066	2.05274	0	5
FBgn0053500	0	0	2.52652	3.48217	3.0904	2.77366	5
FBgn0053527	0	0	3.35992	4.41448	3.58172	0	5
FBgn0053542	0	2.33002	2.57615	4.22719	3.79528	3.57024	5
FBgn0053557	0	4.45864	3.89024	2.36084	0	1.16402	5
FBgn0053792	0	0	2.10055	2.85679	3.30051	3.45563	5
FBgn0054003	0	0.580107	0.794986	3.73054	4.21441	3.62789	5
FBgn0054034	0	4.40655	2.48653	3.0165	3.43197	1.02929	5
FBgn0063493	0	-0.831541	2.18966	4.4522	6.05152	2.4691	5
FBgn0063497	0	1.96878	1.32721	2.472	3.40763	0.58072	5
FBgn0067317	0	2.9567	3.60193	2.81062	3.16065	2.64518	5
FBgn0067905	0	0	1.11665	2.91321	3.90602	1.18391	5
FBgn0083938	0	0	1.74373	4.22545	4.94719	2.73001	5
FBgn0085282	0	2.19858	0.903471	2.7632	3.39229	2.33136	5
FBgn0085438	0	1.47822	2.19301	3.49395	5.03799	2.25601	5
FBgn0085466	0	-0.154154	1.48008	3.57651	3.91054	3.87991	5
FBgn0086081	0	0	4.35878	4.35112	2.05119	1.14655	5
FBgn0250835	0	0	2.82719	4.63978	0	0	5
FBgn0259224	0	1.64732	1.61103	3.22811	3.3277	3.54317	5
FBgn0259707	0	-0.470792	2.73978	2.96021	2.59109	2.03283	5
FBgn0260753	0	4.39545	2.70173	2.45288	3.36235	2.25808	5
FBgn0261059	0	-0.938963	5.73895	5.75689	-0.295431	-1.15472	5
FBgn0261563	0	3.23883	1.48868	2.73502	2.5959	1.1188	5
FBgn0261613	0	0.256761	4.13795	3.47253	1.94218	2.56933	5
FBgn0261831	0	0	2.02212	2.89847	3.62498	3.46423	5
FBgn0261857	0	1.25537	2.75894	4.06537	3.04577	1.72378	5
FBgn0261953	0	1.20167	3.32606	3.21541	2.53769	1.20694	5
FBgn0262035	0	1.59434	1.45822	2.00645	3.70208	1.0347	5
FBgn0262095	0	2.49233	3.18297	3.67288	3.70882	1.07745	5
FBgn0262127	0	0.90453	2.08245	2.68555	2.73768	2.65782	5
FBgn0262509	0	1.43923	2.89524	2.55828	2.74574	2.84167	5
FBgn0262613	0	1.33257	4.60955	2.53537	3.89549	3.78555	5
FBgn0262737	0	-0.0911784	2.30003	2.69797	3.22964	3.28654	5
FBgn0262993	0	2.98116	2.0679	2.10371	1.89254	2.61736	5
FBgn0263233	0	2.3	2.44546	3.02244	3.44108	2.9115	5
FBgn0263379	0	0.55994	1.53721	4.08837	3.41728	2.68556	5
FBgn0263402	0	3.37514	2.07722	2.5326	4.21674	3.26222	5
FBgn0263415	0	0.588547	2.5874	4.31025	1.45109	4.35457	5
FBgn0263454	0	0	1.17007	4.02115	2.51241	0	5
FBgn0263648	0	4.09085	2.1813	3.52707	1.56014	1.91717	5
FBgn0263658	0	1.51618	2.12477	2.51894	4.04178	2.099	5
FBgn0263662	0	0.573721	3.16935	2.17728	4.3559	0.331852	5
FBgn0263843	0	2.79915	2.97987	4.24459	3.66703	3.74094	5
FBgn0263848	0	2.64318	2.01734	3.21637	4.19057	2.29343	5
FBgn0263869	0	2.8422	2.91228	3.14034	2.64901	2.14085	5
FBgn0263971	0	-0.804746	2.80452	4.1851	2.01867	-0.0285386	5
FBgn0264385	0	3.043	3.17633	3.64186	1.68509	3.72764	5
FBgn0264539	0	2.45971	2.23974	3.39711	2.25227	-0.564553	5
FBgn0264600	0	3.46533	2.20594	2.24636	2.19915	2.30117	5
FBgn0264701	0	2.66598	2.5461	2.94001	0	3.67341	5
FBgn0264746	0	0.304618	3.25238	4.59775	1.42398	1.70265	5
FBgn0264748	0	0.797063	3.96779	5.78338	2.1191	2.40921	5
FBgn0264908	0	1.35075	2.35147	3.14623	3.33222	4.61325	5
FBgn0265048	0	2.30066	2.8587	3.78622	3.82517	4.08664	5
FBgn0265059	0	1.19293	2.95613	2.22383	3.6375	1.11773	5
FBgn0265299	0	2.42563	3.05406	3.12257	0	1.17419	5
FBgn0265301	0	0	1.35245	4.23877	2.76174	1.6923	5
FBgn0265313	0	1.4676	3.92353	4.17458	3.21256	3.43308	5
FBgn0265577	0	3.2666	1.9808	2.53434	2.31503	1.72935	5
FBgn0265651	0	1.20308	2.37901	3.82273	2.23641	0.461631	5
FBgn0265815	0	2.95281	2.8515	3.83376	2.73372	2.11711	5
FBgn0265816	0	-0.437078	1.88176	3.80269	3.29348	0.940103	5
FBgn0265953	0	1.19917	2.95217	1.80904	2.94418	1.72628	5
FBgn0266046	0	0.366729	1.29609	2.3894	3.0586	1.90647	5
FBgn0266217	0	3.34617	2.21842	2.87187	2.31289	3.91538	5
FBgn0266621	0	1.38839	1.11535	2.77271	4.02325	0	5
FBgn0266940	0	1.11034	3.86644	5.35516	2.80718	2.76053	5
FBgn0267008	0	0	2.77546	4.43252	3.3661	1.71759	5
FBgn0267113	0	4.2285	2.45037	2.45171	3.2602	3.05037	5
FBgn0267203	0	0	4.15891	5.00828	5.58203	1.16025	5
FBgn0267242	0	4.67197	1.57694	2.08656	3.76785	1.31419	5
FBgn0267301	0	-0.973326	2.78378	3.8876	4.91146	1.19213	5
FBgn0267668	0	1.49635	1.9975	3.33943	4.03304	2.47509	5
FBgn0267711	0	2.08592	1.97621	2.59179	2.48882	1.91635	5
FBgn0000032	0	1.26417	-0.0186107	0.164683	0.480844	0.902441	6
FBgn0000042	0	-0.91906	0.0674256	-1.24988	0.475423	2.21105	6
FBgn0000044	0	2.18888	0.829324	-0.412383	0.00590525	2.31601	6
FBgn0000064	0	2.20627	-1.73843	-1.49882	-0.211945	3.34313	6
FBgn0000077	0	0.247233	0.305778	0.653496	0.913276	1.57867	6
FBgn0000083	0	1.02127	-0.590583	-0.709423	1.41646	1.81561	6
FBgn0000084	0	1.6116	-0.58925	-0.458897	1.5136	1.72347	6
FBgn0000246	0	-0.0537471	0.511862	0.430252	0.38047	1.76036	6
FBgn0000250	0	1.46618	0.719386	0.220566	0.171306	1.19164	6
FBgn0000326	0	0.0292388	-0.123219	-0.429404	0.831658	1.71646	6
FBgn0000382	0	0.388816	-0.413981	0.200829	1.21332	0.989817	6
FBgn0000455	0	0.641318	0.221398	0.000380168	0.70422	1.0797	6
FBgn0000533	0	1.22214	0.142573	-1.15711	1.83875	0.57566	6
FBgn0000547	0	0.964658	0.054479	0.924387	1.20402	1.70983	6
FBgn0000557	0	2.43505	-0.341487	-0.5244	1.20805	3.05831	6
FBgn0000562	0	0.108654	-0.131876	0.13013	0.739561	1.32668	6
FBgn0000565	0	0.10558	0.184662	-0.142121	-0.771559	3.31093	6
FBgn0000568	0	-0.44898	-0.617712	0.868364	0.906697	2.78713	6
FBgn0000635	0	0.332467	0.419728	0.407129	1.35796	1.30524	6
FBgn0000636	0	-0.108638	0.443662	-0.130317	0.95789	1.51426	6
FBgn0000667	0	0.972973	-0.508455	-0.567439	2.69691	1.38277	6
FBgn0000721	0	0.28705	0.584553	0.728662	1.28759	3.41143	6
FBgn0000826	0	0.228999	-0.090299	-0.738757	1.34595	0.992973	6
FBgn0001108	0	0.468382	-0.140337	0.0140841	1.27027	0.901845	6
FBgn0001137	0	0.50632	0.0338237	0.400416	1.09783	2.31458	6
FBgn0001222	0	1.02622	0.745394	0.438196	0.728218	1.70005	6
FBgn0001229	0	1.00002	-0.0929468	0.491031	1.00602	0.866821	6
FBgn0001248	0	0.753108	0.0230522	-0.249938	0.0931639	1.39327	6
FBgn0001253	0	1.59598	-4.14895	-2.27401	3.05637	1.9553	6
FBgn0001316	0	0.33737	-0.791923	0.51685	1.8225	1.52239	6
FBgn0001321	0	1.56007	1.25015	0.151722	-1.54915	3.49674	6
[truncated: 7,508 more rows]

## Sheet: FigS2Dynamic_distance to TSS
	L3_close	APF6h_open	APF6h_close	APF18h_open	APF18h_close	APF24h_open	APF24h_close	APF36h_open	APF36h_close	APF44h_open
0.5kb	105	261	321	151	13	448	61	105	187	151
0.5-1kb	78	225	253	109	8	229	64	86	140	121
1-5kb	463	1019	1128	686	34	751	378	453	743	619
5-10kb	263	529	559	393	21	354	237	230	383	333
10-25kb	222	419	457	360	13	295	214	170	323	345
25-50kb	62	70	105	78	4	76	46	40	84	72
over 50kb	14	12	16	12	4	10	4	1	6	6

## Sheet: FigS2Constant_distance to TSS
	constant_l3	constant_6h	constant_18h	constant_24h	constant_36h	constant_44h
0.5kb	1884	2112	2376	2316	2565	2553
0.5-1kb	1496	1589	1837	1796	1878	1926
1-5kb	3838	4001	4879	4728	4593	4903
5-10kb	1505	1560	1972	1921	1782	1932
10-25kb	1226	1229	1582	1550	1448	1532
25-50kb	285	285	366	350	325	331
over 50kb	39	38	53	47	45	46

## Sheet: FigS2Dynamic_GenomicRegions
	L3_closing	H6_opening	H6_closing	H18_opening	H18_closing	H24_opening	H24_closing	H36_opening	H36_closing	H44_opening
cds	21	66	45	36	8	33	21	27	44	29
intron	584	1396	1545	1005	30	1133	544	689	1119	1009
non-coding genes	16	22	24	17	2	18	16	8	19	18
promoter	98	295	339	131	12	507	45	117	207	169
UTRs	24	39	39	25	1	45	11	15	33	19
intergenic	464	717	847	575	44	427	367	229	444	403

## Sheet: FigS2Constant_GenomicRegions
	L3_constant	H6_constant	H18_constant	H24_constant	H36_constant	H44_constant
cds	555	752	879	774	738	724
intron	3934	3911	5047	5006	4838	5316
non-coding genes	110	123	133	115	107	108
promoter	2003	2171	2478	2416	2726	2746
UTRs	224	240	296	273	294	316
intergenic	3447	3617	4232	4124	3933	4013

## Sheet: Supp Fig 6B
Wing	24h Ctr	24h E2F	24h E2F/CycD/Cdk4	44h Ctr	44h E2F	44h E2F/CycD/Cdk4
wing1	12	467	461	1	1	464
wing2	26	457	490	0	0	1607
wing3	8	568	536	1	9	1791
wing4	34	791	555	0	25	1634
wing5	7	609	437	0	16	1020

## Sheet: FigS8FAIRE_bypassvctrl_close44
	L3	APF6h	APF18h	APF24h	APF36h	APF44h
pk1	0.266998	0.186947	0.293899	0.71713	0.955662	1
pk18	0.28551	0.36418	0.0581417	0.195522	0.296381	1
pk20	0.188752	0.846117	0.216336	0.375591	0.364904	1
pk80	0.177361	0.159594	0.176869	0.192125	0.317438	1
pk94	0.108039	0.0594931	0.107588	0.203218	0.380183	1
pk101	0.181922	0.186932	0.168265	0.483276	0.712077	1
pk120	0.457376	0.518495	0.489689	0.852036	0.697823	1
pk147	0.217185	0.137499	0.192165	0.466617	0.644491	1
pk186	0.716906	0.352522	0.285212	0.326827	0.57763	1
pk188	1	0.354472	0.625165	0.44302	0.46333	0.406676
pk263	0.250247	0.102442	0.135684	0.156368	0.270625	1
pk265	0.30615	0.426054	0.184373	0.251401	0.368304	1
pk271	0.21452	0.494386	0.756099	0.924342	0.515559	1
pk272	0.0733195	0.0873458	0.0490633	0.117276	0.171517	1
pk291	0.708927	0.967014	0.388379	0.365267	0.417209	1
pk293	0.255812	0.729047	0.15427	0.187361	0.192325	1
pk350	0.613804	0.448918	0.510489	0.822642	1	0.924159
pk362	0.522647	0.296236	0.398587	0.415133	0.335262	1
pk405	0.204551	0.0984321	0.139958	0.337782	0.752126	1
pk410	0.0812445	0.0201749	0.0509356	0.110856	0.370472	1
pk412	0.992929	1	0.91918	0.842158	0.839142	0.956984
pk443	0.497991	0.477707	0.371094	0.288428	0.35489	1
pk463	0.146801	1	0.250162	0.134934	0.0853177	0.292731
pk505	1	0.675778	0.273845	0.399363	0.437583	0.830419
pk525	0.423584	0.45076	0.498283	0.336155	0.403372	1
pk572	0.108522	0.0278754	0.0609674	0.249668	0.548992	1
pk661	0.379093	1	0.257794	0.210011	0.302741	0.769686
pk694	0.334087	0.341575	0.196323	0.268856	0.294917	1
pk712	0.497573	0.264254	0.28627	0.578225	0.645267	1
pk744	0.209702	0.316411	0.371503	0.325056	0.242063	1
pk793	0.218998	0.56298	0.533417	0.540407	0.484675	1
pk800	0.502648	0.860648	0.514826	0.405287	0.444288	1
pk801	0.212082	0.498611	0.486266	0.416326	0.399115	1
pk807	0.560073	0.379849	0.428013	0.94781	0.633086	1
pk855	0.194509	0.35953	0.161903	0.180159	0.283355	1
pk857	0.153602	0.450306	0.126231	0.121305	0.201507	1
pk880	0.137434	0.0863894	0.122475	0.242055	0.260767	1
pk895	0.742265	0.295436	0.600667	0.701728	0.756744	1
pk896	0.140376	0.0949414	0.12979	0.616759	0.751146	1
pk898	0.352428	0.237732	0.396944	0.487007	1	0.824764
pk924	0.252179	1	0.213948	0.135457	0.110726	0.305871
pk925	0.0955433	1	0.217442	0.148609	0.146097	0.663228
pk926	0.169114	1	0.254813	0.297327	0.204084	0.365242
pk929	0.143988	0.449114	0.208676	0.267046	0.303439	1
pk934	0.520351	0.709206	0.414667	0.65319	0.891613	1
pk940	0.268828	1	0.497032	0.742552	0.582012	0.793504
pk955	0.272419	0.323153	0.239074	0.231526	0.483047	1
pk956	0.337193	0.247197	0.196508	0.311441	0.582587	1
pk971	0.355746	0.899228	0.343807	0.34344	0.479834	1
pk1021	0.745298	0.684193	0.604529	0.461683	0.430929	1
pk1040	0.437968	0.236182	0.396359	0.457	0.653244	1
pk1054	0.0939901	0.101811	0.100214	0.172493	0.495493	1
pk1090	0.67337	0.768587	1	0.792258	0.687203	0.800665
pk1135	0.159901	0.296839	0.174012	0.287753	0.259406	1
pk1164	0.15418	0.171543	0.133229	0.242218	0.49563	1
pk1218	0.610832	0.197904	0.233227	0.397389	0.381859	1
pk1299	0.18235	1	0.37612	0.258102	0.172871	0.511667
pk1304	0.471736	0.504044	0.144	0.159582	0.183965	1
pk1339	0.27005	0.266132	0.242215	0.364688	0.531544	1
pk1344	0.667307	1	0.419571	0.31578	0.326431	0.746546
pk1389	0.586736	1	0.457853	0.425738	0.211835	0.870167
pk1395	0.239835	0.120174	0.107719	0.29959	0.322158	1
pk1411	0.256898	0.152167	0.169359	0.377608	0.383933	1
pk1425	0.308723	0.351293	0.337792	0.732801	0.64491	1
pk1440	0.340536	0.350186	0.177196	0.33137	0.484746	1
pk1441	0.213157	0.20672	0.0390894	0.100965	0.246307	1
pk1467	0.635573	0.662107	0.33471	0.533557	0.528747	1
pk1550	0.334143	0.413765	0.336506	0.459676	0.42109	1
pk1594	0.265112	0.0821898	0.274934	0.375519	0.36845	1
pk1622	0.333012	0.379653	0.318389	0.455779	0.687626	1
pk1645	0.148168	1	0.132248	0.136149	0.235636	0.571635
pk1670	0.308355	0.250762	0.268844	0.671369	0.727619	1
pk1692	0.418397	0.277711	0.428249	0.473776	0.677742	1
pk1706	0.436264	0.363595	0.390853	0.209038	0.383128	1
pk1721	0.409675	0.605052	0.413057	0.397566	0.529214	1
pk1769	0.207546	0.0783998	0.200963	0.845728	0.534804	1
pk1802	0.362563	0.397702	0.3642	0.338384	0.491218	1
pk1814	0.145326	0.158245	0.20118	0.222865	0.630144	1
pk1825	0.617613	0.75334	0.696532	0.721907	0.923213	1
pk1829	0.701455	1	0.477439	0.260349	0.239706	0.640805
pk1892	0.259888	0.156269	0.198902	0.242506	0.595157	1
pk1945	0.2159	0.134934	0.0497356	0.419496	0.376311	1
pk2019	0.316241	0.428207	0.207407	0.305432	0.46476	1
pk2064	0.153767	0.0328186	0.0479572	0.290591	0.498108	1
pk2111	0.337002	0.263629	0.26889	0.416485	0.401737	1
pk2124	0.191216	0.0948527	0.186842	0.207188	0.301104	1
pk2137	0.225149	0.8015	0.310147	0.682585	0.436328	1
pk2191	0.101141	0.0600976	0.0458503	0.165156	0.181934	1
pk2203	0.0884	0.101113	0.0558434	0.139363	0.246901	1
pk2227	0.113035	0.157358	0.0504963	0.15404	0.155367	1
pk2235	0.634845	0.661372	0.0721573	0.127926	0.272886	1
pk2245	0.212475	0.185624	0.295037	0.422187	0.546025	1
pk2262	0.232288	0.257884	0.223826	0.285727	0.340962	1
pk2346	0.72072	0.22543	0.368985	0.447299	0.39729	1
pk2392	0.379119	1	0.215663	0.238682	0.383978	0.926515
pk2394	0.464601	0.620337	0.368181	0.333812	0.408298	1
pk2403	0.433072	0.423556	0.484588	0.551981	0.767031	1
pk2451	0.42473	0.646728	0.110944	0.307144	0.448408	1
pk2470	0.13857	0.0816485	0.16337	0.647465	1	0.834042
pk2475	1	0.829756	0.490392	0.349776	0.387326	0.931059
pk2520	0.411742	0.398213	0.174652	0.346474	0.44101	1
pk2601	0.727203	0.725817	0.637159	0.644313	0.792489	1
pk2625	0.203812	0.443733	0.181558	0.159138	0.23678	1
pk2648	0.27759	0.168618	0.200137	0.681323	0.943814	1
pk2667	0.336314	0.269652	0.253857	0.400665	0.398984	1
pk2722	1	0.793539	0.430349	0.584325	0.740678	0.693524
pk2727	0.252643	0.48885	0.386699	0.265792	0.709017	1
pk2745	0.442533	0.327964	1	0.874508	0.815014	0.658187
pk2751	0.4644	1	0.383321	0.352308	0.308934	0.542586
pk2765	0.281054	0.46065	0.32103	1	0.907381	0.746902
pk2773	0.302812	0.386752	0.233167	0.362719	0.316859	1
pk2818	0.380409	0.247991	0.297623	0.465593	0.765077	1
pk2820	0.252738	1	0.243729	0.187429	0.191442	0.248786
pk2829	0.232351	0.44157	0.128046	0.156905	0.283519	1
pk2852	0.245956	0.216266	0.308224	0.36726	0.575414	1
pk2888	0.148391	0.366744	0.352764	0.668926	0.89065	1
pk2936	0.688159	1	0.661564	0.584787	0.747611	0.845822
pk2937	0.441185	0.40035	0.351793	0.359553	0.461041	1
pk2970	0.547271	0.772906	0.55862	0.579504	0.763248	1
pk2976	0.0752393	0.059943	0.100675	0.3974	0.40723	1
pk3041	0.185231	0.194515	0.174127	0.365058	0.447766	1
pk3057	0.966218	0.806074	0.199032	0.346088	0.403977	1
pk3068	0.218116	0.370603	0.203525	0.227776	0.536724	1
pk3090	0.688404	1	0.576476	0.620774	0.541618	0.711533
pk3116	0.165972	1	0.204694	0.139278	0.180316	0.660006
pk3180	1	0.389695	0.928147	0.487805	0.319233	0.808168
pk3235	0.23754	1	0.212412	0.251468	0.320363	0.894886
pk3250	0.128804	0.380719	0.215673	0.276456	0.557486	1
pk3251	0.296553	0.124011	0.156712	0.128385	0.162739	1
pk3281	0.409926	0.429152	0.173259	0.411446	0.50947	1
pk3282	0.231774	0.558924	0.0653245	0.427784	0.60437	1
pk3326	0.0784134	0.0160109	0.0752414	0.298387	0.359482	1
pk3353	0.519845	0.882382	0.519775	0.673802	0.680971	1
pk3354	0.0753365	0.0292107	0.0391209	0.242447	0.360822	1
pk3391	0.138641	0.097898	0.0886304	0.18215	0.20498	1
pk3393	0.194907	0.305974	0.289689	0.472857	0.760714	1
pk3441	0.451321	1	0.596854	0.56324	0.251769	0.567976
pk3473	0.192973	0.204936	0.130424	0.196969	0.302904	1
pk3524	0.0762449	0.114055	0.0492067	0.220112	0.295072	1
pk3631	0.645657	0.259333	0.36632	0.430209	0.346713	1
pk3655	0.707833	0.365741	0.447432	0.80462	0.942902	1
pk3708	0.329777	0.600245	0.424233	0.444029	1	0.887141
pk3725	0.546595	0.526226	0.349219	0.31272	0.499985	1
pk3727	0.95288	1	0.236832	0.243509	0.301224	0.448944
pk3769	0.29352	0.836175	0.253465	0.267798	0.413837	1
pk3775	0.134509	0.3394	0.158919	0.214297	0.212719	1
pk3797	0.0793372	0.0226554	0.0576135	0.326272	0.555528	1
pk3891	0.735034	1	0.655409	0.386348	0.332973	0.407867
pk3943	0.100981	0.0846109	0.110385	0.2196	0.297652	1
pk3949	0.113074	0.131577	0.132637	0.3519	0.650846	1
pk3960	0.3039	0.598084	0.156382	0.255305	0.375948	1
pk3966	1	0.423074	0.755194	0.590917	0.614755	0.990931
pk3974	0.228227	0.320017	0.247178	0.651457	0.90028	1
pk3975	0.347133	0.745699	0.239967	0.253941	0.241764	1
pk3977	0.155948	0.906116	0.108066	0.195627	0.289026	1
pk3983	0.4875	0.219969	0.105249	0.345849	0.860013	1
pk3999	0.726985	1	0.716389	0.701834	0.604549	0.809419
pk4032	0.138693	0.136711	0.0974006	0.243198	0.183214	1
pk4057	0.242617	0.155873	0.156006	0.231585	0.282452	1
pk4100	0.169123	0.121268	0.0977481	0.441423	0.336925	1
pk4110	0.0630691	0.0486132	0.0361817	0.193703	0.18754	1
pk4117	0.102553	0.0530683	0.0705433	0.147174	0.184614	1
pk4120	0.495009	0.957182	0.114825	0.141168	0.225294	1
pk4181	0.747126	0.438491	0.461591	0.58635	0.652421	1
pk4261	0.410736	0.140065	0.1903	0.373186	0.371981	1
pk4272	0.141002	0.112399	0.110277	0.15059	0.157706	1
pk4274	0.109866	0.0883328	0.0383615	0.16261	0.235252	1
pk4275	0.745647	0.850934	0.376505	0.423907	0.278132	1
pk4280	0.724221	0.561566	0.109456	0.429505	0.571112	1
pk4289	0.105278	0.0904689	0.166808	0.167083	0.214321	1
pk4303	0.572324	0.671342	0.485782	0.458387	0.450499	1
pk4347	0.226784	0.512695	0.169066	0.594398	0.428867	1
pk4368	0.256446	0.3216	0.283869	0.295628	0.281032	1
pk4370	0.917825	1	0.627514	0.365548	0.366131	0.727275
pk4371	0.244657	0.299807	0.160703	0.161891	0.31883	1
pk4374	0.47168	1	0.146764	0.163445	0.203138	0.677397
pk4379	0.330773	0.237571	0.355442	0.373874	0.638271	1
pk4401	0.217125	0.12556	0.0939866	0.338756	0.36233	1
pk4407	0.792069	0.192629	0.533538	0.519934	0.407012	1
pk4425	0.195093	0.0995814	0.176567	0.332633	0.339931	1
pk4474	0.294375	0.212381	0.203849	0.248375	0.251905	1
pk4475	0.197466	0.120081	0.183756	0.359448	0.353892	1
pk4483	0.170842	0.104843	0.0116535	0.34748	0.689399	1
pk4508	0.263731	0.255677	0.477032	0.766515	0.544186	1
pk4510	0.181804	0.141624	0.262898	0.500685	0.582577	1
pk4513	0.679991	0.377812	0.522492	0.959866	0.914723	1
pk4556	0.273291	1	0.246212	0.258273	0.268195	0.85809
pk4590	0.355223	0.499095	0.277207	0.49637	0.512256	1
pk4592	0.264396	0.104483	0.127162	0.431718	0.487451	1
pk4593	0.757588	0.893932	0.513034	0.359901	0.385272	1
pk4606	0.562991	0.267217	0.33319	0.353725	0.33782	1
pk4621	0.179585	0.109153	0.244051	0.22541	0.356848	1
pk4622	0.964516	0.511561	0.572364	0.319302	0.385705	1
pk4638	0.359043	0.466619	0.554718	0.484718	0.584416	1
pk4640	0.225327	0.411505	0.24826	0.34294	0.31929	1
pk4641	0.363569	0.244004	0.333964	0.315818	0.343599	1
pk4692	0.0586152	0.0913954	0.0563321	0.274686	0.196527	1
pk4693	0.0964953	0.0827474	0.116588	0.174561	0.332944	1
pk4694	0.117088	0.0521577	0.0342667	0.198772	0.295449	1
pk4777	0.854013	0.528516	0.647002	0.74541	0.78192	1
pk4797	0.159325	0.678971	0.284876	0.374481	0.522936	1
pk4994	0.108528	0.060451	0.129454	0.189148	0.213599	1
pk5032	0.931954	0.186412	0.272204	0.357833	0.586344	1
pk5061	0.266334	0.196586	0.20764	0.467607	0.655395	1
pk5064	0.167024	0.096583	0.120327	0.166044	0.288193	1
pk5067	0.79898	0.853628	0.45502	0.444926	0.63737	1
pk5069	0.0972453	0.26028	0.109066	0.131877	0.304849	1
pk5071	0.101827	0.127325	0.135264	0.277042	0.385465	1
pk5083	0.0999613	0.0805537	0.0495939	0.153561	0.245689	1
pk5085	0.268649	0.128242	0.188711	0.326124	0.403122	1
pk5105	0.674106	1	0.71135	0.649149	0.428931	0.410936
pk5139	0.300379	0.488893	0.566905	0.497938	0.395918	1
pk5294	0.508807	0.269485	0.51117	0.508885	0.709551	1
pk5311	0.441726	0.325992	0.186961	0.364093	0.549896	1
pk5326	0.362892	0.335931	0.351711	0.67528	1	0.975361
pk5421	0.307712	0.444602	0.290634	0.435748	0.611507	1
pk5423	0.526924	0.84737	0.628929	0.633438	0.551589	1
pk5428	0.427918	0.289809	0.396118	0.373006	0.413231	1
pk5452	0.193469	0.121916	0.0324546	0.160814	0.260837	1
pk5486	0.253088	0.563983	0.293068	0.485593	0.459207	1
pk5567	0.299788	0.119522	0.232088	0.363605	0.445589	1
pk5597	0.296536	0.0945352	0.236235	0.460555	0.662297	1
pk5613	0.236283	0.165074	0.222303	0.272277	0.286802	1
pk5636	0.148468	0.516949	0.212436	0.245182	0.353748	1
pk5680	0.269031	0.379613	0.157762	0.213924	0.43502	1
pk5681	0.312738	0.578887	0.415212	0.316472	0.320013	1
pk5682	0.207627	0.407493	0.269225	0.585148	0.491086	1
pk5683	0.214274	0.119912	0.231574	0.220348	0.265979	1
pk5699	0.214702	0.26336	0.15429	0.38248	0.452921	1
pk5706	0.693747	0.949689	0.146001	0.305792	0.322847	1
pk5764	0.748668	0.399345	0.263916	0.258846	0.507348	1
pk5776	0.153602	0.606474	0.0884455	0.114145	0.187056	1
pk5777	0.188901	1	0.231454	0.325896	0.292132	0.353365
pk5880	0.696875	1	0.408637	0.377425	0.668977	0.837414
pk5995	0.0751803	0.0984188	0.0836469	0.400993	0.396204	1
pk6135	0.217053	0.594348	0.295785	0.384934	0.298376	1
pk6298	0.0777362	0.291155	0.047514	0.180772	0.253928	1
pk6423	0.33926	0.213676	0.184145	0.319189	0.458276	1
pk6524	0.229742	0.185604	0.174223	0.48505	0.548964	1
pk6534	0.764476	1	0.625919	0.596885	0.496139	0.876452
pk6554	0.101932	0.0568825	0.0872339	0.101915	0.187807	1
pk6570	0.340485	0.307993	0.324883	0.35027	0.458858	1
pk6647	0.513419	1	0.120566	0.087479	0.11016	0.27998
pk6677	0.12547	0.217003	0.209778	0.227323	0.717029	1
pk6738	0.241882	1	0.282758	0.250768	0.251924	0.686323
pk6762	0.409954	0.293734	0.348788	0.346543	0.434168	1
pk6815	0.208367	0.887573	0.187025	0.45565	0.282017	1
pk6816	0.0655021	0.0190846	0.052573	0.209554	0.258457	1
pk6817	0.311985	0.247642	0.232621	0.392147	0.575986	1
pk6937	0.309557	0.255698	0.282037	0.309919	0.405659	1
pk7009	0.524001	0.853868	0.442379	0.417395	0.468306	1
pk7035	0.408341	0.344094	0.391399	0.333343	0.324021	1
pk7043	0.28617	1	0.298539	0.144216	0.253042	0.870192
pk7044	0.208689	0.446026	0.25314	0.234041	0.334038	1
pk7056	0.162008	0.05595	0.128142	0.552155	0.7105	1
pk7060	0.80477	1	0.518407	0.725207	0.562869	0.559337
pk7065	1	0.895974	0.645764	0.678629	0.823474	0.857354
pk7161	0.451453	0.896374	0.768533	0.488632	0.652869	1
pk7201	0.212469	0.110822	0.117221	0.269476	0.61205	1
pk7202	0.370694	0.276664	0.296426	0.338539	0.398022	1
pk7203	0.228494	0.162235	0.207022	0.202177	0.237646	1
pk7224	0.137976	0.0783886	0.113808	0.335399	0.256186	1
pk7242	0.271515	0.197814	0.129364	0.371926	0.362191	1
pk7243	0.511374	0.920378	0.309811	0.198543	0.241088	1
pk7283	0.218752	0.273641	0.198549	0.28969	0.223741	1
pk7299	0.358317	0.216975	0.266066	0.286852	0.854692	1
pk7322	0.237388	0.132548	0.203653	0.272646	0.52671	1
pk7337	0.267624	1	0.141629	0.147491	0.17233	0.971295
pk7455	0.244202	0.347798	1	0.935187	0.375106	0.511941
pk7472	0.304109	1	0.339048	0.322058	0.281868	0.805874
pk7512	0.167294	0.210128	0.187997	0.280355	0.789374	1
pk7546	0.0571927	0.0861365	0.0494346	0.116333	0.261904	1
pk7551	0.0970982	0.0893028	0.0664219	0.27971	0.444679	1
pk7612	0.28945	0.417814	0.298309	0.378502	0.806751	1
pk7678	0.264423	0.260288	0.283462	0.415603	0.321663	1
pk7679	0.118605	0.220406	0.132934	0.146156	0.501743	1
pk7695	0.340847	0.206434	0.257979	0.267544	0.355627	1
pk7698	0.282299	0.186738	0.25307	0.242341	0.335382	1
pk7714	0.753803	0.605489	0.137725	0.206137	0.401542	1
pk7744	0.222434	0.30126	0.0634794	0.285204	0.341882	1
pk7770	0.253932	0.111997	0.265695	0.274343	0.460688	1
pk7785	0.0680909	0.0465934	0.0300924	0.197493	0.199229	1
pk7857	0.211234	0.159976	0.153924	0.532504	1	0.885839
pk7886	0.244835	0.176356	0.199614	0.307098	0.309007	1
pk7912	0.157441	0.193068	0.110238	0.192942	0.283339	1
pk7928	0.30118	0.43606	0.256918	0.481965	0.428633	1
pk7932	0.385458	1	0.150175	0.202312	0.184429	0.664702
pk7934	0.177479	1	0.181589	0.192181	0.152473	0.580425
pk8094	0.375113	0.395394	0.580799	0.452093	0.544165	1
pk8122	0.143539	0.101516	0.089588	0.146399	0.230939	1
pk8124	0.131957	0.0994826	0.0998063	0.188201	0.364382	1
pk8167	0.225373	0.143887	0.181846	0.361645	0.381251	1
pk8173	0.401483	0.329274	0.39986	0.463373	0.451241	1
pk8180	0.380816	0.938767	0.700847	0.718599	0.586425	1
pk8207	0.188707	0.494003	0.298756	0.207603	0.120145	1
pk8222	0.172582	0.101795	0.113871	0.264104	0.233377	1
pk8228	0.0725868	0.0935398	0.0746368	0.115907	0.122767	1
pk8326	0.34743	0.215544	0.296066	0.215616	0.290471	1
pk8364	0.428724	0.305175	0.347297	0.351853	0.450645	1
pk8445	0.365471	0.183576	0.213296	0.382349	0.559232	1
pk8481	0.157742	0.308368	0.193246	0.366009	0.483334	1
pk8489	0.31074	0.543389	0.305003	0.389473	0.500022	1
pk8510	0.238916	0.397708	0.201015	0.30969	0.331554	1
pk8683	0.672837	0.899885	0.517712	0.585847	0.374058	1
pk8736	0.325782	1	0.313428	0.388809	0.49966	0.818953
pk8757	0.733973	1	0.503595	0.501083	0.351069	0.647722
pk8772	0.237324	0.251199	0.178933	0.471769	0.552176	1
pk8774	0.2927	0.727846	0.263574	0.25642	0.343012	1
pk8776	0.503507	1	0.350229	0.36274	0.193814	0.853961
pk8777	0.3243	0.708258	0.481142	0.767363	0.541191	1
pk8781	0.208735	0.281647	0.217515	0.261231	0.395058	1
pk8784	0.192417	0.334816	0.122237	0.227616	0.495815	1
pk8787	0.473306	1	0.56119	0.509717	0.401358	0.895478
pk8788	0.400488	0.743164	0.505154	0.454413	0.543725	1
pk8792	0.0903826	0.0748009	0.114789	0.275697	0.198684	1
pk8833	0.952065	1	0.346364	0.387031	0.488844	0.947151
pk8835	0.176106	0.619727	0.338285	0.546507	0.343682	1
pk8893	0.289335	0.295938	0.259713	0.285075	0.326829	1
pk8899	0.303235	0.283714	0.484703	0.386071	0.268049	1
pk8919	0.0915584	0.0730558	0.106613	0.252514	0.615618	1
pk9049	0.636642	1	0.482833	0.716652	0.476466	0.945666
pk9060	0.4075	1	0.116809	0.175616	0.184357	0.742291
pk9102	0.473338	1	0.304008	0.298634	0.319285	0.513309
pk9103	0.155515	0.551065	0.0705385	0.153665	0.198824	1
pk9104	0.151067	1	0.120838	0.112371	0.0909909	0.466442
pk9109	0.194107	0.116427	0.281477	0.580178	0.745988	1
pk9112	0.202314	0.34614	0.206937	0.331355	0.454095	1
pk9113	0.307331	0.393224	0.238552	0.293095	0.679586	1
pk9116	0.737886	0.899568	0.470794	0.60866	0.94146	1
pk9143	0.16991	0.264934	0.160123	0.228426	0.385321	1
pk9156	0.100789	0.0814614	0.0419941	0.227841	0.281227	1
pk9186	0.311262	1	0.40033	0.385106	0.448227	0.765287
pk9218	0.0694928	0.184038	0.125899	0.591903	0.330255	1
pk9219	0.138855	0.120788	0.118267	0.189144	0.293891	1
pk9221	0.056005	0.0421855	0.081985	0.163727	0.244226	1
pk9289	0.299001	0.939709	0.52781	0.860403	0.473502	1
pk9352	0.159108	0.141445	0.179733	0.280276	0.547	1
pk9354	0.28965	0.0989257	0.172714	0.300464	0.444373	1
pk9376	0.305118	1	0.181724	0.194355	0.218748	0.56357
pk9379	0.504228	1	0.11501	0.122317	0.201585	0.926244
pk9410	0.165007	0.0923912	0.106009	0.251125	0.289834	1
pk9466	0.24456	0.366816	0.199552	0.228011	0.293968	1
pk9467	0.523985	0.56394	0.266354	0.243015	0.254425	1
pk9536	0.524871	1	0.564577	0.344406	0.357658	0.541775
pk9576	0.145033	0.106768	0.236432	0.32004	0.375322	1
pk9636	0.453044	0.452469	0.341581	0.340323	0.366145	1
pk9653	0.293831	0.163292	0.256269	0.339136	0.413383	1
pk9779	0.118089	0.653914	0.0906255	0.116757	0.184977	1
pk9813	0.118279	0.343666	0.12988	0.171061	0.213644	1
pk9817	0.274599	1	0.239316	0.180376	0.236268	0.607924
pk9866	0.414528	0.321057	0.15556	0.283896	0.93261	1
pk9872	0.305527	0.589047	0.241009	0.335678	0.369827	1
pk9878	0.402472	0.444072	0.290908	0.660388	1	0.969623
pk9881	0.0746334	0.0603232	0.0932521	0.373334	0.317354	1
pk9886	0.118939	0.191106	0.20297	0.284965	0.194982	1
pk9887	0.064403	0.0419123	0.061902	0.204365	0.147073	1
pk9913	0.303876	0.348268	0.174634	0.309618	0.592974	1
pk9939	0.245162	0.132796	0.178752	0.202076	0.35831	1
pk10084	0.166026	0.130385	0.158999	0.177326	0.190142	1
pk10088	0.441968	0.346629	0.349519	0.672102	0.779004	1
pk10105	0.184361	0.190425	0.151597	0.212915	0.326013	1
pk10106	0.219513	0.237542	0.126014	0.235364	0.577609	1
pk10211	0.887446	0.331142	0.225325	0.259907	0.247982	1
pk10212	0.641135	1	0.5213	0.363535	0.206266	0.713841
pk10232	0.383256	0.295443	0.451492	0.816894	0.844996	1
pk10303	0.554974	0.901617	0.205179	0.178904	0.290568	1
pk10304	0.278849	0.22372	0.10624	0.390842	0.794785	1
pk10340	0.278443	0.170512	0.26764	0.198356	0.223095	1
pk10342	0.418095	0.379977	0.355969	0.416123	0.529237	1
pk10349	0.711804	0.610989	0.836728	0.901823	0.898239	1
pk10390	0.953243	1	0.250665	0.231039	0.43168	0.899398
pk10404	0.330014	1	0.207389	0.204261	0.259157	0.530003
pk10480	0.215986	0.119594	0.171903	0.474091	0.546994	1
pk10502	0.359416	0.356325	0.286766	0.404677	0.470306	1
pk10534	0.160594	0.0994863	0.171434	0.25718	0.525831	1
pk10553	0.200699	0.0824563	0.149631	0.251095	0.418233	1
pk10566	0.187324	0.0663175	0.0729007	0.294629	0.335263	1
pk10574	0.204145	0.361874	0.293308	0.32659	0.319799	1
pk10635	0.312883	0.476832	0.459924	0.361414	0.47255	1
pk10636	0.418396	1	0.234268	0.261427	0.241964	0.638312
pk10652	0.197642	0.0103631	0.106669	0.560479	0.88205	1
pk10698	0.251937	0.757805	0.179374	0.194411	0.220129	1
pk10711	0.323035	0.217444	0.352403	0.300097	0.315214	1
pk10762	1	0.630921	0.725951	0.866635	0.441118	0.998015
pk10767	0.225524	0.0441727	0.113106	0.31671	0.356712	1
pk10832	0.0896709	0.46055	0.164558	0.483921	0.54344	1
pk10882	0.11461	0.0576314	0.115894	0.335503	0.345058	1
pk10886	0.286039	0.557791	0.370847	0.377845	0.693133	1
pk10908	0.161249	0.194674	0.404877	0.815482	0.406113	1
pk10910	0.39887	0.242784	0.319184	0.32552	0.419645	1
pk10935	0.405274	0.143429	0.160776	0.281253	0.426671	1
pk10960	0.201709	0.171424	0.271	0.633439	0.599659	1
pk10984	0.124684	0.918337	0.15121	0.212927	0.328014	1
pk11005	0.66989	1	0.520201	0.508516	0.483261	0.557818
pk11096	0.305305	0.368706	0.70438	0.591914	0.369997	1
pk11103	0.108659	0.0429082	0.0256703	0.232815	0.241277	1
pk11110	0.605087	0.614039	0.575302	1	0.785781	0.925297
pk11122	0.536655	0.330281	0.45188	0.318914	0.451581	1
pk11126	0.16998	0.360829	0.81986	1	0.408724	0.63596
pk11147	0.112186	0.173157	0.0466383	0.185	0.592746	1
pk11166	0.350903	0.398598	0.264977	0.294457	0.297053	1
pk11169	0.100145	0.986394	0.0827448	0.219508	0.262502	1
pk11206	0.295781	0.384839	0.534495	0.714692	0.316255	1
pk11207	0.406368	0.275027	0.337373	0.337605	0.321389	1
pk11210	0.30194	0.156564	0.163171	0.219591	0.2957	1
pk11212	0.983252	0.990562	0.969802	0.702101	0.580634	1
pk11219	0.221906	0.11748	0.166336	0.481615	0.736724	1
pk11294	0.059257	0.0506951	0.102503	0.403522	0.373608	1
pk11319	0.063166	0.052003	0.070107	0.166819	0.187181	1
pk11333	0.279512	0.56366	0.408634	0.326537	0.375822	1
pk11340	0.221677	0.14232	0.198923	0.185562	0.247981	1
pk11342	0.309907	0.376992	0.214588	0.287399	0.426681	1
pk11368	0.0769943	0.0816337	0.0670817	0.600206	0.468997	1
pk11431	0.260643	0.205766	0.60966	0.827807	0.400325	1
pk11516	1	0.806502	0.921385	0.770161	0.484036	0.648672
pk11517	0.22127	1	0.267117	0.334991	0.44082	0.420008
pk11531	0.362333	1	0.189816	0.149526	0.213557	0.393481
pk11532	0.373213	0.396495	0.40883	0.411811	0.357732	1
pk11547	0.573406	0.269445	0.389714	0.54006	0.588866	1
pk11562	0.156203	0.0206769	0.0450316	0.182784	0.326862	1
pk11567	0.659695	1	0.576383	0.457472	0.483893	0.879272
pk11648	0.264725	0.196213	0.332797	0.71553	0.410244	1
pk11664	0.476139	0.361511	0.28919	0.288685	0.426505	1
pk11731	0.938289	1	0.761008	0.35845	0.309591	0.976212
pk11734	1	0.949927	0.746494	0.387194	0.138515	0.253029
pk11750	0.29969	0.277885	0.156141	0.195135	0.238522	1
pk11769	0.943009	0.872541	1	0.981025	0.885582	0.843518
pk11796	0.245844	0.324344	0.238672	0.216031	0.357625	1
pk11809	0.592954	0.710014	0.357936	0.244566	0.579178	1
pk11810	0.0946657	0.0364219	0.117999	0.200358	0.328784	1
pk11853	0.700226	1	0.715289	0.538442	0.350778	0.954662
pk11900	0.144893	0.13784	0.123947	0.362079	0.329285	1
pk11912	0.127695	0.188741	0.0869011	0.112711	0.19567	1
pk11915	0.157263	0.586428	0.284699	0.351122	0.330286	1
pk11916	0.140211	0.462287	0.138983	0.167469	0.164134	1
pk11917	0.462913	1	0.404859	0.16031	0.140769	0.730649
pk11999	0.351661	0.49583	0.450468	0.476	0.88076	1
pk12040	0.387036	0.198834	0.317438	0.361219	0.410253	1
pk12102	0.329358	1	0.17712	0.24154	0.300099	0.968492
pk12190	0.904663	0.994399	0.593805	0.713405	0.779258	1
pk12198	0.106645	0.194209	0.112983	0.150678	0.233672	1
pk12401	0.320354	0.339908	0.379347	0.592641	0.615132	1
pk12404	1	0.647324	0.914929	0.660023	0.614222	0.673142
pk12486	0.192094	0.369831	0.131727	0.284686	0.71726	1
pk12579	0.188097	0.18704	0.209018	0.190443	0.258567	1
pk12717	0.167335	0.131365	0.139873	0.192561	0.327869	1
pk12744	0.532011	0.5704	0.26345	0.306214	0.331428	1
pk12805	0.10738	0.0654542	0.144124	0.164916	0.231956	1
pk12806	0.339308	0.225177	0.407401	0.472923	0.306813	1
pk12817	0.285602	0.377676	0.228454	0.363746	0.352928	1
pk12818	0.298912	0.297015	0.467681	0.501599	0.483913	1
pk12827	0.424557	0.195176	0.30201	0.295636	0.639696	1
pk12828	0.776818	1	0.655113	0.457947	0.616757	0.961271
pk12871	0.270891	0.122799	0.307836	0.403024	0.388047	1
pk12883	0.0658045	0.0627798	0.0743226	0.153398	0.205575	1
pk12970	0.152718	0.383409	0.149085	0.182849	0.413796	1
pk13013	0.172119	0.049542	0.126884	0.1697	0.191341	1
pk13058	0.342959	0.269417	0.321879	0.291935	0.387799	1
pk13095	0.442799	1	0.559082	0.298428	0.321289	0.830226
pk13097	0.478789	0.747699	0.75053	0.616944	0.419274	1
pk13099	0.121248	0.119302	0.0820314	0.463318	0.515781	1
pk13111	0.215891	0.100641	0.0859698	0.256006	0.322079	1
pk13130	0.372908	1	0.447264	0.599846	0.396484	0.880883
pk13139	0.227749	1	0.425979	0.369764	0.33392	0.456965
pk13141	0.326002	0.178559	0.191528	0.270189	0.320439	1
pk13142	0.276242	0.499887	0.365466	0.533147	0.627423	1
pk13157	0.720274	0.704982	0.355029	0.633484	1	0.651295
pk13209	0.242339	0.177787	0.279401	0.386524	0.317347	1
pk13224	0.128951	0.038659	0.0382352	0.196878	0.2401	1
pk13237	0.0965551	0.106438	0.134586	0.233104	0.285929	1
pk13281	0.118425	0.133314	0.144035	0.363261	0.409057	1
pk13299	0.17729	0.0820661	0.131731	0.225957	0.208526	1
pk13343	0.143971	0.0351507	0.128351	0.477173	0.52357	1
pk13344	0.415533	0.165202	0.233783	0.40868	0.514277	1
pk13362	0.33877	0.327231	0.385884	0.494596	0.515538	1
pk13383	1	0.49181	0.442352	0.428487	0.236795	0.377123
pk13389	0.258506	1	0.517616	0.855078	0.872544	0.885421
pk13409	0.8208	0.668663	0.43797	0.417036	0.590787	1
pk13542	0.524739	0.427893	0.421484	0.465043	0.395269	1
pk13557	0.274854	0.106692	0.134565	0.252349	0.56459	1
pk13596	0.132733	0.119618	0.0930447	0.167975	0.333722	1
pk13655	0.0687882	0.0371293	0.0454305	0.443824	0.340755	1
pk13659	0.300624	0.175982	0.15647	0.333435	0.353465	1
pk13674	0.329379	0.250963	0.277732	0.327356	0.467003	1
pk13688	0.0766936	0.0472292	0.217172	0.568847	0.71409	1
pk13745	0.16969	0.0339619	0.108751	0.534129	0.778482	1
pk13747	0.300774	0.675173	0.243031	0.476148	0.491662	1
pk13748	0.18734	0.609353	0.135272	0.206701	0.351661	1
pk13768	0.215724	1	0.235222	0.203206	0.220522	0.448452
pk13824	0.533247	1	0.477124	0.377464	0.365024	0.687385
pk13915	0.189019	0.122957	0.19743	0.299493	0.643311	1
pk13925	0.429724	1	0.200014	0.166502	0.216473	0.471928
pk13939	0.568351	1	0.366498	0.436878	0.561714	0.987761
pk13943	0.247983	0.607555	0.410704	0.67865	0.89657	1
pk13947	0.370744	0.218603	0.205324	0.278834	0.394954	1
pk13959	0.264755	0.120091	0.171712	0.284307	0.54964	1
pk13981	0.723046	1	0.362115	0.287746	0.201868	0.652161
pk13982	0.922176	0.520835	0.356135	0.534032	0.507952	1
pk13988	0.317292	0.555237	0.328825	0.357781	0.335291	1
pk14048	0.159072	0.461909	0.264619	0.240282	0.40016	1
pk14049	0.158303	0.252033	0.35549	1	0.310088	0.700949
pk14050	0.0666038	0.0552594	0.045592	0.108172	0.14455	1
pk14075	0.622878	0.180285	0.324751	0.699606	0.737939	1
pk14086	0.168358	1	0.358194	0.394537	0.290666	0.647478
pk14118	0.304144	0.21963	0.215674	0.43517	0.494205	1
pk14120	0.097345	0.0569758	0.0608578	0.21687	0.286074	1
pk14133	0.0637492	0.0634076	0.038798	0.192779	0.245716	1
pk14140	0.219704	0.192974	0.269177	0.748722	1	0.802695
pk14155	0.183067	0.303325	0.164585	0.249203	0.357566	1
pk14156	0.161474	0.0250653	0.0436846	0.419941	0.287454	1
pk14159	0.468749	0.520765	0.225662	0.11814	0.168608	1
pk14197	0.208996	0.0656267	0.137703	0.106551	0.388285	1
pk14220	0.423099	0.829572	0.314984	0.310523	0.374289	1
pk14222	0.10288	1	0.0957129	0.102042	0.156874	0.537373
pk14223	0.251539	0.184699	0.16595	0.790558	0.993467	1
pk14308	0.220003	0.203005	0.182839	0.281154	0.389869	1
pk14313	0.216806	0.659433	0.701569	0.689903	0.595911	1
pk14362	1	0.789726	0.303695	0.253489	0.289035	0.68002
pk14368	0.368446	0.704091	0.372287	0.76048	0.433858	1
pk14369	0.497242	0.887476	0.379997	0.367517	0.34957	1
pk14460	0.346981	0.200823	0.272721	0.408508	0.504811	1
pk14467	0.161491	0.114052	0.225435	0.307808	0.342849	1
pk14479	0.27763	0.349966	0.1156	0.312841	0.334065	1
pk14499	0.305141	0.125248	0.102233	0.297323	0.463588	1
pk14501	0.287139	0.469258	0.338111	0.328752	0.316224	1
pk14503	0.313024	0.360559	0.283955	0.330959	0.378125	1
pk14504	0.177107	0.29274	0.16599	0.234481	0.290383	1
pk14520	0.508221	0.273744	0.340278	0.428428	0.609883	1
pk14548	0.269291	0.519917	0.227121	0.214933	0.257575	1
pk14549	0.228991	1	0.154797	0.141567	0.151826	0.341056
pk14620	0.612053	0.713411	0.479602	0.329558	0.364252	1
pk14641	0.192928	0.473364	0.250079	0.332269	0.304925	1
pk14644	0.962661	0.950882	0.400977	0.322822	0.327443	1
pk14649	0.414834	0.407733	0.355089	0.401348	0.596507	1
pk14775	0.303091	1	0.177495	0.166042	0.202103	0.897677
pk14813	1	0.326761	0.374246	0.424657	0.410729	0.758663
pk14854	0.525494	0.204195	0.254757	0.554476	0.968826	1
pk14861	0.282796	0.371734	0.264604	0.418309	0.53277	1
pk14887	0.176093	0.365585	0.136701	0.176322	0.246708	1
pk14895	0.0664935	0.0708926	0.0284329	0.236222	0.226042	1
pk14899	0.925729	0.673852	0.65203	1	0.551965	0.935703
pk14900	0.197085	0.427233	0.127068	0.272916	0.447971	1
pk14908	0.0634137	0.0791192	0.0630881	0.135935	0.40725	1
pk14916	0.202383	0.120955	0.12192	0.206661	0.354766	1
pk14954	0.22263	0.134934	0.229875	0.376718	0.302881	1
pk14968	0.100359	0.434036	0.469214	0.654549	0.215265	1
pk14970	0.624391	0.519857	0.265271	0.24159	0.291138	1
pk15040	0.0935928	0.0985551	0.214541	0.652929	0.975153	1
pk15065	0.10439	0.120567	0.0369903	0.143361	0.186386	1
pk15067	0.124916	0.104992	0.0771585	0.125172	0.188001	1
pk15068	0.261135	0.188337	0.150084	0.171648	0.390678	1
pk15070	0.0430792	0.0156159	0.0455994	0.453514	0.847339	1
pk15127	0.77962	1	0.861391	0.71559	0.316741	0.792813
pk15167	0.205814	0.201157	0.297267	0.293765	0.310232	1
pk15279	0.470646	0.236969	0.167798	0.306086	0.265655	1
pk15281	0.234757	0.162403	0.210085	0.221597	0.411882	1
pk15293	0.302912	0.21589	0.168789	0.315111	0.330037	1
pk15296	0.524842	0.511578	0.320977	0.292303	0.486636	1
pk15309	0.229398	0.244237	0.295036	0.337769	0.422135	1
pk15313	0.173502	0.150391	0.157508	0.286142	0.247505	1
pk15321	0.313675	0.10574	0.151626	0.298279	0.53083	1
pk15359	0.322574	0.336361	0.443408	0.493267	0.536889	1
pk15370	0.210037	0.188527	0.192603	0.315872	0.343536	1
pk15396	0.268603	0.196042	0.25225	0.342509	0.361959	1
pk15397	0.376514	0.220702	0.386379	0.352893	0.465312	1
pk15398	0.257288	1	0.211838	0.171824	0.272169	0.912832
pk15403	0.156953	0.44692	0.162321	0.188149	0.33265	1
pk15465	0.108591	0.12325	0.0926171	0.252176	0.432276	1
pk15488	0.361817	0.172792	0.294691	0.379717	0.573815	1
pk15503	0.293136	0.25166	0.148938	0.214575	0.304434	1
pk15530	0.293013	0.148776	0.165322	0.180502	0.259401	1
pk15547	0.129765	0.0917394	0.199888	0.241761	0.424681	1
pk15549	0.360432	0.127564	0.263235	0.270709	0.25508	1
pk15554	0.704314	0.583251	0.491145	0.420794	0.370327	1
pk15567	0.209431	0.0941368	0.197557	0.555406	0.455446	1
pk15576	0.271433	1	0.3019	0.466419	0.535918	0.839041
pk15579	0.124951	0.0841915	0.109408	0.302134	0.297659	1
pk15596	0.0649141	0.192826	0.27782	0.99341	1	0.83601
pk15597	0.161348	0.181177	0.149749	0.532922	0.843076	1
pk15626	0.284332	1	0.456635	0.353115	0.26724	0.895998
pk15662	0.239411	0.0854269	0.0679711	0.20604	0.299033	1
pk15695	0.111297	0.10617	0.0747719	0.187198	0.310381	1
pk15713	0.631851	0.187188	0.481183	0.418292	0.354699	1
pk15714	0.897308	1	0.863221	0.640289	0.41303	0.78996
pk15715	0.171521	0.202215	0.362389	0.528587	0.435123	1
pk15738	0.138664	0.0750623	0.195448	0.426025	0.421333	1
pk15740	0.303424	0.241507	0.270853	0.367774	0.889833	1
pk15748	0.174706	0.064272	0.120957	0.200792	0.439316	1
pk15962	0.0276163	0.078793	0.0855707	0.225784	0.167032	1
pk15968	0.213912	0.123334	0.0851871	0.183453	0.291039	1
pk16012	0.262731	0.572587	0.414712	0.549908	0.375118	1
pk16013	1	0.660889	0.145686	0.152308	0.209592	0.721929
pk16028	0.315246	0.188512	0.330433	0.365767	0.334537	1
pk16049	0.336715	0.0923231	0.135226	0.250834	0.42638	1
pk16154	1	0.976082	0.497883	0.48392	0.815935	0.923444
pk16158	0.0220709	0.0165894	0.0398879	0.180163	0.309034	1
pk16159	0.188125	0.189506	0.203	0.253278	0.218873	1
pk16253	0.220392	0.163118	0.0608565	0.222083	0.231458	1
pk16280	0.489623	1	0.117078	0.197212	0.372725	0.838595
pk16313	0.190301	0.144056	0.274282	0.378056	0.481172	1
pk16320	0.169027	0.462885	0.166174	0.193572	0.334048	1
pk16332	0.225156	0.150118	0.232857	0.216431	0.250367	1
pk16438	0.0715457	0.0607703	0.102289	0.428571	0.462632	1
pk16615	0.143363	0.134357	0.183932	0.341636	0.28209	1
pk16632	0.0845737	0.088891	0.180176	0.327687	0.571167	1
pk16655	0.353504	0.331686	0.201491	0.214214	0.305335	1
pk16672	0.29458	0.242146	0.241932	0.354289	0.48309	1
pk16716	0.254151	0.361713	0.332495	0.235535	0.341083	1
pk16748	1	0.850857	0.430275	0.33895	0.624901	0.848331
pk16749	0.165827	0.318128	0.153831	0.221992	0.510505	1
pk16751	0.773564	0.930007	0.650895	0.672304	0.938991	1
pk16788	0.212229	0.931299	0.157826	0.29732	0.478427	1
pk16877	0.0464965	0.0351911	0.0494889	0.108008	0.100664	1
pk16879	0.0470168	0.0980597	0.0681535	0.30574	0.459442	1
pk17031	0.280805	0.262743	0.106783	0.108223	0.225888	1
pk17091	0.202791	0.0907236	0.126968	0.210216	0.346314	1
pk17106	0.0876778	0.0401964	0.143382	0.531305	0.749327	1
pk17108	0.230356	0.276747	0.273409	0.224151	0.308083	1
pk17109	0.196995	0.237225	0.247467	0.228175	0.294065	1
pk17111	0.366314	0.84061	0.825144	0.806629	0.544384	1
pk17176	0.220535	0.418432	0.177941	0.251295	0.290839	1
pk17191	0.251812	0.177222	0.208914	0.204632	0.244188	1
pk17192	0.160668	0.168004	0.0916179	0.187186	0.240846	1
pk17206	0.194412	0.202622	0.172879	0.293913	0.338835	1
pk17256	0.0403215	0.00963127	0.0492545	0.146349	0.381975	1
pk17257	0.120999	0.0404685	0.0895456	0.296839	0.395767	1
pk17281	0.0435359	0.153463	0.0404419	0.107681	0.324356	1
pk17322	0.296436	0.21365	0.295224	0.433649	0.496955	1
pk17359	0.113798	0.160709	0.361072	0.616308	0.583186	1
pk17383	0.166389	0.147623	0.162384	0.350736	0.40289	1
pk17394	0.242879	0.405024	0.171771	0.240532	0.480113	1
pk17419	0.180424	0.377427	0.257786	0.281104	0.33679	1
pk17437	0.442837	0.323098	0.292616	0.335446	0.529886	1
pk17492	0.770357	1	0.400937	0.185416	0.105656	0.225136
pk17519	0.332959	0.191927	0.306978	0.80497	0.74228	1
pk17526	0.279152	0.0339312	0.113904	0.357941	0.437027	1
pk17529	0.397213	0.0665307	0.265759	0.522264	0.509473	1
pk17538	0.196813	0.231161	0.191702	0.436355	0.343418	1
pk17561	0.193677	1	0.123598	0.204856	0.142838	0.41172
pk17574	0.583891	0.544768	0.412611	0.421937	0.434428	1
pk17674	0.286819	0.239981	0.176226	0.294389	0.422329	1
pk17686	0.131685	0.575522	0.323598	0.463685	0.42867	1
pk17749	0.296926	1	0.157536	0.0728793	0.206289	0.816568
pk17762	0.719964	0.794983	0.644284	0.567386	0.373239	1
pk17777	0.156586	0.441119	0.234321	0.37284	0.311038	1
pk17807	0.424075	0.15844	0.186095	0.480494	0.926203	1
pk17835	0.239684	0.129049	0.121295	0.261799	0.331563	1
pk17849	0.291152	0.631618	0.345668	0.410831	0.694314	1
pk17912	0.189444	0.265581	0.303603	0.356633	0.442116	1
pk17913	1	0.898786	0.623268	0.466915	0.394845	0.604632
pk17916	0.227118	1	0.478821	0.354728	0.265195	0.776573
pk17917	0.15329	0.237178	0.381246	0.400201	0.340577	1
pk17918	0.257344	0.650545	0.807192	1	0.441906	0.865401
pk17961	0.320891	0.0943275	0.233023	0.363108	0.434536	1
pk17967	0.061006	0.027403	0.0264468	0.148546	0.182257	1
pk17972	0.496335	0.908774	0.239657	0.474629	0.299848	1
pk18005	0.298503	0.286746	0.485269	0.601647	0.506084	1
pk18011	0.154933	0.0575181	0.0855158	0.64079	0.738335	1
pk18015	0.229695	1	0.191054	0.13895	0.246995	0.634117
pk18028	0.527074	1	0.428082	0.41507	0.527594	0.91211
pk18045	0.174644	0.263348	0.131522	0.246424	0.232135	1
pk18046	0.147124	0.112038	0.137557	0.165305	0.218724	1
pk18047	0.276717	0.595336	0.187484	0.220801	0.182464	1
pk18050	0.21856	0.182071	0.151738	0.167421	0.203746	1
pk18065	0.555288	0.761935	0.335216	0.400547	0.822187	1
pk18075	0.269123	0.132398	1	0.957989	0.482476	0.686751
pk18085	0.448363	0.234862	0.315544	0.659028	0.206411	1
pk18088	0.755043	0.154274	0.362686	0.558281	0.374876	1
pk18090	0.466495	0.167922	0.16433	0.339968	0.281245	1
pk18093	1	0.406742	0.366182	0.638152	0.453239	0.517848
pk18096	0.16117	0.133224	0.266949	0.838692	0.565926	1
pk18097	0.34065	0.154952	0.627435	1	0.84165	0.490316
pk18099	0.0952602	0.135597	0.147586	0.358683	0.38223	1
pk18115	0.0991276	0.342111	0.108662	0.376068	0.551839	1
pk18144	0.331633	0.418129	0.134481	0.194261	0.683876	1
pk18153	0.482952	1	0.273964	0.296008	0.35387	0.922595
pk18154	0.224368	0.299271	0.123554	0.216007	0.251254	1
pk18161	0.165424	0.351122	0.0843469	0.148703	0.374779	1
pk18268	0.661918	1	0.632848	0.365685	0.297459	0.70441
pk18277	0.210323	0.624729	0.196624	0.235293	0.349498	1
pk18286	0.239039	0.0534671	0.0350111	0.10298	0.140492	1
pk18287	0.791132	1	0.740026	0.739217	0.670258	0.983273
pk18324	0.505664	1	0.235358	0.373082	0.407378	0.680637
pk18326	0.505456	0.770717	0.286222	0.357953	0.642726	1
pk18357	0.099025	0.149833	0.0733652	0.182003	0.275873	1
pk18428	0.261412	0.241908	0.357958	0.560578	0.71906	1
pk18535	0.200045	0.125829	0.227572	0.561788	0.603116	1
pk18560	0.254305	1	0.14209	0.168995	0.131683	0.523916
pk18562	0.616654	1	0.277459	0.262542	0.312279	0.774672
pk18567	0.405536	1	0.219775	0.169128	0.191786	0.560694
pk18568	1	0.986116	0.30129	0.219662	0.246105	0.435573
pk18646	0.661942	0.737105	0.647487	0.795715	0.817718	1
pk18650	0.213247	0.54288	0.25254	0.326892	0.331417	1
pk18686	0.510096	0.56404	0.207172	0.333059	0.68123	1
pk18733	0.500367	0.570486	0.407632	0.384498	0.35165	1
pk18735	0.0893006	0.0162125	0.0346529	0.205949	0.269795	1
pk18757	0.43883	0.225094	0.11364	0.248865	0.386029	1
pk18786	0.16672	0.0853925	0.135802	0.236095	0.376401	1
pk18794	0.326662	0.179489	0.375389	0.330366	0.474007	1
pk18811	0.1357	0.0384285	0.153382	0.296353	0.457988	1
pk18866	0.120965	0.0311931	0.052961	0.267493	0.420344	1
pk18908	0.43087	0.431156	0.459115	0.37878	0.486913	1
pk18911	0.354674	0.146147	0.262921	0.311119	1	0.802379
pk18925	0.799198	0.268122	0.66352	0.547662	0.492504	1
pk18989	0.554879	0.403013	0.344975	0.351438	0.384668	1
pk19002	0.226566	1	0.259455	0.276291	0.233363	0.579083
pk19005	0.180683	0.145733	0.119147	0.243798	0.473433	1
pk19019	0.129308	0.0451943	0.0329004	0.145163	0.344794	1
pk19020	0.367065	0.165873	0.145419	0.235918	0.27241	1
pk19022	0.243655	0.560137	0.150837	0.302199	0.28605	1
pk19023	0.0993134	0.0726972	0.0549964	0.0893773	0.12358	1
pk19052	0.36846	0.508636	0.276255	0.30675	0.406932	1
pk19107	0.253755	0.0954096	0.0753577	0.217944	0.389122	1
pk19108	0.672696	0.369983	0.266515	0.363305	0.421585	1
pk19110	0.286206	0.237303	0.200951	0.24664	0.413826	1
pk19114	0.357322	0.341271	0.213575	0.25756	0.22747	1
pk19129	0.275004	0.195369	0.247704	0.184825	0.539716	1
pk19153	0.158586	0.146535	0.176959	0.175701	0.326787	1
pk19212	0.284719	0.121689	0.190595	0.256823	0.628151	1
pk19260	0.757558	0.455339	0.463586	0.831237	0.845338	1
pk19462	0.718509	0.111815	0.144612	0.246335	0.280188	1
pk19475	0.798772	0.618456	0.272008	0.288635	0.290583	1
pk19547	0.579728	1	0.486765	0.333255	0.279506	0.469061
pk19648	0.356739	0.457563	1	0.80771	0.612884	0.631462
pk19707	0.375091	0.251122	0.253494	0.472045	0.436591	1
pk19767	0.311785	0.458675	0.695382	0.752746	0.909164	1
pk19780	0.536091	1	0.413495	0.344078	0.407015	0.750139
pk19817	0.25944	0.148807	0.156446	0.380575	0.31851	1
pk19818	0.117877	0.0617277	0.068257	0.278095	0.48912	1
pk19847	0.122897	0.447297	0.310658	0.322086	0.526806	1
pk19867	0.58418	1	0.779264	0.552814	0.424184	0.638503
pk19935	0.413077	0.349665	0.539964	0.579067	0.39673	1
pk20119	0.106324	0.0600502	0.0687195	0.249503	0.312578	1
pk20134	0.459071	0.360576	0.282627	0.404941	0.541072	1
pk20174	0.0862462	0.0541018	0.0659938	0.218114	0.254459	1
pk20184	0.17623	0.177546	0.422534	0.59855	0.552399	1
pk20223	0.120988	0.322453	0.150411	0.369661	0.488134	1
pk20243	0.323388	0.517916	0.450545	0.379287	0.528466	1
pk20257	0.705058	0.857743	0.662861	0.706055	1	0.840445
pk20343	0.783143	1	0.513624	0.551213	0.693794	0.738267
pk20389	0.0728388	0.111475	0.039336	0.126211	0.20309	1
pk20517	0.398522	0.213838	0.293437	0.435817	0.427355	1
pk20519	0.533272	0.430501	0.440123	0.849662	0.813951	1
pk20567	0.176214	0.0485578	0.287258	0.82819	1	0.890337
pk20574	0.265562	0.182898	0.257846	0.376289	0.373201	1
pk20576	0.779431	1	0.705132	0.570885	0.602464	0.773755
pk20585	0.325889	0.185432	0.225431	0.294214	0.309305	1
pk20685	0.203396	0.530505	0.0846768	0.141906	0.30379	1
pk20686	0.118887	0.135407	0.0347944	0.201279	0.30147	1
pk20695	0.0930036	0.099168	0.0718373	0.279998	0.172621	1
pk20789	0.398039	0.562621	0.258213	0.379537	0.674587	1
pk20811	0.128422	0.10689	0.181169	0.668433	0.741487	1
pk20820	0.243476	0.461058	0.266517	0.666073	0.86649	1
pk20911	0.223994	0.101397	0.122873	0.481813	0.512542	1
pk20937	0.279328	0.456103	0.718057	0.848955	0.381261	1
pk20940	0.344355	0.238392	0.278495	0.509404	0.66551	1
pk20945	0.645365	0.224492	0.218085	0.373177	0.324049	1
pk20951	0.335534	0.209187	0.199483	0.49604	0.915732	1
pk20954	0.363248	0.293113	0.476942	0.55151	0.510332	1
pk20974	0.441641	0.337767	0.316721	0.289615	0.309649	1
pk20980	0.0461129	0.0323526	0.0563711	0.258067	0.512651	1
pk21004	0.438847	0.280802	0.409814	0.311291	0.363889	1
pk21038	0.745011	0.741233	0.630806	0.884115	0.810164	1
pk21085	0.230037	0.175879	0.106693	0.213033	0.339246	1
pk21097	0.152962	0.0453033	0.0558258	0.359928	0.719986	1
pk21144	0.207968	0.0686433	0.0693001	0.210695	0.266029	1
pk21206	0.124743	0.0605861	0.0592407	0.131143	0.197986	1
pk21226	0.158809	0.134676	0.152097	0.200928	0.33063	1
pk21338	0.216178	0.199219	0.0933132	0.31415	0.433582	1
pk21407	0.228966	0.196315	0.189664	0.140996	0.191853	1
pk21413	0.280925	0.103496	0.132563	0.221459	0.388853	1
pk21465	0.32033	0.460052	0.17846	0.3004	0.424836	1
pk21471	0.10995	0.154424	0.0833602	0.207561	0.337747	1
pk21476	0.427261	0.903989	0.225603	0.310454	0.338557	1
pk21481	0.246352	0.567312	0.28265	0.260234	0.28863	1
pk21489	0.113884	0.101683	0.141382	0.151947	0.312212	1
pk21498	0.292709	0.882669	0.132819	0.284014	0.301865	1
pk21503	0.266075	0.192906	0.309855	0.259799	0.289664	1
pk21540	0.108397	0.0267062	0.0987291	0.536873	0.393979	1
pk21610	0.467833	0.676495	0.522047	0.455659	0.407676	1
pk21625	0.250385	0.178931	0.209507	0.344913	0.406979	1
pk21635	0.214567	0.0889994	0.131009	0.344596	0.35632	1
pk21713	0.129307	0.0307175	0.0537561	0.265134	0.403824	1
pk21723	0.19992	0.0560344	0.110916	0.307586	0.411267	1
pk21726	0.258144	0.562134	0.43274	0.673531	0.437755	1
pk21749	0.606276	0.674103	0.543748	0.721451	0.580538	1
pk21776	0.180106	1	0.0821443	0.290635	0.387821	0.860434
pk21778	0.692999	0.314344	0.245646	0.307764	0.5755	1
pk21795	0.321945	0.528878	0.441528	0.350846	0.541616	1
pk21845	0.240042	0.0880321	0.151088	0.961371	0.903497	1
pk21870	0.45111	0.48025	0.704895	0.799257	1	0.953164
pk21897	0.490814	0.54546	0.335135	0.248918	0.594033	1
pk21920	0.231526	0.21696	0.216045	0.26245	0.318425	1
pk21942	0.115282	0.0670711	0.119839	0.193572	0.362059	1
pk21964	0.511034	0.500896	0.560409	0.72123	0.874398	1
pk21990	0.527703	0.504084	0.212907	0.243655	0.294503	1
pk22085	0.670678	1	0.493961	0.460919	0.514125	0.81746
pk22090	0.180125	0.204727	0.132114	0.349197	0.574444	1
pk22128	0.374575	0.274582	0.221686	0.307754	0.496507	1
pk22131	0.7281	1	0.842035	0.480044	0.433792	0.825896
pk22210	0.491615	0.319975	0.392572	0.704416	0.775819	1
pk22218	0.155767	0.353212	0.280577	0.84833	1	0.798327
pk22220	0.301831	1	0.536293	0.286749	0.214256	0.660952
pk22227	0.0288996	0.00946689	0.0249692	0.198082	0.284369	1
pk22252	0.241338	1	0.138506	0.285679	0.313196	0.738921
pk22255	0.828954	1	0.579636	0.416681	0.448341	0.875139
pk22266	0.121842	0.0213801	0.12984	0.219519	0.291196	1
pk22267	0.32598	0.267539	0.346017	0.944625	0.939118	1
pk22326	0.793553	1	0.625289	0.62486	0.597681	0.822127
pk22376	0.10517	0.0595154	0.103721	0.304122	0.537238	1
pk22378	0.245894	0.205824	0.255582	0.302183	0.674778	1
pk22434	0.558259	0.259113	0.38935	0.612409	0.603316	1
pk22482	0.475783	1	0.420688	0.636704	0.588783	0.911884
pk22526	0.457512	0.425882	0.206505	0.358986	0.41148	1
pk22568	0.321534	0.246071	0.0596583	0.265376	0.225066	1
pk22577	0.270631	0.124088	0.304775	0.657123	0.683952	1
pk22661	0.412748	0.677896	0.428106	0.585088	0.452455	1
pk22709	0.183275	0.0739332	0.202469	0.192202	0.476919	1
pk22711	0.204866	0.114464	0.15253	0.211269	0.349654	1
pk22794	0.134412	0.381408	0.117932	0.250787	0.349496	1
pk22928	0.0443792	0.0237368	0.0398392	0.217535	0.454054	1
pk23002	0.204471	0.864258	0.110531	0.175646	0.257586	1
pk23044	0.129502	0.1503	0.0903929	0.231574	0.3112	1
pk23096	0.137532	0.403838	0.306174	0.255483	0.294643	1
pk23097	0.263966	0.215684	0.212565	0.321429	0.358586	1
pk23106	0.284116	0.212103	0.207587	0.228773	0.239239	1
pk23163	0.442904	0.125518	0.395096	0.793024	0.676056	1
pk23164	0.483685	1	0.795119	0.706492	0.402064	0.955111
pk23165	0.333734	0.138272	0.209454	0.26008	0.318292	1
pk23238	0.455901	0.183007	0.1853	0.305809	0.334392	1
pk23296	0.395208	0.378105	0.456367	0.352975	0.255428	1
pk23307	0.350603	0.386825	0.24721	0.567434	0.451847	1
pk23313	0.230517	1	0.19328	0.532385	0.809958	0.948976
pk23314	0.146276	1	0.245414	0.193981	0.210996	0.55142
pk23472	0.336239	0.414071	0.287683	0.523672	0.581979	1
pk23492	0.545303	1	0.550877	0.573221	0.372591	0.62747
pk23503	0.271833	0.202023	0.194319	0.295675	0.312263	1
pk23505	0.279763	1	0.332854	0.287441	0.195285	0.626859
pk23508	0.386308	0.906561	0.386118	0.447972	0.574233	1
pk23509	0.194359	0.427893	0.163066	0.215692	0.208596	1
pk23528	0.546137	0.85506	0.913475	0.944259	1	0.809997
pk23532	0.216862	0.172549	0.248825	0.297127	0.246333	1
pk23541	0.189243	0.143166	0.291817	0.471871	0.783109	1
pk23545	0.470803	0.593896	0.609054	0.866421	1	0.615437
pk23553	0.212242	0.326647	0.21146	0.319806	0.539413	1
pk23555	0.359035	0.268366	0.332515	0.551893	0.801256	1
pk23561	0.786866	1	0.791483	0.801572	0.903757	0.835604
pk23564	0.595028	0.757132	0.491564	0.668693	0.705023	1
pk23570	0.460765	1	0.329884	0.43114	0.412833	0.768108
pk23579	0.773388	0.97938	0.67239	0.855044	0.935126	1
pk23598	0.0765937	0.126818	0.123357	0.376471	0.272944	1
pk23690	0.461587	1	0.428373	0.411148	0.458497	0.612615
pk23692	0.735627	1	0.497377	0.419197	0.553333	0.709833
pk23694	0.549565	0.886232	0.253541	0.32891	0.347264	1
pk23716	0.263273	0.724875	0.231727	0.309363	0.339273	1
pk23717	0.457899	0.929358	0.386918	0.329425	0.350875	1
pk23723	0.388094	0.804958	0.404011	0.498409	0.927316	1
pk23736	0.399326	0.323131	0.234764	0.320459	0.366986	1
pk23757	0.440601	0.60823	0.318189	0.304353	0.538565	1
pk23761	0.550391	0.67068	0.128995	0.237556	0.275358	1
pk23762	0.136739	0.241349	0.109194	0.176436	0.447249	1
pk23826	0.308231	0.319519	0.223672	0.257232	0.515534	1
pk23832	0.0632768	0.0442825	0.0916187	0.292188	0.381098	1
pk23845	0.178192	0.114203	0.14866	0.795544	0.787743	1
pk23853	0.160086	0.186831	0.401627	0.403424	0.421502	1
pk23963	0.283792	0.13029	0.250918	0.750536	0.54623	1
pk23981	0.420948	0.595115	0.101692	0.337547	0.396153	1
pk24096	0.12854	0.271618	0.137385	0.297754	0.509258	1
pk24097	0.165859	1	0.193825	0.19223	0.289573	0.961494
pk24101	0.288124	0.456441	0.200713	0.169511	0.228904	1
pk24129	0.123749	0.40972	0.0935399	0.128262	0.26618	1
pk24152	0.0471979	0.0286518	0.0990077	0.471176	0.684434	1
pk24192	0.239304	0.176595	0.200873	0.281898	0.311896	1
pk24226	0.142302	0.149478	0.0495664	0.138944	0.320521	1
pk24232	0.358654	0.412955	0.591024	0.368998	0.373928	1
pk24239	0.172464	0.151997	0.133544	0.217161	0.296239	1
pk24258	0.16772	0.128586	0.114203	0.157223	0.392058	1
pk24287	0.347397	0.335828	0.264455	0.301506	0.465424	1
pk24288	0.460823	0.51237	0.515936	0.973548	0.506193	1
pk24324	0.349582	0.574036	0.127538	0.221152	0.310654	1
pk24388	0.293822	0.166593	0.212625	0.430381	0.713817	1
pk24408	0.187899	0.0855412	0.262193	0.354952	0.339455	1
pk24424	0.440086	0.352495	0.379398	0.711691	0.843515	1
pk24428	0.402752	0.623525	0.373706	0.301114	0.379518	1
pk24445	0.59785	0.738837	0.216286	0.242216	0.240229	1
pk24483	0.214307	0.0821228	0.154179	0.26723	0.311051	1
pk24518	0.0861706	0.0993053	0.0881576	0.262076	0.903561	1
pk24520	0.510353	0.365748	0.397069	0.524615	0.629714	1
pk24523	0.399494	0.111761	0.193749	0.322372	0.520124	1
pk24586	0.351534	0.146374	0.126231	0.633162	0.504694	1
pk24589	0.142759	0.181388	0.174736	1	0.848879	0.951857
pk24657	0.487964	0.228332	0.352933	0.692092	0.666217	1
pk24664	0.420673	0.25283	0.314577	0.245146	0.546519	1
pk24668	0.344247	1	0.313755	0.275306	0.663198	0.635323
pk24673	1	0.39488	0.154561	0.153426	0.237928	0.395601
pk24685	0.359733	0.584777	0.218174	0.265756	0.403064	1
pk24687	0.68449	0.509125	0.223084	0.333568	0.56035	1
pk24715	0.569538	0.536972	0.243483	0.649238	0.744722	1
pk24759	0.169092	0.347884	0.209752	0.352305	0.427612	1
pk24789	0.390413	0.359183	0.296213	0.510273	0.740167	1
pk24790	0.173224	0.210471	0.140233	0.210541	0.445462	1
pk24799	0.568439	1	0.394761	0.41956	0.355723	0.80799
pk24803	0.23139	0.207523	0.199663	0.237143	0.475793	1
pk24812	0.118953	0.0399252	0.0855431	0.301371	0.614243	1
pk24884	0.647449	1	0.830193	0.492315	0.450311	0.699174
pk24888	0.505438	0.354522	0.318775	0.32971	0.330123	1
pk24899	0.693738	0.683807	0.731959	0.877855	1	0.907727
pk24947	0.816001	0.674472	0.46009	0.377538	0.395377	1
pk24949	1	0.472231	0.31358	0.264805	0.266097	0.73023
pk25009	0.193499	0.177674	0.13058	0.255425	0.335282	1
pk25081	0.220935	0.184427	0.280139	0.270852	0.319773	1
pk25140	0.354672	0.24606	0.208112	0.478992	0.394796	1
pk25142	0.0576035	0.0326355	0.0237665	0.226697	0.466268	1
pk25143	0.167603	0.26608	0.119574	0.129349	0.337587	1
pk25163	0.281693	0.150959	0.265086	0.244759	0.542624	1
pk25164	0.477561	1	0.832384	0.530163	0.437645	0.992515
pk25170	0.812127	0.663462	0.42494	0.49567	0.602874	1
pk25188	1	0.515903	0.262094	0.222722	0.252063	0.582283
pk25190	0.340457	0.237516	0.341439	0.283204	0.304468	1
pk25216	0.163632	0.151984	0.137712	0.343844	0.411357	1
pk25229	0.282213	0.0990006	0.206509	0.386649	0.657171	1
pk25253	0.211668	0.722368	0.557261	0.625829	0.795275	1
pk25254	0.282765	0.30991	0.220294	0.339	0.637643	1
pk25303	0.524664	0.51057	0.414436	0.654299	0.546405	1
pk25375	0.78931	0.61645	0.552929	0.860509	0.926812	1
pk25449	0.202565	0.799942	0.277982	0.327933	0.425125	1
pk25496	0.195859	0.0827859	0.090807	0.332914	0.300176	1
pk25535	0.245071	0.17468	0.160383	0.231025	0.441084	1
pk25547	0.158116	0.0748029	0.0808453	0.182679	0.32372	1
pk25580	0.345503	0.870001	0.301922	0.409922	0.27411	1
pk25581	0.43769	1	0.334107	0.2567	0.293033	0.610308
pk25603	0.140566	1	0.0605384	0.242031	0.319104	0.927045
pk25625	0.643417	1	0.386917	0.409468	0.307926	0.739724
pk25770	0.154497	0.267528	0.100201	0.226846	0.416855	1
pk25781	0.623753	0.81713	0.753995	1	0.782904	0.80468
pk25784	0.585798	0.371314	0.495062	0.521259	0.549177	1
pk25797	0.290733	0.315381	0.310915	0.321292	0.27848	1
pk25959	0.194283	0.184548	0.15399	0.179573	0.280367	1
pk25965	0.255361	0.15574	0.214063	0.177931	0.261634	1
pk25976	0.181341	0.0931261	0.47773	0.54982	0.340001	1
pk25990	0.232777	0.779706	0.169478	0.205999	0.338929	1
pk26019	0.429571	0.319192	0.401516	0.452675	0.543743	1
pk26074	0.131918	0.0657877	0.103436	0.202288	0.519111	1
pk26088	0.0966154	0.174758	0.15036	0.201906	0.307535	1
pk26098	0.324372	0.614204	0.670507	0.760739	0.786031	1
pk26168	0.493816	0.431418	0.340309	0.676698	0.681599	1
pk26205	0.167174	0.101877	0.181507	0.2628	0.175516	1
pk26247	0.955423	0.969915	0.518607	0.632295	0.610027	1
pk26252	0.264076	1	0.456791	0.460189	0.420363	0.793828
pk26265	0.201423	1	0.387492	0.25429	0.203263	0.771421
pk26343	0.345727	0.1695	0.16248	0.292288	0.373333	1
pk26360	0.0640598	0.286359	0.12507	0.331369	0.614258	1
pk26389	0.382457	0.601229	0.23452	0.353146	0.352104	1
pk26390	0.887994	1	0.623841	0.529051	0.632535	0.893859
pk26430	0.25114	0.633049	0.276612	0.478175	0.635379	1
pk26446	0.204884	0.718489	0.741446	1	0.377364	0.405164
pk26473	0.117821	0.0676106	0.187241	0.359274	0.591657	1
pk26483	0.314333	0.063524	0.14343	0.735103	1	0.95782
pk26485	0.433973	0.252186	0.374624	0.445903	0.686166	1
pk26528	0.576207	0.627838	0.236855	0.236078	0.378662	1
pk26529	0.120774	0.106804	0.164844	0.245156	0.298182	1
pk26559	0.147897	0.34967	0.245088	0.361127	0.640485	1
pk26571	0.138785	0.278647	0.114088	0.235664	0.231444	1
pk26574	0.172494	1	0.340956	0.29633	0.388108	0.726193
pk26587	0.082083	1	0.135593	0.26134	0.124735	0.333892
pk26597	0.240452	0.401849	0.151566	0.2088	0.241067	1
pk26601	0.177761	0.312757	0.197861	0.251005	0.405772	1
pk26602	0.164769	0.191956	0.119027	0.199161	0.24436	1
pk26626	0.15708	0.614051	0.194829	0.141607	0.26104	1
pk26736	0.397223	0.162382	0.213089	0.593284	0.765428	1
pk26742	0.249348	0.081643	0.133179	0.267523	0.42379	1
pk26751	0.318623	0.289346	0.269849	0.955855	0.664174	1
pk26800	1	0.812817	0.777101	0.482586	0.3866	0.879183
pk26815	0.178895	0.188337	0.888756	0.784076	1	0.918613
pk26817	0.316445	1	0.263738	0.298541	0.231183	0.537592
pk26841	0.673694	0.816819	0.624868	0.673529	0.784282	1
pk26865	0.167465	0.167487	0.121874	0.162292	0.476279	1
pk26874	0.182932	0.679923	0.109379	0.216054	0.193812	1
pk26886	0.680842	1	0.284245	0.253327	0.180139	0.440226
pk26893	0.152594	0.110741	0.0948676	0.188208	0.35635	1
pk26945	0.382328	0.172629	0.777617	1	0.626022	0.942451
pk26946	0.11045	0.172472	0.171611	0.240644	0.425423	1
pk26997	0.0691211	0.0788794	0.0677603	0.13742	0.285043	1
pk27013	0.0696193	0.030735	0.045815	0.156966	0.268591	1
pk27028	0.216383	0.0974115	0.181715	0.293765	0.526354	1
pk27123	0.380138	0.254115	0.351853	0.418533	0.409014	1
pk27130	0.558809	0.323303	0.405597	0.403371	0.428491	1
pk27132	0.212694	0.129379	0.170262	0.373502	0.598435	1
pk27144	0.245789	0.0648504	0.166219	0.234324	0.332477	1
pk27174	0.253262	0.66113	0.344377	0.346647	0.379254	1
pk27324	0.292536	1	0.0956286	0.129027	0.156645	0.46581
pk27333	0.741847	1	0.692816	0.604377	0.253547	0.405185
pk27349	0.271371	0.432859	0.138009	0.226236	0.19846	1
pk27353	0.158412	0.995291	0.696569	0.669052	0.393693	1
pk27355	0.322844	0.15168	0.237545	0.605881	0.433245	1
pk27359	0.477	0.374128	0.490263	0.466766	0.586965	1
pk27361	0.176395	0.439812	0.0933045	0.258327	0.322193	1
pk27363	0.12102	0.0788076	0.0877124	0.226242	0.184184	1
pk27364	0.507416	0.516391	0.582848	1	0.44229	0.692916
pk27371	0.17845	0.0942235	0.0998194	0.247698	0.254574	1
pk27372	0.58742	0.39175	0.274773	0.332418	0.350397	1
pk27386	0.0354888	0.0207249	0.0423419	0.448907	0.811358	1
pk27392	0.695067	1	0.38889	0.294753	0.31042	0.631884
pk27422	0.0981197	0.0664321	0.0396887	0.382026	0.41945	1
pk27424	0.122365	0.0692524	0.103018	0.419978	0.568595	1
pk27428	0.230963	0.21152	0.263328	0.278618	0.457953	1
pk27429	0.234094	0.0674183	0.187457	0.356497	0.86451	1
pk27450	0.225516	0.213152	0.19604	0.226539	0.275877	1
pk27467	0.491198	0.570158	0.133792	0.125225	0.200286	1
pk27468	0.807215	0.887651	0.64424	1	0.471158	0.811684
pk27520	0.20984	0.0728765	0.10479	0.263554	0.469941	1
pk27536	0.46256	0.507708	0.397253	0.418055	0.368936	1
pk27537	0.13355	0.603102	0.149645	0.271252	0.343806	1
pk27543	0.197333	0.104136	0.0808866	0.231723	0.282108	1
pk27595	0.381866	0.295799	0.461741	0.347156	0.478252	1
pk27598	0.212998	0.106463	0.111318	0.200114	0.391441	1
pk27599	0.138161	0.0800526	0.0863262	0.217722	0.403905	1
pk27600	0.0935725	0.0361995	0.0699693	0.282976	0.349953	1
pk27727	0.423892	0.13658	0.210426	0.453119	0.479733	1
pk27753	0.336365	0.182341	0.274086	0.21548	0.230237	1
pk27825	0.638248	0.508102	0.271097	1	0.542993	0.805849
pk27987	0.517034	1	0.693898	0.684369	0.624245	0.83309
pk28012	0.210702	0.15696	0.0528306	0.132138	0.280727	1
pk28018	0.455983	1	0.302392	0.284582	0.194564	0.343516
pk28090	0.363956	0.426798	0.272774	0.773413	1	0.874205
pk28212	0.488539	0.236776	0.301064	0.339142	0.357038	1
pk28213	0.144867	0.304856	0.13613	0.13114	0.287196	1
pk28235	0.275541	0.452014	0.24587	0.268518	0.38315	1
pk28255	0.298163	1	0.354431	0.362669	0.339511	0.446402
pk28259	0.0746841	0.0885646	0.0606502	0.130123	0.258086	1
pk28267	0.366956	1	0.357733	0.348489	0.266853	0.494518
pk28271	0.0746047	0.05577	0.0799923	0.242317	0.432387	1
pk28288	0.499421	1	0.352195	0.30488	0.321192	0.638085
pk28290	0.47352	0.613267	0.281257	0.597439	1	0.884911
pk28316	0.259954	0.256093	0.202757	0.265711	0.270285	1
pk28341	0.151665	0.13096	0.13283	0.212625	0.397513	1
pk28368	0.431802	0.995185	0.524652	0.509533	0.521534	1
pk28473	0.286355	0.183106	0.303273	0.402192	0.359722	1
pk28474	0.22935	0.403754	0.187165	0.216146	0.378299	1
pk28475	0.158569	0.0888005	0.0789507	0.18859	0.220551	1
pk28485	0.418976	0.709325	0.38629	0.428862	0.388504	1
pk28492	0.0680633	0.0997049	0.110057	0.572017	0.318846	1
pk28638	0.322699	0.155872	0.250644	0.251593	0.440998	1
pk28687	0.375654	0.191542	0.368795	0.378032	0.410392	1
pk28733	0.726236	0.800173	1	0.856581	0.803607	0.699555
pk28734	0.271911	0.238505	0.183714	0.350337	0.54845	1
pk28741	1	0.981555	0.7559	0.614509	0.445161	0.552785
pk28750	0.891203	1	0.515842	0.482258	0.532204	0.532708
pk28753	0.0619516	0.0376362	0.0985092	0.199553	0.361187	1
pk28802	0.476731	0.542371	0.473885	0.431814	0.749232	1
pk28807	0.322018	0.216219	0.257963	0.58657	0.929717	1
pk28836	0.399169	0.560592	0.195018	0.504052	0.626241	1
pk28863	0.733289	0.821504	0.236955	0.273337	0.275016	1
pk28876	0.252388	0.822999	0.189264	0.159447	0.173616	1
pk28878	0.108123	0.0702919	0.088374	0.200893	0.187431	1
pk28887	0.833084	0.862038	0.205838	0.355968	0.489925	1
pk28954	0.0724986	0.161665	0.0371971	0.0721651	0.393444	1
pk29022	0.480809	1	0.7487	0.880951	0.614906	0.871128
pk29025	0.0989229	0.0409346	0.152851	0.428531	0.547175	1
pk29038	0.197186	0.359364	0.149782	0.178543	0.322533	1
pk29039	0.0669536	0.0751807	0.0933731	0.21757	0.423982	1
pk29081	0.231695	0.653801	0.125274	0.195219	0.300356	1
pk29089	0.0544975	0.177718	0.051613	0.208863	0.335298	1
pk29177	0.145946	0.143689	0.155622	0.416772	0.560939	1
pk29180	0.440988	0.339352	0.385138	0.447361	0.437525	1
pk29203	0.0916665	0.0999054	0.0816399	0.342546	0.687315	1
pk29204	0.265632	0.297002	0.165889	0.632689	0.93608	1
pk29208	0.150822	0.0651595	0.1509	0.169087	0.319614	1
pk29288	0.642495	1	0.351176	0.294703	0.2697	0.979063
pk29311	0.286757	0.28977	0.33177	0.523716	0.625986	1
pk29327	0.262431	0.156521	0.335899	0.442523	0.564334	1
pk29398	0.0892795	0.0180335	0.0574113	0.0980969	0.126246	1
pk29399	0.555381	0.209897	0.276565	0.306806	0.285432	1
pk29481	0.522528	0.738211	0.452639	0.57513	0.711229	1
pk29485	0.129903	0.134537	0.197279	0.261917	0.243326	1
pk29490	0.159723	0.120304	0.21791	0.231905	0.232472	1
pk29501	1	0.947021	0.301086	0.425661	0.555942	0.832749
pk29529	0.139501	0.0899981	0.102694	0.214817	0.479421	1
pk29534	0.783438	0.513096	0.325796	0.219171	0.412029	1
pk29535	0.626618	0.220731	0.494601	0.435475	1	0.767192
pk29536	0.256239	0.179421	0.237406	0.263131	0.679133	1
pk29570	0.45487	0.412401	0.369662	0.305367	0.305789	1
pk29580	0.457344	0.612324	0.315034	0.516828	0.754312	1
pk29600	0.470729	0.844312	0.249737	0.223409	0.415959	1
pk29621	0.109411	0.0618648	0.0709255	0.174829	0.210996	1
pk29628	0.424462	0.731674	0.302969	0.325839	0.380194	1
pk29674	0.126651	0.0424874	0.157257	0.412192	0.330236	1
pk29695	0.314776	0.268841	0.203216	0.279066	0.373802	1
pk29705	0.353854	0.685097	0.666372	0.967624	0.602804	1
pk29717	0.296563	1	0.177351	0.15745	0.21218	0.679894
pk29790	0.418122	0.64983	0.494119	0.489939	0.41228	1
pk29791	0.209744	0.158982	0.216131	0.31328	0.407187	1
pk29795	0.238233	0.406252	0.0846755	0.20525	0.253444	1
pk29806	0.242842	0.205119	0.243398	0.198429	0.333857	1
pk29834	0.168211	0.0823884	0.329955	0.521137	0.795982	1
pk29950	0.364075	0.298968	0.280405	0.442027	0.832724	1
pk30040	0.741789	1	0.656196	0.381002	0.222266	0.385601
pk30234	0.249428	0.46865	0.194691	0.239989	0.385649	1
pk30248	0.118021	0.116863	0.0775869	0.109169	0.20273	1
pk30249	0.11462	0.0781741	0.121697	0.237249	0.515083	1
pk30309	0.333884	0.521336	0.203264	0.175702	0.279137	1
pk30373	0.380569	0.486106	0.227416	0.438411	0.477542	1
pk30398	0.192109	0.412727	0.432798	0.664555	0.679914	1
pk30421	0.32623	1	0.145487	0.21079	0.266421	0.992204
pk30451	0.12149	0.0693219	0.161966	0.165611	0.222582	1
pk30455	0.115481	0.234164	0.0947039	0.598139	0.791021	1
pk30605	0.034286	0.0227589	0.061645	0.384513	0.438212	1
pk30607	0.222987	0.111304	0.189817	0.240685	0.303876	1
pk30613	0.0963488	0.0883002	0.121654	0.203706	0.30509	1
pk30619	0.674179	0.457009	0.457549	0.452026	0.40166	1
pk30656	0.295156	0.758235	0.105253	0.12242	0.256739	1
pk30660	0.337964	0.418209	0.318296	0.409502	0.458868	1
pk30677	0.234647	0.147758	0.165264	0.368644	0.445987	1
pk30689	0.279968	0.128528	0.262903	0.412308	0.614961	1
pk30691	0.46391	0.526312	0.526991	0.499551	0.4787	1
pk30697	0.50861	0.172574	0.331068	0.662978	0.702379	1
pk30699	0.188731	0.196964	0.139994	0.167758	0.379234	1
pk30700	0.208501	0.114676	0.0653243	0.263509	0.57488	1
pk30732	0.239572	0.323761	0.312811	0.408883	0.570651	1
pk30738	0.140571	1	0.157872	0.0903488	0.114207	0.412686
pk30744	0.124089	1	0.102467	0.131466	0.129599	0.303938
pk30746	0.142416	1	0.123552	0.118956	0.179009	0.569699
pk30747	0.456679	1	0.149434	0.151047	0.157514	0.327302
pk30748	0.44925	0.495935	0.258535	0.257861	0.296697	1
pk30750	0.20165	0.429805	0.412139	0.742243	0.850395	1
pk30764	0.0718127	0.362095	0.119419	0.228887	0.213231	1
pk30779	0.189702	0.450056	0.127982	0.249434	0.268612	1
pk30798	0.10032	0.102984	0.147241	0.292543	0.275744	1
pk30799	0.169653	0.188531	0.0664393	0.155174	0.377976	1
pk30800	0.259872	0.470073	0.16461	0.219765	0.324971	1
pk30801	0.240786	1	0.245963	0.151029	0.0781167	0.217031
pk30810	0.175664	0.127209	0.176103	0.323327	0.267683	1
pk30816	0.381538	0.654993	0.611235	0.733733	0.900105	1
pk30833	0.214652	0.195282	0.182909	0.368831	0.46397	1
pk30835	0.25791	0.251129	0.329293	0.325264	0.421083	1
pk30853	0.254924	0.140395	0.236527	0.191254	0.400128	1
pk30889	0.334554	0.543844	0.35687	0.352548	0.598085	1
pk30940	0.325346	0.345568	0.0627004	0.165427	0.257095	1
pk30942	0.381357	0.306196	0.297301	0.322454	0.329521	1
pk31004	0.355822	0.246754	0.519433	0.606169	0.825755	1
pk31081	0.385982	0.220748	0.444055	1	0.747096	0.820982
pk31110	0.291329	0.813521	0.313428	0.275478	0.343653	1
pk31112	0.472356	0.280351	0.455221	0.384214	0.452295	1
pk31115	0.192265	0.0678859	0.0974524	0.373311	0.408844	1
pk31116	0.503628	1	0.461763	0.462895	0.590771	0.995639
pk31123	0.37426	0.305293	0.203926	0.205272	0.368853	1
pk31137	0.250425	0.154393	0.138438	0.218731	0.378866	1
pk31142	0.0756216	0.144389	0.0416139	0.137144	0.198358	1
pk31143	0.183048	0.074073	0.116518	0.37012	0.599361	1
pk31194	0.0598148	0.0333232	0.0798278	0.271924	0.39913	1
pk31202	0.109415	0.0848973	0.0882867	0.11768	0.133259	1
pk31294	0.354997	0.833031	0.80617	1	0.325586	0.755543
pk31334	0.163987	0.111561	0.185678	0.241141	0.516655	1
pk31339	0.544305	0.680818	0.476947	0.343635	0.430193	1
pk31438	0.705651	0.689987	0.35039	0.541462	0.542294	1
pk31441	0.718255	1	0.483909	0.378754	0.150761	0.47565
pk31495	1	0.53464	0.813013	0.890146	0.592293	0.441954
pk31496	0.147001	0.0573397	0.118657	0.196515	0.381644	1
pk31497	0.143356	0.0537386	0.177369	0.346312	0.552467	1
pk31498	0.390093	0.355926	0.483252	0.42575	0.415748	1
pk31522	0.219964	0.689923	0.10656	0.32445	0.386648	1
pk31536	0.177074	1	0.191671	0.291473	0.320318	0.939917
pk31565	0.225816	0.173108	0.37081	0.521627	0.400488	1
pk31578	0.247272	0.531412	0.245412	0.272325	0.421264	1
pk31600	0.645329	1	0.543556	0.386795	0.283034	0.428672
pk31637	0.505917	0.358109	0.218777	0.3377	0.294251	1
pk31650	0.152376	0.128615	0.108317	0.2688	0.543084	1
pk31651	0.564137	0.513145	0.150987	0.255728	0.338433	1
pk31653	0.730913	1	0.0819747	0.0908353	0.182483	0.250102
pk31669	0.772108	0.902077	0.879133	0.804335	0.789683	1
pk31717	0.713151	0.915475	0.713426	0.555175	0.411877	1
pk31718	0.278455	0.721326	0.313596	0.356105	0.412491	1
pk31719	0.123597	0.0791279	0.0741807	0.209972	0.405715	1
pk31720	0.351649	0.393895	0.456984	0.408583	0.489113	1
pk31733	1	0.830238	0.455443	0.351127	0.424828	0.9979
pk31768	0.614507	0.734321	0.473635	0.353573	0.336239	1
pk31789	0.135456	0.0545888	0.0793551	0.177279	0.47699	1
pk31806	0.187786	0.212226	0.296047	0.382484	0.447286	1
pk31819	0.287001	0.31305	0.281019	0.250292	0.295169	1
pk31826	0.125407	0.082545	0.159338	0.496955	0.411861	1
pk31845	0.312839	0.123266	0.22302	0.349854	0.478898	1
pk31859	0.524461	0.915443	1	0.965545	0.477043	0.828682
pk31861	0.376387	0.894296	0.502514	0.400996	0.265965	1
pk31883	0.32169	0.556613	0.536882	0.616331	0.944545	1
pk31887	0.514113	0.734718	0.927484	1	0.717094	0.975285
pk31888	0.539156	0.621803	0.572242	0.882858	0.589395	1
pk31890	0.199978	0.24865	0.351926	0.471649	0.410014	1
pk31892	0.496516	0.286914	0.403755	0.463254	0.459347	1
pk31893	0.704056	1	0.224988	0.23986	0.422146	0.632057
pk31894	0.706513	1	0.581192	0.432356	0.32105	0.585974
pk31899	0.706092	0.518978	1	0.736419	0.505273	0.880397
pk31902	0.117383	0.663496	0.198312	0.568526	0.668522	1
pk31951	0.124043	0.193856	0.102115	0.423372	0.410747	1
pk31967	0.204366	0.376066	0.258614	0.229736	0.402908	1
pk31996	0.236283	0.441386	0.175213	0.311116	0.289016	1
pk32000	0.169342	0.128489	0.143895	0.195769	0.35277	1
pk32007	0.435635	1	0.473255	0.499587	0.457641	0.7715
pk32100	0.745999	0.775578	0.348646	0.431977	0.539098	1
pk32104	0.255455	0.117706	0.157312	0.185488	0.20355	1
pk32141	0.362258	0.833154	0.28239	0.300575	0.431514	1
pk32143	0.361983	0.280239	0.17868	0.310265	0.357809	1
pk32155	0.211194	0.429526	0.166144	0.187796	0.270425	1
pk32175	0.295365	0.195061	0.179143	0.163465	0.324709	1
pk32187	0.321791	0.216841	0.162261	0.211341	0.361117	1
pk32229	0.15853	0.503631	0.267099	0.454483	0.492966	1
pk32241	0.24917	0.178968	0.150989	0.262033	0.456996	1
pk32260	0.315354	0.430133	0.131807	0.184165	0.241267	1
pk32286	0.21552	0.1982	0.143687	0.206319	0.21782	1
pk32289	0.464287	0.295773	0.2193	0.265817	0.420769	1
pk32291	0.36004	0.494686	0.353471	0.459182	0.480671	1
pk32347	0.0629386	0.029808	0.0686059	0.180832	0.256027	1
pk32408	0.091254	0.171687	0.0757436	0.338046	0.504945	1
pk32470	0.467017	0.370709	0.493005	0.321703	0.305323	1
pk32527	0.34152	0.180898	0.274776	0.376965	0.440993	1
pk32530	0.469429	0.446675	0.645147	0.441924	0.742318	1
pk32552	0.0694812	0.0560364	0.125789	0.414901	0.780309	1
pk32555	0.594046	0.319343	0.391838	0.391072	0.430799	1
pk32568	0.385487	1	0.388877	0.27268	0.451741	0.883846
pk32576	0.384734	1	0.282426	0.329509	0.477166	0.961111
pk32580	0.186379	0.137118	0.19568	0.193334	0.272197	1
pk32583	0.0806689	0.0440853	0.0593982	0.11355	0.132347	1
pk32615	0.141241	0.165929	0.357647	0.607687	0.671027	1
pk32693	0.513512	1	0.38781	0.392661	0.494856	0.832551
pk32702	0.170105	1	0.243129	0.263965	0.295718	0.805092
pk32703	0.113178	1	0.0962505	0.0866973	0.155222	0.316422
pk32705	0.183119	1	0.276755	0.162923	0.399303	0.539943
pk32706	0.134442	0.63414	0.118141	0.144843	0.538548	1
pk32709	0.538608	1	0.457498	0.32801	0.333444	0.667069
pk32710	0.0658021	0.342333	0.107358	0.268962	0.374897	1
pk32739	0.482668	1	0.538963	0.438021	0.287675	0.834154
pk32810	0.165702	0.29847	0.166496	0.233681	0.343714	1
pk32816	0.138717	0.131425	0.0710793	0.144676	0.316185	1
pk32818	0.231457	0.21322	0.214166	0.223882	0.323995	1
pk32846	0.205804	0.33021	0.0736092	0.165739	0.237225	1
pk32847	0.149852	0.157499	0.0638705	0.172604	0.16832	1
pk32863	0.314418	0.166035	0.238942	0.334198	0.467832	1
pk32894	0.144874	0.205925	0.048213	0.149513	0.217364	1
pk32900	0.280271	1	0.207592	0.160053	0.273986	0.622531
pk32901	0.202075	1	0.269705	0.22961	0.215744	0.617056
pk32925	0.49298	0.381491	0.254373	0.325158	0.342843	1
pk32956	0.33765	0.928374	0.698136	0.642265	0.427579	1
pk32965	0.415289	0.264966	0.495892	0.400488	0.424774	1
pk33006	0.195815	0.104848	0.171961	0.346832	0.510188	1
pk33008	0.0466926	0.0365424	0.0854185	0.172854	0.357549	1
pk33051	0.247701	0.67677	0.453552	0.577505	0.802922	1
pk33052	0.463525	0.547893	0.309947	0.327656	0.369206	1
pk33117	0.667278	0.985604	0.583939	0.307369	0.23553	1
pk33118	0.266335	0.13358	0.211031	0.225502	0.368329	1
pk33119	0.396147	0.0841281	0.154345	0.280313	0.28554	1
pk33176	0.377744	0.317512	0.307825	0.396441	0.365674	1
pk33195	0.296598	0.176657	0.237545	0.444376	0.710109	1
pk33197	0.565473	1	0.318505	0.22047	0.19753	0.65359
pk33198	0.30942	0.157739	0.465446	0.53332	0.777802	1
pk33204	0.102755	0.0427736	0.0602339	0.22796	0.344632	1
pk33326	0.386856	1	0.293602	0.445846	0.520152	0.65421
pk33389	0.266687	0.167195	0.242831	0.287419	0.372371	1
pk33423	0.372791	1	0.226624	0.193575	0.273568	0.698562
pk33452	0.4034	0.129684	0.417771	0.763557	0.9415	1
pk33453	0.161854	0.116505	0.147475	0.563001	0.874537	1
pk33469	0.448294	0.859866	0.496232	0.437779	0.312949	1
pk33472	0.282846	0.625768	0.272324	0.407268	0.42145	1
pk33474	0.676465	1	0.75435	0.568065	0.378121	0.936182
pk33501	0.19756	0.143698	0.0812031	0.244163	0.314892	1
pk33533	0.130818	0.0874388	0.0858677	0.512773	0.821588	1
pk33579	0.337014	0.235318	0.421251	0.33161	0.3955	1
pk33686	0.273999	0.258669	0.237889	0.222358	0.313623	1
pk33730	1	0.587235	0.609488	0.555918	0.46557	0.707679
pk33739	0.160685	0.34298	0.231481	0.261788	0.383326	1
pk33812	0.492212	0.793771	0.507599	0.754458	0.864724	1
pk33820	0.437754	1	0.194448	0.194961	0.259729	0.901183
pk33868	0.307378	0.268924	0.123259	0.297781	0.447305	1
pk33870	0.176109	0.225424	0.190664	0.300212	0.269396	1
pk33871	0.271321	1	0.336425	0.229568	0.313509	0.762687
pk33874	0.440867	0.959251	0.294009	0.200103	0.247289	1
pk33877	0.322172	0.296852	0.317734	0.3874	0.392573	1
pk33878	0.692471	0.927078	0.684653	1	0.328905	0.462278
pk34008	0.305156	1	0.192239	0.203908	0.293044	0.706933
pk34083	0.2615	0.334183	0.303597	0.332302	0.445587	1
pk34088	0.22867	0.440292	0.125144	0.206003	0.20734	1
pk34091	0.30183	0.435231	0.211623	0.210236	0.211171	1
pk34191	0.148868	0.221562	0.0944065	0.144058	0.458217	1

## Sheet: FigS8FAIRE_bypassvctrl_open44
	L3	APF6h	APF18h	APF24h	APF36h	APF44h
pk476	0.521804	0.596177	0.514469	0.48211	1	0.452539
pk478	0.274948	0.0526928	0.150608	0.49188	1	0.156908
pk486	0.449471	1	0.387455	0.328483	0.946212	0.442941
pk489	0.0963082	0.0860339	0.17825	0.513026	1	0.35673
pk565	0.07592	0.0458613	0.079393	0.438472	1	0.269478
pk623	0.402976	0.352568	1	0.899285	0.604694	0.12613
pk624	0.266108	0.729069	0.438123	0.429828	1	0.242535
pk768	0.316632	0.221366	0.334314	0.532457	1	0.177884
pk833	0.286101	0.230481	0.416968	0.478858	1	0.478975
pk867	0.0878939	0.046283	0.0663501	0.485969	1	0.263236
pk1133	0.362149	1	0.25057	0.30609	0.53079	0.200143
pk1150	0.0404414	0.0739149	0.423395	1	0.837935	0.183205
pk1312	0.324804	0.0796319	0.143136	0.466172	1	0.285867
pk1347	0.495808	1	0.344769	0.354754	0.499869	0.162825
pk1519	0.669933	0.495878	0.631753	0.462631	1	0.28561
pk1658	0.838878	0.449298	0.945206	1	0.832859	0.229565
pk1991	0.953864	0.596641	1	0.843397	0.651623	0.249445
pk2185	0.33428	0.776754	0.345799	0.663146	1	0.484445
pk2192	0.074908	0.0291662	0.0435725	0.286106	1	0.241946
pk2200	0.0886323	0.0312573	0.0986382	0.776459	1	0.112534
pk2215	0.0468794	0.0630269	0.158969	0.680855	1	0.329953
pk2272	0.412972	0.563719	0.946223	0.788111	1	0.440178
pk2531	1	0.204114	0.597336	0.757395	0.889847	0.33192
pk2672	0.158674	0.120411	0.326526	0.429771	1	0.584528
pk2707	0.0341271	0.0172322	0.0471908	0.25112	1	0.240201
pk2845	0.804244	0.255569	1	0.824166	0.577758	0.153507
pk3017	0.457928	0.247097	0.549962	0.879546	1	0.258457
pk3055	0.311367	0.084793	0.445563	0.83333	1	0.247525
pk3231	1	0.951721	0.960596	0.6344	0.625272	0.151687
pk3459	0.278779	0.0170337	0.102441	0.54352	1	0.12982
pk3468	0.418662	0.28716	0.554852	0.657089	1	0.451797
pk3629	0.700131	1	0.921175	0.979805	0.979642	0.421297
pk3851	0.510397	0.0151347	0.39669	1	0.774582	0.0937865
pk3988	1	0.259672	0.786095	0.922345	0.987246	0.142471
pk4022	0.199635	0.108981	0.260545	0.313741	1	0.710378
pk4046	0.207186	0.196031	0.436994	0.866572	1	0.267534
pk4060	0.260775	0.0815617	0.218625	0.376015	1	0.287059
pk4065	1	0.365446	0.615265	0.594973	0.958602	0.197376
pk4066	0.102	0.0615098	0.0973813	0.655418	1	0.470034
pk4204	0.304718	0.36043	1	0.876076	0.501181	0.181794
pk4216	0.310182	0.234972	0.302886	0.537968	1	0.254212
pk4218	0.169878	0.0584408	0.20126	0.679135	1	0.34462
pk4254	0.192153	0.132181	0.203836	0.865067	1	0.370183
pk4548	0.723974	0.548473	1	0.896748	0.943362	0.446355
pk4650	0.825423	0.691829	0.789434	0.856999	1	0.369612
pk4657	0.063781	0.040036	0.0518068	0.136494	1	0.170524
pk4658	0.335809	0.308895	0.458332	0.421128	1	0.419363
pk4659	0.572362	0.348584	0.697987	0.782146	1	0.351683
pk4786	0.240567	0.122748	0.239631	0.464427	1	0.29613
pk4849	0.237016	0.134028	0.772493	1	0.870835	0.212423
pk4852	0.536244	0.633264	0.792836	0.955968	1	0.616452
pk4928	0.122622	0.075558	0.357333	0.626702	1	0.248626
pk4955	0.991169	0.184601	1	0.902999	0.735629	0.18455
pk5217	0.95593	0.603051	1	0.933258	0.846545	0.253501
pk5261	0.539665	0.400351	0.78049	0.685822	1	0.456719
pk5288	0.22317	0.0348872	0.396362	0.779547	1	0.183251
pk5352	0.5497	0.236288	0.57646	0.873675	1	0.252102
pk5453	1	0.174748	0.750563	0.695448	0.755907	0.0852589
pk5499	0.953875	0.65555	0.821632	1	0.513282	0.251016
pk5500	0.320059	0.238903	0.826503	1	0.426297	0.267504
pk5523	0.112231	0.152109	0.703171	1	0.607577	0.209173
pk5539	0.222267	0.140313	0.467196	0.679357	1	0.200721
pk5837	0.0782485	0.042192	0.20171	0.603057	1	0.379452
pk5886	0.14435	0.122151	0.256684	0.493336	1	0.443501
pk6035	0.770057	0.458436	0.616429	0.998021	1	0.657418
pk6109	0.650432	0.720775	1	0.959149	0.611183	0.519497
pk6183	0.325263	0.167223	0.83566	1	0.942749	0.286395
pk6187	0.5816	0.141741	0.295246	0.488028	1	0.265269
pk6210	0.15324	0.322501	0.0793302	0.287894	1	0.135328
pk6299	0.36524	1	0.400238	0.435152	0.676044	0.344861
pk6347	0.263674	0.112207	0.679858	1	0.753962	0.143187
pk6980	0.329454	0.203184	1	0.829714	0.877619	0.206862
pk7228	0.405305	0.257208	0.286556	0.206627	1	0.341676
pk7464	1	0.537442	0.811495	0.794556	0.82425	0.267927
pk7633	0.213527	0.0627278	0.173803	0.426518	1	0.1071
pk7973	0.963438	0.935073	1	0.739073	0.806194	0.147135
pk8091	0.245887	0.4379	0.65834	0.625223	1	0.357727
pk8110	1	0.307387	0.857244	0.692993	0.473692	0.127395
pk8148	0.493459	0.237058	0.694117	0.870122	1	0.324584
pk8435	0.129374	0.0473525	0.0622306	0.232814	1	0.33294
pk8562	0.899375	0.838612	1	0.823501	0.830343	0.339674
pk8932	0.209343	0.0811257	0.25359	0.568525	1	0.143953
pk8933	0.285331	0.28926	0.367783	0.329428	1	0.414783
pk8944	0.117936	0.0372196	0.111488	1	0.879224	0.176655
pk9212	0.284753	0.336208	0.432506	0.703933	1	0.43831
pk9251	0.525517	0.67698	0.994475	1	0.586459	0.185644
pk9365	0.268448	0.110373	0.220143	0.292277	1	0.205657
pk9457	0.295753	0.190329	0.732219	0.755682	1	0.231488
pk9458	0.153015	0.11041	0.228806	0.302026	1	0.272623
pk9599	1	0.353277	0.753186	0.689593	0.530349	0.140268
pk9745	0.153916	0.111099	0.359865	0.934728	1	0.428551
pk9746	0.297297	0.169847	0.434832	0.944612	1	0.243555
pk9767	0.34107	0.251935	0.768972	0.81183	1	0.416842
pk9874	1	0.693011	0.844454	0.705675	0.592359	0.791175
pk9985	0.477547	0.0618573	0.477898	1	0.789361	0.152167
pk9987	0.0892171	0.106635	0.379972	0.928225	1	0.220649
pk10312	0.532983	0.263425	0.794306	1	0.858043	0.300591
pk10315	0.249284	0.0973869	1	0.731559	0.434838	0.137949
pk10423	0.346628	0.311851	1	0.67743	0.576012	0.189467
pk10431	0.139069	0.0697735	0.128419	0.746459	1	0.222658
pk10488	0.667833	0.219437	0.540806	0.871165	1	0.383014
pk10494	0.985532	0.48837	0.890655	0.99663	1	0.256955
pk10580	0.0430651	0.0314751	0.398558	0.944433	1	0.252849
pk10904	0.848916	0.933567	0.667628	0.736521	1	0.536989
pk11308	0.221024	0.120114	0.777336	1	0.879011	0.205757
pk12096	0.361514	0.197494	0.228003	0.278051	1	0.260162
pk12175	0.800995	0.723317	0.782304	0.8149	1	0.460352
pk12328	1	0.775921	0.938851	0.77733	0.971716	0.402061
pk12403	0.478965	0.389745	0.340862	0.716751	0.954988	1
pk12571	0.0875625	0.153522	0.135134	0.255308	1	0.224309
pk12586	0.341306	0.193673	0.300188	0.42655	1	0.528032
pk12589	0.266943	0.118571	0.423161	0.878753	1	0.197596
pk12601	0.415219	0.361322	0.853793	0.729066	1	0.304298
pk12602	0.329034	0.148582	0.342863	0.854364	1	0.288318
pk12603	0.068939	0.0353585	0.278391	1	0.813306	0.161219
pk12629	0.744449	0.439663	0.346991	0.419146	1	0.306044
pk12771	1	0.220876	0.70406	0.917721	0.822802	0.15421
pk12841	0.173233	0.0201271	0.0668042	0.422811	1	0.173422
pk12854	0.574306	0.600105	1	0.88277	0.823673	0.333958
pk13149	0.854895	0.160298	0.563245	0.90862	1	0.225206
pk13181	0.167746	0.127303	0.46491	0.771528	1	0.244545
pk13238	0.171798	0.0670656	0.161677	0.70615	1	0.153647
pk13241	0.266074	0.358175	0.743774	0.908387	1	0.466374
pk13569	0.591427	0.180852	0.850766	1	0.904899	0.266566
pk13570	0.657421	0.422829	0.904923	1	0.930285	0.205539
pk13574	0.219161	0.241252	0.724946	1	0.664321	0.165858
pk13665	0.410924	0.204892	0.792414	0.930486	1	0.220327
pk13786	0.267641	0.108272	0.409264	0.742232	1	0.306174
pk13819	0.764762	0.188247	0.619606	0.728981	1	0.179643
pk13884	0.119334	0.387784	0.290535	0.43448	1	0.585684
pk13901	0.205565	0.0750521	0.184506	0.416648	1	0.339333
pk13903	0.282416	0.356734	0.853542	1	0.956181	0.518752
pk14037	0.323101	0.567153	0.21479	0.287209	1	0.180397
pk14106	0.113922	0.0690308	1	0.920697	0.936393	0.46451
pk14107	0.0489169	0.0304497	0.190402	0.793195	1	0.46238
pk14170	0.0718862	0.0413478	0.061788	0.159991	1	0.419389
pk14173	0.0373076	0.0228555	0.0322412	0.147784	1	0.121068
pk14174	0.0720095	0.0280973	0.0333383	0.222143	1	0.172411
pk14176	0.280811	0.123438	0.150682	0.271669	1	0.150097
pk14177	0.0835841	0.0194244	0.0412791	0.34266	1	0.15848
pk14179	0.359937	0.117754	0.165384	0.163499	1	0.244309
pk14180	0.111355	0.0369262	0.0780124	0.282107	1	0.109241
pk14182	0.985652	0.121575	0.950733	0.981492	1	0.13397
pk14240	0.0777654	0.023537	0.163888	0.966717	1	0.147418
pk14355	0.945193	1	0.862181	0.870987	0.900907	0.256342
pk14821	0.407822	0.175894	0.91475	0.986944	1	0.217276
pk15022	0.675888	0.759328	0.608364	0.630106	1	0.316379
pk15045	0.0639649	0.0383197	0.0612105	0.290172	1	0.149374
pk15047	0.617498	0.608118	0.611192	0.585343	1	0.377083
pk15087	0.228779	0.254683	0.334019	0.564011	1	0.377358
pk15158	0.0918814	0.0463318	0.317283	0.689275	1	0.358382
pk15248	0.375095	0.287078	0.332209	0.448724	1	0.562104
pk15249	0.320836	0.182443	0.372487	0.945731	1	0.308325
pk15276	0.267367	0.232343	0.689586	0.895812	1	0.407452
pk15306	0.613368	0.236297	0.772443	1	0.976637	0.170359
pk15312	0.236187	0.0910619	0.161038	0.450682	1	0.191323
pk15385	0.175232	0.252979	0.62919	0.483253	1	0.256977
pk15774	0.138442	0.0122013	0.0821639	0.353297	1	0.365219
pk15804	0.176031	0.0958918	0.291537	0.776233	1	0.290664
pk15941	0.118014	0.12479	0.221813	0.6093	1	0.134129
pk16042	0.143884	0.0709327	0.110075	0.389901	1	0.378414
pk16070	0.483159	0.445906	1	0.928332	0.67629	0.192381
pk16125	0.128017	0.0425942	0.15573	0.720705	1	0.148913
pk16172	0.21966	0.141867	0.287731	0.340672	1	0.216917
pk16244	0.413852	0.156675	0.390731	0.4112	1	0.33387
pk16261	0.230364	0.147281	0.984876	0.840283	1	0.317971
pk16290	0.468153	0.34133	0.96726	0.809749	1	0.269258
pk16354	0.199718	1	0.863791	0.682038	0.87304	0.246271
pk16658	0.226896	0.265417	0.570643	0.803998	1	0.370688
pk16783	0.532867	0.43197	0.976839	1	0.72004	0.24256
pk16991	0.410335	0.0605958	0.451814	1	0.891666	0.20067
pk17008	0.142001	0.0578929	0.0566193	0.269855	1	0.188935
pk17009	0.0739464	0.0195574	0.143593	0.496245	1	0.129697
pk17040	0.0908663	0.0250061	0.0504756	0.631168	1	0.142776
pk17060	0.323739	0.0958414	1	0.999337	0.616613	0.136575
pk17412	0.709597	0.1771	0.673906	0.990137	1	0.191347
pk17498	1	0.551616	0.908961	0.725471	0.765091	0.30965
pk17501	0.662612	0.644906	1	0.697239	0.753955	0.383581
pk17608	0.146892	0.0902532	0.22851	0.898039	1	0.285282
pk17671	0.100953	0.0402792	0.506336	1	0.897595	0.121313
pk17711	0.0540365	0.0127098	0.382505	1	0.912673	0.107119
pk18454	0.210271	0.825539	0.232993	0.247118	1	0.541462
pk18974	0.290298	0.106078	0.706571	0.967659	1	0.16788
pk19059	0.317425	0.368826	0.521185	0.423134	1	0.344156
pk19079	0.346065	0.18461	0.325701	0.533521	1	0.392213
pk19080	0.389794	0.384477	0.307353	0.438545	1	0.435884
pk19223	0.31101	0.151238	0.748342	1	0.723016	0.225798
pk19279	0.331885	0.259278	1	0.808609	0.588042	0.227034
pk19281	0.686333	0.355884	0.863497	1	0.916349	0.271933
pk19311	0.0921557	0.113756	0.308092	0.735524	1	0.336121
pk19315	0.0737652	0.110758	0.807735	0.877758	1	0.517768
pk19317	0.200107	0.0883784	0.773026	0.851181	1	0.336559
pk19387	0.159253	0.0925073	0.0986304	0.270301	1	0.403036
pk19388	0.621371	1	0.896343	0.79434	0.54007	0.182832
pk19389	0.546515	0.420043	1	0.870205	0.431647	0.0904445
pk19495	0.982895	0.919816	1	0.961328	0.908752	0.473896
pk19806	0.214351	0.150368	0.312625	0.47196	1	0.22096
pk19886	1	0.310632	0.516481	0.421245	0.318352	0.243925
pk20000	0.12557	0.0970018	0.992168	1	0.68962	0.204235
pk20339	0.586546	0.274736	0.912474	1	0.667079	0.143959
pk20352	0.355396	0.538305	0.68314	0.53174	1	0.337272
pk20470	0.116684	0.14124	0.286601	0.597836	1	0.349927
pk20714	0.21946	0.136267	0.404881	1	0.897335	0.325097
pk20881	0.11135	0.142935	0.523403	0.419739	1	0.267484
pk21168	0.676872	1	0.655918	0.399422	0.453106	0.195624
pk21172	0.311079	0.367696	0.175039	0.319713	1	0.352316
pk21229	0.533607	0.0409068	0.421044	0.603059	1	0.107428
pk21230	0.127721	0.0644717	0.165987	0.383624	1	0.252301
pk21241	0.0598336	0.0168137	0.0389828	0.242387	1	0.0883267
pk21296	0.407439	0.694135	0.262525	0.267069	1	0.247923
pk21300	0.134186	0.0259995	0.549656	1	0.974618	0.0626615
pk21599	0.263114	0.377231	0.340411	0.446916	1	0.309802
pk22045	0.299751	0.0413186	0.132155	0.411338	1	0.178923
pk22202	0.512689	0.331554	0.861212	0.73635	1	0.226332
pk22230	0.101932	0.0776764	0.226456	0.69577	1	0.369656
pk22347	0.252916	0.135492	0.241507	0.306473	1	0.343012
pk22351	0.18202	0.097527	0.253582	0.602173	1	0.170048
pk22620	0.635553	0.741554	0.875432	0.938688	1	0.432883
pk22639	0.308021	0.0794234	0.561505	0.927114	1	0.368487
pk22778	0.376866	0.299066	0.427823	0.832667	1	0.321032
pk22891	0.388691	0.176197	0.12475	0.265015	1	0.578829
pk22979	0.120238	0.221327	0.568397	1	0.969053	0.200477
pk23258	0.73064	0.253327	0.994187	1	0.956027	0.271689
pk23619	1	0.244012	0.793501	0.743699	0.652232	0.191583
pk24060	0.0836144	0.055057	0.125041	0.388316	1	0.410853
pk24061	0.299464	0.18072	0.208902	0.409831	1	0.389393
pk24174	0.610282	0.244478	0.529669	0.859845	1	0.28242
pk24264	0.262508	0.148262	0.238062	0.275146	1	0.256688
pk24380	0.415702	0.414447	0.378868	0.919537	1	0.375067
pk24414	1	0.901281	0.845496	0.766554	0.821953	0.398661
pk24702	0.12786	0.0976612	0.351569	0.661116	1	0.247326
pk24936	0.146689	0.106723	0.202003	0.352805	1	0.377419
pk24940	0.214679	0.127257	0.422289	0.775982	1	0.341862
pk25052	0.156492	0.0854153	0.130654	0.257772	1	0.376556
pk25071	0.357251	0.178476	0.966733	1	0.947134	0.420248
pk25561	0.21378	0.217696	0.712521	0.645383	1	0.338897
pk25635	0.0650785	0.0380522	0.221872	1	0.886814	0.116586
pk25821	0.296021	0.247568	0.222364	0.284798	1	0.379679
pk25847	0.317719	0.163855	1	0.976981	0.791833	0.214456
pk26009	0.0841705	0.0314119	0.692779	1	0.832942	0.194946
pk26046	0.216598	0.146641	0.648229	1	0.944999	0.240017
pk26049	1	0.573588	0.987522	0.735767	0.763508	0.256618
pk26056	0.39875	0.146263	0.734719	0.908109	1	0.28897
pk26503	0.184359	0.10867	0.192801	0.957744	1	0.173633
pk26551	0.455895	0.403822	0.946365	1	0.794812	0.296909
pk26628	0.31549	0.4721	0.145339	0.260176	1	0.353505
pk26629	0.0383704	0.0412991	0.011393	0.232665	1	0.386172
pk26635	0.271219	0.221804	0.367475	0.670071	1	0.517063
pk26645	0.299808	0.221916	0.591615	0.799773	1	0.315087
pk27198	0.854099	0.301956	0.858794	1	0.859371	0.252813
pk27415	0.207562	0.142151	0.193567	0.519892	1	0.53675
pk27563	0.170282	0.0854816	0.260523	0.754116	1	0.255897
pk27616	0.303638	0.213859	0.739138	1	0.762824	0.214635
pk27621	0.268736	0.21851	0.523067	1	0.713237	0.257442
pk27626	0.149797	0.106193	0.198962	0.863858	1	0.201158
pk27629	0.121858	0.0351795	0.100436	0.462992	1	0.098499
pk27635	0.559287	0.412449	0.745828	0.632366	1	0.371967
pk27645	0.309017	0.180648	0.747145	1	0.94936	0.399614
pk27858	0.441844	0.31439	0.613935	1	0.932667	0.466823
pk27963	0.481126	0.23731	0.514571	0.653546	1	0.323915
pk27967	0.572357	0.138825	0.648017	0.941719	1	0.1666
pk27969	0.0938825	0.00927413	0.084932	0.336157	1	0.124603
pk28793	1	0.146087	0.731363	0.997791	0.883913	0.167643
pk29047	0.263051	0.384844	0.451403	0.961756	1	0.47462
pk29165	0.17493	0.0797911	0.709058	0.970421	1	0.223643
pk29389	0.291494	0.221694	0.786031	1	0.625217	0.200643
pk29527	1	0.94666	0.778966	0.738219	0.848668	0.359641
pk29829	0.0695327	0.00808678	0.871921	1	0.93303	0.0911967
pk29846	0.470658	0.0551765	0.51452	1	0.633802	0.0966141
pk29909	0.209252	0.427204	0.329753	0.42692	1	0.363549
pk30320	0.369784	0.145278	0.294894	0.709043	1	0.230041
pk30479	0.194089	0.100315	0.165994	0.380676	1	0.16101
pk31030	0.202278	0.0377684	0.384554	0.513622	1	0.116542
pk31031	0.255111	0.0735064	0.144465	0.286706	1	0.208472
pk31048	0.227312	0.620799	0.25358	0.357207	1	0.346322
pk31232	0.154974	0.114077	0.378429	0.670039	1	0.369048
pk31239	0.306907	0.522591	0.529982	0.564567	1	0.536832
pk31245	0.540494	0.635648	0.373688	0.404663	1	0.494542
pk31246	0.559197	0.550108	0.419993	0.401737	1	0.682274
pk31386	0.321388	1	0.29197	0.270593	0.696896	0.140834
pk32069	0.0878049	0.0628668	0.0711077	0.34482	1	0.302712
pk32160	0.131028	0.178792	0.385117	0.548606	1	0.181511
pk32639	0.0641062	0.0495042	0.182519	0.5516	1	0.109907
pk32672	0.568392	0.562267	0.746527	0.823422	1	0.172506
pk32969	0.135419	0.0509559	0.534375	1	0.992389	0.113915
pk33231	0.266824	0.0815442	0.742614	1	0.85526	0.155045
pk33458	0.392428	0.198343	1	0.925824	0.873582	0.238718

## Sheet: FigS9D
	rnal3	rna6h	rna18h	rna24h	rna36h	rna44h
Blimp-1	0.16012	0.00295429	0.0436318	0.164253	1	0.00905728
ftz-f1	0.0137246	1	0.0238362	0.00470367	0.00260078	0.00683598
Eip74EF	0.0471314	0.0900288	0.112432	0.0837001	0.0148734	1

## Sheet: FigS11_Cpr51A
L3	24h	44h
307.86	332.75	399.33
308.76	350.97	414.88
315.38	298.68	423.34
305.17	308.32	377.65
337.19	345.33	376.3
313.59	325.36	426.43

[truncated: 5 more sheets: FigS11_Stg, FigS11_E2F1, FigS11_CycE, FigS11_chitin_ratio, FigS11_Blimp1_intensityratio]
